# Supplementary material for: Genome-wide identification and functional prediction of nitrogen-responsive intergenic and intronic long non-coding RNAs in maize (Zea mays L.)
Source: BMC Genomics. 2016 May 11;17:350. doi: 10.1186/s12864-016-2650-1 (PMC4865003; doi:10.1186/s12864-016-2650-1)
Supplement: Additional file 1: Table S1. — The 7524 identified intergenic and intronic lncRNAs. (XLSX 555 kb) [file 12864_2016_2650_MOESM1_ESM.xlsx]

## Sheet: Sheet1
Table S1: putative non-coding intergenic and intronic lncRNAs
CPC_score<-1	length>200	FPKM>1
ID	Class_code	Length	Coding potential	CPC score	FPKM	Exon
TCONS_00000074	i	1076	noncoding	-1.28912	1.0723	1
TCONS_00000081	i	221	noncoding	-1.26129	9.49967	1
TCONS_00000105	i	215	noncoding	-1.3882	1.08262	1
TCONS_00000304	i	322	noncoding	-1.43308	1.07012	1
TCONS_00000339	i	384	noncoding	-1.03525	1.43694	1
TCONS_00000493	i	648	noncoding	-1.15529	3.01588	1
TCONS_00000555	i	242	noncoding	-1.23921	2.57241	1
TCONS_00000620	i	337	noncoding	-1.28772	3.03903	1
TCONS_00000648	i	289	noncoding	-1.12286	2.96894	1
TCONS_00000759	i	224	noncoding	-1.10498	1.76649	1
TCONS_00000768	i	830	noncoding	-1.32834	1.58144	1
TCONS_00000774	i	549	noncoding	-1.22531	2.17141	1
TCONS_00000824	i	234	noncoding	-1.13439	2.31709	1
TCONS_00000860	i	329	noncoding	-1.22399	1.10284	1
TCONS_00001089	i	551	noncoding	-1.30028	2.15856	1
TCONS_00001287	i	1128	noncoding	-1.48622	1.46265	1
TCONS_00001345	i	212	noncoding	-1.13965	1.13668	1
TCONS_00001565	i	334	noncoding	-1.38032	2.10844	1
TCONS_00001571	i	279	noncoding	-1.36725	1.33483	1
TCONS_00001600	i	730	noncoding	-1.3268	3.06347	1
TCONS_00001602	i	771	noncoding	-1.10579	1.48402	1
TCONS_00001645	i	287	noncoding	-1.43074	2.58889	1
TCONS_00001653	i	383	noncoding	-1.32509	2.24146	1
TCONS_00001654	i	575	noncoding	-1.28782	1.06836	1
TCONS_00001863	i	724	noncoding	-1.42625	1.31435	1
TCONS_00002033	i	267	noncoding	-1.45407	2.2666	1
TCONS_00002146	i	279	noncoding	-1.08399	1.51151	1
TCONS_00002161	i	246	noncoding	-1.43438	2.26157	1
TCONS_00002174	i	399	noncoding	-1.25993	2.84704	1
TCONS_00002378	i	216	noncoding	-1.04855	1.67345	1
TCONS_00002474	i	710	noncoding	-1.05119	2.41762	1
TCONS_00002630	i	256	noncoding	-1.41218	2.66706	1
TCONS_00002731	i	1213	noncoding	-1.29948	3.93975	1
TCONS_00002860	i	774	noncoding	-1.15604	1.11917	1
TCONS_00003057	i	402	noncoding	-1.14699	4.8739	1
TCONS_00003363	i	278	noncoding	-1.33338	1.33963	1
TCONS_00003386	i	354	noncoding	-1.45684	1.51229	1
TCONS_00003661	i	284	noncoding	-1.37576	2.05217	1
TCONS_00003717	i	243	noncoding	-1.00384	1.62837	1
TCONS_00003732	i	537	noncoding	-1.19257	1.2842	1
TCONS_00003745	i	322	noncoding	-1.40237	1.30966	1
TCONS_00003820	i	552	noncoding	-1.29832	1.65857	1
TCONS_00003851	i	353	noncoding	-1.18347	1.05501	1
TCONS_00003855	i	209	noncoding	-1.13957	5.123	1
TCONS_00004082	i	227	noncoding	-1.20538	1.2385	1
TCONS_00004154	i	372	noncoding	-1.43632	1.05511	1
TCONS_00004269	i	235	noncoding	-1.44156	1.08953	1
TCONS_00004329	i	255	noncoding	-1.17332	2.12627	1
TCONS_00004676	i	995	noncoding	-1.43907	1.34672	1
TCONS_00005051	i	257	noncoding	-1.39498	1.61248	1
TCONS_00005073	i	349	noncoding	-1.26015	1.61112	1
TCONS_00005166	i	987	noncoding	-1.14192	4.30363	1
TCONS_00005224	i	875	noncoding	-1.3719	1.3525	1
TCONS_00005277	i	377	noncoding	-1.07913	1.86311	1
TCONS_00005360	i	664	noncoding	-1.02048	1.17948	1
TCONS_00005405	i	210	noncoding	-1.26803	1.44091	1
TCONS_00005457	i	215	noncoding	-1.43261	1.53901	1
TCONS_00005468	i	501	noncoding	-1.45425	1.74177	1
TCONS_00005486	i	279	noncoding	-1.17161	2.07423	1
TCONS_00005531	i	516	noncoding	-1.23904	1.08615	1
TCONS_00005633	i	397	noncoding	-1.31865	1.33699	1
TCONS_00005634	i	728	noncoding	-1.28731	1.07077	1
TCONS_00005802	i	209	noncoding	-1.2596	1.24909	1
TCONS_00005957	i	1246	noncoding	-1.18744	1.9388	1
TCONS_00006058	i	503	noncoding	-1.34115	7.31412	1
TCONS_00006064	i	278	noncoding	-1.0489	2.42809	1
TCONS_00006085	i	546	noncoding	-1.16552	4.74786	1
TCONS_00006113	i	593	noncoding	-1.28175	1.09674	1
TCONS_00006193	i	461	noncoding	-1.42452	1.15633	1
TCONS_00006194	i	292	noncoding	-1.10551	1.08316	1
TCONS_00006206	i	1407	noncoding	-1.23367	1.41589	1
TCONS_00006257	i	675	noncoding	-1.2295	1.5558	1
TCONS_00006270	i	609	noncoding	-1.00637	1.55055	1
TCONS_00006347	i	989	noncoding	-1.14368	2.30136	1
TCONS_00006351	i	216	noncoding	-1.26065	1.50864	1
TCONS_00006369	i	218	noncoding	-1.36399	2.63789	1
TCONS_00006423	i	252	noncoding	-1.3893	2.31095	1
TCONS_00006453	i	236	noncoding	-1.49651	2.26844	1
TCONS_00006487	i	1075	noncoding	-1.3145	5.89069	1
TCONS_00006614	i	291	noncoding	-1.00934	1.44918	1
TCONS_00006705	i	386	noncoding	-1.22525	5.64938	1
TCONS_00006807	i	675	noncoding	-1.35779	3.13392	1
TCONS_00006835	i	1253	noncoding	-1.45486	2.1647	1
TCONS_00006890	i	356	noncoding	-1.09178	1.66277	1
TCONS_00007006	i	1210	noncoding	-1.33657	1.51441	1
TCONS_00007017	i	360	noncoding	-1.53325	1.16381	1
TCONS_00007213	i	846	noncoding	-1.42137	1.24241	1
TCONS_00007280	i	252	noncoding	-1.25086	2.77278	1
TCONS_00007293	i	235	noncoding	-1.04374	3.46666	1
TCONS_00007428	i	236	noncoding	-1.46797	1.44654	1
TCONS_00007466	i	259	noncoding	-1.32934	1.93836	1
TCONS_00007503	i	654	noncoding	-1.27367	1.53318	1
TCONS_00007505	i	557	noncoding	-1.23665	1.65924	1
TCONS_00007563	i	604	noncoding	-1.20898	1.34123	1
TCONS_00007648	i	354	noncoding	-1.333	4.14366	1
TCONS_00007687	i	258	noncoding	-1.3684	1.71237	1
TCONS_00007800	i	344	noncoding	-1.18837	1.17416	1
TCONS_00007838	i	917	noncoding	-1.06726	1.48913	1
TCONS_00007860	i	271	noncoding	-1.03199	1.36245	1
TCONS_00007861	i	218	noncoding	-1.503	1.22682	1
TCONS_00007956	i	220	noncoding	-1.38856	1.58701	1
TCONS_00008048	i	279	noncoding	-1.37962	1.49351	1
TCONS_00008087	i	728	noncoding	-1.14978	3.31764	1
TCONS_00008088	i	331	noncoding	-1.49849	4.01656	1
TCONS_00008123	i	266	noncoding	-1.47336	4.0252	1
TCONS_00008144	i	910	noncoding	-1.18344	1.45896	1
TCONS_00008183	i	457	noncoding	-1.50525	1.13649	1
TCONS_00008277	i	1131	noncoding	-1.45273	3.37918	1
TCONS_00008342	i	232	noncoding	-1.29996	1.70558	1
TCONS_00008544	i	323	noncoding	-1.16061	1.00887	1
TCONS_00008610	i	207	noncoding	-1.264	2.47379	1
TCONS_00008670	i	216	noncoding	-1.28724	1.48751	1
TCONS_00008691	i	235	noncoding	-1.14418	1.38667	1
TCONS_00008709	i	207	noncoding	-1.15681	1.34935	1
TCONS_00008725	i	901	noncoding	-1.1819	1.01866	1
TCONS_00008729	i	317	noncoding	-1.2867	1.10139	1
TCONS_00008758	i	581	noncoding	-1.20987	1.81694	1
TCONS_00008889	i	496	noncoding	-1.17072	1.49709	1
TCONS_00008893	i	314	noncoding	-1.48534	1.20203	1
TCONS_00009189	i	393	noncoding	-1.45738	1.16828	1
TCONS_00009229	i	253	noncoding	-1.0758	2.92057	1
TCONS_00009248	i	812	noncoding	-1.22492	1.09939	1
TCONS_00009259	i	627	noncoding	-1.19184	1.23453	1
TCONS_00009501	i	463	noncoding	-1.2851	1.16218	1
TCONS_00009624	i	294	noncoding	-1.08406	4.47081	1
TCONS_00009706	i	407	noncoding	-1.04795	1.48805	1
TCONS_00009773	i	275	noncoding	-1.44057	1.31442	1
TCONS_00009847	i	792	noncoding	-1.14314	1.28621	1
TCONS_00010048	i	270	noncoding	-1.2757	1.20691	1
TCONS_00010094	i	880	noncoding	-1.03674	3.57181	1
TCONS_00010149	i	1292	noncoding	-1.29554	1.48894	1
TCONS_00010156	i	248	noncoding	-1.30301	1.12627	1
TCONS_00010300	i	353	noncoding	-1.21408	1.31747	1
TCONS_00010515	i	1332	noncoding	-1.23863	2.39711	1
TCONS_00010577	i	597	noncoding	-1.27914	1.78048	1
TCONS_00010662	i	1313	noncoding	-1.32906	1.03653	1
TCONS_00010721	i	879	noncoding	-1.40974	1.17189	1
TCONS_00010872	i	219	noncoding	-1.49345	1.6026	1
TCONS_00011230	i	348	noncoding	-1.42554	1.50427	1
TCONS_00011809	i	222	noncoding	-1.18003	1.15332	1
TCONS_00012233	i	336	noncoding	-1.16802	2.78184	1
TCONS_00012247	i	265	noncoding	-1.13258	2.72288	1
TCONS_00012257	i	233	noncoding	-1.48772	1.29279	1
TCONS_00012385	i	329	noncoding	-1.38484	1.63553	1
TCONS_00012719	i	1093	noncoding	-1.21522	1.34747	1
TCONS_00012754	i	641	noncoding	-1.24433	2.67643	1
TCONS_00012865	i	215	noncoding	-1.16842	1.21423	1
TCONS_00013516	i	313	noncoding	-1.29044	2.38842	1
TCONS_00013550	i	429	noncoding	-1.20895	1.11918	1
TCONS_00013662	i	680	noncoding	-1.15567	1.13092	1
TCONS_00013733	i	330	noncoding	-1.03079	1.64302	1
TCONS_00013864	i	599	noncoding	-1.30859	3.97955	1
TCONS_00013865	i	221	noncoding	-1.40325	1.15854	1
TCONS_00013894	i	230	noncoding	-1.47195	1.31561	1
TCONS_00013919	i	352	noncoding	-1.47575	1.43531	1
TCONS_00013943	i	370	noncoding	-1.44728	1.35439	1
TCONS_00014226	i	956	noncoding	-1.35128	2.88924	1
TCONS_00014265	i	220	noncoding	-1.52756	1.05801	1
TCONS_00014570	i	237	noncoding	-1.30364	1.86603	1
TCONS_00014602	i	519	noncoding	-1.19543	1.19156	1
TCONS_00014701	i	214	noncoding	-1.53857	1.68909	1
TCONS_00015013	i	640	noncoding	-1.328	7.4093	1
TCONS_00015126	i	404	noncoding	-1.13908	1.3353	1
TCONS_00015192	i	470	noncoding	-1.14713	1.2313	1
TCONS_00015385	i	712	noncoding	-1.02868	2.87619	1
TCONS_00015393	i	503	noncoding	-1.23861	1.09517	1
TCONS_00015394	i	260	noncoding	-1.52968	2.67693	1
TCONS_00015510	i	582	noncoding	-1.31684	1.00846	1
TCONS_00015569	i	421	noncoding	-1.15158	1.15345	1
TCONS_00015726	i	334	noncoding	-1.1461	3.63887	1
TCONS_00015790	i	233	noncoding	-1.22161	1.04795	1
TCONS_00015830	i	802	noncoding	-1.26617	1.08124	1
TCONS_00015839	i	211	noncoding	-1.49538	1.23724	1
TCONS_00015864	i	364	noncoding	-1.2905	1.02313	1
TCONS_00015918	i	233	noncoding	-1.31714	4.79509	1
TCONS_00015959	i	221	noncoding	-1.09184	1.15854	1
TCONS_00016208	i	318	noncoding	-1.46096	2.38675	1
TCONS_00016294	i	261	noncoding	-1.47748	1.00022	1
TCONS_00016464	i	517	noncoding	-1.31991	1.37625	1
TCONS_00016519	i	252	noncoding	-1.30419	4.42812	1
TCONS_00016567	i	722	noncoding	-1.42126	1.54682	1
TCONS_00016656	i	321	noncoding	-1.14318	1.46871	1
TCONS_00016676	i	325	noncoding	-1.40884	1.43799	1
TCONS_00016679	i	527	noncoding	-1.39062	1.32675	1
TCONS_00016681	i	223	noncoding	-1.39405	1.56566	1
TCONS_00016688	i	298	noncoding	-1.21156	3.02784	1
TCONS_00016980	i	253	noncoding	-1.0026	1.01201	1
TCONS_00017024	i	250	noncoding	-1.17364	1.11726	1
TCONS_00017105	i	245	noncoding	-1.30064	1.47537	1
TCONS_00017106	i	342	noncoding	-1.12504	3.93141	1
TCONS_00017315	i	243	noncoding	-1.06893	1.14944	1
TCONS_00017386	i	202	noncoding	-1.31202	1.09354	1
TCONS_00017404	i	355	noncoding	-1.02411	1.11978	1
TCONS_00017540	i	246	noncoding	-1.15727	1.23004	1
TCONS_00017633	i	875	noncoding	-1.34321	1.73065	1
TCONS_00017707	i	296	noncoding	-1.21582	1.17954	1
TCONS_00017890	i	289	noncoding	-1.384	1.12756	1
TCONS_00018068	i	209	noncoding	-1.16466	3.11834	1
TCONS_00018195	i	331	noncoding	-1.20608	1.8504	1
TCONS_00018261	i	245	noncoding	-1.3938	1.88519	1
TCONS_00018380	i	220	noncoding	-1.07915	1.69281	1
TCONS_00018385	i	563	noncoding	-1.4593	2.01932	1
TCONS_00018523	i	408	noncoding	-1.41585	2.15222	1
TCONS_00018599	i	644	noncoding	-1.37971	3.62566	1
TCONS_00018661	i	496	noncoding	-1.3493	1.78141	1
TCONS_00018672	i	250	noncoding	-1.39925	1.52619	1
TCONS_00018808	i	451	noncoding	-1.41968	1.01095	1
TCONS_00018810	i	1270	noncoding	-1.29382	1.09607	1
TCONS_00018844	i	320	noncoding	-1.46661	10.2418	1
TCONS_00018965	i	1230	noncoding	-1.37902	1.83746	1
TCONS_00019185	i	937	noncoding	-1.09912	2.69503	1
TCONS_00019211	i	709	noncoding	-1.24475	1.40073	1
TCONS_00019222	i	242	noncoding	-1.30179	1.07875	1
TCONS_00019376	i	916	noncoding	-1.07667	4.09112	1
TCONS_00019384	i	1587	noncoding	-1.30209	2.1678	1
TCONS_00019455	i	360	noncoding	-1.20776	1.45666	1
TCONS_00019467	i	351	noncoding	-1.06001	1.35878	1
TCONS_00019579	i	319	noncoding	-1.2024	1.23613	1
TCONS_00019631	i	846	noncoding	-1.291	1.54128	1
TCONS_00019735	i	393	noncoding	-1.31984	1.01963	1
TCONS_00019763	i	772	noncoding	-1.18045	2.77916	1
TCONS_00019769	i	454	noncoding	-1.44567	2.13118	1
TCONS_00019799	i	826	noncoding	-1.35845	1.53992	1
TCONS_00019804	i	591	noncoding	-1.35374	1.63561	1
TCONS_00019854	i	533	noncoding	-1.30361	4.32592	1
TCONS_00019959	i	388	noncoding	-1.4385	2.86424	1
TCONS_00020003	i	935	noncoding	-1.38404	6.61407	1
TCONS_00020036	i	346	noncoding	-1.15389	1.4391	1
TCONS_00020062	i	744	noncoding	-1.2692	1.59248	1
TCONS_00020220	i	762	noncoding	-1.39508	1.5866	1
TCONS_00020345	i	764	noncoding	-1.08909	3.11711	1
TCONS_00020423	i	255	noncoding	-1.39332	1.7343	1
TCONS_00020639	i	428	noncoding	-1.06628	1.11966	1
TCONS_00020699	i	299	noncoding	-1.01832	2.12628	1
TCONS_00020866	i	571	noncoding	-1.24968	1.36679	1
TCONS_00021239	i	454	noncoding	-1.48922	1.51193	1
TCONS_00021480	i	397	noncoding	-1.4334	1.26572	1
TCONS_00021668	i	209	noncoding	-1.05052	2.306	1
TCONS_00021800	i	227	noncoding	-1.23853	1.72907	1
TCONS_00021915	i	880	noncoding	-1.39873	2.10357	1
TCONS_00021920	i	1321	noncoding	-1.30309	1.184	1
TCONS_00022010	i	382	noncoding	-1.22104	1.27839	1
TCONS_00022193	i	544	noncoding	-1.29509	1.20894	1
TCONS_00022283	i	731	noncoding	-1.24027	6.46009	1
TCONS_00022348	i	377	noncoding	-1.36912	1.13918	1
TCONS_00022655	i	455	noncoding	-1.24201	1.14751	1
TCONS_00022710	i	215	noncoding	-1.11017	1.02742	1
TCONS_00022768	i	796	noncoding	-1.36022	2.1759	1
TCONS_00022841	i	492	noncoding	-1.24942	1.15397	1
TCONS_00022894	i	201	noncoding	-1.16844	1.31469	1
TCONS_00022938	i	720	noncoding	-1.40381	1.01928	1
TCONS_00023011	i	677	noncoding	-1.34118	1.70896	1
TCONS_00023076	i	553	noncoding	-1.25438	1.43191	1
TCONS_00023136	i	680	noncoding	-1.47006	5.19016	1
TCONS_00023143	i	1692	noncoding	-1.1635	6.02836	1
TCONS_00023187	i	707	noncoding	-1.09563	2.9811	1
TCONS_00023238	i	521	noncoding	-1.11265	2.94161	1
TCONS_00023243	i	427	noncoding	-1.07729	12.4574	1
TCONS_00023267	i	637	noncoding	-1.26895	1.04247	1
TCONS_00023268	i	1522	noncoding	-1.06951	2.33356	1
TCONS_00023274	i	231	noncoding	-1.06647	1.21705	1
TCONS_00023383	i	429	noncoding	-1.40889	2.00751	1
TCONS_00023385	i	244	noncoding	-1.23945	1.64602	1
TCONS_00023447	i	837	noncoding	-1.41507	1.58293	1
TCONS_00023453	i	664	noncoding	-1.23869	2.13764	1
TCONS_00023588	i	210	noncoding	-1.3546	2.2146	1
TCONS_00023604	i	287	noncoding	-1.50538	1.66499	1
TCONS_00023612	i	639	noncoding	-1.05824	4.37254	1
TCONS_00023670	i	229	noncoding	-1.49296	1.22768	1
TCONS_00023690	i	1300	noncoding	-1.31049	1.25754	1
TCONS_00023780	i	682	noncoding	-1.19153	1.86239	1
TCONS_00023849	i	660	noncoding	-1.28459	1.86638	1
TCONS_00023852	i	365	noncoding	-1.11932	1.7118	1
TCONS_00023861	i	265	noncoding	-1.39468	1.74291	1
TCONS_00023864	i	506	noncoding	-1.47453	5.21608	1
TCONS_00023958	i	589	noncoding	-1.22808	1.5505	1
TCONS_00023995	i	692	noncoding	-1.36642	1.37974	1
TCONS_00024111	i	292	noncoding	-1.47044	3.07442	1
TCONS_00024179	i	1197	noncoding	-1.10729	1.37796	1
TCONS_00024215	i	620	noncoding	-1.36263	2.32983	1
TCONS_00024437	i	219	noncoding	-1.29928	1.37544	1
TCONS_00024450	i	1036	noncoding	-1.29867	3.79831	1
TCONS_00024463	i	1148	noncoding	-1.19002	3.3355	1
TCONS_00024537	i	772	noncoding	-1.35708	2.43923	1
TCONS_00024589	i	811	noncoding	-1.17489	4.30115	1
TCONS_00024606	i	568	noncoding	-1.41679	1.38687	1
TCONS_00024611	i	206	noncoding	-1.0363	2.14461	1
TCONS_00024787	i	454	noncoding	-1.27004	3.32847	1
TCONS_00024834	i	272	noncoding	-1.40767	1.11917	1
TCONS_00024892	i	840	noncoding	-1.00117	1.48383	1
TCONS_00025243	i	1178	noncoding	-1.18439	1.43893	1
TCONS_00025327	i	210	noncoding	-1.16663	3.29692	1
TCONS_00025454	i	346	noncoding	-1.14342	1.16077	1
TCONS_00025485	i	422	noncoding	-1.17213	2.43555	1
TCONS_00025573	i	429	noncoding	-1.39096	1.17556	1
TCONS_00025582	i	320	noncoding	-1.42062	3.41298	1
TCONS_00025644	i	1639	noncoding	-1.10644	3.85974	1
TCONS_00025777	i	393	noncoding	-1.22235	1.52248	1
TCONS_00025809	i	1008	noncoding	-1.23762	1.98043	1
TCONS_00025815	i	857	noncoding	-1.02545	1.7718	1
TCONS_00025904	i	737	noncoding	-1.09029	4.32616	1
TCONS_00026015	i	1210	noncoding	-1.0272	3.27775	1
TCONS_00026109	i	330	noncoding	-1.26841	4.83088	1
TCONS_00026217	i	415	noncoding	-1.2742	1.3296	1
TCONS_00026239	i	1281	noncoding	-1.13389	2.74586	1
TCONS_00026553	i	249	noncoding	-1.06266	1.38385	1
TCONS_00026633	i	253	noncoding	-1.38737	2.53994	1
TCONS_00026649	i	428	noncoding	-1.02893	3.75353	1
TCONS_00026670	i	667	noncoding	-1.2472	1.02569	1
TCONS_00026707	i	1094	noncoding	-1.31521	2.99494	1
TCONS_00026834	i	358	noncoding	-1.24043	1.48265	1
TCONS_00026972	i	441	noncoding	-1.23448	1.47682	1
TCONS_00026991	i	352	noncoding	-1.35966	9.41576	1
TCONS_00027010	i	452	noncoding	-1.37882	1.4429	1
TCONS_00027113	i	358	noncoding	-1.15146	1.65093	1
TCONS_00027118	i	2639	noncoding	-1.26145	2.07825	1
TCONS_00027303	i	558	noncoding	-1.1009	4.28096	1
TCONS_00027320	i	414	noncoding	-1.40834	1.54557	1
TCONS_00027379	i	1476	noncoding	-1.32132	2.76373	1
TCONS_00027380	i	1054	noncoding	-1.01662	1.09769	1
TCONS_00027481	i	388	noncoding	-1.37888	1.41976	1
TCONS_00027503	i	244	noncoding	-1.15752	3.2752	1
TCONS_00027533	i	924	noncoding	-1.38345	2.37434	1
TCONS_00027605	i	229	noncoding	-1.41976	1.24164	1
TCONS_00027628	i	619	noncoding	-1.3368	2.28935	1
TCONS_00027724	i	320	noncoding	-1.16609	1.58883	1
TCONS_00027750	i	905	noncoding	-1.28128	1.36969	1
TCONS_00028138	i	680	noncoding	-1.21566	3.38471	1
TCONS_00028159	i	984	noncoding	-1.30002	3.26063	1
TCONS_00028191	i	224	noncoding	-1.22928	1.34474	1
TCONS_00028371	i	253	noncoding	-1.31884	1.74621	1
TCONS_00028466	i	1163	noncoding	-1.19579	3.53108	1
TCONS_00028617	i	617	noncoding	-1.2746	1.17686	1
TCONS_00028630	i	278	noncoding	-1.10149	1.66141	1
TCONS_00028680	i	689	noncoding	-1.41911	1.43808	1
TCONS_00028727	i	830	noncoding	-1.28013	1.59244	1
TCONS_00028756	i	793	noncoding	-1.26027	1.2771	1
TCONS_00028884	i	251	noncoding	-1.07759	2.03833	1
TCONS_00028918	i	418	noncoding	-1.09037	2.19572	1
TCONS_00029083	i	274	noncoding	-1.02808	1.0727	1
TCONS_00029186	i	572	noncoding	-1.00458	3.0328	1
TCONS_00029208	i	243	noncoding	-1.34396	1.15695	1
TCONS_00029256	i	1088	noncoding	-1.1026	2.91246	1
TCONS_00029292	i	580	noncoding	-1.09993	4.13195	1
TCONS_00029293	i	1192	noncoding	-1.00877	1.13716	1
TCONS_00029367	i	1022	noncoding	-1.2458	1.40581	1
TCONS_00029383	i	1253	noncoding	-1.28335	1.05302	1
TCONS_00029430	i	322	noncoding	-1.07661	2.31174	1
TCONS_00029489	i	262	noncoding	-1.51259	5.36525	1
TCONS_00029491	i	214	noncoding	-1.25523	3.09666	1
TCONS_00029500	i	342	noncoding	-1.23431	3.40162	1
TCONS_00029503	i	715	noncoding	-1.02055	1.54983	1
TCONS_00029543	i	258	noncoding	-1.27877	1.01185	1
TCONS_00029564	i	228	noncoding	-1.00196	1.67345	1
TCONS_00029618	i	430	noncoding	-1.48946	1.78313	1
TCONS_00029641	i	213	noncoding	-1.25967	1.7913	1
TCONS_00029670	i	757	noncoding	-1.14765	3.19417	1
TCONS_00029689	i	459	noncoding	-1.14055	2.55939	1
TCONS_00029702	i	663	noncoding	-1.09884	3.34966	1
TCONS_00029717	i	531	noncoding	-1.41055	4.28547	1
TCONS_00029880	i	437	noncoding	-1.26896	1.29712	1
TCONS_00029883	i	479	noncoding	-1.21376	1.98661	1
TCONS_00029892	i	426	noncoding	-1.22353	1.77523	1
TCONS_00029908	i	728	noncoding	-1.00501	1.86759	1
TCONS_00029911	i	1158	noncoding	-1.2662	1.10867	1
TCONS_00029923	i	482	noncoding	-1.27592	7.2597	1
TCONS_00029957	i	393	noncoding	-1.26181	2.41553	1
TCONS_00029987	i	690	noncoding	-1.07475	1.33148	1
TCONS_00030015	i	718	noncoding	-1.40379	5.35724	1
TCONS_00030220	i	248	noncoding	-1.25548	2.89112	1
TCONS_00030281	i	783	noncoding	-1.45599	1.03695	1
TCONS_00030343	i	873	noncoding	-1.18054	2.24852	1
TCONS_00030410	i	580	noncoding	-1.27732	1.5061	1
TCONS_00030465	i	525	noncoding	-1.39405	2.34718	1
TCONS_00030492	i	350	noncoding	-1.0791	1.75908	1
TCONS_00030514	i	251	noncoding	-1.17316	1.3601	1
TCONS_00030542	i	1172	noncoding	-1.39756	1.35088	1
TCONS_00030556	i	496	noncoding	-1.18317	2.19365	1
TCONS_00030670	i	394	noncoding	-1.44068	3.71024	1
TCONS_00030673	i	721	noncoding	-1.03057	1.80786	1
TCONS_00030675	i	303	noncoding	-1.13038	2.29252	1
TCONS_00030678	i	278	noncoding	-1.03867	1.26248	1
TCONS_00030693	i	955	noncoding	-1.19017	1.12833	1
TCONS_00030705	i	292	noncoding	-1.3882	1.38638	1
TCONS_00030761	i	245	noncoding	-1.41881	1.35056	1
TCONS_00030857	i	796	noncoding	-1.04994	1.39327	1
TCONS_00030873	i	236	noncoding	-1.48302	2.39221	1
TCONS_00030915	i	443	noncoding	-1.03566	3.55535	1
TCONS_00031007	i	696	noncoding	-1.04261	2.10427	1
TCONS_00031015	i	467	noncoding	-1.00381	1.02127	1
TCONS_00031067	i	741	noncoding	-1.40163	2.16495	1
TCONS_00031074	i	385	noncoding	-1.26003	2.08994	1
TCONS_00031097	i	211	noncoding	-1.27517	1.93373	1
TCONS_00031182	i	305	noncoding	-1.07265	1.06393	1
TCONS_00031223	i	362	noncoding	-1.21379	1.50661	1
TCONS_00031260	i	710	noncoding	-1.11427	6.31109	1
TCONS_00031276	i	625	noncoding	-1.21636	1.35166	1
TCONS_00031403	i	557	noncoding	-1.2706	1.93046	1
TCONS_00031539	i	479	noncoding	-1.05773	2.14097	1
TCONS_00031940	i	1195	noncoding	-1.32942	1.4639	1
TCONS_00031952	i	407	noncoding	-1.31136	1.25705	1
TCONS_00032000	i	211	noncoding	-1.09047	1.0469	1
TCONS_00032029	i	686	noncoding	-1.26862	3.65715	1
TCONS_00032068	i	293	noncoding	-1.46295	1.26638	1
TCONS_00032198	i	312	noncoding	-1.03727	3.59119	1
TCONS_00032204	i	1221	noncoding	-1.353	1.01334	1
TCONS_00032209	i	729	noncoding	-1.30816	1.72291	1
TCONS_00032327	i	320	noncoding	-1.138	1.42053	1
TCONS_00032512	i	673	noncoding	-1.17508	2.12397	1
TCONS_00032547	i	235	noncoding	-1.02573	2.50532	1
TCONS_00032576	i	512	noncoding	-1.13065	7.0465	1
TCONS_00032662	i	850	noncoding	-1.13735	1.97324	1
TCONS_00032721	i	323	noncoding	-1.41921	1.36212	1
TCONS_00032859	i	1631	noncoding	-1.15719	2.59146	1
TCONS_00032866	i	421	noncoding	-1.42758	2.23536	1
TCONS_00033059	i	427	noncoding	-1.00606	11.1545	1
TCONS_00033060	i	206	noncoding	-1.44146	1.47775	1
TCONS_00033061	i	224	noncoding	-1.0874	2.54889	1
TCONS_00033064	i	645	noncoding	-1.42679	1.77181	1
TCONS_00033110	i	484	noncoding	-1.2619	1.83124	1
TCONS_00033126	i	207	noncoding	-1.34284	2.81334	1
TCONS_00033280	i	319	noncoding	-1.08064	5.34942	1
TCONS_00033281	i	613	noncoding	-1.03876	1.21433	1
TCONS_00033295	i	259	noncoding	-1.15948	1.55069	1
TCONS_00033316	i	737	noncoding	-1.34529	1.94324	1
TCONS_00033321	i	313	noncoding	-1.18772	1.0134	1
TCONS_00033393	i	1172	noncoding	-1.14762	3.1901	1
TCONS_00033408	i	1048	noncoding	-1.34222	1.11486	1
TCONS_00033440	i	231	noncoding	-1.32854	1.73865	1
TCONS_00033444	i	241	noncoding	-1.17799	1.6665	1
TCONS_00033450	i	1530	noncoding	-1.0444	1.90701	1
TCONS_00033459	i	488	noncoding	-1.18158	1.77695	1
TCONS_00033595	i	239	noncoding	-1.20224	2.47676	1
TCONS_00033617	i	820	noncoding	-1.03254	1.0486	1
TCONS_00033618	i	211	noncoding	-1.22976	1.44273	1
TCONS_00033649	i	577	noncoding	-1.16929	3.00019	1
TCONS_00033703	i	326	noncoding	-1.23099	1.73179	1
TCONS_00033721	i	324	noncoding	-1.17621	4.02586	1
TCONS_00033728	i	326	noncoding	-1.24209	2.63618	1
TCONS_00033765	i	407	noncoding	-1.08788	2.11714	1
TCONS_00033766	i	492	noncoding	-1.25048	1.36919	1
TCONS_00033768	i	585	noncoding	-1.30771	2.60497	1
TCONS_00033834	i	250	noncoding	-1.27114	2.57042	1
TCONS_00033965	i	329	noncoding	-1.13306	1.97957	1
TCONS_00033986	i	380	noncoding	-1.34136	2.50417	1
TCONS_00034044	i	217	noncoding	-1.15605	1.1105	1
TCONS_00034087	i	706	noncoding	-1.16316	3.30466	1
TCONS_00034091	i	294	noncoding	-1.2025	4.83562	1
TCONS_00034133	i	1340	noncoding	-1.32894	1.93798	1
TCONS_00034149	i	769	noncoding	-1.03317	3.58826	1
TCONS_00034189	i	201	noncoding	-1.08693	1.97772	1
TCONS_00034195	i	234	noncoding	-1.51544	3.73308	1
TCONS_00034232	i	1006	noncoding	-1.01961	3.08725	1
TCONS_00034235	i	995	noncoding	-1.14396	2.04805	1
TCONS_00034261	i	248	noncoding	-1.49778	1.45752	1
TCONS_00034294	i	893	noncoding	-1.39645	2.83343	1
TCONS_00034323	i	1343	noncoding	-1.29821	2.99427	1
TCONS_00034386	i	1548	noncoding	-1.41831	1.88632	1
TCONS_00034439	i	396	noncoding	-1.29661	1.71148	1
TCONS_00034538	i	375	noncoding	-1.33488	1.29373	1
TCONS_00034614	i	260	noncoding	-1.20547	2.70327	1
TCONS_00034634	i	244	noncoding	-1.11473	3.04513	1
TCONS_00034643	i	646	noncoding	-1.3005	3.81861	1
TCONS_00034717	i	218	noncoding	-1.40206	1.19752	1
TCONS_00034737	i	1018	noncoding	-1.16065	1.72471	1
TCONS_00034831	i	690	noncoding	-1.42045	1.0894	1
TCONS_00035069	i	409	noncoding	-1.05239	5.25246	1
TCONS_00035314	i	238	noncoding	-1.15288	1.01251	1
TCONS_00035416	i	601	noncoding	-1.13382	4.41739	1
TCONS_00035425	i	224	noncoding	-1.22145	1.43439	1
TCONS_00035565	i	523	noncoding	-1.5323	3.33788	1
TCONS_00035583	i	270	noncoding	-1.0713	2.38002	1
TCONS_00035616	i	278	noncoding	-1.05792	2.19004	1
TCONS_00035640	i	532	noncoding	-1.30762	1.39321	1
TCONS_00035648	i	238	noncoding	-1.237	1.18126	1
TCONS_00035663	i	1767	noncoding	-1.24604	2.5785	1
TCONS_00035791	i	548	noncoding	-1.1495	4.00013	1
TCONS_00035862	i	448	noncoding	-1.47067	2.21882	1
TCONS_00035876	i	453	noncoding	-1.30537	1.076	1
TCONS_00035929	i	659	noncoding	-1.27404	2.1407	1
TCONS_00035968	i	218	noncoding	-1.26062	1.1054	1
TCONS_00036010	i	617	noncoding	-1.39064	1.93654	1
TCONS_00036175	i	419	noncoding	-1.09587	5.16522	1
TCONS_00036203	i	320	noncoding	-1.26184	1.00407	1
TCONS_00036338	i	221	noncoding	-1.47397	1.0904	1
TCONS_00036513	i	305	noncoding	-1.32378	3.50153	1
TCONS_00036711	i	218	noncoding	-1.29941	1.47386	1
TCONS_00036750	i	228	noncoding	-1.11769	2.73036	1
TCONS_00036825	i	376	noncoding	-1.15601	1.04024	1
TCONS_00036923	i	212	noncoding	-1.48824	1.13668	1
TCONS_00036959	i	849	noncoding	-1.12501	2.29918	1
TCONS_00037110	i	362	noncoding	-1.30726	1.22042	1
TCONS_00037116	i	1093	noncoding	-1.12389	1.07856	1
TCONS_00037237	i	314	noncoding	-1.1305	1.94622	1
TCONS_00037349	i	787	noncoding	-1.17808	2.49539	1
TCONS_00037396	i	204	noncoding	-1.18638	2.46095	1
TCONS_00037421	i	461	noncoding	-1.0753	1.4177	1
TCONS_00037485	i	1035	noncoding	-1.04184	4.36949	1
TCONS_00037555	i	1157	noncoding	-1.32616	1.78416	1
TCONS_00037704	i	1404	noncoding	-1.2569	2.35251	1
TCONS_00037767	i	361	noncoding	-1.45532	3.18246	1
TCONS_00037776	i	464	noncoding	-1.1662	1.10066	1
TCONS_00037805	i	585	noncoding	-1.32524	1.60011	1
TCONS_00037861	i	475	noncoding	-1.42823	1.06364	1
TCONS_00037863	i	423	noncoding	-1.27957	2.42224	1
TCONS_00037971	i	207	noncoding	-1.0813	1.26115	1
TCONS_00038273	i	496	noncoding	-1.14939	1.8357	1
TCONS_00038328	i	663	noncoding	-1.12066	5.69428	1
TCONS_00038542	i	231	noncoding	-1.38924	2.58624	1
TCONS_00038873	i	486	noncoding	-1.39001	2.34301	1
TCONS_00038906	i	671	noncoding	-1.39854	5.94335	1
TCONS_00038948	i	209	noncoding	-1.17522	4.612	1
TCONS_00038957	i	347	noncoding	-1.02294	4.84279	1
TCONS_00039000	i	2492	noncoding	-1.29481	1.50252	1
TCONS_00039003	i	735	noncoding	-1.01344	5.31654	1
TCONS_00039021	i	423	noncoding	-1.15295	1.85472	1
TCONS_00039159	i	882	noncoding	-1.34757	5.48606	1
TCONS_00039168	i	272	noncoding	-1.32969	3.80889	1
TCONS_00039193	i	293	noncoding	-1.22846	1.37075	1
TCONS_00039227	i	604	noncoding	-1.33086	1.4916	1
TCONS_00039325	i	374	noncoding	-1.21805	3.09349	1
TCONS_00039346	i	456	noncoding	-1.22949	1.01088	1
TCONS_00039394	i	731	noncoding	-1.30632	1.70446	1
TCONS_00039454	i	1031	noncoding	-1.31059	3.08543	1
TCONS_00039537	i	795	noncoding	-1.26953	2.7068	1
TCONS_00039570	i	370	noncoding	-1.3006	2.52004	1
TCONS_00039752	i	276	noncoding	-1.13879	2.31339	1
TCONS_00039788	i	222	noncoding	-1.32879	1.08548	1
TCONS_00039821	i	217	noncoding	-1.34746	5.1823	1
TCONS_00040099	i	205	noncoding	-1.33648	2.05712	1
TCONS_00040136	i	215	noncoding	-1.45226	1.12082	1
TCONS_00040267	i	881	noncoding	-1.25786	1.27024	1
TCONS_00040270	i	686	noncoding	-1.14789	2.29662	1
TCONS_00040316	i	609	noncoding	-1.2198	1.12188	1
TCONS_00040333	i	399	noncoding	-1.03641	3.34805	1
TCONS_00040352	i	389	noncoding	-1.2904	1.83498	1
TCONS_00040505	i	472	noncoding	-1.29381	1.18257	1
TCONS_00040604	i	506	noncoding	-1.21695	1.02193	1
TCONS_00040629	i	739	noncoding	-1.17454	1.47788	1
TCONS_00040631	i	233	noncoding	-1.24881	1.67867	1
TCONS_00040633	i	239	noncoding	-1.36945	2.55696	1
TCONS_00040690	i	887	noncoding	-1.24608	1.46181	1
TCONS_00040799	i	398	noncoding	-1.42096	2.62256	1
TCONS_00040937	i	411	noncoding	-1.23335	1.32477	1
TCONS_00041031	i	387	noncoding	-1.27813	2.57917	1
TCONS_00041097	i	995	noncoding	-1.3753	1.11278	1
TCONS_00041218	i	278	noncoding	-1.44669	1.93558	1
TCONS_00041234	i	340	noncoding	-1.10621	4.12904	1
TCONS_00041283	i	355	noncoding	-1.1624	1.43861	1
TCONS_00041438	i	629	noncoding	-1.11848	1.86911	1
TCONS_00041541	i	592	noncoding	-1.27177	2.93651	1
TCONS_00041618	i	685	noncoding	-1.17406	1.58039	1
TCONS_00042051	i	217	noncoding	-1.06065	3.97926	1
TCONS_00042371	i	329	noncoding	-1.39929	5.32971	1
TCONS_00042372	i	952	noncoding	-1.40501	2.70961	1
TCONS_00042470	i	637	noncoding	-1.39952	1.67656	1
TCONS_00042560	i	717	noncoding	-1.27731	2.1884	1
TCONS_00042563	i	343	noncoding	-1.13416	3.1655	1
TCONS_00042766	i	1627	noncoding	-1.23062	1.14001	1
TCONS_00042952	i	1313	noncoding	-1.1909	3.28897	1
TCONS_00042955	i	495	noncoding	-1.44772	1.20691	1
TCONS_00042981	i	730	noncoding	-1.23281	1.97688	1
TCONS_00043064	i	281	noncoding	-1.38807	1.92953	1
TCONS_00043164	i	476	noncoding	-1.19926	1.51013	1
TCONS_00043372	i	482	noncoding	-1.45632	1.21768	1
TCONS_00043407	i	584	noncoding	-1.24395	4.00675	1
TCONS_00043471	i	262	noncoding	-1.0975	5.03255	1
TCONS_00043483	i	1220	noncoding	-1.01164	2.0613	1
TCONS_00043521	i	1292	noncoding	-1.27004	6.65695	1
TCONS_00043602	i	305	noncoding	-1.25262	1.53229	1
TCONS_00043603	i	1569	noncoding	-1.33129	2.94258	1
TCONS_00043668	i	1005	noncoding	-1.48069	1.64893	1
TCONS_00043725	i	337	noncoding	-1.32665	1.23917	1
TCONS_00043811	i	237	noncoding	-1.16968	1.11499	1
TCONS_00043831	i	811	noncoding	-1.16015	1.19417	1
TCONS_00043862	i	228	noncoding	-1.01694	1.14499	1
TCONS_00043887	i	411	noncoding	-1.22044	1.62015	1
TCONS_00043888	i	1742	noncoding	-1.059	2.61786	1
TCONS_00043897	i	724	noncoding	-1.33794	9.16888	1
TCONS_00043911	i	580	noncoding	-1.37192	1.98926	1
TCONS_00043958	i	204	noncoding	-1.22445	2.16564	1
TCONS_00044233	i	852	noncoding	-1.00757	1.46186	1
TCONS_00044314	i	447	noncoding	-1.36525	1.13538	1
TCONS_00044349	i	546	noncoding	-1.21437	1.31903	1
TCONS_00044457	i	372	noncoding	-1.47856	3.95175	1
TCONS_00044466	i	210	noncoding	-1.13399	1.05188	1
TCONS_00044478	i	553	noncoding	-1.28967	1.6176	1
TCONS_00044537	i	1098	noncoding	-1.31095	9.61384	1
TCONS_00044566	i	287	noncoding	-1.39602	1.08295	1
TCONS_00044638	i	258	noncoding	-1.13741	2.33505	1
TCONS_00044696	i	722	noncoding	-1.50045	13.2481	1
TCONS_00044771	i	744	noncoding	-1.28677	3.59289	1
TCONS_00044794	i	361	noncoding	-1.20301	1.50194	1
TCONS_00044797	i	694	noncoding	-1.07486	1.84531	1
TCONS_00044871	i	353	noncoding	-1.40243	1.93419	1
TCONS_00044932	i	202	noncoding	-1.28519	1.10936	1
TCONS_00044951	i	972	noncoding	-1.01977	16.7458	1
TCONS_00044954	i	245	noncoding	-1.27673	1.31144	1
TCONS_00044975	i	1313	noncoding	-1.26371	1.23084	1
TCONS_00044986	i	347	noncoding	-1.30128	1.16401	1
TCONS_00045050	i	237	noncoding	-1.01421	1.44044	1
TCONS_00045143	i	1557	noncoding	-1.33703	2.2682	1
TCONS_00045158	i	378	noncoding	-1.16406	1.9101	1
TCONS_00045179	i	246	noncoding	-1.45062	2.0241	1
TCONS_00045204	i	470	noncoding	-1.17657	2.31306	1
TCONS_00045302	i	397	noncoding	-1.3294	1.30251	1
TCONS_00045405	i	258	noncoding	-1.43407	3.51141	1
TCONS_00045462	i	545	noncoding	-1.30929	2.23676	1
TCONS_00045472	i	475	noncoding	-1.38054	2.49721	1
TCONS_00045580	i	287	noncoding	-1.19219	2.23904	1
TCONS_00045637	i	376	noncoding	-1.11114	1.92026	1
TCONS_00045997	i	2168	noncoding	-1.34806	2.02199	1
TCONS_00046160	i	218	noncoding	-1.05418	1.70206	1
TCONS_00046248	i	731	noncoding	-1.24525	4.03139	1
TCONS_00046407	i	381	noncoding	-1.50956	3.31336	1
TCONS_00046529	i	426	noncoding	-1.19171	1.11956	1
TCONS_00046558	i	857	noncoding	-1.42144	1.27706	1
TCONS_00046720	i	870	noncoding	-1.35566	2.87319	1
TCONS_00046739	i	349	noncoding	-1.5249	2.25452	1
TCONS_00046754	i	510	noncoding	-1.41755	5.82934	1
TCONS_00046755	i	392	noncoding	-1.29683	4.68621	1
TCONS_00046773	i	1073	noncoding	-1.06942	1.4734	1
TCONS_00046792	i	352	noncoding	-1.22683	2.56204	1
TCONS_00046812	i	1513	noncoding	-1.32158	3.77696	1
TCONS_00046850	i	910	noncoding	-1.28241	1.44592	1
TCONS_00046853	i	495	noncoding	-1.23376	1.9565	1
TCONS_00046861	i	1496	noncoding	-1.18159	1.1358	1
TCONS_00046880	i	524	noncoding	-1.23364	2.15743	1
TCONS_00046892	i	599	noncoding	-1.37162	1.93225	1
TCONS_00047070	i	490	noncoding	-1.1714	1.17172	1
TCONS_00047156	i	1237	noncoding	-1.40974	2.39635	1
TCONS_00047158	i	820	noncoding	-1.27289	1.30131	1
TCONS_00047214	i	1052	noncoding	-1.18087	2.9592	1
TCONS_00047269	i	445	noncoding	-1.16124	4.6778	1
TCONS_00047288	i	713	noncoding	-1.17143	1.11827	1
TCONS_00047359	i	1023	noncoding	-1.10862	1.37275	1
TCONS_00047389	i	1118	noncoding	-1.31153	1.56228	1
TCONS_00047676	i	516	noncoding	-1.17496	3.96516	1
TCONS_00047680	i	469	noncoding	-1.13542	1.44704	1
TCONS_00047703	i	352	noncoding	-1.44183	2.24957	1
TCONS_00047709	i	401	noncoding	-1.22878	1.06758	1
TCONS_00047718	i	629	noncoding	-1.06776	2.98072	1
TCONS_00047737	i	1231	noncoding	-1.40948	2.61343	1
TCONS_00047750	i	213	noncoding	-1.14352	1.24062	1
TCONS_00047754	i	486	noncoding	-1.04889	1.64904	1
TCONS_00047977	i	1064	noncoding	-1.28687	2.95027	1
TCONS_00047978	i	825	noncoding	-1.42726	2.65207	1
TCONS_00047979	i	502	noncoding	-1.18782	2.81656	1
TCONS_00048004	i	395	noncoding	-1.24183	1.08149	1
TCONS_00048016	i	209	noncoding	-1.29121	1.36045	1
TCONS_00048029	i	527	noncoding	-1.18973	52.2456	1
TCONS_00048097	i	285	noncoding	-1.4441	1.83199	1
TCONS_00048143	i	357	noncoding	-1.35315	2.0378	1
TCONS_00048148	i	253	noncoding	-1.17341	2.38119	1
TCONS_00048176	i	1541	noncoding	-1.30352	1.20985	1
TCONS_00048204	i	560	noncoding	-1.43626	1.70904	1
TCONS_00048210	i	910	noncoding	-1.44993	1.68866	1
TCONS_00048267	i	1124	noncoding	-1.10792	2.15367	1
TCONS_00048385	i	787	noncoding	-1.06706	1.07633	1
TCONS_00048396	i	326	noncoding	-1.13667	1.04719	1
TCONS_00048473	i	279	noncoding	-1.20088	2.63041	1
TCONS_00048579	i	242	noncoding	-1.06594	1.78221	1
TCONS_00048630	i	1659	noncoding	-1.11463	3.62586	1
TCONS_00048638	i	557	noncoding	-1.15249	1.98864	1
TCONS_00048698	i	1035	noncoding	-1.32273	2.27536	1
TCONS_00048732	i	270	noncoding	-1.1681	1.42497	1
TCONS_00048773	i	823	noncoding	-1.2038	1.80895	1
TCONS_00048789	i	465	noncoding	-1.30847	3.54811	1
TCONS_00048847	i	292	noncoding	-1.26533	1.60364	1
TCONS_00048915	i	480	noncoding	-1.36592	1.24938	1
TCONS_00048917	i	639	noncoding	-1.35291	1.06921	1
TCONS_00048959	i	435	noncoding	-1.16987	1.33876	1
TCONS_00049051	i	858	noncoding	-1.16113	12.045	1
TCONS_00049056	i	1981	noncoding	-1.31875	1.78204	1
TCONS_00049224	i	659	noncoding	-1.19193	1.35741	1
TCONS_00049237	i	450	noncoding	-1.25638	4.90777	1
TCONS_00049620	i	483	noncoding	-1.07432	1.25202	1
TCONS_00049676	i	383	noncoding	-1.21222	1.09868	1
TCONS_00049855	i	472	noncoding	-1.34648	3.49259	1
TCONS_00049881	i	219	noncoding	-1.18621	1.46714	1
TCONS_00049885	i	340	noncoding	-1.39251	1.18126	1
TCONS_00049913	i	1022	noncoding	-1.27523	1.19101	1
TCONS_00049976	i	263	noncoding	-1.00228	1.98524	1
TCONS_00050034	i	1293	noncoding	-1.14191	3.6434	1
TCONS_00050045	i	749	noncoding	-1.37269	1.08279	1
TCONS_00050127	i	404	noncoding	-1.18747	1.35563	1
TCONS_00050234	i	421	noncoding	-1.36928	1.22067	1
TCONS_00050284	i	427	noncoding	-1.19745	1.02502	1
TCONS_00050301	i	1100	noncoding	-1.11199	1.6953	1
TCONS_00050404	i	326	noncoding	-1.47581	2.59837	1
TCONS_00050480	i	494	noncoding	-1.31479	1.04214	1
TCONS_00050484	i	379	noncoding	-1.4413	1.48118	1
TCONS_00050485	i	760	noncoding	-1.29513	3.95863	1
TCONS_00050489	i	401	noncoding	-1.15933	2.84536	1
TCONS_00050659	i	550	noncoding	-1.28239	1.62062	1
TCONS_00050850	i	376	noncoding	-1.47409	1.14706	1
TCONS_00050876	i	812	noncoding	-1.15673	1.42989	1
TCONS_00050907	i	453	noncoding	-1.29413	1.66136	1
TCONS_00050912	i	320	noncoding	-1.04841	1.26509	1
TCONS_00051062	i	394	noncoding	-1.08917	1.51398	1
TCONS_00051128	i	349	noncoding	-1.47619	2.0662	1
TCONS_00051131	i	384	noncoding	-1.01522	1.54153	1
TCONS_00051149	i	571	noncoding	-1.14584	1.29245	1
TCONS_00051196	i	380	noncoding	-1.343	1.23828	1
TCONS_00051269	i	732	noncoding	-1.16086	1.52942	1
TCONS_00051400	i	239	noncoding	-1.14461	1.49522	1
TCONS_00051484	i	535	noncoding	-1.4334	3.03183	1
TCONS_00051523	i	1068	noncoding	-1.39137	1.34568	1
TCONS_00051939	i	396	noncoding	-1.20119	1.90856	1
TCONS_00051989	i	1119	noncoding	-1.1293	2.26607	1
TCONS_00052038	i	207	noncoding	-1.23556	2.44073	1
TCONS_00052123	i	736	noncoding	-1.40553	2.0637	1
TCONS_00052162	i	863	noncoding	-1.10019	8.56255	1
TCONS_00052197	i	283	noncoding	-1.2255	3.51893	1
TCONS_00052230	i	969	noncoding	-1.37691	4.48388	1
TCONS_00052323	i	276	noncoding	-1.14519	1.2832	1
TCONS_00052384	i	1393	noncoding	-1.42279	2.32162	1
TCONS_00052393	i	986	noncoding	-1.0223	3.39103	1
TCONS_00052415	i	688	noncoding	-1.27306	1.03883	1
TCONS_00052423	i	485	noncoding	-1.38031	1.77665	1
TCONS_00052498	i	322	noncoding	-1.40698	1.19485	1
TCONS_00052808	i	239	noncoding	-1.21388	1.00827	1
TCONS_00052916	i	356	noncoding	-1.03987	1.14611	1
TCONS_00053049	i	663	noncoding	-1.12629	2.19455	1
TCONS_00053081	i	1012	noncoding	-1.46021	2.06686	1
TCONS_00053112	i	632	noncoding	-1.16926	2.31881	1
TCONS_00053123	i	1862	noncoding	-1.369	2.44547	1
TCONS_00053137	i	969	noncoding	-1.41404	1.1709	1
TCONS_00053189	i	269	noncoding	-1.29101	3.06243	1
TCONS_00053193	i	644	noncoding	-1.49861	1.57471	1
TCONS_00053199	i	773	noncoding	-1.40193	2.14914	1
TCONS_00053202	i	1824	noncoding	-1.28644	3.1062	1
TCONS_00053204	i	914	noncoding	-1.41174	1.12301	1
TCONS_00053248	i	1625	noncoding	-1.36589	1.17399	1
TCONS_00053288	i	298	noncoding	-1.05601	1.69234	1
TCONS_00053418	i	368	noncoding	-1.41217	1.99426	1
TCONS_00053464	i	218	noncoding	-1.43956	1.21217	1
TCONS_00053474	i	469	noncoding	-1.21982	1.15413	1
TCONS_00053496	i	871	noncoding	-1.38997	1.36238	1
TCONS_00053512	i	612	noncoding	-1.1676	2.54746	1
TCONS_00053521	i	968	noncoding	-1.36068	1.5078	1
TCONS_00053637	i	438	noncoding	-1.18179	1.85684	1
TCONS_00053716	i	223	noncoding	-1.14818	1.98113	1
TCONS_00053789	i	523	noncoding	-1.17925	6.44102	1
TCONS_00053967	i	223	noncoding	-1.02544	1.44082	1
TCONS_00053976	i	470	noncoding	-1.08642	1.14293	1
TCONS_00054011	i	215	noncoding	-1.19429	2.19282	1
TCONS_00054173	i	604	noncoding	-1.35625	1.83842	1
TCONS_00054179	i	746	noncoding	-1.34794	2.95189	1
TCONS_00054254	i	209	noncoding	-1.16293	3.17075	1
TCONS_00054322	i	688	noncoding	-1.10773	2.1639	1
TCONS_00054377	i	431	noncoding	-1.21775	1.84993	1
TCONS_00054496	i	879	noncoding	-1.39803	1.35672	1
TCONS_00054532	i	985	noncoding	-1.06183	4.27205	1
TCONS_00054550	i	249	noncoding	-1.52432	1.37102	1
TCONS_00054635	i	1103	noncoding	-1.17838	1.77262	1
TCONS_00054716	i	268	noncoding	-1.37783	2.50847	1
TCONS_00054795	i	229	noncoding	-1.36181	1.49076	1
TCONS_00054820	i	363	noncoding	-1.35526	1.28118	1
TCONS_00054828	i	371	noncoding	-1.15966	2.40869	1
TCONS_00054850	i	337	noncoding	-1.45427	1.78495	1
TCONS_00054931	i	688	noncoding	-1.01837	4.66014	1
TCONS_00054960	i	438	noncoding	-1.11212	2.60083	1
TCONS_00054969	i	483	noncoding	-1.04405	2.26781	1
TCONS_00055072	i	1200	noncoding	-1.34817	1.13529	1
TCONS_00055140	i	514	noncoding	-1.34927	1.99607	1
TCONS_00055155	i	518	noncoding	-1.20429	3.82298	1
TCONS_00055171	i	544	noncoding	-1.31344	2.50179	1
TCONS_00055267	i	842	noncoding	-1.33936	2.36003	1
TCONS_00055281	i	229	noncoding	-1.00314	1.24164	1
TCONS_00055490	i	485	noncoding	-1.243	240.755	1
TCONS_00055555	i	536	noncoding	-1.25409	1.42624	1
TCONS_00055613	i	322	noncoding	-1.10106	2.45632	1
TCONS_00055682	i	1259	noncoding	-1.34387	3.63558	1
TCONS_00055683	i	518	noncoding	-1.13378	1.19385	1
TCONS_00055792	i	331	noncoding	-1.47095	2.84316	1
TCONS_00055838	i	315	noncoding	-1.14433	1.9328	1
TCONS_00055844	i	911	noncoding	-1.29938	1.54954	1
TCONS_00055909	i	537	noncoding	-1.30229	1.83578	1
TCONS_00055943	i	487	noncoding	-1.1347	1.46571	1
TCONS_00056037	i	216	noncoding	-1.43775	1.34595	1
TCONS_00056069	i	941	noncoding	-1.31947	1.59472	1
TCONS_00056113	i	928	noncoding	-1.16506	3.70232	1
TCONS_00056172	i	515	noncoding	-1.09942	1.39223	1
TCONS_00056176	i	310	noncoding	-1.29704	1.17338	1
TCONS_00056279	i	1282	noncoding	-1.16613	1.30475	1
TCONS_00056308	i	1653	noncoding	-1.09708	1.54507	1
TCONS_00056379	i	325	noncoding	-1.336	1.55174	1
TCONS_00056470	i	267	noncoding	-1.13379	2.66146	1
TCONS_00056476	i	255	noncoding	-1.5014	1.26001	1
TCONS_00056613	i	211	noncoding	-1.39066	6.77456	1
TCONS_00056729	i	1215	noncoding	-1.21359	2.33532	1
TCONS_00056735	i	743	noncoding	-1.20985	1.68185	1
TCONS_00056736	i	305	noncoding	-1.26654	1.60113	1
TCONS_00056828	i	400	noncoding	-1.18272	1.12844	1
TCONS_00057002	i	224	noncoding	-1.27694	1.44865	1
TCONS_00057011	i	1088	noncoding	-1.29721	4.20026	1
TCONS_00057058	i	529	noncoding	-1.33755	3.13438	1
TCONS_00057077	i	386	noncoding	-1.29879	3.20423	1
TCONS_00057084	i	875	noncoding	-1.09971	1.75725	1
TCONS_00057139	i	274	noncoding	-1.2109	3.66449	1
TCONS_00057295	i	1186	noncoding	-1.32876	4.1041	1
TCONS_00057377	i	268	noncoding	-1.35736	1.42368	1
TCONS_00057408	i	236	noncoding	-1.19962	1.70182	1
TCONS_00057571	i	1003	noncoding	-1.1849	1.88565	1
TCONS_00057601	i	208	noncoding	-1.19893	3.47563	1
TCONS_00057646	i	328	noncoding	-1.1114	2.51435	1
TCONS_00057898	i	201	noncoding	-1.13401	1.2988	1
TCONS_00057998	i	383	noncoding	-1.22002	2.08178	1
TCONS_00058118	i	831	noncoding	-1.30657	1.45322	1
TCONS_00058230	i	652	noncoding	-1.39913	1.76119	1
TCONS_00058253	i	252	noncoding	-1.10909	2.08094	1
TCONS_00058318	i	402	noncoding	-1.49572	1.83353	1
TCONS_00058331	i	274	noncoding	-1.24605	1.94051	1
TCONS_00058393	i	384	noncoding	-1.23198	1.71267	1
TCONS_00058422	i	498	noncoding	-1.00462	1.42692	1
TCONS_00058440	i	253	noncoding	-1.30587	1.24111	1
TCONS_00058452	i	324	noncoding	-1.37886	1.05366	1
TCONS_00058527	i	275	noncoding	-1.0773	1.26463	1
TCONS_00058657	i	479	noncoding	-1.01569	1.07286	1
TCONS_00058802	i	353	noncoding	-1.1415	1.05113	1
TCONS_00058875	i	213	noncoding	-1.0254	1.52346	1
TCONS_00058889	i	513	noncoding	-1.17348	1.15211	1
TCONS_00058906	i	655	noncoding	-1.22847	1.41866	1
TCONS_00058933	i	256	noncoding	-1.09556	1.17664	1
TCONS_00059138	i	853	noncoding	-1.17997	1.28786	1
TCONS_00059195	i	275	noncoding	-1.22272	1.11859	1
TCONS_00059255	i	447	noncoding	-1.09983	2.3657	1
TCONS_00059296	i	391	noncoding	-1.52485	2.04969	1
TCONS_00059315	i	235	noncoding	-1.16663	1.70905	1
TCONS_00059336	i	203	noncoding	-1.39138	2.27523	1
TCONS_00059339	i	470	noncoding	-1.26651	2.27226	1
TCONS_00059341	i	415	noncoding	-1.17868	3.42462	1
TCONS_00059416	i	204	noncoding	-1.15212	4.85256	1
TCONS_00059423	i	238	noncoding	-1.28261	1.58588	1
TCONS_00059484	i	876	noncoding	-1.21133	1.26238	1
TCONS_00059573	i	590	noncoding	-1.38064	1.58424	1
TCONS_00059625	i	396	noncoding	-1.47776	2.9562	1
TCONS_00060084	i	264	noncoding	-1.52685	2.66231	1
TCONS_00060121	i	221	noncoding	-1.15837	1.0904	1
TCONS_00060139	i	225	noncoding	-1.22225	3.11972	1
TCONS_00060179	i	815	noncoding	-1.37177	1.08751	1
TCONS_00060216	i	344	noncoding	-1.51321	1.94499	1
TCONS_00060271	i	375	noncoding	-1.44438	1.64668	1
TCONS_00060441	i	563	noncoding	-1.23676	1.74127	1
TCONS_00060450	i	260	noncoding	-1.00626	1.10588	1
TCONS_00060462	i	651	noncoding	-1.08099	2.31072	1
TCONS_00060575	i	579	noncoding	-1.39222	1.45432	1
TCONS_00060668	i	669	noncoding	-1.35503	2.63877	1
TCONS_00060696	i	267	noncoding	-1.09615	2.70761	1
TCONS_00060697	i	279	noncoding	-1.34427	1.01912	1
TCONS_00060699	i	1426	noncoding	-1.2964	1.57146	1
TCONS_00060742	i	1082	noncoding	-1.37966	1.70242	1
TCONS_00060909	i	431	noncoding	-1.18896	1.3586	1
TCONS_00060912	i	558	noncoding	-1.23121	1.10091	1
TCONS_00060975	i	244	noncoding	-1.17082	1.23452	1
TCONS_00060981	i	591	noncoding	-1.15778	1.28656	1
TCONS_00061022	i	314	noncoding	-1.37803	2.02035	1
TCONS_00061027	i	1302	noncoding	-1.18927	3.63118	1
TCONS_00061108	i	210	noncoding	-1.09866	1.14751	1
TCONS_00061109	i	558	noncoding	-1.48701	2.0775	1
TCONS_00061131	i	352	noncoding	-1.22388	4.10497	1
TCONS_00061144	i	513	noncoding	-1.05016	4.53905	1
TCONS_00061243	i	1824	noncoding	-1.36508	3.87936	1
TCONS_00061287	i	732	noncoding	-1.18436	2.77641	1
TCONS_00061324	i	301	noncoding	-1.01269	1.398	1
TCONS_00061399	i	460	noncoding	-1.04974	1.16282	1
TCONS_00061499	i	241	noncoding	-1.04986	7.48602	1
TCONS_00061614	i	233	noncoding	-1.20241	1.49259	1
TCONS_00061986	i	2001	noncoding	-1.24636	2.9847	1
TCONS_00062094	i	403	noncoding	-1.2949	1.45639	1
TCONS_00062272	i	250	noncoding	-1.39103	1.92782	1
TCONS_00062307	i	252	noncoding	-1.36153	1.11563	1
TCONS_00062482	i	301	noncoding	-1.19429	1.07806	1
TCONS_00062628	i	583	noncoding	-1.08011	1.35509	1
TCONS_00062651	i	627	noncoding	-1.51437	4.18763	1
TCONS_00062709	i	905	noncoding	-1.19859	1.38129	1
TCONS_00062788	i	709	noncoding	-1.44441	1.31576	1
TCONS_00062799	i	1748	noncoding	-1.2192	4.99946	1
TCONS_00062801	i	833	noncoding	-1.2706	1.01306	1
TCONS_00062862	i	513	noncoding	-1.14385	2.18501	1
TCONS_00062894	i	539	noncoding	-1.24797	1.44201	1
TCONS_00063113	i	793	noncoding	-1.18119	2.36198	1
TCONS_00063138	i	704	noncoding	-1.18065	4.9834	1
TCONS_00063203	i	222	noncoding	-1.27596	1.44731	1
TCONS_00063304	i	776	noncoding	-1.26983	1.02866	1
TCONS_00063305	i	362	noncoding	-1.37602	3.02961	1
TCONS_00063320	i	536	noncoding	-1.25014	1.14014	1
TCONS_00063455	i	377	noncoding	-1.29309	1.94664	1
TCONS_00063471	i	719	noncoding	-1.25395	1.57548	1
TCONS_00063513	i	891	noncoding	-1.12299	6.45203	1
TCONS_00063515	i	311	noncoding	-1.19958	2.46101	1
TCONS_00063550	i	218	noncoding	-1.32921	1.1054	1
TCONS_00063551	i	576	noncoding	-1.16109	1.16396	1
TCONS_00063563	i	440	noncoding	-1.4548	1.35778	1
TCONS_00063590	i	293	noncoding	-1.08566	1.74614	1
TCONS_00063594	i	1833	noncoding	-1.275	5.31565	1
TCONS_00063595	i	719	noncoding	-1.08578	9.95375	1
TCONS_00063676	i	600	noncoding	-1.0771	1.07329	1
TCONS_00063819	i	201	noncoding	-1.32482	2.19796	1
TCONS_00063843	i	300	noncoding	-1.1462	1.55784	1
TCONS_00063847	i	627	noncoding	-1.35858	1.83505	1
TCONS_00063905	i	532	noncoding	-1.43887	1.17874	1
TCONS_00063934	i	698	noncoding	-1.37755	2.15709	1
TCONS_00063995	i	205	noncoding	-1.21986	1.17549	1
TCONS_00063996	i	293	noncoding	-1.31286	1.17604	1
TCONS_00064010	i	734	noncoding	-1.14935	10.4411	1
TCONS_00064018	i	330	noncoding	-1.16026	2.22389	1
TCONS_00064078	i	439	noncoding	-1.12331	2.73421	1
TCONS_00064080	i	346	noncoding	-1.24233	1.15814	1
TCONS_00064100	i	466	noncoding	-1.35203	1.30259	1
TCONS_00064113	i	369	noncoding	-1.11646	1.24921	1
TCONS_00064119	i	269	noncoding	-1.31599	2.61282	1
TCONS_00064239	i	315	noncoding	-1.33717	1.1678	1
TCONS_00064254	i	395	noncoding	-1.18835	3.67543	1
TCONS_00064256	i	516	noncoding	-1.39975	29.1085	1
TCONS_00064286	i	843	noncoding	-1.34208	1.14127	1
TCONS_00064327	i	843	noncoding	-1.18781	2.43249	1
TCONS_00064471	i	428	noncoding	-1.26489	2.13163	1
TCONS_00064492	i	424	noncoding	-1.12471	1.48652	1
TCONS_00064553	i	237	noncoding	-1.02775	2.26658	1
TCONS_00064706	i	371	noncoding	-1.12761	2.43575	1
TCONS_00065104	i	1434	noncoding	-1.06088	2.76765	1
TCONS_00065123	i	619	noncoding	-1.52402	2.59755	1
TCONS_00065141	i	2512	noncoding	-1.31505	1.71748	1
TCONS_00065145	i	275	noncoding	-1.17505	1.09535	1
TCONS_00065183	i	259	noncoding	-1.1335	1.16301	1
TCONS_00065321	i	256	noncoding	-1.30461	1.0982	1
TCONS_00065323	i	486	noncoding	-1.26267	2.47825	1
TCONS_00065438	i	357	noncoding	-1.36148	3.61921	1
TCONS_00065550	i	313	noncoding	-1.4687	2.73691	1
TCONS_00065568	i	900	noncoding	-1.019	4.45291	1
TCONS_00065704	i	1423	noncoding	-1.27703	1.63572	1
TCONS_00065734	i	221	noncoding	-1.39377	1.99906	1
TCONS_00065745	i	346	noncoding	-1.05095	2.15139	1
TCONS_00065748	i	908	noncoding	-1.18894	1.64212	1
TCONS_00065750	i	295	noncoding	-1.25213	1.06441	1
TCONS_00065791	i	838	noncoding	-1.18519	1.14317	1
TCONS_00065894	i	275	noncoding	-1.27946	3.28439	1
TCONS_00066053	i	226	noncoding	-1.42591	1.09454	1
TCONS_00066055	i	639	noncoding	-1.32674	2.76123	1
TCONS_00066084	i	278	noncoding	-1.22545	2.20154	1
TCONS_00066135	i	741	noncoding	-1.12442	2.31339	1
TCONS_00066259	i	685	noncoding	-1.19781	3.80574	1
TCONS_00066371	i	595	noncoding	-1.03398	4.95822	1
TCONS_00066549	i	237	noncoding	-1.30357	1.01678	1
TCONS_00066687	i	734	noncoding	-1.10404	4.24933	1
TCONS_00066843	i	795	noncoding	-1.23751	1.9869	1
TCONS_00066856	i	204	noncoding	-1.04453	1.57502	1
TCONS_00066868	i	596	noncoding	-1.28249	4.56396	1
TCONS_00066908	i	437	noncoding	-1.28992	1.34517	1
TCONS_00066909	i	721	noncoding	-1.19341	2.6428	1
TCONS_00066911	i	287	noncoding	-1.31939	1.6761	1
TCONS_00066953	i	680	noncoding	-1.42883	2.62159	1
TCONS_00066984	i	596	noncoding	-1.29818	3.51639	1
TCONS_00066985	i	712	noncoding	-1.4405	1.51213	1
TCONS_00066991	i	1160	noncoding	-1.27297	1.18702	1
TCONS_00067105	i	664	noncoding	-1.36159	1.32313	1
TCONS_00067169	i	219	noncoding	-1.11337	1.20663	1
TCONS_00067192	i	1017	noncoding	-1.38283	3.13374	1
TCONS_00067230	i	519	noncoding	-1.34128	2.56778	1
TCONS_00067290	i	414	noncoding	-1.47085	1.88512	1
TCONS_00067380	i	432	noncoding	-1.2387	2.43305	1
TCONS_00067461	i	381	noncoding	-1.50211	2.38619	1
TCONS_00067543	i	221	noncoding	-1.19424	2.10438	1
TCONS_00067568	i	383	noncoding	-1.16509	10.8808	1
TCONS_00067665	i	288	noncoding	-1.38275	1.32165	1
TCONS_00067898	i	261	noncoding	-1.41847	1.07716	1
TCONS_00067901	i	328	noncoding	-1.40425	1.06028	1
TCONS_00068105	i	414	noncoding	-1.26109	1.38903	1
TCONS_00068178	i	523	noncoding	-1.35975	3.97405	1
TCONS_00068250	i	237	noncoding	-1.30596	1.10151	1
TCONS_00068329	i	864	noncoding	-1.21677	1.09028	1
TCONS_00068380	i	731	noncoding	-1.24638	5.74272	1
TCONS_00068415	i	235	noncoding	-1.15867	1.53426	1
TCONS_00068550	i	252	noncoding	-1.04373	1.3547	1
TCONS_00068667	i	258	noncoding	-1.47427	2.10155	1
TCONS_00068694	i	1095	noncoding	-1.19286	1.09035	1
TCONS_00068710	i	455	noncoding	-1.40232	1.53871	1
TCONS_00068806	i	237	noncoding	-1.16009	1.27097	1
TCONS_00068807	i	729	noncoding	-1.22	1.08183	1
TCONS_00068835	i	939	noncoding	-1.1114	2.42585	1
TCONS_00068891	i	1333	noncoding	-1.25364	3.25195	1
TCONS_00068942	i	416	noncoding	-1.38504	2.43557	1
TCONS_00069019	i	576	noncoding	-1.20242	4.65983	1
TCONS_00069020	i	292	noncoding	-1.27386	2.4586	1
TCONS_00069023	i	456	noncoding	-1.21006	2.03176	1
TCONS_00069047	i	598	noncoding	-1.21492	2.76051	1
TCONS_00069060	i	491	noncoding	-1.09828	1.67128	1
TCONS_00069140	i	610	noncoding	-1.38794	1.32429	1
TCONS_00069189	i	446	noncoding	-1.33645	2.90518	1
TCONS_00069273	i	676	noncoding	-1.44613	1.70811	1
TCONS_00069486	i	1370	noncoding	-1.11217	1.56773	1
TCONS_00069488	i	396	noncoding	-1.38038	1.00384	1
TCONS_00069498	i	358	noncoding	-1.21425	1.13971	1
TCONS_00069549	i	418	noncoding	-1.30996	2.41847	1
TCONS_00069570	i	205	noncoding	-1.09885	1.76324	1
TCONS_00069591	i	934	noncoding	-1.07774	1.44346	1
TCONS_00069619	i	1094	noncoding	-1.16432	1.67414	1
TCONS_00069659	i	485	noncoding	-1.27471	2.53418	1
TCONS_00069752	i	734	noncoding	-1.09542	4.94076	1
TCONS_00069756	i	284	noncoding	-1.28626	1.67131	1
TCONS_00069825	i	287	noncoding	-1.3485	1.11952	1
TCONS_00069861	i	226	noncoding	-1.26272	2.33852	1
TCONS_00069939	i	1047	noncoding	-1.23832	1.18262	1
TCONS_00070058	i	245	noncoding	-1.2148	1.06554	1
TCONS_00070064	i	585	noncoding	-1.28093	2.67752	1
TCONS_00070434	i	277	noncoding	-1.18079	1.06108	1
TCONS_00070497	i	536	noncoding	-1.15486	1.05925	1
TCONS_00070511	i	348	noncoding	-1.31459	4.80002	1
TCONS_00070513	i	734	noncoding	-1.41991	1.48982	1
TCONS_00070521	i	286	noncoding	-1.13568	2.10006	1
TCONS_00070528	i	1680	noncoding	-1.1641	1.43004	1
TCONS_00070555	i	1106	noncoding	-1.33501	3.74772	1
TCONS_00070740	i	397	noncoding	-1.39578	4.43865	1
TCONS_00070809	i	667	noncoding	-1.40896	2.19576	1
TCONS_00070840	i	406	noncoding	-1.08141	1.86493	1
TCONS_00070856	i	763	noncoding	-1.32579	3.03985	1
TCONS_00070896	i	387	noncoding	-1.4413	1.33853	1
TCONS_00070907	i	929	noncoding	-1.43742	5.82408	1
TCONS_00070925	i	1003	noncoding	-1.01165	2.39391	1
TCONS_00071004	i	256	noncoding	-1.00578	3.63334	1
TCONS_00071064	i	552	noncoding	-1.2209	1.02855	1
TCONS_00071089	i	744	noncoding	-1.29938	4.09775	1
TCONS_00071192	i	528	noncoding	-1.04337	11.5179	1
TCONS_00071228	i	887	noncoding	-1.27273	2.47545	1
TCONS_00071257	i	374	noncoding	-1.2973	2.17337	1
TCONS_00071299	i	367	noncoding	-1.13575	2.54686	1
TCONS_00071315	i	620	noncoding	-1.32534	1.52672	1
TCONS_00071327	i	551	noncoding	-1.05212	2.44598	1
TCONS_00071434	i	444	noncoding	-1.04369	3.94618	1
TCONS_00071495	i	255	noncoding	-1.29252	4.56933	1
TCONS_00071571	i	208	noncoding	-1.09108	2.51017	1
TCONS_00071614	i	267	noncoding	-1.24593	8.72964	1
TCONS_00000003	u	301	noncoding	-1.443	1.46926	1
TCONS_00000004	u	395	noncoding	-1.3614	1.06762	1
TCONS_00000008	u	297	noncoding	-1.12573	1.56742	1
TCONS_00000016	u	579	noncoding	-1.43522	2.43884	1
TCONS_00000063	u	248	noncoding	-1.5135	1.6894	1
TCONS_00000071	u	251	noncoding	-1.25132	1.02007	1
TCONS_00000080	u	213	noncoding	-1.00699	1.09278	1
TCONS_00000100	u	265	noncoding	-1.3903	1.22968	1
TCONS_00000113	u	241	noncoding	-1.14998	1.25556	1
TCONS_00000123	u	221	noncoding	-1.37618	1.27212	1
TCONS_00000177	u	277	noncoding	-1.12155	1.59985	1
TCONS_00000214	u	251	noncoding	-1.32143	1.20009	1
TCONS_00000229	u	746	noncoding	-1.41885	1.66162	1
TCONS_00000244	u	209	noncoding	-1.44056	1.153	1
TCONS_00000269	u	247	noncoding	-1.36371	1.30082	1
TCONS_00000283	u	216	noncoding	-1.18462	1.39454	1
TCONS_00000291	u	313	noncoding	-1.26497	1.33857	1
TCONS_00000294	u	955	noncoding	-1.17187	1.91065	1
TCONS_00000300	u	222	noncoding	-1.28452	2.71165	1
TCONS_00000344	u	334	noncoding	-1.04503	1.39379	1
TCONS_00000345	u	339	noncoding	-1.12285	1.16724	1
TCONS_00000348	u	234	noncoding	-1.49193	6.45197	1
TCONS_00000366	u	398	noncoding	-1.28178	3.22688	1
TCONS_00000380	u	806	noncoding	-1.10933	175.796	1
TCONS_00000389	u	595	noncoding	-1.12119	2.00968	1
TCONS_00000391	u	244	noncoding	-1.07435	1.0138	1
TCONS_00000394	u	208	noncoding	-1.44478	1.21559	1
TCONS_00000415	u	242	noncoding	-1.25253	1.25038	1
TCONS_00000421	u	233	noncoding	-1.2032	2.4994	1
TCONS_00000441	u	213	noncoding	-1.34601	1.52989	1
TCONS_00000454	u	259	noncoding	-1.13841	1.05376	1
TCONS_00000461	u	222	noncoding	-1.23358	1.53777	1
TCONS_00000473	u	231	noncoding	-1.2011	2.17332	1
TCONS_00000474	u	320	noncoding	-1.43719	1.23655	1
TCONS_00000483	u	280	noncoding	-1.17031	1.51751	1
TCONS_00000496	u	205	noncoding	-1.24607	1.70314	1
TCONS_00000501	u	235	noncoding	-1.28192	1.53815	1
TCONS_00000509	u	228	noncoding	-1.10198	3.58511	1
TCONS_00000543	u	227	noncoding	-1.49426	1.02538	1
TCONS_00000544	u	278	noncoding	-1.28041	1.15576	1
TCONS_00000553	u	211	noncoding	-1.47176	1.21345	1
TCONS_00000557	u	323	noncoding	-1.14651	1.30984	1
TCONS_00000560	u	677	noncoding	-1.0155	3.43072	1
TCONS_00000566	u	293	noncoding	-1.20813	1.02183	1
TCONS_00000581	u	254	noncoding	-1.23603	1.72856	1
TCONS_00000590	u	369	noncoding	-1.37389	1.07235	1
TCONS_00000592	u	202	noncoding	-1.00354	1.68098	1
TCONS_00000593	u	295	noncoding	-1.31125	2.04217	1
TCONS_00000596	u	762	noncoding	-1.00608	2.77311	1
TCONS_00000623	u	314	noncoding	-1.53811	1.26018	1
TCONS_00000658	u	264	noncoding	-1.50449	2.46868	1
TCONS_00000675	u	338	noncoding	-1.13548	1.51502	1
TCONS_00000681	u	209	noncoding	-1.27589	1.34516	1
TCONS_00000683	u	296	noncoding	-1.19148	1.56038	1
TCONS_00000693	u	269	noncoding	-1.19808	2.85544	1
TCONS_00000694	u	269	noncoding	-1.50492	1.75772	1
TCONS_00000704	u	226	noncoding	-1.1932	1.63374	1
TCONS_00000713	u	255	noncoding	-1.23725	6.68307	1
TCONS_00000724	u	368	noncoding	-1.43116	5.50527	2
TCONS_00000728	u	270	noncoding	-1.04214	1.10887	1
TCONS_00000729	u	221	noncoding	-1.19862	1.15854	1
TCONS_00000746	u	273	noncoding	-1.23805	2.04626	1
TCONS_00000770	u	226	noncoding	-1.10788	1.13291	1
TCONS_00000783	u	223	noncoding	-1.10658	1.14815	1
TCONS_00000786	u	272	noncoding	-1.40055	1.40274	1
TCONS_00000792	u	254	noncoding	-1.24997	1.4734	1
TCONS_00000800	u	571	noncoding	-1.30088	1.53544	1
TCONS_00000806	u	210	noncoding	-1.31485	1.10839	1
TCONS_00000815	u	266	noncoding	-1.34318	1.22506	1
TCONS_00000831	u	718	noncoding	-1.12936	6.0857	2
TCONS_00000854	u	208	noncoding	-1.14695	2.57381	1
TCONS_00000857	u	254	noncoding	-1.32367	1.64949	1
TCONS_00000869	u	355	noncoding	-1.35671	1.50804	1
TCONS_00000870	u	241	noncoding	-1.3341	2.51112	1
TCONS_00000891	u	267	noncoding	-1.33915	1.22047	1
TCONS_00000893	u	209	noncoding	-1.05476	2.22738	1
TCONS_00000904	u	244	noncoding	-1.08414	1.03624	1
TCONS_00000921	u	219	noncoding	-1.42408	1.59426	1
TCONS_00000949	u	243	noncoding	-1.20202	2.39655	1
TCONS_00000951	u	245	noncoding	-1.30627	1.33007	1
TCONS_00000965	u	212	noncoding	-1.26375	1.20772	1
TCONS_00000973	u	230	noncoding	-1.46789	1.61922	1
TCONS_00000985	u	497	noncoding	-1.08306	1.71447	1
TCONS_00000989	u	363	noncoding	-1.2498	1.12779	1
TCONS_00001005	u	201	noncoding	-1.23187	2.30014	1
TCONS_00001018	u	224	noncoding	-1.17145	1.03912	1
TCONS_00001020	u	227	noncoding	-1.21535	6.9887	1
TCONS_00001056	u	239	noncoding	-1.04652	1.00827	1
TCONS_00001058	u	259	noncoding	-1.1906	1.1683	1
TCONS_00001061	u	246	noncoding	-1.16938	1.30611	1
TCONS_00001067	u	375	noncoding	-1.01865	1.12456	1
TCONS_00001072	u	205	noncoding	-1.26374	1.36251	1
TCONS_00001102	u	237	noncoding	-1.37471	1.23631	1
TCONS_00001104	u	239	noncoding	-1.06286	1.16868	1
TCONS_00001118	u	218	noncoding	-1.05446	1.55761	1
TCONS_00001129	u	371	noncoding	-1.16163	1.63122	1
TCONS_00001158	u	232	noncoding	-1.16996	1.10361	1
TCONS_00001182	u	260	noncoding	-1.18338	1.43238	1
TCONS_00001195	u	226	noncoding	-1.03318	4.42866	1
TCONS_00001250	u	212	noncoding	-1.23193	1.23141	1
TCONS_00001276	u	671	noncoding	-1.26875	2.04528	1
TCONS_00001285	u	439	noncoding	-1.1962	1.80271	1
TCONS_00001291	u	662	noncoding	-1.23874	1.22717	1
TCONS_00001307	u	264	noncoding	-1.33946	1.14617	1
TCONS_00001320	u	443	noncoding	-1.20611	1.27028	1
TCONS_00001321	u	562	noncoding	-1.34546	1.11582	1
TCONS_00001335	u	391	noncoding	-1.49748	2.31116	1
TCONS_00001347	u	291	noncoding	-1.19576	1.11982	1
TCONS_00001354	u	202	noncoding	-1.06024	2.4198	1
TCONS_00001391	u	366	noncoding	-1.40856	1.37168	1
TCONS_00001403	u	277	noncoding	-1.35633	1.84865	1
TCONS_00001411	u	214	noncoding	-1.19183	1.03222	1
TCONS_00001450	u	247	noncoding	-1.24966	1.70732	1
TCONS_00001451	u	243	noncoding	-1.29472	1.00482	1
TCONS_00001469	u	342	noncoding	-1.23886	1.87896	1
TCONS_00001476	u	443	noncoding	-1.3402	1.6525	1
TCONS_00001477	u	231	noncoding	-1.14433	2.11601	1
TCONS_00001491	u	237	noncoding	-1.51384	1.18624	1
TCONS_00001501	u	289	noncoding	-1.33911	1.36919	1
TCONS_00001503	u	299	noncoding	-1.2799	2.61931	1
TCONS_00001506	u	215	noncoding	-1.49433	5.8461	1
TCONS_00001507	u	271	noncoding	-1.38016	1.20246	1
TCONS_00001515	u	546	noncoding	-1.02355	1.56479	1
TCONS_00001529	u	401	noncoding	-1.28236	1.12563	1
TCONS_00001544	u	272	noncoding	-1.26462	1.55041	1
TCONS_00001555	u	252	noncoding	-1.05866	1.37281	1
TCONS_00001558	u	234	noncoding	-1.31018	1.69101	1
TCONS_00001560	u	268	noncoding	-1.53726	1.12907	1
TCONS_00001574	u	235	noncoding	-1.43169	1.02544	1
TCONS_00001578	u	343	noncoding	-1.45605	3.51279	1
TCONS_00001579	u	1041	noncoding	-1.37411	2.82956	1
TCONS_00001606	u	207	noncoding	-1.14747	2.47379	1
TCONS_00001611	u	206	noncoding	-1.30841	3.61571	1
TCONS_00001612	u	257	noncoding	-1.44761	1.63735	1
TCONS_00001627	u	214	noncoding	-1.14929	1.95781	1
TCONS_00001631	u	256	noncoding	-1.21748	1.45476	1
TCONS_00001637	u	215	noncoding	-1.38394	1.08262	1
TCONS_00001643	u	286	noncoding	-1.21098	1.13939	1
TCONS_00001652	u	381	noncoding	-1.46611	1.5884	1
TCONS_00001669	u	477	noncoding	-1.42697	1.56724	1
TCONS_00001673	u	324	noncoding	-1.09552	5.25842	1
TCONS_00001691	u	206	noncoding	-1.46786	1.46888	1
TCONS_00001712	u	203	noncoding	-1.12228	1.286	1
TCONS_00001720	u	316	noncoding	-1.4744	1.14821	1
TCONS_00001724	u	230	noncoding	-1.47556	1.01201	1
TCONS_00001737	u	229	noncoding	-1.08616	4.47228	1
TCONS_00001743	u	510	noncoding	-1.49075	1.16157	1
TCONS_00001755	u	627	noncoding	-1.1557	1.05692	1
TCONS_00001756	u	1034	noncoding	-1.39193	57.8202	1
TCONS_00001766	u	347	noncoding	-1.34418	1.34156	1
TCONS_00001781	u	227	noncoding	-1.22117	1.33299	1
TCONS_00001798	u	249	noncoding	-1.52671	1.45167	1
TCONS_00001808	u	219	noncoding	-1.27538	5.73935	1
TCONS_00001809	u	311	noncoding	-1.16369	2.23795	1
TCONS_00001824	u	211	noncoding	-1.28505	1.0469	1
TCONS_00001834	u	244	noncoding	-1.28176	1.24012	1
TCONS_00001838	u	360	noncoding	-1.16156	1.16381	1
TCONS_00001840	u	238	noncoding	-1.32289	2.86877	1
TCONS_00001846	u	315	noncoding	-1.26956	1.18228	1
TCONS_00001880	u	457	noncoding	-1.04405	1.08556	1
TCONS_00001884	u	230	noncoding	-1.0958	1.61922	1
TCONS_00001905	u	295	noncoding	-1.38683	2.36707	1
TCONS_00001927	u	272	noncoding	-1.16567	1.94472	1
TCONS_00001944	u	217	noncoding	-1.03852	1.28716	1
TCONS_00002027	u	273	noncoding	-1.3558	2.50098	1
TCONS_00002041	u	525	noncoding	-1.14026	2.15766	1
TCONS_00002050	u	226	noncoding	-1.20286	2.39911	1
TCONS_00002096	u	288	noncoding	-1.21782	2.34378	1
TCONS_00002106	u	253	noncoding	-1.36205	1.26276	1
TCONS_00002107	u	337	noncoding	-1.06149	1.84725	1
TCONS_00002112	u	278	noncoding	-1.52493	1.17218	1
TCONS_00002117	u	309	noncoding	-1.25386	1.05459	1
TCONS_00002118	u	208	noncoding	-1.44608	1.25509	1
TCONS_00002119	u	362	noncoding	-1.42517	6.16639	1
TCONS_00002121	u	223	noncoding	-1.07324	3.22138	1
TCONS_00002122	u	235	noncoding	-1.3376	1.02544	1
TCONS_00002128	u	228	noncoding	-1.15132	1.02089	1
TCONS_00002131	u	323	noncoding	-1.27113	1.153	1
TCONS_00002153	u	242	noncoding	-1.46922	1.34655	1
TCONS_00002171	u	221	noncoding	-1.11997	1.05322	1
TCONS_00002176	u	378	noncoding	-1.24351	1.07096	1
TCONS_00002185	u	443	noncoding	-1.12929	1.44955	1
TCONS_00002196	u	291	noncoding	-1.1676	1.15902	1
TCONS_00002198	u	394	noncoding	-1.30253	1.17226	1
TCONS_00002213	u	289	noncoding	-1.51232	2.09405	1
TCONS_00002215	u	216	noncoding	-1.46001	1.2086	1
TCONS_00002221	u	221	noncoding	-1.11572	1.0904	1
TCONS_00002228	u	229	noncoding	-1.48507	1.71398	1
TCONS_00002247	u	229	noncoding	-1.42808	1.40307	1
TCONS_00002250	u	227	noncoding	-1.44022	1.06157	1
TCONS_00002259	u	304	noncoding	-1.34156	1.99073	1
TCONS_00002265	u	267	noncoding	-1.15255	1.39482	1
TCONS_00002275	u	240	noncoding	-1.17579	2.13365	1
TCONS_00002279	u	915	noncoding	-1.18559	1.45797	1
TCONS_00002285	u	225	noncoding	-1.16414	1.24951	1
TCONS_00002286	u	218	noncoding	-1.31031	2.13543	1
TCONS_00002300	u	295	noncoding	-1.47174	2.36707	1
TCONS_00002301	u	248	noncoding	-1.33214	1.22012	1
TCONS_00002308	u	260	noncoding	-1.43909	1.88	1
TCONS_00002309	u	273	noncoding	-1.30559	1.02981	1
TCONS_00002322	u	246	noncoding	-1.45211	1.0408	1
TCONS_00002324	u	312	noncoding	-1.50363	1.04445	1
TCONS_00002331	u	230	noncoding	-1.02408	2.96855	1
TCONS_00002340	u	802	noncoding	-1.14346	1.2696	1
TCONS_00002344	u	295	noncoding	-1.32549	1.22531	1
TCONS_00002351	u	292	noncoding	-1.26041	1.10035	1
TCONS_00002373	u	301	noncoding	-1.25035	2.44422	1
TCONS_00002379	u	232	noncoding	-1.13787	1.00328	1
TCONS_00002384	u	293	noncoding	-1.19047	1.11217	1
TCONS_00002388	u	264	noncoding	-1.00133	4.29946	1
TCONS_00002423	u	227	noncoding	-1.47398	1.59236	1
TCONS_00002425	u	312	noncoding	-1.53915	1.56666	1
TCONS_00002431	u	285	noncoding	-1.3045	1.76153	1
TCONS_00002438	u	298	noncoding	-1.49174	1.24973	1
TCONS_00002439	u	248	noncoding	-1.07785	1.40783	1
TCONS_00002481	u	421	noncoding	-1.05358	1.8722	1
TCONS_00002492	u	243	noncoding	-1.30132	1.32787	1
TCONS_00002494	u	369	noncoding	-1.10082	1.32466	1
TCONS_00002507	u	254	noncoding	-1.30648	1.16615	1
TCONS_00002526	u	212	noncoding	-1.36586	1.6469	1
TCONS_00002528	u	645	noncoding	-1.42284	1.52981	1
TCONS_00002531	u	245	noncoding	-1.1247	1.35987	1
TCONS_00002549	u	274	noncoding	-1.33767	1.27425	1
TCONS_00002556	u	315	noncoding	-1.19168	1.18518	1
TCONS_00002559	u	241	noncoding	-1.32163	3.66631	1
TCONS_00002563	u	205	noncoding	-1.4515	1.46937	1
TCONS_00002581	u	241	noncoding	-1.14438	1.73847	1
TCONS_00002588	u	241	noncoding	-1.45131	2.41454	1
TCONS_00002590	u	212	noncoding	-1.30822	1.09794	1
TCONS_00002598	u	208	noncoding	-1.01217	11.535	1
TCONS_00002614	u	232	noncoding	-1.04139	2.40788	1
TCONS_00002619	u	304	noncoding	-1.18217	1.30163	1
TCONS_00002624	u	439	noncoding	-1.236	1.37854	1
TCONS_00002633	u	365	noncoding	-1.29562	1.07534	1
TCONS_00002653	u	378	noncoding	-1.0559	1.41627	1
TCONS_00002655	u	205	noncoding	-1.09983	1.70314	1
TCONS_00002666	u	227	noncoding	-1.21874	6.10405	1
TCONS_00002680	u	225	noncoding	-1.40262	1.2414	1
TCONS_00002689	u	245	noncoding	-1.23928	3.70519	1
TCONS_00002692	u	245	noncoding	-1.14103	1.39341	1
TCONS_00002700	u	217	noncoding	-1.19633	3.23894	1
TCONS_00002720	u	301	noncoding	-1.04245	1.00073	1
TCONS_00002721	u	394	noncoding	-1.3652	1.24061	1
TCONS_00002740	u	264	noncoding	-1.48029	1.15309	1
TCONS_00002741	u	270	noncoding	-1.18889	1.60922	1
TCONS_00002742	u	213	noncoding	-1.32927	1.967	1
TCONS_00002743	u	221	noncoding	-1.48096	1.63559	1
TCONS_00002753	u	283	noncoding	-1.44671	2.0562	1
TCONS_00002754	u	202	noncoding	-1.06538	1.69002	1
TCONS_00002756	u	206	noncoding	-1.35549	2.04713	1
TCONS_00002759	u	243	noncoding	-1.39459	1.53259	1
TCONS_00002762	u	296	noncoding	-1.42529	1.17954	1
TCONS_00002765	u	220	noncoding	-1.26677	2.46454	1
TCONS_00002791	u	230	noncoding	-1.47129	1.30966	1
TCONS_00002806	u	289	noncoding	-1.39864	1.03597	1
TCONS_00002809	u	220	noncoding	-1.0548	1.67829	1
TCONS_00002824	u	233	noncoding	-1.32095	1.69826	1
TCONS_00002837	u	235	noncoding	-1.42816	1.48571	1
TCONS_00002853	u	861	noncoding	-1.20279	9.87106	1
TCONS_00002858	u	216	noncoding	-1.53222	1.70937	1
TCONS_00002859	u	292	noncoding	-1.26941	1.0941	1
TCONS_00002868	u	201	noncoding	-1.16718	2.66344	1
TCONS_00002870	u	232	noncoding	-1.15138	2.68329	1
TCONS_00002896	u	247	noncoding	-1.20617	1.05692	1
TCONS_00002908	u	261	noncoding	-1.36671	1.15935	1
TCONS_00002917	u	236	noncoding	-1.46616	1.7753	1
TCONS_00002920	u	275	noncoding	-1.38925	1.02232	1
TCONS_00002921	u	274	noncoding	-1.17988	1.35919	1
TCONS_00002922	u	249	noncoding	-1.46606	1.12908	1
TCONS_00002928	u	240	noncoding	-1.2467	1.35777	1
TCONS_00002935	u	258	noncoding	-1.39509	1.07023	1
TCONS_00002940	u	236	noncoding	-1.26508	1.95322	1
TCONS_00002957	u	264	noncoding	-1.34531	1.76334	1
TCONS_00002978	u	336	noncoding	-1.27324	2.74924	1
TCONS_00002994	u	237	noncoding	-1.32823	1.17854	1
TCONS_00002996	u	220	noncoding	-1.20679	3.59723	1
TCONS_00002998	u	293	noncoding	-1.21644	2.46267	1
TCONS_00003000	u	403	noncoding	-1.49139	2.65684	1
TCONS_00003013	u	531	noncoding	-1.23126	2.23729	1
TCONS_00003031	u	476	noncoding	-1.46173	2.43156	1
TCONS_00003044	u	257	noncoding	-1.39497	1.26797	1
TCONS_00003063	u	261	noncoding	-1.13202	1.00022	1
TCONS_00003068	u	255	noncoding	-1.22351	1.18663	1
TCONS_00003072	u	289	noncoding	-1.1803	1.42762	1
TCONS_00003073	u	222	noncoding	-1.2269	3.57099	1
TCONS_00003074	u	247	noncoding	-1.03078	1.13082	1
TCONS_00003088	u	356	noncoding	-1.42055	1.52303	1
TCONS_00003109	u	242	noncoding	-1.33703	1.16173	1
TCONS_00003118	u	322	noncoding	-1.06767	1.0843	1
TCONS_00003130	u	227	noncoding	-1.07216	1.53808	1
TCONS_00003149	u	291	noncoding	-1.03562	1.00689	1
TCONS_00003163	u	206	noncoding	-1.13967	1.26727	1
TCONS_00003166	u	297	noncoding	-1.25164	1.53515	1
TCONS_00003170	u	235	noncoding	-1.31895	2.05087	1
TCONS_00003172	u	275	noncoding	-1.37994	1.01569	1
TCONS_00003176	u	280	noncoding	-1.20078	2.66013	1
TCONS_00003201	u	245	noncoding	-1.231	1.12702	1
TCONS_00003203	u	254	noncoding	-1.16399	1.28294	1
TCONS_00003206	u	239	noncoding	-1.42814	1.02164	1
TCONS_00003211	u	290	noncoding	-1.06687	1.28421	1
TCONS_00003212	u	497	noncoding	-1.39175	1.17084	1
TCONS_00003217	u	201	noncoding	-1.48714	2.54764	1
TCONS_00003221	u	455	noncoding	-1.10531	1.0151	1
TCONS_00003234	u	220	noncoding	-1.14426	1.05801	1
TCONS_00003239	u	408	noncoding	-1.11441	2.05378	1
TCONS_00003252	u	274	noncoding	-1.46595	1.09269	1
TCONS_00003257	u	514	noncoding	-1.01666	1.86022	1
TCONS_00003261	u	284	noncoding	-1.38083	2.62267	1
TCONS_00003276	u	259	noncoding	-1.51762	1.27755	1
TCONS_00003284	u	256	noncoding	-1.3149	1.09107	1
TCONS_00003288	u	391	noncoding	-1.49991	1.25012	1
TCONS_00003289	u	226	noncoding	-1.50132	1.02992	1
TCONS_00003301	u	291	noncoding	-1.22161	2.87953	1
TCONS_00003306	u	251	noncoding	-1.11331	1.39101	1
TCONS_00003330	u	237	noncoding	-1.30757	1.08033	1
TCONS_00003334	u	505	noncoding	-1.43727	1.63761	1
TCONS_00003336	u	295	noncoding	-1.34076	1.89366	1
TCONS_00003359	u	298	noncoding	-1.51067	1.51928	1
TCONS_00003366	u	246	noncoding	-1.21253	1.38774	1
TCONS_00003383	u	310	noncoding	-1.54247	1.20135	1
TCONS_00003390	u	245	noncoding	-1.53947	1.14006	1
TCONS_00003410	u	308	noncoding	-1.22093	1.04763	1
TCONS_00003419	u	784	noncoding	-1.23199	1.39247	1
TCONS_00003431	u	1291	noncoding	-1.19273	1.00859	1
TCONS_00003437	u	533	noncoding	-1.10536	1.04808	1
TCONS_00003444	u	250	noncoding	-1.1639	1.08257	1
TCONS_00003447	u	249	noncoding	-1.45649	1.70644	1
TCONS_00003456	u	268	noncoding	-1.22586	1.47647	1
TCONS_00003463	u	279	noncoding	-1.30793	1.07964	1
TCONS_00003464	u	243	noncoding	-1.43323	1.14944	1
TCONS_00003465	u	217	noncoding	-1.17276	1.60895	1
TCONS_00003470	u	224	noncoding	-1.16163	1.35085	1
TCONS_00003473	u	245	noncoding	-1.28079	1.14006	1
TCONS_00003481	u	989	noncoding	-1.07943	1.2169	1
TCONS_00003482	u	311	noncoding	-1.39084	1.87108	1
TCONS_00003483	u	227	noncoding	-1.09725	2.3443	1
TCONS_00003491	u	219	noncoding	-1.01393	1.46714	1
TCONS_00003492	u	232	noncoding	-1.02588	1.60526	1
TCONS_00003497	u	519	noncoding	-1.44551	2.06302	1
TCONS_00003498	u	290	noncoding	-1.12644	1.04341	1
TCONS_00003499	u	575	noncoding	-1.13187	1.10567	1
TCONS_00003522	u	227	noncoding	-1.04525	2.12315	1
TCONS_00003523	u	251	noncoding	-1.33657	1.68012	1
TCONS_00003527	u	211	noncoding	-1.34366	1.87533	1
TCONS_00003536	u	229	noncoding	-1.50983	1.0523	1
TCONS_00003550	u	220	noncoding	-1.13787	2.11601	1
TCONS_00003560	u	242	noncoding	-1.52424	1.63511	1
TCONS_00003569	u	215	noncoding	-1.19965	2.70654	1
TCONS_00003580	u	286	noncoding	-1.28111	1.46494	1
TCONS_00003587	u	415	noncoding	-1.54436	1.22622	1
TCONS_00003592	u	273	noncoding	-1.4782	1.05322	1
TCONS_00003602	u	220	noncoding	-1.42812	1.91686	1
TCONS_00003604	u	224	noncoding	-1.53034	1.39771	1
TCONS_00003606	u	282	noncoding	-1.31103	1.32064	1
TCONS_00003610	u	283	noncoding	-1.15033	1.31597	1
TCONS_00003619	u	258	noncoding	-1.48839	1.50893	1
TCONS_00003621	u	248	noncoding	-1.42578	1.03241	1
TCONS_00003627	u	255	noncoding	-1.50467	1.00407	1
TCONS_00003628	u	284	noncoding	-1.29391	1.21812	1
TCONS_00003630	u	588	noncoding	-1.31222	3.4284	1
TCONS_00003633	u	213	noncoding	-1.45305	2.07628	1
TCONS_00003638	u	219	noncoding	-1.50114	1.10035	1
TCONS_00003646	u	269	noncoding	-1.16534	1.8171	1
TCONS_00003648	u	230	noncoding	-1.2189	2.93483	1
TCONS_00003650	u	818	noncoding	-1.18769	1.05283	1
TCONS_00003668	u	331	noncoding	-1.18875	1.19545	1
TCONS_00003672	u	241	noncoding	-1.51587	1.73847	1
TCONS_00003680	u	234	noncoding	-1.31026	1.39259	1
TCONS_00003694	u	283	noncoding	-1.31326	3.66568	1
TCONS_00003695	u	287	noncoding	-1.44401	2.51415	1
TCONS_00003708	u	209	noncoding	-1.16378	1.22506	1
TCONS_00003735	u	289	noncoding	-1.28619	1.43078	1
TCONS_00003738	u	275	noncoding	-1.18539	1.01569	1
TCONS_00003740	u	362	noncoding	-1.33947	1.79659	1
TCONS_00003746	u	310	noncoding	-1.15463	8.2593	1
TCONS_00003752	u	259	noncoding	-1.2972	2.15686	1
TCONS_00003755	u	249	noncoding	-1.25521	1.10891	1
TCONS_00003760	u	387	noncoding	-1.20287	1.31494	1
TCONS_00003767	u	873	noncoding	-1.18182	1.8099	1
TCONS_00003770	u	227	noncoding	-1.0758	1.02538	1
TCONS_00003776	u	216	noncoding	-1.08774	1.02266	1
TCONS_00003784	u	350	noncoding	-1.48724	1.15403	1
TCONS_00003789	u	242	noncoding	-1.06132	1.15419	1
TCONS_00003791	u	246	noncoding	-1.38739	1.89237	1
TCONS_00003792	u	213	noncoding	-1.35811	1.52989	1
TCONS_00003795	u	262	noncoding	-1.21929	2.39869	1
TCONS_00003799	u	272	noncoding	-1.13142	1.02689	1
TCONS_00003801	u	222	noncoding	-1.25859	1.88726	1
TCONS_00003805	u	216	noncoding	-1.3363	1.0776	1
TCONS_00003806	u	253	noncoding	-1.23845	2.76002	1
TCONS_00003808	u	298	noncoding	-1.19187	1.68468	1
TCONS_00003812	u	204	noncoding	-1.18588	1.46762	1
TCONS_00003819	u	241	noncoding	-1.42491	1.15898	1
TCONS_00003821	u	221	noncoding	-1.03284	1.8958	1
TCONS_00003837	u	307	noncoding	-1.3392	1.13728	1
TCONS_00003847	u	298	noncoding	-1.53591	1.61729	1
TCONS_00003866	u	362	noncoding	-1.31928	2.11304	1
TCONS_00003884	u	209	noncoding	-1.08944	1.24909	1
TCONS_00003892	u	725	noncoding	-1.41901	1.05317	1
TCONS_00003905	u	247	noncoding	-1.33641	2.9213	1
TCONS_00003908	u	352	noncoding	-1.19297	1.78539	1
TCONS_00003920	u	374	noncoding	-1.13805	1.16173	1
TCONS_00003935	u	219	noncoding	-1.21462	1.48798	1
TCONS_00003939	u	244	noncoding	-1.01581	1.6217	1
TCONS_00003942	u	285	noncoding	-1.11949	1.06172	1
TCONS_00003943	u	384	noncoding	-1.36674	1.11484	1
TCONS_00003944	u	258	noncoding	-1.43955	1.08262	1
TCONS_00003954	u	226	noncoding	-1.47363	2.93224	1
TCONS_00003955	u	233	noncoding	-1.4473	1.03424	1
TCONS_00003956	u	205	noncoding	-1.11017	1.47605	1
TCONS_00003958	u	234	noncoding	-1.43055	1.29312	1
TCONS_00003967	u	974	noncoding	-1.38091	1.52475	1
TCONS_00003969	u	424	noncoding	-1.11704	3.44234	1
TCONS_00003970	u	231	noncoding	-1.36926	1.51144	1
TCONS_00003976	u	276	noncoding	-1.39253	1.34935	1
TCONS_00003981	u	342	noncoding	-1.43628	1.63342	1
TCONS_00003987	u	230	noncoding	-1.30394	1.61922	1
TCONS_00003988	u	219	noncoding	-1.37964	1.10035	1
TCONS_00003994	u	424	noncoding	-1.36874	1.36165	1
TCONS_00003999	u	369	noncoding	-1.40003	1.88001	1
TCONS_00004008	u	216	noncoding	-1.49266	1.72416	1
TCONS_00004014	u	355	noncoding	-1.53082	1.50804	1
TCONS_00004017	u	328	noncoding	-1.51485	1.70314	1
TCONS_00004034	u	439	noncoding	-1.27655	1.51682	1
TCONS_00004046	u	339	noncoding	-1.46395	1.77712	1
TCONS_00004050	u	259	noncoding	-1.35288	1.79739	1
TCONS_00004056	u	215	noncoding	-1.45488	1.40739	1
TCONS_00004067	u	312	noncoding	-1.17623	1.79048	1
TCONS_00004070	u	286	noncoding	-1.14073	1.03567	1
TCONS_00004075	u	209	noncoding	-1.46169	1.82559	1
TCONS_00004087	u	260	noncoding	-1.19708	1.16381	1
TCONS_00004094	u	332	noncoding	-1.18218	3.15628	1
TCONS_00004098	u	223	noncoding	-1.24851	5.32733	1
TCONS_00004127	u	332	noncoding	-1.05105	1.25234	1
TCONS_00004132	u	205	noncoding	-1.45322	2.05712	1
TCONS_00004137	u	236	noncoding	-1.11585	1.28216	1
TCONS_00004157	u	232	noncoding	-1.12928	1.70558	1
TCONS_00004175	u	370	noncoding	-1.42139	2.55088	1
TCONS_00004183	u	252	noncoding	-1.45761	1.29312	1
TCONS_00004184	u	599	noncoding	-1.37266	1.19013	1
TCONS_00004188	u	202	noncoding	-1.14732	4.033	1
TCONS_00004213	u	303	noncoding	-1.31209	1.30593	1
TCONS_00004219	u	220	noncoding	-1.28793	1.37541	1
TCONS_00004220	u	221	noncoding	-1.33183	1.15854	1
TCONS_00004224	u	206	noncoding	-1.13379	1.34039	1
TCONS_00004227	u	366	noncoding	-1.0077	1.14473	1
TCONS_00004230	u	1791	noncoding	-1.05594	5.00404	1
TCONS_00004237	u	528	noncoding	-1.14497	2.24826	1
TCONS_00004244	u	276	noncoding	-1.11349	2.61436	1
TCONS_00004252	u	222	noncoding	-1.3314	1.62823	1
TCONS_00004253	u	285	noncoding	-1.05155	3.10349	1
TCONS_00004254	u	235	noncoding	-1.54143	1.19634	1
TCONS_00004275	u	206	noncoding	-1.07352	1.60625	1
TCONS_00004280	u	219	noncoding	-1.31834	1.38169	1
TCONS_00004282	u	220	noncoding	-1.32739	1.37541	1
TCONS_00004286	u	308	noncoding	-1.35695	1.51144	1
TCONS_00004292	u	201	noncoding	-1.35949	4.05307	1
TCONS_00004294	u	251	noncoding	-1.35663	2.41108	1
TCONS_00004295	u	418	noncoding	-1.10094	3.1784	1
TCONS_00004296	u	208	noncoding	-1.37893	2.31709	1
TCONS_00004304	u	262	noncoding	-1.50358	2.57637	1
TCONS_00004305	u	679	noncoding	-1.40967	1.2193	1
TCONS_00004319	u	262	noncoding	-1.23724	1.42145	1
TCONS_00004321	u	342	noncoding	-1.22926	1.23707	1
TCONS_00004324	u	318	noncoding	-1.09517	1.46391	1
TCONS_00004326	u	439	noncoding	-1.39541	1.32553	1
TCONS_00004334	u	253	noncoding	-1.3038	1.75884	1
TCONS_00004344	u	228	noncoding	-1.47497	1.73551	1
TCONS_00004354	u	225	noncoding	-1.41356	4.64103	1
TCONS_00004356	u	1019	noncoding	-1.33369	1.52102	1
TCONS_00004357	u	928	noncoding	-1.14463	1.07755	1
TCONS_00004363	u	216	noncoding	-1.42777	2.1552	1
TCONS_00004395	u	319	noncoding	-1.42803	1.52227	1
TCONS_00004396	u	283	noncoding	-1.13027	1.23372	1
TCONS_00004411	u	461	noncoding	-1.14615	1.11079	1
TCONS_00004412	u	328	noncoding	-1.15547	4.89651	1
TCONS_00004423	u	1226	noncoding	-1.1877	1.27165	1
TCONS_00004434	u	203	noncoding	-1.05598	1.83458	1
TCONS_00004445	u	224	noncoding	-1.44935	1.55256	1
TCONS_00004452	u	229	noncoding	-1.13897	1.01642	1
TCONS_00004485	u	295	noncoding	-1.32813	1.0149	1
TCONS_00004489	u	211	noncoding	-1.17855	1.23724	1
TCONS_00004494	u	363	noncoding	-1.16558	1.62568	1
TCONS_00004500	u	285	noncoding	-1.50756	1.06172	1
TCONS_00004514	u	329	noncoding	-1.24311	1.13197	1
TCONS_00004529	u	239	noncoding	-1.24019	1.15531	1
TCONS_00004536	u	426	noncoding	-1.31988	1.91236	1
TCONS_00004555	u	240	noncoding	-1.10868	3.59792	1
TCONS_00004563	u	247	noncoding	-1.141	2.14155	1
TCONS_00004586	u	371	noncoding	-1.36369	1.19204	1
TCONS_00004600	u	819	noncoding	-1.3257	1.57593	1
TCONS_00004605	u	248	noncoding	-1.52541	1.03241	1
TCONS_00004609	u	414	noncoding	-1.35809	2.72846	1
TCONS_00004612	u	207	noncoding	-1.42225	3.14847	1
TCONS_00004634	u	269	noncoding	-1.08998	8.94127	1
TCONS_00004648	u	273	noncoding	-1.29486	1.17694	1
TCONS_00004668	u	273	noncoding	-1.3215	1.02313	1
TCONS_00004673	u	947	noncoding	-1.34446	1.16485	1
TCONS_00004679	u	241	noncoding	-1.41146	1.0624	1
TCONS_00004682	u	308	noncoding	-1.17531	1.3603	1
TCONS_00004686	u	648	noncoding	-1.44289	1.02689	1
TCONS_00004690	u	266	noncoding	-1.49009	2.18933	1
TCONS_00004693	u	219	noncoding	-1.36206	1.37544	1
TCONS_00004694	u	304	noncoding	-1.10654	1.99073	1
TCONS_00004698	u	318	noncoding	-1.47137	1.02474	1
TCONS_00004700	u	253	noncoding	-1.50429	1.01201	1
TCONS_00004701	u	387	noncoding	-1.19274	1.01422	1
TCONS_00004711	u	256	noncoding	-1.36479	3.45149	1
TCONS_00004714	u	293	noncoding	-1.30154	2.62155	1
TCONS_00004721	u	283	noncoding	-1.11958	1.07567	1
TCONS_00004736	u	349	noncoding	-1.30799	2.93453	1
TCONS_00004741	u	209	noncoding	-1.31888	1.78191	1
TCONS_00004769	u	277	noncoding	-1.36804	1.68059	1
TCONS_00004770	u	249	noncoding	-1.43964	1.40218	1
TCONS_00004772	u	278	noncoding	-1.16918	1.15576	1
TCONS_00004774	u	237	noncoding	-1.39483	1.15158	1
TCONS_00004777	u	260	noncoding	-1.32966	1.16381	1
TCONS_00004784	u	244	noncoding	-1.18198	2.55132	1
TCONS_00004787	u	342	noncoding	-1.38105	3.81397	1
TCONS_00004788	u	1126	noncoding	-1.49149	1.903	1
TCONS_00004793	u	232	noncoding	-1.15616	1.50493	1
TCONS_00004800	u	585	noncoding	-1.31659	1.18429	1
TCONS_00004803	u	208	noncoding	-1.23434	1.64127	1
TCONS_00004819	u	210	noncoding	-1.51463	1.10839	1
TCONS_00004835	u	351	noncoding	-1.20469	1.35618	1
TCONS_00004843	u	354	noncoding	-1.39657	1.35887	1
TCONS_00004864	u	243	noncoding	-1.49805	1.24523	1
TCONS_00004877	u	1069	noncoding	-1.21673	5.35294	1
TCONS_00004887	u	449	noncoding	-1.25951	1.38647	1
TCONS_00004888	u	204	noncoding	-1.12148	1.2797	1
TCONS_00004897	u	329	noncoding	-1.45286	2.2584	1
TCONS_00004924	u	220	noncoding	-1.20551	1.26961	1
TCONS_00004938	u	242	noncoding	-1.36408	3.07784	1
TCONS_00004948	u	245	noncoding	-1.16645	1.55733	1
TCONS_00004951	u	235	noncoding	-1.24376	1.18857	1
TCONS_00004957	u	611	noncoding	-1.19516	2.11242	1
TCONS_00004958	u	203	noncoding	-1.50828	2.37416	1
TCONS_00004960	u	225	noncoding	-1.24373	1.2414	1
TCONS_00004969	u	671	noncoding	-1.24893	1.8596	1
TCONS_00004983	u	219	noncoding	-1.34837	2.97595	1
TCONS_00004995	u	311	noncoding	-1.10183	1.19749	1
TCONS_00005012	u	289	noncoding	-1.0325	1.04703	1
TCONS_00005013	u	360	noncoding	-1.40283	3.35324	1
TCONS_00005028	u	221	noncoding	-1.05385	2.42241	1
TCONS_00005031	u	319	noncoding	-1.48364	2.18899	1
TCONS_00005053	u	226	noncoding	-1.27984	1.24398	1
TCONS_00005059	u	391	noncoding	-1.42193	1.16025	1
TCONS_00005071	u	201	noncoding	-1.14924	2.69751	1
TCONS_00005074	u	388	noncoding	-1.53014	1.03513	1
TCONS_00005083	u	224	noncoding	-1.1086	1.03912	1
TCONS_00005094	u	293	noncoding	-1.20554	1.24924	1
TCONS_00005097	u	258	noncoding	-1.47802	1.17283	1
TCONS_00005100	u	218	noncoding	-1.14126	3.10893	1
TCONS_00005108	u	257	noncoding	-1.47546	1.09393	1
TCONS_00005113	u	268	noncoding	-1.46376	1.04903	1
TCONS_00005122	u	426	noncoding	-1.13855	1.06493	1
TCONS_00005125	u	335	noncoding	-1.16931	1.23159	1
TCONS_00005132	u	375	noncoding	-1.11978	1.49941	1
TCONS_00005158	u	317	noncoding	-1.54406	1.37063	1
TCONS_00005167	u	361	noncoding	-1.02166	1.22506	1
TCONS_00005183	u	244	noncoding	-1.42055	2.05752	1
TCONS_00005206	u	1027	noncoding	-1.08611	1.03678	1
TCONS_00005207	u	1192	noncoding	-1.253	1.39905	1
TCONS_00005214	u	214	noncoding	-1.11439	1.63151	1
TCONS_00005222	u	215	noncoding	-1.33102	1.02742	1
TCONS_00005225	u	259	noncoding	-1.26753	1.61765	1
TCONS_00005245	u	247	noncoding	-1.23797	2.35589	1
TCONS_00005260	u	255	noncoding	-1.12079	2.55581	1
TCONS_00005274	u	236	noncoding	-1.27474	1.02109	1
TCONS_00005293	u	369	noncoding	-1.12663	1.24921	1
TCONS_00005306	u	252	noncoding	-1.52221	1.57022	1
TCONS_00005308	u	252	noncoding	-1.20302	1.10839	1
TCONS_00005317	u	289	noncoding	-1.00267	1.11177	1
TCONS_00005327	u	246	noncoding	-1.24484	2.36546	1
TCONS_00005337	u	421	noncoding	-1.02629	1.05047	1
TCONS_00005374	u	258	noncoding	-1.28818	1.32319	1
TCONS_00005390	u	368	noncoding	-1.28524	1.70776	1
TCONS_00005403	u	260	noncoding	-1.52977	1.70095	1
TCONS_00005434	u	218	noncoding	-1.36091	1.57226	1
TCONS_00005435	u	212	noncoding	-1.37003	1.5371	1
TCONS_00005436	u	278	noncoding	-1.32712	3.26537	1
TCONS_00005441	u	215	noncoding	-1.00507	5.52135	1
TCONS_00005454	u	288	noncoding	-1.31743	1.12039	1
TCONS_00005455	u	346	noncoding	-1.19844	2.31364	1
TCONS_00005467	u	201	noncoding	-1.3153	3.19704	1
TCONS_00005476	u	677	noncoding	-1.14624	1.00448	1
TCONS_00005501	u	213	noncoding	-1.33703	1.967	1
TCONS_00005512	u	508	noncoding	-1.19612	1.00802	1
TCONS_00005519	u	355	noncoding	-1.40665	1.7703	1
TCONS_00005523	u	323	noncoding	-1.38147	2.99413	1
TCONS_00005572	u	281	noncoding	-1.04255	1.2425	1
TCONS_00005584	u	234	noncoding	-1.36062	1.39259	1
TCONS_00005585	u	202	noncoding	-1.18914	2.99594	1
TCONS_00005597	u	497	noncoding	-1.17445	1.12767	1
TCONS_00005609	u	362	noncoding	-1.41329	5.68098	1
TCONS_00005635	u	227	noncoding	-1.44799	3.00779	1
TCONS_00005640	u	276	noncoding	-1.22354	1.39399	1
TCONS_00005655	u	242	noncoding	-1.32624	1.82747	1
TCONS_00005658	u	246	noncoding	-1.27999	1.30611	1
TCONS_00005662	u	264	noncoding	-1.19692	2.01575	1
TCONS_00005678	u	284	noncoding	-1.24943	1.83844	1
TCONS_00005696	u	347	noncoding	-1.39824	1.00618	1
TCONS_00005714	u	229	noncoding	-1.26227	1.52464	1
TCONS_00005715	u	210	noncoding	-1.40199	1.91251	1
TCONS_00005718	u	1728	noncoding	-1.04561	2.37627	1
TCONS_00005719	u	821	noncoding	-1.17906	1.07679	1
TCONS_00005742	u	545	noncoding	-1.18696	3.54397	1
TCONS_00005746	u	292	noncoding	-1.42826	3.49174	1
TCONS_00005750	u	334	noncoding	-1.25797	5.36605	1
TCONS_00005752	u	277	noncoding	-1.318	3.10909	1
TCONS_00005753	u	219	noncoding	-1.50478	2.76338	1
TCONS_00005765	u	238	noncoding	-1.26561	1.56479	1
TCONS_00005766	u	262	noncoding	-1.3535	1.42145	1
TCONS_00005770	u	291	noncoding	-1.44295	1.03983	1
TCONS_00005772	u	227	noncoding	-1.33074	1.15003	1
TCONS_00005774	u	272	noncoding	-1.37702	1.01514	1
TCONS_00005781	u	238	noncoding	-1.501	1.76039	1
TCONS_00005786	u	213	noncoding	-1.49391	1.31133	1
TCONS_00005791	u	316	noncoding	-1.19961	1.47317	1
TCONS_00005799	u	340	noncoding	-1.53254	2.00814	1
TCONS_00005800	u	216	noncoding	-1.13575	3.77161	1
TCONS_00005808	u	235	noncoding	-1.08199	1.02544	1
TCONS_00005834	u	320	noncoding	-1.24227	2.58862	1
TCONS_00005846	u	217	noncoding	-1.33451	1.50169	1
TCONS_00005847	u	224	noncoding	-1.02189	1.35085	1
TCONS_00005849	u	250	noncoding	-1.30151	1.58278	1
TCONS_00005862	u	309	noncoding	-1.28737	1.3042	1
TCONS_00005877	u	235	noncoding	-1.10966	1.08953	1
TCONS_00005882	u	218	noncoding	-1.34824	1.06771	1
TCONS_00005891	u	1176	noncoding	-1.2372	1.13362	1
TCONS_00005898	u	325	noncoding	-1.08479	3.19758	1
TCONS_00005901	u	203	noncoding	-1.51791	1.37593	1
TCONS_00005909	u	1573	noncoding	-1.32496	1.28766	1
TCONS_00005913	u	376	noncoding	-1.47774	1.76125	1
TCONS_00005917	u	212	noncoding	-1.24258	1.97628	1
TCONS_00005925	u	498	noncoding	-1.03402	1.1025	1
TCONS_00005943	u	312	noncoding	-1.20902	1.04445	1
TCONS_00005946	u	221	noncoding	-1.43461	1.57983	1
TCONS_00005954	u	312	noncoding	-1.40723	2.83492	1
TCONS_00005960	u	225	noncoding	-1.19887	1.34485	1
TCONS_00005965	u	326	noncoding	-1.37597	1.66318	1
TCONS_00005970	u	209	noncoding	-1.21888	1.57882	1
TCONS_00005984	u	286	noncoding	-1.1389	1.82559	1
TCONS_00005989	u	347	noncoding	-1.05363	1.27449	1
TCONS_00006003	u	1664	noncoding	-1.38106	1.97781	1
TCONS_00006009	u	209	noncoding	-1.13816	1.1137	1
TCONS_00006021	u	278	noncoding	-1.16718	1.42336	1
TCONS_00006059	u	460	noncoding	-1.11004	1.34041	1
TCONS_00006060	u	538	noncoding	-1.02112	1.83152	1
TCONS_00006061	u	370	noncoding	-1.52544	1.62946	1
TCONS_00006062	u	299	noncoding	-1.45279	3.60232	1
TCONS_00006072	u	588	noncoding	-1.27559	4.45995	1
TCONS_00006075	u	398	noncoding	-1.46519	1.3451	1
TCONS_00006076	u	292	noncoding	-1.19719	1.11598	1
TCONS_00006078	u	306	noncoding	-1.35664	1.20214	1
TCONS_00006084	u	447	noncoding	-1.34545	2.55153	1
TCONS_00006100	u	342	noncoding	-1.2745	1.08895	1
TCONS_00006102	u	211	noncoding	-1.46151	1.43408	1
TCONS_00006111	u	261	noncoding	-1.22438	1.41465	1
TCONS_00006119	u	294	noncoding	-1.12765	1.51356	1
TCONS_00006121	u	263	noncoding	-1.23046	1.8464	1
TCONS_00006129	u	1165	noncoding	-1.27465	1.29749	1
TCONS_00006153	u	224	noncoding	-1.51591	3.42908	1
TCONS_00006160	u	203	noncoding	-1.15697	1.18708	1
TCONS_00006163	u	285	noncoding	-1.15556	2.32522	1
TCONS_00006166	u	242	noncoding	-1.06803	1.02218	1
TCONS_00006185	u	243	noncoding	-1.37408	1.24523	1
TCONS_00006187	u	213	noncoding	-1.13019	5.8453	1
TCONS_00006190	u	251	noncoding	-1.42414	1.11281	1
TCONS_00006191	u	232	noncoding	-1.1282	1.30427	1
TCONS_00006192	u	375	noncoding	-1.3884	1.10874	1
TCONS_00006197	u	916	noncoding	-1.38842	1.12654	1
TCONS_00006207	u	303	noncoding	-1.21619	1.30593	1
TCONS_00006209	u	358	noncoding	-1.26189	1.01351	1
TCONS_00006213	u	322	noncoding	-1.06497	1.07437	1
TCONS_00006231	u	240	noncoding	-1.01338	3.58841	1
TCONS_00006249	u	319	noncoding	-1.03061	3.06458	1
TCONS_00006259	u	744	noncoding	-1.32361	2.58563	1
TCONS_00006272	u	385	noncoding	-1.43025	1.02778	1
TCONS_00006273	u	241	noncoding	-1.06704	1.15898	1
TCONS_00006287	u	1713	noncoding	-1.12094	11.6822	1
TCONS_00006289	u	1440	noncoding	-1.28731	6.48145	1
TCONS_00006313	u	403	noncoding	-1.09462	1.62739	1
TCONS_00006319	u	294	noncoding	-1.26137	1.82092	1
TCONS_00006332	u	205	noncoding	-1.28251	4.50608	1
TCONS_00006342	u	229	noncoding	-1.06671	1.11807	1
TCONS_00006358	u	341	noncoding	-1.16283	1.70646	1
TCONS_00006365	u	638	noncoding	-1.02476	1.61097	1
TCONS_00006367	u	430	noncoding	-1.19494	2.03468	1
TCONS_00006385	u	1460	noncoding	-1.15443	1.00407	1
TCONS_00006394	u	869	noncoding	-1.06533	1.02728	1
TCONS_00006412	u	394	noncoding	-1.38559	1.03905	1
TCONS_00006419	u	250	noncoding	-1.14387	5.0605	1
TCONS_00006441	u	235	noncoding	-1.0174	1.18857	1
TCONS_00006460	u	218	noncoding	-1.20486	1.13471	1
TCONS_00006464	u	295	noncoding	-1.11672	2.05146	1
TCONS_00006475	u	353	noncoding	-1.44953	1.18688	1
TCONS_00006484	u	225	noncoding	-1.33268	1.96555	1
TCONS_00006495	u	748	noncoding	-1.35518	2.24049	1
TCONS_00006499	u	240	noncoding	-1.39234	4.35097	1
TCONS_00006500	u	211	noncoding	-1.4591	2.75784	1
TCONS_00006515	u	394	noncoding	-1.20206	1.07033	1
TCONS_00006516	u	269	noncoding	-1.32682	2.20224	1
TCONS_00006518	u	239	noncoding	-1.52193	1.07129	1
TCONS_00006540	u	295	noncoding	-1.07067	1.49914	1
TCONS_00006546	u	285	noncoding	-1.2743	2.20511	1
TCONS_00006556	u	315	noncoding	-1.00539	3.83228	1
TCONS_00006572	u	241	noncoding	-1.5198	1.0624	1
TCONS_00006590	u	359	noncoding	-1.4795	4.75465	1
TCONS_00006594	u	225	noncoding	-1.36272	1.89455	1
TCONS_00006596	u	264	noncoding	-1.37993	1.29312	1
TCONS_00006629	u	215	noncoding	-1.51985	1.40739	1
TCONS_00006634	u	580	noncoding	-1.07462	27.8693	1
TCONS_00006639	u	427	noncoding	-1.13187	1.09022	1
TCONS_00006640	u	416	noncoding	-1.52408	2.16568	1
TCONS_00006641	u	389	noncoding	-1.30144	1.63669	1
TCONS_00006653	u	214	noncoding	-1.27327	2.17535	1
TCONS_00006657	u	430	noncoding	-1.14889	2.18646	1
TCONS_00006691	u	290	noncoding	-1.01487	1.37076	1
TCONS_00006724	u	441	noncoding	-1.1929	1.25431	1
TCONS_00006743	u	227	noncoding	-1.26217	1.16411	1
TCONS_00006755	u	374	noncoding	-1.02353	1.88904	5
TCONS_00006758	u	230	noncoding	-1.00663	1.41681	1
TCONS_00006768	u	231	noncoding	-1.12309	1.39092	1
TCONS_00006778	u	388	noncoding	-1.19874	1.28332	1
TCONS_00006780	u	212	noncoding	-1.36758	1.09794	1
TCONS_00006786	u	204	noncoding	-1.29572	1.25509	1
TCONS_00006811	u	294	noncoding	-1.49738	1.01835	1
TCONS_00006819	u	204	noncoding	-1.43839	1.14099	1
TCONS_00006820	u	253	noncoding	-1.27517	1.47201	1
TCONS_00006825	u	217	noncoding	-1.51331	1.20304	1
TCONS_00006843	u	350	noncoding	-1.23547	1.20488	1
TCONS_00006874	u	841	noncoding	-1.12001	1.52439	1
TCONS_00006899	u	1607	noncoding	-1.33211	1.76099	1
TCONS_00006918	u	412	noncoding	-1.14854	1.31601	1
TCONS_00006933	u	212	noncoding	-1.52828	1.31752	1
TCONS_00006937	u	359	noncoding	-1.22836	1.03738	1
TCONS_00006955	u	221	noncoding	-1.3407	1.05322	1
TCONS_00006974	u	238	noncoding	-1.38672	1.01251	1
TCONS_00006978	u	248	noncoding	-1.16566	2.34823	1
TCONS_00006993	u	201	noncoding	-1.248	1.38963	1
TCONS_00006994	u	306	noncoding	-1.48353	1.67345	1
TCONS_00007058	u	256	noncoding	-1.05162	1.90938	1
TCONS_00007062	u	208	noncoding	-1.37308	1.56666	1
TCONS_00007081	u	290	noncoding	-1.53247	1.38492	1
TCONS_00007082	u	219	noncoding	-1.2396	1.10035	1
TCONS_00007084	u	383	noncoding	-1.29603	1.33702	1
TCONS_00007088	u	289	noncoding	-1.06904	3.2911	1
TCONS_00007094	u	892	noncoding	-1.42209	1.14662	1
TCONS_00007129	u	271	noncoding	-1.18921	1.54602	1
TCONS_00007135	u	257	noncoding	-1.42833	1.48462	1
TCONS_00007148	u	382	noncoding	-1.17433	2.03108	1
TCONS_00007152	u	429	noncoding	-1.41726	1.29471	1
TCONS_00007155	u	971	noncoding	-1.31618	1.64932	1
TCONS_00007179	u	210	noncoding	-1.13281	1.55174	1
TCONS_00007198	u	233	noncoding	-1.05064	8.63039	2
TCONS_00007208	u	235	noncoding	-1.26266	1.8586	1
TCONS_00007217	u	325	noncoding	-1.23305	1.36076	1
TCONS_00007219	u	285	noncoding	-1.01998	1.71508	1
TCONS_00007228	u	294	noncoding	-1.02271	1.02456	1
TCONS_00007237	u	446	noncoding	-1.48186	1.27607	1
TCONS_00007239	u	232	noncoding	-1.54229	1.50493	1
TCONS_00007242	u	267	noncoding	-1.26884	1.0974	1
TCONS_00007261	u	251	noncoding	-1.4788	2.13287	1
TCONS_00007264	u	256	noncoding	-1.21954	1.36384	1
TCONS_00007325	u	314	noncoding	-1.50532	1.63081	1
TCONS_00007331	u	297	noncoding	-1.52298	4.71917	1
TCONS_00007339	u	279	noncoding	-1.21053	1.08455	1
TCONS_00007345	u	278	noncoding	-1.27729	1.17218	1
TCONS_00007361	u	215	noncoding	-1.43307	1.77463	1
TCONS_00007370	u	454	noncoding	-1.08805	1.05051	1
TCONS_00007388	u	255	noncoding	-1.11153	1.18663	1
TCONS_00007395	u	593	noncoding	-1.49498	1.11136	1
TCONS_00007411	u	231	noncoding	-1.39604	2.01525	1
TCONS_00007419	u	225	noncoding	-1.29066	2.40977	1
TCONS_00007422	u	233	noncoding	-1.11831	2.84415	1
TCONS_00007443	u	216	noncoding	-1.26236	2.88205	1
TCONS_00007444	u	296	noncoding	-1.10474	2.04453	1
TCONS_00007448	u	223	noncoding	-1.06285	1.71097	1
TCONS_00007449	u	407	noncoding	-1.29299	1.25817	1
TCONS_00007478	u	225	noncoding	-1.26656	3.62074	1
TCONS_00007480	u	334	noncoding	-1.5169	3.13601	1
TCONS_00007482	u	218	noncoding	-1.27103	4.37763	1
TCONS_00007483	u	261	noncoding	-1.25396	4.01314	1
TCONS_00007507	u	257	noncoding	-1.28149	1.32834	1
TCONS_00007508	u	322	noncoding	-1.17357	1.63282	1
TCONS_00007511	u	238	noncoding	-1.44671	1.17359	1
TCONS_00007533	u	251	noncoding	-1.41922	1.22554	1
TCONS_00007549	u	202	noncoding	-1.17348	1.6132	1
TCONS_00007550	u	214	noncoding	-1.14149	1.12606	1
TCONS_00007568	u	207	noncoding	-1.13675	3.03602	1
TCONS_00007579	u	284	noncoding	-1.23406	1.80148	1
TCONS_00007583	u	296	noncoding	-1.35754	1.02226	1
TCONS_00007586	u	247	noncoding	-1.44424	2.27644	1
TCONS_00007595	u	256	noncoding	-1.4817	1.45476	1
TCONS_00007640	u	267	noncoding	-1.2158	1.05296	1
TCONS_00007679	u	236	noncoding	-1.17353	2.04217	1
TCONS_00007683	u	328	noncoding	-1.28166	1.27735	1
TCONS_00007715	u	207	noncoding	-1.16508	2.02401	1
TCONS_00007720	u	218	noncoding	-1.05557	7.21439	1
TCONS_00007721	u	205	noncoding	-1.0661	5.22295	1
TCONS_00007723	u	246	noncoding	-1.2196	1.41371	1
TCONS_00007737	u	269	noncoding	-1.25723	1.19443	1
TCONS_00007762	u	320	noncoding	-1.41884	2.00814	1
TCONS_00007773	u	274	noncoding	-1.43089	1.0194	1
TCONS_00007792	u	217	noncoding	-1.4454	1.39443	1
TCONS_00007802	u	636	noncoding	-1.25712	2.79076	1
TCONS_00007819	u	253	noncoding	-1.1915	1.65602	1
TCONS_00007847	u	293	noncoding	-1.32671	1.03273	1
TCONS_00007848	u	261	noncoding	-1.15728	1.84657	1
TCONS_00007866	u	342	noncoding	-1.2783	1.56536	1
TCONS_00007884	u	279	noncoding	-1.32565	1.08455	1
TCONS_00007886	u	237	noncoding	-1.05806	1.86603	1
TCONS_00007904	u	341	noncoding	-1.32929	1.57262	1
TCONS_00007925	u	236	noncoding	-1.43366	1.28216	1
TCONS_00007938	u	251	noncoding	-1.19748	1.28555	1
TCONS_00007941	u	254	noncoding	-1.40506	1.1913	1
TCONS_00007950	u	228	noncoding	-1.4026	1.02089	1
TCONS_00007957	u	322	noncoding	-1.28762	1.37344	1
TCONS_00007970	u	204	noncoding	-1.02414	1.82559	1
TCONS_00007978	u	214	noncoding	-1.21594	1.9706	1
TCONS_00007979	u	704	noncoding	-1.42571	1.29204	1
TCONS_00007980	u	604	noncoding	-1.17865	1.3571	1
TCONS_00007992	u	242	noncoding	-1.45624	1.15419	1
TCONS_00008010	u	528	noncoding	-1.4041	1.07789	1
TCONS_00008011	u	250	noncoding	-1.31387	2.1268	1
TCONS_00008012	u	526	noncoding	-1.27053	1.56615	1
TCONS_00008036	u	253	noncoding	-1.39742	2.02401	1
TCONS_00008038	u	273	noncoding	-1.37089	1.32405	1
TCONS_00008042	u	851	noncoding	-1.34767	2.75875	1
TCONS_00008049	u	291	noncoding	-1.21376	1.93223	1
TCONS_00008064	u	314	noncoding	-1.11077	1.27907	1
TCONS_00008067	u	237	noncoding	-1.35338	3.14855	1
TCONS_00008075	u	322	noncoding	-1.21244	1.18493	1
TCONS_00008106	u	825	noncoding	-1.13556	1.16007	1
TCONS_00008133	u	237	noncoding	-1.27256	1.18624	1
TCONS_00008137	u	564	noncoding	-1.49582	2.3103	1
TCONS_00008138	u	297	noncoding	-1.301	6.49401	1
TCONS_00008145	u	1155	noncoding	-1.34619	2.35587	1
TCONS_00008149	u	231	noncoding	-1.37683	2.26024	1
TCONS_00008154	u	337	noncoding	-1.06995	1.24324	1
TCONS_00008157	u	365	noncoding	-1.08319	1.35918	1
TCONS_00008189	u	222	noncoding	-1.42031	1.46786	1
TCONS_00008230	u	236	noncoding	-1.08365	3.33981	1
TCONS_00008269	u	283	noncoding	-1.19368	1.15147	1
TCONS_00008310	u	204	noncoding	-1.06259	1.53474	1
TCONS_00008332	u	236	noncoding	-1.43053	2.56433	1
TCONS_00008334	u	281	noncoding	-1.03452	5.3598	1
TCONS_00008346	u	241	noncoding	-1.40349	2.08313	1
TCONS_00008353	u	252	noncoding	-1.46461	1.63723	1
TCONS_00008359	u	886	noncoding	-1.37387	1.42482	1
TCONS_00008374	u	372	noncoding	-1.53261	1.11768	1
TCONS_00008400	u	260	noncoding	-1.24874	15.0663	1
TCONS_00008402	u	460	noncoding	-1.30693	2.32762	1
TCONS_00008403	u	300	noncoding	-1.36933	1.00863	1
TCONS_00008410	u	227	noncoding	-1.3003	1.41543	1
TCONS_00008422	u	294	noncoding	-1.29483	1.22948	1
TCONS_00008424	u	752	noncoding	-1.24593	1.55794	1
TCONS_00008430	u	643	noncoding	-1.19177	1.44443	1
TCONS_00008431	u	492	noncoding	-1.49953	7.83572	1
TCONS_00008432	u	1034	noncoding	-1.29945	2.72513	1
TCONS_00008442	u	342	noncoding	-1.15698	1.24641	1
TCONS_00008450	u	278	noncoding	-1.03453	1.16069	1
TCONS_00008471	u	242	noncoding	-1.06549	1.34655	1
TCONS_00008481	u	265	noncoding	-1.25099	1.22968	1
TCONS_00008486	u	381	noncoding	-1.18396	1.03857	1
TCONS_00008487	u	255	noncoding	-1.37527	2.59877	1
TCONS_00008496	u	616	noncoding	-1.23957	1.26028	1
TCONS_00008509	u	214	noncoding	-1.09539	2.37581	1
TCONS_00008575	u	202	noncoding	-1.11176	1.59061	1
TCONS_00008576	u	275	noncoding	-1.25129	1.77746	1
TCONS_00008582	u	265	noncoding	-1.56322	1.93236	1
TCONS_00008618	u	223	noncoding	-1.40922	2.71381	1
TCONS_00008619	u	644	noncoding	-1.08215	1.77739	1
TCONS_00008635	u	210	noncoding	-1.359	1.0671	1
TCONS_00008644	u	351	noncoding	-1.10903	2.52383	1
TCONS_00008648	u	203	noncoding	-1.12986	1.5468	1
TCONS_00008760	u	258	noncoding	-1.40506	1.62392	1
TCONS_00008761	u	345	noncoding	-1.21072	1.65493	1
TCONS_00008764	u	212	noncoding	-1.18775	1.70503	1
TCONS_00008772	u	211	noncoding	-1.32648	2.28414	1
TCONS_00008777	u	336	noncoding	-1.04388	2.37298	1
TCONS_00008819	u	284	noncoding	-1.1017	1.14742	1
TCONS_00008844	u	267	noncoding	-1.46424	1.34696	1
TCONS_00008850	u	775	noncoding	-1.21238	1.07533	1
TCONS_00008855	u	551	noncoding	-1.19553	1.38161	1
TCONS_00008868	u	204	noncoding	-1.15944	1.622	1
TCONS_00008878	u	217	noncoding	-1.49995	2.14527	1
TCONS_00008888	u	516	noncoding	-1.31751	3.64586	1
TCONS_00008899	u	208	noncoding	-1.07049	1.67857	1
TCONS_00008904	u	280	noncoding	-1.43459	2.43845	1
TCONS_00008921	u	293	noncoding	-1.20269	1.3505	1
TCONS_00008922	u	217	noncoding	-1.32034	2.12845	1
TCONS_00008925	u	236	noncoding	-1.49378	3.99926	1
TCONS_00008926	u	342	noncoding	-1.36048	1.98439	1
TCONS_00008972	u	279	noncoding	-1.29404	3.38289	1
TCONS_00009019	u	225	noncoding	-1.19405	1.03449	1
TCONS_00009024	u	240	noncoding	-1.31879	2.25916	1
TCONS_00009029	u	719	noncoding	-1.20122	1.10767	1
TCONS_00009047	u	390	noncoding	-1.16508	1.12227	1
TCONS_00009048	u	348	noncoding	-1.04038	1.0964	1
TCONS_00009058	u	300	noncoding	-1.02954	1.85753	1
TCONS_00009064	u	277	noncoding	-1.31937	1.8849	1
TCONS_00009075	u	995	noncoding	-1.04716	1.32332	1
TCONS_00009093	u	292	noncoding	-1.17352	1.0941	1
TCONS_00009111	u	204	noncoding	-1.42114	2.05378	1
TCONS_00009125	u	205	noncoding	-1.35824	3.13466	1
TCONS_00009130	u	271	noncoding	-1.37484	2.81584	1
TCONS_00009145	u	619	noncoding	-1.22482	2.46852	4
TCONS_00009146	u	416	noncoding	-1.22059	1.10588	1
TCONS_00009150	u	280	noncoding	-1.39833	1.45069	1
TCONS_00009151	u	581	noncoding	-1.19563	1.00155	1
TCONS_00009159	u	210	noncoding	-1.24636	1.21923	1
TCONS_00009178	u	259	noncoding	-1.05611	1.00795	1
TCONS_00009183	u	377	noncoding	-1.36767	2.45146	1
TCONS_00009188	u	246	noncoding	-1.28958	1.5139	1
TCONS_00009199	u	249	noncoding	-1.10825	1.64412	1
TCONS_00009212	u	287	noncoding	-1.16356	1.05432	1
TCONS_00009217	u	290	noncoding	-1.3695	1.75476	1
TCONS_00009221	u	234	noncoding	-1.4512	1.69101	1
TCONS_00009238	u	229	noncoding	-1.21133	1.423	1
TCONS_00009243	u	252	noncoding	-1.24624	1.66258	1
TCONS_00009245	u	225	noncoding	-1.33779	1.69576	1
TCONS_00009247	u	214	noncoding	-1.07134	1.2199	1
TCONS_00009260	u	217	noncoding	-1.33393	1.01795	1
TCONS_00009278	u	523	noncoding	-1.31905	1.7837	1
TCONS_00009287	u	352	noncoding	-1.0413	2.5789	1
TCONS_00009293	u	341	noncoding	-1.39441	1.43343	1
TCONS_00009296	u	219	noncoding	-1.40858	1.53591	1
TCONS_00009302	u	207	noncoding	-1.10978	2.89271	1
TCONS_00009313	u	357	noncoding	-1.43454	1.16464	1
TCONS_00009320	u	217	noncoding	-1.31435	1.28716	1
TCONS_00009356	u	226	noncoding	-1.14119	1.23591	1
TCONS_00009381	u	326	noncoding	-1.32042	1.28099	1
TCONS_00009389	u	210	noncoding	-1.38083	1.9951	1
TCONS_00009428	u	401	noncoding	-1.00949	1.66738	1
TCONS_00009442	u	485	noncoding	-1.17643	1.16028	1
TCONS_00009446	u	421	noncoding	-1.25501	1.05047	1
TCONS_00009456	u	205	noncoding	-1.41911	1.56733	1
TCONS_00009459	u	240	noncoding	-1.23567	1.06682	1
TCONS_00009462	u	379	noncoding	-1.42887	1.48358	1
TCONS_00009487	u	298	noncoding	-1.48969	3.06459	1
TCONS_00009496	u	376	noncoding	-1.18782	1.17619	1
TCONS_00009506	u	221	noncoding	-1.20319	1.18126	1
TCONS_00009513	u	301	noncoding	-1.242	1.08262	1
TCONS_00009519	u	254	noncoding	-1.44026	2.10769	1
TCONS_00009532	u	222	noncoding	-1.26095	1.36302	1
TCONS_00009548	u	335	noncoding	-1.27997	1.25883	1
TCONS_00009575	u	272	noncoding	-1.48958	1.0336	1
TCONS_00009579	u	284	noncoding	-1.02576	1.20206	1
TCONS_00009584	u	307	noncoding	-1.53557	1.56394	1
TCONS_00009585	u	293	noncoding	-1.33577	1.42993	1
TCONS_00009593	u	221	noncoding	-1.23183	1.05322	1
TCONS_00009609	u	261	noncoding	-1.43127	1.24853	1
TCONS_00009611	u	248	noncoding	-1.53108	2.06482	1
TCONS_00009626	u	375	noncoding	-1.49418	1.67589	1
TCONS_00009642	u	262	noncoding	-1.13302	1.15492	1
TCONS_00009657	u	204	noncoding	-1.3237	1.18126	1
TCONS_00009659	u	280	noncoding	-1.36757	2.1418	1
TCONS_00009665	u	244	noncoding	-1.47526	1.06991	1
TCONS_00009670	u	214	noncoding	-1.40054	1.63151	1
TCONS_00009677	u	437	noncoding	-1.24544	1.03603	1
TCONS_00009679	u	295	noncoding	-1.53248	1.56722	1
[truncated: 5,248 more rows]
