# Supplementary material for: Genome-wide identification and functional prediction of nitrogen-responsive intergenic and intronic long non-coding RNAs in maize (Zea mays L.)
Source: BMC Genomics. 2016 May 11;17:350. doi: 10.1186/s12864-016-2650-1 (PMC4865003; doi:10.1186/s12864-016-2650-1)
Supplement: Additional file 2: Table S2. — The 5481 identified novel coding RNAs. (XLSX 346 kb) [file 12864_2016_2650_MOESM2_ESM.xlsx]

## Sheet: Sheet1
Table S2: putative novel coding RNAs by CPC
CPC_score>1
ID	Class_code	Length	Coding potential	CPC score	FPKM	Exon
TCONS_00000015	i	504	coding	1.6946	1.27773	1
TCONS_00000019	i	1468	coding	1.38676	2.22974	1
TCONS_00002187	i	432	coding	3.08749	0.51133	1
TCONS_00002219	i	797	coding	2.37879	6.29162	1
TCONS_00002312	i	3678	coding	1.19428	2.11458	1
TCONS_00002983	i	407	coding	1.60282	0.743465	1
TCONS_00003371	i	308	coding	2.07954	1.10839	1
TCONS_00004443	i	585	coding	4.42912	0.358095	1
TCONS_00004444	i	446	coding	2.48196	7.82321	2
TCONS_00005068	i	309	coding	1.23516	0.968919	1
TCONS_00005477	i	510	coding	1.31643	1.67345	1
TCONS_00006018	i	560	coding	4.1124	0.740013	1
TCONS_00006349	i	381	coding	2.06272	1.96815	1
TCONS_00006699	i	541	coding	2.20954	1.0697	1
TCONS_00006886	i	3753	coding	1.11487	3.11925	1
TCONS_00006965	i	1494	coding	7.87967	0.19826	1
TCONS_00007460	i	1312	coding	1.87984	0.767037	1
TCONS_00008185	i	1373	coding	6.69814	0.897499	1
TCONS_00008275	i	2553	coding	2.51662	1.30591	1
TCONS_00008371	i	405	coding	1.23961	1.12803	1
TCONS_00008427	i	653	coding	3.21319	0.837308	1
TCONS_00008428	i	593	coding	4.62211	1.01669	1
TCONS_00008867	i	1122	coding	1.7929	0.510903	1
TCONS_00009045	i	531	coding	2.06956	3.59972	3
TCONS_00009625	i	2705	coding	1.09741	6.84121	1
TCONS_00009792	i	943	coding	1.77765	5.15684	1
TCONS_00010341	i	635	coding	2.45844	0.316242	1
TCONS_00010425	i	1193	coding	8.38583	2.1848	1
TCONS_00010602	i	502	coding	2.59801	0.769143	1
TCONS_00010732	i	447	coding	1.20378	0.747388	1
TCONS_00011266	i	1376	coding	1.01882	2.5261	1
TCONS_00013165	i	315	coding	1.17724	1.33007	1
TCONS_00013322	i	978	coding	3.30156	3.59984	1
TCONS_00013368	i	1414	coding	8.00185	1.75812	1
TCONS_00013519	i	633	coding	4.18778	0.730379	1
TCONS_00014209	i	344	coding	1.99255	2.15196	1
TCONS_00014873	i	616	coding	3.7926	0.41046	1
TCONS_00014885	i	693	coding	1.48644	0.67768	1
TCONS_00014959	i	3758	coding	3.92367	1.48334	1
TCONS_00015042	i	1207	coding	3.48633	0.724486	1
TCONS_00015395	i	488	coding	1.55793	0.921207	1
TCONS_00015919	i	757	coding	4.67587	1.46987	1
TCONS_00016242	i	1414	coding	1.7912	1.17263	1
TCONS_00016650	i	903	coding	1.5087	0.539791	1
TCONS_00016664	i	709	coding	3.40611	0.455108	1
TCONS_00016685	i	1014	coding	3.99797	0.819622	1
TCONS_00016687	i	427	coding	2.74596	1.23024	1
TCONS_00016690	i	651	coding	2.66236	1.0481	1
TCONS_00016733	i	862	coding	1.84842	0.714245	1
TCONS_00016995	i	1002	coding	3.03573	0.933288	1
TCONS_00016996	i	994	coding	5.6962	6.04793	1
TCONS_00017270	i	359	coding	1.58059	1.02467	1
TCONS_00019025	i	2149	coding	7.48857	0.765402	1
TCONS_00019026	i	1603	coding	3.61096	0.932152	1
TCONS_00019422	i	211	coding	1.12436	0.951725	1
TCONS_00019560	i	881	coding	1.54637	0.900359	1
TCONS_00019889	i	1384	coding	6.86643	5.80387	1
TCONS_00020609	i	596	coding	3.15939	2.02774	1
TCONS_00020854	i	377	coding	2.11326	0.794152	1
TCONS_00021366	i	231	coding	1.0028	1.30991	1
TCONS_00021610	i	278	coding	1.51359	1.228	1
TCONS_00021988	i	731	coding	1.17378	0.61498	1
TCONS_00022125	i	555	coding	3.20677	0.39801	1
TCONS_00022189	i	957	coding	5.86326	1.04633	1
TCONS_00022258	i	851	coding	1.15237	1.15842	1
TCONS_00022354	i	492	coding	1.22326	0.829303	1
TCONS_00022870	i	409	coding	1.27562	1.47297	1
TCONS_00022978	i	808	coding	1.17307	4.61818	1
TCONS_00023202	i	1220	coding	4.3986	1.88768	1
TCONS_00023237	i	607	coding	1.29539	0.501509	1
TCONS_00023598	i	1216	coding	3.54849	0.791562	1
TCONS_00023599	i	3511	coding	11.9966	1.35034	1
TCONS_00023605	i	266	coding	1.21792	1.13241	1
TCONS_00023854	i	1104	coding	2.37913	3.8649	1
TCONS_00023892	i	357	coding	1.08438	2.73965	1
TCONS_00024182	i	441	coding	2.60964	1.41472	1
TCONS_00024208	i	425	coding	1.11882	0.519755	1
TCONS_00024374	i	720	coding	3.90721	2.20402	1
TCONS_00024453	i	765	coding	1.994	1.32862	1
TCONS_00024456	i	742	coding	2.2818	0.867889	1
TCONS_00024853	i	2712	coding	1.37104	2.05984	1
TCONS_00024863	i	522	coding	2.34591	0.769405	1
TCONS_00025065	i	1846	coding	6.38286	6.55494	1
TCONS_00025326	i	258	coding	1.13968	3.86167	1
TCONS_00025559	i	1122	coding	3.74494	1.60959	1
TCONS_00025701	i	371	coding	1.35701	2.21924	1
TCONS_00025823	i	979	coding	1.24182	1.47454	1
TCONS_00026019	i	559	coding	1.89482	0.896464	1
TCONS_00026294	i	2055	coding	5.65521	0.970979	1
TCONS_00026479	i	1655	coding	3.44211	2.14851	1
TCONS_00026555	i	436	coding	2.57673	0.78299	1
TCONS_00026605	i	1448	coding	1.17986	2.59245	1
TCONS_00026750	i	230	coding	1.33141	0.873105	1
TCONS_00027127	i	571	coding	2.10609	1.26848	1
TCONS_00027184	i	875	coding	5.8645	1.07761	1
TCONS_00027286	i	667	coding	2.95622	0.486503	1
TCONS_00027319	i	1429	coding	1.51249	6.08964	1
TCONS_00027402	i	1115	coding	1.04167	1.95575	1
TCONS_00027474	i	642	coding	1.49257	1.30094	1
TCONS_00027929	i	1078	coding	3.74991	1.01906	1
TCONS_00028140	i	2987	coding	1.44703	4.31292	1
TCONS_00028455	i	435	coding	1.01089	0.607478	1
TCONS_00028621	i	522	coding	1.67586	2.05728	1
TCONS_00028643	i	3785	coding	10.4425	3.96045	1
TCONS_00028714	i	1953	coding	2.12007	2.3404	1
TCONS_00028911	i	632	coding	3.13202	2.34697	1
TCONS_00028914	i	428	coding	2.35677	1.54834	1
TCONS_00029157	i	467	coding	1.8283	1.45616	1
TCONS_00029201	i	263	coding	1.05651	0.91626	1
TCONS_00029788	i	1821	coding	11.5399	0.911288	1
TCONS_00029798	i	1409	coding	4.07349	0.980277	1
TCONS_00029799	i	1198	coding	1.92578	1.61097	2
TCONS_00030073	i	1058	coding	2.82941	5.96247	1
TCONS_00030280	i	378	coding	1.09956	1.00938	1
TCONS_00030363	i	974	coding	1.88569	0.453584	1
TCONS_00030775	i	429	coding	1.41613	0.374478	1
TCONS_00031094	i	1045	coding	1.92042	3.5149	1
TCONS_00031441	i	1229	coding	3.94775	0.274431	1
TCONS_00031664	i	1313	coding	7.53893	1.24755	1
TCONS_00031805	i	834	coding	2.60278	0.941794	1
TCONS_00031835	i	289	coding	1.55526	1.18126	1
TCONS_00032285	i	448	coding	1.57924	0.58272	1
TCONS_00032299	i	247	coding	1.34076	47.7442	2
TCONS_00032369	i	701	coding	2.40977	1.61529	1
TCONS_00032953	i	248	coding	1.53976	1.53849	1
TCONS_00033072	i	677	coding	3.82987	1.08065	1
TCONS_00033079	i	1644	coding	7.74619	6.07268	3
TCONS_00033078	i	1770	coding	7.70973	3.02916	4
TCONS_00033080	i	1530	coding	7.78088	0.099311	4
TCONS_00033317	i	388	coding	1.42632	1.3786	1
TCONS_00033401	i	559	coding	3.34248	3.17436	1
TCONS_00033468	i	821	coding	3.93992	1.77778	1
TCONS_00033833	i	665	coding	2.77408	0.60258	1
TCONS_00033873	i	1961	coding	2.24863	1.84284	10
TCONS_00033874	i	1830	coding	2.23537	3.30705	10
TCONS_00034875	i	1031	coding	7.52357	0.787517	1
TCONS_00035289	i	1606	coding	4.30729	4.16127	1
TCONS_00035380	i	638	coding	2.23672	1.14528	1
TCONS_00035622	i	374	coding	1.23484	1.03726	2
TCONS_00035641	i	621	coding	2.88722	1.67933	1
TCONS_00036340	i	438	coding	1.42028	3.47506	1
TCONS_00036409	i	1675	coding	2.63293	1.92803	1
TCONS_00036522	i	722	coding	2.59901	0.94566	1
TCONS_00036531	i	701	coding	2.28502	0.343761	1
TCONS_00036532	i	939	coding	8.48034	0.538053	1
TCONS_00036866	i	907	coding	4.73811	1.56795	1
TCONS_00037125	i	4960	coding	6.62742	3.41064	1
TCONS_00037132	i	2562	coding	2.54472	1.41265	1
TCONS_00038074	i	740	coding	1.63593	1.29456	1
TCONS_00038121	i	788	coding	3.3706	4.79969	1
TCONS_00038365	i	256	coding	1.02411	0.78443	1
TCONS_00038560	i	717	coding	4.39747	0.887965	1
TCONS_00038811	i	704	coding	1.43453	1.03208	1
TCONS_00038900	i	275	coding	1.02277	1.02232	1
TCONS_00038996	i	1345	coding	3.3643	2.45707	1
TCONS_00038997	i	828	coding	4.68584	1.28871	1
TCONS_00038998	i	660	coding	2.88851	1.26754	1
TCONS_00038999	i	1985	coding	1.45538	2.27485	1
TCONS_00039404	i	948	coding	4.23007	1.82799	1
TCONS_00039421	i	431	coding	2.51298	0.652295	1
TCONS_00039422	i	285	coding	1.73037	0.845535	1
TCONS_00039423	i	323	coding	1.73271	1.18126	1
TCONS_00039442	i	593	coding	2.51908	1.11059	1
TCONS_00039997	i	226	coding	1.13225	1.51055	1
TCONS_00040562	i	287	coding	1.56646	1.04955	1
TCONS_00040682	i	525	coding	1.53522	2.51148	1
TCONS_00040942	i	436	coding	2.75233	2.12392	1
TCONS_00041146	i	543	coding	2.31414	2.65853	1
TCONS_00041579	i	771	coding	3.33383	0.748821	1
TCONS_00041584	i	753	coding	2.52141	1.15402	1
TCONS_00041849	i	292	coding	1.29938	1.23789	1
TCONS_00041894	i	1418	coding	1.09504	3.24402	1
TCONS_00042437	i	4945	coding	7.08436	2.80778	1
TCONS_00042578	i	821	coding	5.12686	1.14627	1
TCONS_00042628	i	1648	coding	6.31868	1.59268	1
TCONS_00042827	i	1200	coding	9.13484	2.71784	2
TCONS_00042847	i	299	coding	1.69268	0.604455	1
TCONS_00042923	i	728	coding	3.39318	0.82753	1
TCONS_00043191	i	356	coding	1.58051	1.46406	1
TCONS_00043552	i	412	coding	1.64848	0.892851	1
TCONS_00043561	i	466	coding	1.64884	1.28887	1
TCONS_00043756	i	6938	coding	1.94901	4.91003	1
TCONS_00043781	i	2136	coding	7.27675	2.46595	1
TCONS_00044005	i	498	coding	2.31654	0.704758	1
TCONS_00044230	i	387	coding	2.09875	4.71963	1
TCONS_00044386	i	1194	coding	9.3492	0.732374	1
TCONS_00044688	i	555	coding	1.81958	0.56001	1
TCONS_00044943	i	441	coding	1.89725	0.546435	1
TCONS_00045845	i	474	coding	2.47358	0.985967	1
TCONS_00046027	i	371	coding	1.82626	2.38163	1
TCONS_00046030	i	647	coding	2.21458	1.15192	1
TCONS_00046445	i	605	coding	1.89929	0.943722	1
TCONS_00046641	i	359	coding	1.38563	1.18358	1
TCONS_00046661	i	799	coding	1.05818	1.65936	1
TCONS_00047140	i	3698	coding	9.02372	2.78441	1
TCONS_00047141	i	506	coding	2.02457	3.00355	1
TCONS_00047317	i	387	coding	1.63999	0.67457	1
TCONS_00047540	i	1500	coding	1.89497	4.44985	1
TCONS_00047541	i	946	coding	2.10173	1.65045	1
TCONS_00047885	i	297	coding	2.07328	1.1602	1
TCONS_00048401	i	350	coding	1.158	3.6955	1
TCONS_00048933	i	795	coding	6.33359	0.923125	1
TCONS_00048987	i	1041	coding	6.24912	0.212196	1
TCONS_00049091	i	1890	coding	1.0267	1.48026	1
TCONS_00049608	i	592	coding	3.31473	0.57512	1
TCONS_00049954	i	2612	coding	4.00691	2.11529	1
TCONS_00050145	i	367	coding	1.29704	1.01103	1
TCONS_00050254	i	659	coding	1.58775	0.522881	1
TCONS_00050486	i	412	coding	1.40075	0.746626	1
TCONS_00050488	i	4287	coding	2.10742	4.98948	1
TCONS_00050502	i	575	coding	1.27724	3.26858	1
TCONS_00050503	i	789	coding	1.90018	1.89384	1
TCONS_00051169	i	1020	coding	3.55342	1.48418	1
TCONS_00051457	i	2005	coding	6.31114	1.57542	1
TCONS_00051605	i	385	coding	1.26586	1.52448	1
TCONS_00051900	i	2425	coding	3.80471	3.21642	1
TCONS_00052069	i	573	coding	1.99508	0.978105	1
TCONS_00052269	i	1630	coding	1.32427	2.0717	1
TCONS_00052465	i	748	coding	1.66358	1.57725	1
TCONS_00052562	i	327	coding	1.34639	0.736935	1
TCONS_00052612	i	504	coding	1.03654	0.87657	1
TCONS_00052725	i	1659	coding	1.63558	1.49794	1
TCONS_00053178	i	1681	coding	1.85016	3.45487	1
TCONS_00053358	i	1502	coding	1.70034	0.994833	1
TCONS_00053606	i	1332	coding	1.75652	1.00291	1
TCONS_00054078	i	301	coding	1.28233	1.60118	1
TCONS_00055881	i	1264	coding	1.18011	0.984283	1
TCONS_00055910	i	3183	coding	7.94827	3.09669	1
TCONS_00055911	i	736	coding	1.55626	1.5577	1
TCONS_00055949	i	591	coding	3.45351	2.14375	1
TCONS_00056535	i	1222	coding	2.90296	3.10327	1
TCONS_00056589	i	1022	coding	5.40321	0.473812	1
TCONS_00056728	i	959	coding	7.72468	0.664844	1
TCONS_00056766	i	849	coding	1.06216	0.362321	1
TCONS_00056853	i	370	coding	1.10938	3.01222	1
TCONS_00057015	i	1377	coding	6.22274	2.79439	1
TCONS_00057016	i	781	coding	3.60306	1.82266	1
TCONS_00057089	i	643	coding	3.30642	0.348507	1
TCONS_00057494	i	461	coding	1.93541	0.392045	1
TCONS_00057645	i	1952	coding	3.89795	3.77228	1
TCONS_00057975	i	1023	coding	2.1197	10.2375	3
TCONS_00058090	i	648	coding	1.5294	2.93487	1
TCONS_00058237	i	539	coding	2.10583	0.59611	1
TCONS_00058303	i	480	coding	2.22056	1.57267	1
TCONS_00058379	i	1335	coding	2.91365	2.22454	1
TCONS_00058482	i	749	coding	1.02609	2.37216	1
TCONS_00058573	i	749	coding	2.63717	3.89125	1
TCONS_00058633	i	800	coding	4.10318	1.09592	1
TCONS_00059008	i	1113	coding	2.07932	3.90663	1
TCONS_00059065	i	1258	coding	8.64134	0.786902	1
TCONS_00059091	i	781	coding	6.65109	111.397	1
TCONS_00059092	i	482	coding	4.37506	79.7642	1
TCONS_00059908	i	616	coding	1.81834	2.00785	1
TCONS_00060493	i	4014	coding	10.0819	3.26844	1
TCONS_00060519	i	1135	coding	4.17996	1.39171	1
TCONS_00060520	i	277	coding	1.18477	1.75144	1
TCONS_00060525	i	572	coding	2.77065	0.613581	1
TCONS_00060806	i	989	coding	2.91569	0.826496	1
TCONS_00060825	i	549	coding	1.10435	2.346	1
TCONS_00060887	i	1258	coding	1.91877	3.29707	1
TCONS_00061163	i	200	coding	1.1036	2.61058	1
TCONS_00061468	i	541	coding	1.60364	2.8472	1
TCONS_00061493	i	974	coding	2.59638	0.51778	1
TCONS_00061588	i	434	coding	1.31159	1.01795	1
TCONS_00061678	i	532	coding	1.34258	7.76816	1
TCONS_00062309	i	1390	coding	2.00938	1.96315	1
TCONS_00062336	i	1102	coding	2.00197	2.78849	1
TCONS_00062337	i	1421	coding	2.05692	1.82719	1
TCONS_00062484	i	887	coding	2.22503	1.22306	1
TCONS_00062678	i	348	coding	1.3058	0.75017	1
TCONS_00062679	i	243	coding	1.43538	1.32224	1
TCONS_00062856	i	632	coding	3.76928	0.254195	1
TCONS_00063829	i	949	coding	1.54926	1.55675	1
TCONS_00064089	i	788	coding	1.1299	2.87912	1
TCONS_00064098	i	565	coding	1.10333	2.61559	1
TCONS_00064116	i	474	coding	2.45287	1.31623	1
TCONS_00064703	i	2063	coding	7.93243	1.54086	1
TCONS_00064848	i	500	coding	4.31347	1.28338	1
TCONS_00064883	i	672	coding	4.07582	0.751832	1
TCONS_00064967	i	407	coding	1.11751	0.797289	1
TCONS_00065166	i	981	coding	4.7624	2.24196	1
TCONS_00065703	i	2005	coding	1.85999	1.45842	1
TCONS_00066085	i	860	coding	3.88853	0.75146	1
TCONS_00066094	i	954	coding	5.42087	0.507584	1
TCONS_00066680	i	3503	coding	2.39974	1.93854	1
TCONS_00066755	i	870	coding	1.51546	0.613773	1
TCONS_00066882	i	1916	coding	12.327	0.885397	1
TCONS_00067127	i	1178	coding	3.23809	2.2874	1
TCONS_00067155	i	486	coding	2.41917	1.13535	1
TCONS_00067206	i	605	coding	2.19897	1.77957	1
TCONS_00067357	i	313	coding	1.84546	1.15192	1
TCONS_00067517	i	1295	coding	4.90625	1.64444	1
TCONS_00067812	i	380	coding	1.8108	0.862346	1
TCONS_00067877	i	1359	coding	3.64531	2.20239	1
TCONS_00067900	i	265	coding	1.59451	0.909345	1
TCONS_00068041	i	379	coding	1.88107	2.21575	1
TCONS_00068182	i	1094	coding	2.506	1.49226	1
TCONS_00069091	i	977	coding	2.48506	0.940351	1
TCONS_00069227	i	699	coding	4.49838	0.521688	1
TCONS_00069244	i	261	coding	1.16455	1.71717	1
TCONS_00069293	i	391	coding	1.80025	0.786729	1
TCONS_00069295	i	1149	coding	1.3863	2.50918	1
TCONS_00070515	i	1481	coding	3.37309	0.6641	1
TCONS_00070571	i	923	coding	6.1885	0.874224	1
TCONS_00070695	i	608	coding	1.99407	1.30763	1
TCONS_00071015	i	224	coding	1.36689	1.80317	1
TCONS_00000001	u	2657	coding	5.88293	7.61255	6
TCONS_00000002	u	715	coding	4.76301	0.317881	1
TCONS_00000006	u	1149	coding	1.68169	1.31516	1
TCONS_00000022	u	589	coding	4.01531	0.395182	1
TCONS_00000024	u	571	coding	3.45113	0.548315	1
TCONS_00000027	u	1188	coding	1.17346	1.0388	1
TCONS_00000029	u	1286	coding	1.57458	2.13824	1
TCONS_00000035	u	393	coding	1.25254	0.562075	1
TCONS_00000042	u	492	coding	2.62565	0.561216	1
TCONS_00000046	u	3438	coding	9.64436	0.819335	1
TCONS_00000047	u	1081	coding	5.94774	1.57438	1
TCONS_00000051	u	231	coding	1.45141	0.906865	1
TCONS_00000052	u	2564	coding	14.578	10.8782	20
TCONS_00000073	u	329	coding	2.67327	0.971055	1
TCONS_00000109	u	1199	coding	3.3643	15.5566	3
TCONS_00000115	u	1609	coding	6.9449	16.059	12
TCONS_00000116	u	1585	coding	6.51332	9.182	12
TCONS_00000157	u	2603	coding	14.0551	17.4614	27
TCONS_00000158	u	352	coding	2.5304	52.8485	3
TCONS_00000176	u	1409	coding	2.70686	8.1105	1
TCONS_00000184	u	519	coding	2.87955	2.01113	1
TCONS_00000197	u	546	coding	1.51898	0.511565	1
TCONS_00000306	u	235	coding	1.00863	0.990475	1
TCONS_00000323	u	329	coding	2.14683	0.671415	1
TCONS_00000326	u	272	coding	1.11398	1.36919	1
TCONS_00000351	u	390	coding	2.65245	0.66938	1
TCONS_00000401	u	990	coding	6.57301	1.99662	1
TCONS_00000407	u	553	coding	4.23495	0.168363	1
TCONS_00000447	u	771	coding	3.97045	1.21351	1
TCONS_00000489	u	653	coding	3.47473	0.968005	1
TCONS_00000505	u	2353	coding	6.01734	9.54021	10
TCONS_00000512	u	1587	coding	6.94108	4.52801	1
TCONS_00000518	u	605	coding	2.03269	0.431501	1
TCONS_00000536	u	490	coding	3.09075	0.778665	1
TCONS_00000572	u	725	coding	5.70675	1.22692	1
TCONS_00000589	u	277	coding	1.22656	1.00835	1
TCONS_00000629	u	245	coding	1.13348	2.21306	1
TCONS_00000643	u	355	coding	1.39875	1.5646	1
TCONS_00000669	u	310	coding	1.27808	0.777345	1
TCONS_00000692	u	284	coding	1.65653	1.72113	1
TCONS_00000697	u	745	coding	5.50671	0.249945	1
TCONS_00000698	u	679	coding	1.80931	0.546465	1
TCONS_00000699	u	424	coding	1.11988	0.65876	1
TCONS_00000711	u	312	coding	1.38398	0.67143	1
TCONS_00000719	u	1022	coding	6.89316	2.15783	1
TCONS_00000720	u	239	coding	1.07744	1.0923	1
TCONS_00000721	u	585	coding	2.28829	0.614769	1
TCONS_00000725	u	720	coding	5.93848	0.323281	1
TCONS_00000750	u	1346	coding	2.97413	0.409264	1
TCONS_00000752	u	470	coding	2.88711	0.54476	1
TCONS_00000756	u	464	coding	2.54875	0.50164	1
TCONS_00000758	u	331	coding	1.97606	0.885216	1
TCONS_00000769	u	291	coding	2.24094	1.51975	1
TCONS_00000791	u	332	coding	1.23229	0.70109	1
TCONS_00000793	u	490	coding	3.16351	0.712535	1
TCONS_00000807	u	473	coding	1.82387	0.577008	1
TCONS_00000817	u	347	coding	1.48896	0.73786	1
TCONS_00000820	u	280	coding	1.10994	0.665035	1
TCONS_00000838	u	674	coding	2.46654	19.6995	4
TCONS_00000839	u	737	coding	1.27076	19.1791	1
TCONS_00000859	u	295	coding	1.77092	0.680725	1
TCONS_00000868	u	333	coding	1.37926	0.66335	1
TCONS_00000898	u	478	coding	2.96014	0.438254	1
TCONS_00000899	u	1187	coding	5.96882	0.744768	1
TCONS_00000911	u	5113	coding	18.1542	9.47405	14
TCONS_00000912	u	416	coding	1.61743	3.24085	1
TCONS_00000919	u	1364	coding	10.4684	0.598601	1
TCONS_00000931	u	238	coding	1.00553	1.02593	1
TCONS_00000932	u	296	coding	1.61914	2.98816	1
TCONS_00000943	u	434	coding	1.45084	1.05055	1
TCONS_00000986	u	1290	coding	4.3924	2.05838	1
TCONS_00000987	u	2106	coding	6.48445	1.01118	1
TCONS_00001042	u	373	coding	1.5611	0.499221	1
TCONS_00001060	u	331	coding	1.86307	0.98449	1
TCONS_00001062	u	367	coding	2.22264	0.761075	1
TCONS_00001077	u	342	coding	2.57338	1.23307	1
TCONS_00001078	u	299	coding	1.88251	2.4911	1
TCONS_00001085	u	549	coding	3.2643	1.44151	1
TCONS_00001092	u	4921	coding	5.86506	7.24159	1
TCONS_00001093	u	650	coding	4.847	3.67363	1
TCONS_00001094	u	290	coding	1.11578	1.04341	1
TCONS_00001106	u	543	coding	3.64415	0.385793	1
TCONS_00001112	u	394	coding	1.44042	1.20238	1
TCONS_00001120	u	704	coding	2.03245	3.1656	3
TCONS_00001134	u	393	coding	2.49334	0.651495	1
TCONS_00001136	u	456	coding	1.2821	0.649562	1
TCONS_00001144	u	392	coding	1.05223	0.771915	1
TCONS_00001155	u	276	coding	1.95059	0.800345	1
TCONS_00001173	u	418	coding	3.52833	0.720625	1
TCONS_00001176	u	826	coding	3.30792	1.76259	6
TCONS_00001179	u	448	coding	1.52827	2.76384	4
TCONS_00001181	u	967	coding	6.46148	0.646602	1
TCONS_00001222	u	417	coding	1.8189	0.89309	1
TCONS_00001242	u	548	coding	1.28083	0.467222	1
TCONS_00001265	u	676	coding	2.86033	0.374028	1
TCONS_00001269	u	294	coding	1.87828	0.68304	1
TCONS_00001274	u	318	coding	2.14157	1.39071	1
TCONS_00001278	u	848	coding	6.25813	0.219586	1
TCONS_00001279	u	372	coding	1.02287	0.688275	1
TCONS_00001299	u	487	coding	3.57196	0.477951	1
TCONS_00001329	u	476	coding	3.94991	0.733495	1
TCONS_00001353	u	367	coding	1.28667	0.875485	1
TCONS_00001355	u	439	coding	2.03451	0.457435	1
TCONS_00001356	u	345	coding	1.53772	0.877075	1
TCONS_00001382	u	291	coding	1.042	1.11982	1
TCONS_00001404	u	706	coding	6.21698	0.560475	1
TCONS_00001410	u	608	coding	1.35056	3.93041	4
TCONS_00001417	u	630	coding	4.58495	0.406409	1
TCONS_00001422	u	709	coding	1.6384	1.03059	1
TCONS_00001445	u	346	coding	1.761	1.9509	1
TCONS_00001478	u	341	coding	1.51731	0.682585	1
TCONS_00001484	u	1528	coding	2.41813	1.95611	2
TCONS_00001485	u	907	coding	1.56216	1.48995	1
TCONS_00001499	u	736	coding	3.44221	0.696997	1
TCONS_00001500	u	769	coding	3.58564	2.6903	1
TCONS_00001514	u	1913	coding	1.71239	4.78822	1
TCONS_00001576	u	242	coding	1.13904	1.82747	1
TCONS_00001577	u	304	coding	1.55956	0.84223	1
TCONS_00001589	u	1646	coding	6.65461	3.39607	1
TCONS_00001604	u	318	coding	1.39238	0.69464	1
TCONS_00001621	u	281	coding	1.82848	2.26898	5
TCONS_00001640	u	766	coding	1.16067	0.516575	1
TCONS_00001641	u	636	coding	5.32744	1.01971	1
TCONS_00001646	u	1401	coding	1.3861	1.3402	1
TCONS_00001651	u	467	coding	2.75577	0.978269	1
TCONS_00001657	u	689	coding	1.88021	0.439173	1
TCONS_00001670	u	357	coding	2.31074	1.08666	1
TCONS_00001675	u	285	coding	1.12506	0.81671	1
TCONS_00001684	u	325	coding	1.21171	0.85943	1
TCONS_00001733	u	518	coding	1.4826	0.559481	1
TCONS_00001749	u	432	coding	2.40419	0.944485	1
TCONS_00001760	u	716	coding	1.83974	2.1035	1
TCONS_00001797	u	394	coding	2.13886	0.56065	1
TCONS_00001807	u	263	coding	1.14549	1.06203	1
TCONS_00001810	u	1081	coding	2.57869	0.668337	1
TCONS_00001831	u	577	coding	3.2079	0.478543	1
TCONS_00001864	u	461	coding	3.62312	0.70687	1
TCONS_00001874	u	210	coding	1.2516	0.95626	1
TCONS_00001876	u	488	coding	2.40073	0.630349	1
TCONS_00001878	u	261	coding	1.31571	1.24853	1
TCONS_00001903	u	1635	coding	3.13242	0.305939	1
TCONS_00001924	u	231	coding	1.03455	2.08638	1
TCONS_00001926	u	299	coding	1.87919	1.40124	1
TCONS_00001932	u	606	coding	3.17075	1.12668	1
TCONS_00001938	u	406	coding	3.59526	1.57603	5
TCONS_00001941	u	421	coding	1.98038	1.00927	1
TCONS_00001942	u	260	coding	1.4879	0.89524	1
TCONS_00001943	u	629	coding	3.62975	0.407056	1
TCONS_00001946	u	457	coding	3.46389	0.546277	1
TCONS_00001972	u	629	coding	1.03526	0.465828	1
TCONS_00001973	u	386	coding	2.02911	0.632571	1
TCONS_00002002	u	427	coding	2.81527	0.56435	1
TCONS_00002007	u	451	coding	2.29545	1.03221	1
TCONS_00002011	u	476	coding	1.36019	0.83129	1
TCONS_00002035	u	343	coding	1.51661	1.28935	1
TCONS_00002053	u	506	coding	1.36701	0.545692	1
TCONS_00002055	u	688	coding	2.29807	0.77481	2
TCONS_00002056	u	1185	coding	6.85081	1.90261	3
TCONS_00002057	u	552	coding	2.70241	0.47872	1
TCONS_00002063	u	353	coding	2.56624	2.43972	1
TCONS_00002083	u	363	coding	2.0643	0.824781	1
TCONS_00002087	u	410	coding	2.90806	1.02188	1
TCONS_00002093	u	683	coding	5.41952	0.47711	1
TCONS_00002110	u	377	coding	2.98661	0.679145	1
TCONS_00002116	u	629	coding	2.18539	0.29604	1
TCONS_00002125	u	297	coding	1.40829	0.78371	1
TCONS_00002159	u	817	coding	1.47538	0.199429	1
TCONS_00002177	u	587	coding	4.2679	0.351432	1
TCONS_00002191	u	410	coding	3.56859	0.616689	1
TCONS_00002204	u	763	coding	2.38059	3.56757	4
TCONS_00002203	u	894	coding	2.32115	2.52179	5
TCONS_00002211	u	352	coding	1.76561	1.31343	1
TCONS_00002222	u	447	coding	1.19401	0.937295	1
TCONS_00002224	u	557	coding	1.54077	0.417885	1
TCONS_00002229	u	809	coding	3.99023	51.1005	4
TCONS_00002236	u	432	coding	1.42678	0.557815	1
TCONS_00002242	u	1223	coding	7.32401	65.8617	5
TCONS_00002246	u	373	coding	1.12558	0.68643	1
TCONS_00002258	u	572	coding	1.33301	1.30217	1
TCONS_00002266	u	295	coding	1.3594	0.867925	1
TCONS_00002269	u	448	coding	1.99363	1.61063	1
TCONS_00002271	u	386	coding	1.12351	1.26632	1
TCONS_00002273	u	618	coding	1.19595	0.679424	1
TCONS_00002295	u	359	coding	2.38307	0.898807	1
TCONS_00002306	u	722	coding	4.95239	0.741485	1
TCONS_00002314	u	556	coding	3.51677	0.631236	1
TCONS_00002315	u	244	coding	1.47323	1.24012	1
TCONS_00002320	u	242	coding	1.06152	1.07875	1
TCONS_00002328	u	686	coding	2.15524	0.644675	1
TCONS_00002329	u	722	coding	5.47465	1.1195	1
TCONS_00002347	u	2762	coding	12.4327	1.3135	1
TCONS_00002353	u	848	coding	4.33209	0.219586	1
TCONS_00002354	u	796	coding	5.28333	0.70925	1
TCONS_00002363	u	488	coding	1.14147	1.0643	1
TCONS_00002375	u	672	coding	6.20222	0.346371	1
TCONS_00002383	u	324	coding	1.55621	1.36496	1
TCONS_00002386	u	380	coding	1.25949	1.45326	1
TCONS_00002401	u	1316	coding	9.08026	0.485527	1
TCONS_00002429	u	215	coding	1.08429	2.24165	1
TCONS_00002434	u	1724	coding	6.27241	0.189018	1
TCONS_00002452	u	369	coding	3.09196	1.04637	5
TCONS_00002455	u	712	coding	4.21232	0.33845	1
TCONS_00002458	u	391	coding	2.07065	0.829915	1
TCONS_00002464	u	339	coding	2.02956	1.7852	1
TCONS_00002466	u	1272	coding	1.58909	0.348396	1
TCONS_00002490	u	626	coding	1.63607	1.77892	1
TCONS_00002503	u	1371	coding	3.06629	0.361854	1
TCONS_00002520	u	277	coding	1.69035	1.76462	1
TCONS_00002524	u	824	coding	5.20511	0.659669	1
TCONS_00002525	u	690	coding	1.3442	1.15091	1
TCONS_00002532	u	332	coding	1.94018	1.12174	1
TCONS_00002533	u	542	coding	2.91398	0.767116	1
TCONS_00002537	u	247	coding	1.51907	1.79048	1
TCONS_00002550	u	504	coding	3.43254	0.461829	1
TCONS_00002557	u	454	coding	2.48018	1.01835	1
TCONS_00002569	u	761	coding	2.48133	0.26808	1
TCONS_00002570	u	349	coding	1.5464	0.857865	1
TCONS_00002596	u	387	coding	3.37491	0.72174	1
TCONS_00002597	u	432	coding	1.43274	1.56146	1
TCONS_00002609	u	735	coding	4.73332	0.316682	1
TCONS_00002612	u	886	coding	3.18417	0.89837	1
TCONS_00002636	u	1386	coding	8.80776	0.271664	1
TCONS_00002637	u	486	coding	4.02741	0.478934	1
TCONS_00002639	u	324	coding	1.67775	1.57908	1
TCONS_00002643	u	1746	coding	10.2778	0.164156	1
TCONS_00002672	u	800	coding	4.35542	0.405622	1
TCONS_00002676	u	784	coding	2.13275	0.348118	1
TCONS_00002678	u	580	coding	2.51353	0.321051	1
TCONS_00002681	u	344	coding	2.43382	3.78914	1
TCONS_00002685	u	367	coding	2.40681	0.76605	1
TCONS_00002690	u	356	coding	1.99772	0.710233	1
TCONS_00002691	u	286	coding	1.00034	1.38355	1
TCONS_00002697	u	645	coding	5.21045	0.428092	1
TCONS_00002698	u	437	coding	2.56543	0.735245	1
TCONS_00002725	u	701	coding	2.28378	0.476579	1
TCONS_00002734	u	389	coding	1.56542	0.59836	1
TCONS_00002745	u	258	coding	1.1496	1.08262	1
TCONS_00002748	u	505	coding	4.04007	1.45957	1
TCONS_00002761	u	232	coding	1.29137	1.50493	1
TCONS_00002775	u	381	coding	2.20935	0.588163	1
TCONS_00002778	u	255	coding	1.20327	1.18663	1
TCONS_00002779	u	502	coding	4.39914	0.59004	1
TCONS_00002786	u	462	coding	2.31495	0.521595	1
TCONS_00002794	u	517	coding	3.7137	0.738	1
TCONS_00002803	u	382	coding	2.31245	0.73119	1
TCONS_00002804	u	471	coding	1.9522	0.593025	1
TCONS_00002834	u	574	coding	1.11837	0.648815	1
TCONS_00002836	u	360	coding	1.34318	0.557815	1
TCONS_00002864	u	431	coding	1.91396	0.702065	1
TCONS_00002866	u	466	coding	2.41237	0.599385	1
TCONS_00002869	u	346	coding	1.36021	0.807265	1
TCONS_00002873	u	530	coding	1.47147	0.570925	1
TCONS_00002884	u	826	coding	1.13096	0.431532	1
TCONS_00002890	u	297	coding	1.54786	0.86208	1
TCONS_00002893	u	384	coding	1.31371	0.470658	1
TCONS_00002897	u	262	coding	1.04767	0.977245	1
TCONS_00002907	u	380	coding	1.38669	0.73984	1
TCONS_00002918	u	437	coding	2.37124	0.50548	1
TCONS_00002933	u	402	coding	1.06604	0.557439	1
TCONS_00002950	u	271	coding	1.14824	0.74101	1
TCONS_00002968	u	504	coding	3.69621	0.812277	1
TCONS_00002982	u	263	coding	1.18195	0.839905	1
TCONS_00002987	u	261	coding	1.00833	0.947766	1
TCONS_00002989	u	338	coding	1.09971	0.80747	1
TCONS_00002990	u	2274	coding	2.42287	21.2943	7
TCONS_00002991	u	2344	coding	2.14816	11.5301	8
TCONS_00003001	u	241	coding	1.2707	1.15898	1
TCONS_00003002	u	344	coding	1.74913	2.63887	1
TCONS_00003005	u	310	coding	1.60648	0.647785	1
TCONS_00003007	u	576	coding	1.06764	0.453226	1
TCONS_00003009	u	396	coding	2.28162	0.865536	1
TCONS_00003038	u	980	coding	2.83399	0.302246	1
TCONS_00003089	u	535	coding	3.35484	0.435069	1
TCONS_00003100	u	509	coding	3.98388	0.457292	1
TCONS_00003108	u	326	coding	1.29526	0.775595	1
TCONS_00003126	u	397	coding	2.1369	0.5863	1
TCONS_00003131	u	530	coding	2.10732	0.422812	1
TCONS_00003138	u	590	coding	1.35616	0.512865	1
TCONS_00003150	u	261	coding	1.54733	0.98099	1
TCONS_00003157	u	233	coding	1.04661	0.99898	1
TCONS_00003168	u	335	coding	1.63009	0.764295	1
TCONS_00003177	u	320	coding	1.30688	0.6903	1
TCONS_00003186	u	446	coding	1.45845	0.932236	1
TCONS_00003197	u	2622	coding	2.0108	0.982418	1
TCONS_00003198	u	1851	coding	1.82933	1.56373	1
TCONS_00003204	u	425	coding	2.72266	0.661505	1
TCONS_00003207	u	380	coding	2.45374	0.673785	1
TCONS_00003209	u	1358	coding	3.28171	0.133087	1
TCONS_00003219	u	470	coding	2.16134	0.693335	1
TCONS_00003241	u	733	coding	5.94095	0.285792	1
TCONS_00003244	u	330	coding	1.79847	0.820132	1
TCONS_00003248	u	396	coding	3.24538	0.70995	1
TCONS_00003271	u	2102	coding	1.07413	1.97497	1
TCONS_00003315	u	266	coding	1.01662	1.88392	1
TCONS_00003320	u	734	coding	2.27037	1.17022	1
TCONS_00003322	u	551	coding	2.4084	0.9658	1
TCONS_00003326	u	264	coding	1.01138	1.32251	1
TCONS_00003327	u	269	coding	1.06074	1.03835	1
TCONS_00003335	u	372	coding	2.46527	0.485841	1
TCONS_00003337	u	970	coding	4.46005	0.332651	1
TCONS_00003350	u	375	coding	1.2189	1.07953	1
TCONS_00003389	u	285	coding	1.32192	0.915995	1
TCONS_00003392	u	493	coding	2.99926	0.519345	1
TCONS_00003398	u	231	coding	1.10825	0.906865	1
TCONS_00003407	u	912	coding	6.01319	0.277241	1
TCONS_00003427	u	415	coding	1.37064	1.23392	1
TCONS_00003442	u	445	coding	2.66691	0.496395	1
TCONS_00003448	u	282	coding	1.00642	0.907935	1
TCONS_00003487	u	431	coding	2.01466	1.19764	1
TCONS_00003508	u	677	coding	1.80266	0.832568	1
TCONS_00003516	u	848	coding	7.55787	0.796	1
TCONS_00003552	u	1447	coding	4.09598	1.88803	1
TCONS_00003553	u	3930	coding	9.28009	4.00444	1
TCONS_00003561	u	4510	coding	2.53762	1.92455	1
TCONS_00003563	u	3799	coding	4.76041	2.3215	1
TCONS_00003571	u	699	coding	1.68933	0.785472	1
TCONS_00003576	u	382	coding	1.89817	0.73597	1
TCONS_00003581	u	350	coding	1.46477	0.63113	1
TCONS_00003591	u	276	coding	1.93408	1.85535	1
TCONS_00003600	u	272	coding	1.29448	2.56723	1
TCONS_00003625	u	370	coding	1.28113	3.74491	1
TCONS_00003632	u	577	coding	1.72443	0.68578	1
TCONS_00003642	u	320	coding	1.20472	0.700283	1
TCONS_00003645	u	437	coding	1.13697	0.798955	1
TCONS_00003652	u	312	coding	1.80903	0.51491	1
TCONS_00003662	u	288	coding	1.48334	0.8082	1
TCONS_00003664	u	391	coding	2.87106	0.65483	1
TCONS_00003670	u	315	coding	2.02122	0.828755	1
TCONS_00003671	u	696	coding	2.52103	0.334428	1
TCONS_00003687	u	350	coding	1.04566	0.63113	1
TCONS_00003688	u	572	coding	1.46675	1.07796	1
TCONS_00003698	u	247	coding	1.10065	1.46896	1
TCONS_00003713	u	247	coding	1.0005	1.97894	1
TCONS_00003726	u	441	coding	1.64684	1.87423	1
TCONS_00003734	u	559	coding	1.73577	0.452313	1
TCONS_00003758	u	991	coding	5.0506	0.520871	1
TCONS_00003797	u	565	coding	1.57369	0.39662	1
TCONS_00003798	u	550	coding	2.20289	0.465523	1
TCONS_00003804	u	396	coding	1.29755	1.77487	1
TCONS_00003810	u	843	coding	5.18331	0.552225	1
TCONS_00003839	u	321	coding	1.53629	1.2327	1
TCONS_00003846	u	1126	coding	3.67941	95.1734	4
TCONS_00003848	u	428	coding	2.5445	1.13139	1
TCONS_00003858	u	3435	coding	10.8443	2.64949	1
TCONS_00003875	u	617	coding	1.20495	0.649458	1
TCONS_00003876	u	628	coding	1.09749	0.513809	1
TCONS_00003877	u	272	coding	1.69151	0.85574	1
TCONS_00003890	u	699	coding	2.50135	0.923889	1
TCONS_00003891	u	3257	coding	2.91801	2.45406	1
TCONS_00003893	u	4187	coding	3.21405	2.50293	1
TCONS_00003894	u	13550	coding	9.89012	5.86558	1
TCONS_00003910	u	405	coding	1.33812	1.74106	2
TCONS_00003916	u	395	coding	1.75835	1.06069	1
TCONS_00003925	u	1001	coding	1.29358	1.09335	1
TCONS_00003934	u	484	coding	2.05003	0.504487	1
TCONS_00003977	u	314	coding	2.08543	0.70349	1
TCONS_00003985	u	456	coding	3.09139	1.07193	1
TCONS_00003991	u	304	coding	1.4015	1.19354	1
TCONS_00003995	u	462	coding	1.07862	0.60853	1
TCONS_00004003	u	532	coding	3.67351	0.700035	1
TCONS_00004005	u	506	coding	2.08404	1.01201	1
TCONS_00004009	u	282	coding	1.45213	0.990475	1
TCONS_00004010	u	315	coding	2.08631	0.665035	1
TCONS_00004012	u	350	coding	1.72139	1.45395	1
TCONS_00004018	u	436	coding	1.32778	1.28126	1
TCONS_00004044	u	615	coding	5.06948	0.85936	1
TCONS_00004048	u	440	coding	3.39022	2.67925	1
TCONS_00004062	u	252	coding	1.29159	0.92366	1
TCONS_00004085	u	817	coding	5.94098	0.319533	1
TCONS_00004086	u	351	coding	1.01944	0.786667	1
TCONS_00004100	u	507	coding	3.41136	0.459097	1
TCONS_00004106	u	331	coding	1.00668	0.798346	1
TCONS_00004115	u	282	coding	1.21457	1.49543	1
TCONS_00004118	u	578	coding	3.57686	0.416915	1
TCONS_00004145	u	319	coding	1.59004	0.72966	1
TCONS_00004148	u	557	coding	4.51136	0.752195	1
TCONS_00004182	u	317	coding	1.86648	1.10139	1
TCONS_00004190	u	457	coding	1.60029	0.659125	1
TCONS_00004191	u	244	coding	1.32229	1.04933	1
TCONS_00004208	u	710	coding	1.42111	0.32012	1
TCONS_00004218	u	270	coding	1.15891	0.966885	1
TCONS_00004231	u	866	coding	1.47288	0.456923	1
TCONS_00004242	u	262	coding	1.90335	0.799565	1
TCONS_00004246	u	379	coding	1.34889	4.71569	1
TCONS_00004259	u	558	coding	4.12559	0.45885	1
TCONS_00004270	u	477	coding	2.95341	0.68316	1
TCONS_00004277	u	382	coding	1.513	1.15772	1
TCONS_00004288	u	433	coding	1.76839	0.645065	1
TCONS_00004300	u	431	coding	3.36453	0.525226	1
TCONS_00004312	u	417	coding	1.67371	0.930302	1
TCONS_00004314	u	546	coding	2.24395	0.520759	1
TCONS_00004346	u	547	coding	4.18078	0.906949	1
TCONS_00004349	u	293	coding	1.10077	1.7477	1
TCONS_00004371	u	322	coding	1.46559	0.68601	1
TCONS_00004381	u	375	coding	1.65281	0.651125	1
TCONS_00004432	u	490	coding	3.30537	0.991032	1
TCONS_00004460	u	398	coding	1.24412	1.92993	1
TCONS_00004471	u	514	coding	1.8939	0.81512	1
TCONS_00004480	u	701	coding	3.4131	1.89394	1
TCONS_00004499	u	418	coding	1.61493	0.445477	1
TCONS_00004501	u	567	coding	3.11088	0.557817	1
TCONS_00004505	u	713	coding	4.13382	0.415429	1
TCONS_00004509	u	685	coding	1.26435	0.50037	1
TCONS_00004520	u	553	coding	2.89444	0.63136	1
TCONS_00004537	u	378	coding	1.48859	1.72416	1
TCONS_00004557	u	564	coding	1.54149	0.448303	1
TCONS_00004565	u	412	coding	3.27062	0.50846	1
TCONS_00004567	u	389	coding	1.69955	0.59836	1
TCONS_00004576	u	716	coding	3.70343	0.320624	1
TCONS_00004589	u	462	coding	4.2869	0.496898	1
TCONS_00004595	u	310	coding	1.18013	1.05118	1
TCONS_00004614	u	339	coding	1.46542	0.96126	1
TCONS_00004617	u	499	coding	2.30088	0.792975	1
TCONS_00004628	u	375	coding	1.99008	0.68277	1
TCONS_00004633	u	300	coding	1.08606	0.85346	1
TCONS_00004636	u	1974	coding	5.69007	0.567373	1
TCONS_00004641	u	612	coding	1.00452	0.76066	1
TCONS_00004671	u	286	coding	1.44921	1.13939	1
TCONS_00004688	u	1760	coding	6.4943	1.7535	1
TCONS_00004689	u	724	coding	3.08033	0.353643	1
TCONS_00004713	u	297	coding	1.58596	1.25394	1
TCONS_00004724	u	312	coding	1.22741	0.939121	1
TCONS_00004732	u	291	coding	1.28279	1.00689	2
TCONS_00004740	u	542	coding	2.57356	0.730065	1
TCONS_00004744	u	582	coding	1.63256	0.434439	1
TCONS_00004757	u	298	coding	1.9692	1.48405	1
TCONS_00004758	u	818	coding	3.55527	0.252189	1
TCONS_00004759	u	303	coding	1.67823	1.2291	1
TCONS_00004765	u	500	coding	1.51083	0.401628	1
TCONS_00004766	u	694	coding	5.54444	0.335392	1
TCONS_00004836	u	3185	coding	5.34945	7.48116	1
TCONS_00004837	u	1444	coding	2.0055	0.462085	1
TCONS_00004838	u	644	coding	3.90868	0.450018	1
TCONS_00004839	u	4533	coding	6.04189	2.22237	1
TCONS_00004842	u	416	coding	1.86677	0.783335	1
TCONS_00004844	u	349	coding	1.6567	2.35128	5
TCONS_00004855	u	887	coding	1.6629	5.32599	2
TCONS_00004858	u	794	coding	3.49945	0.293151	1
TCONS_00004868	u	463	coding	3.84032	0.38838	1
TCONS_00004891	u	295	coding	1.43543	0.94683	1
TCONS_00004900	u	342	coding	2.12406	0.70461	1
TCONS_00004913	u	597	coding	4.96338	0.50456	1
TCONS_00004929	u	346	coding	2.70281	0.739995	1
TCONS_00004931	u	366	coding	1.82304	1.27192	1
TCONS_00004967	u	944	coding	3.9006	0.571461	1
TCONS_00004968	u	726	coding	4.07456	0.316208	1
TCONS_00004972	u	2358	coding	4.82204	2.18675	1
TCONS_00004974	u	4609	coding	3.7596	2.21306	1
TCONS_00004977	u	1660	coding	1.62872	2.90031	2
TCONS_00004984	u	327	coding	1.59069	3.25479	1
TCONS_00004993	u	389	coding	1.10254	0.412986	1
TCONS_00005003	u	505	coding	1.85505	0.414823	1
TCONS_00005004	u	721	coding	3.24508	0.355115	3
TCONS_00005009	u	679	coding	3.36981	0.490676	1
TCONS_00005029	u	474	coding	3.23914	0.472764	1
TCONS_00005055	u	338	coding	1.77358	0.688645	1
TCONS_00005061	u	582	coding	3.8837	0.399935	1
TCONS_00005096	u	549	coding	2.31629	0.479673	1
TCONS_00005118	u	287	coding	1.04579	1.78424	1
TCONS_00005126	u	373	coding	1.83234	0.99844	1
TCONS_00005159	u	225	coding	1.46585	1.78502	1
TCONS_00005163	u	1164	coding	8.00793	0.3917	1
TCONS_00005173	u	542	coding	4.10542	0.799956	1
TCONS_00005196	u	1578	coding	8.42945	16.8655	3
TCONS_00005238	u	297	coding	1.0501	3.05647	1
TCONS_00005240	u	579	coding	1.15956	0.68341	1
TCONS_00005280	u	365	coding	1.5271	2.04065	1
TCONS_00005281	u	588	coding	3.12497	0.537895	1
TCONS_00005297	u	850	coding	3.11721	0.301221	1
TCONS_00005305	u	438	coding	2.47666	0.58456	1
TCONS_00005309	u	296	coding	1.15266	1.56038	1
TCONS_00005330	u	233	coding	1.04022	1.29279	1
TCONS_00005380	u	530	coding	4.05689	1.0101	1
TCONS_00005411	u	1149	coding	3.72105	0.574368	1
TCONS_00005417	u	955	coding	1.04505	0.876949	5
TCONS_00005427	u	459	coding	1.31032	0.507105	1
TCONS_00005428	u	304	coding	1.39386	0.765665	1
TCONS_00005431	u	1899	coding	11.1708	22.3016	5
TCONS_00005475	u	884	coding	7.52033	0.666523	1
TCONS_00005498	u	668	coding	2.54911	0.40857	1
TCONS_00005513	u	1128	coding	6.41451	2.14967	1
TCONS_00005518	u	408	coding	3.16244	0.513445	1
TCONS_00005526	u	489	coding	3.66767	0.475996	1
TCONS_00005539	u	499	coding	2.57617	0.500297	1
TCONS_00005545	u	429	coding	1.31303	1.54472	1
TCONS_00005601	u	291	coding	1.70992	0.770072	1
TCONS_00005610	u	395	coding	1.80562	1.64996	1
TCONS_00005620	u	244	coding	1.10441	1.14473	1
TCONS_00005631	u	617	coding	4.23355	0.86767	1
TCONS_00005650	u	1566	coding	2.87114	0.163498	1
TCONS_00005666	u	917	coding	3.65169	1.80916	1
TCONS_00005668	u	868	coding	1.89756	0.528957	1
TCONS_00005679	u	1351	coding	4.16213	0.268567	1
TCONS_00005681	u	306	coding	1.71669	0.76066	1
TCONS_00005701	u	1023	coding	5.45912	0.374307	1
TCONS_00005730	u	434	coding	1.38021	0.64358	1
TCONS_00005732	u	341	coding	1.96373	1.23669	1
TCONS_00005741	u	343	coding	2.40395	0.678605	1
TCONS_00005748	u	427	coding	2.96891	0.51732	1
TCONS_00005780	u	745	coding	2.93951	0.374918	1
TCONS_00005785	u	297	coding	1.81618	1.64579	1
TCONS_00005793	u	297	coding	1.53288	0.86208	1
TCONS_00005811	u	242	coding	1.08081	4.71295	1
TCONS_00005818	u	343	coding	1.27471	0.814325	1
TCONS_00005854	u	293	coding	1.84754	0.79441	1
TCONS_00005874	u	1319	coding	8.06992	5.20201	1
TCONS_00005876	u	383	coding	1.80348	0.790055	1
TCONS_00005896	u	596	coding	3.2026	2.70238	4
TCONS_00005918	u	1560	coding	4.40331	6.45537	2
TCONS_00005929	u	403	coding	1.49975	0.647785	1
TCONS_00005934	u	336	coding	2.56541	1.29991	1
TCONS_00005942	u	375	coding	1.26923	0.931045	1
TCONS_00005944	u	289	coding	1.39173	1.61081	1
TCONS_00005975	u	245	coding	1.02633	4.09452	1
TCONS_00005999	u	1750	coding	3.71606	2.07543	1
TCONS_00006000	u	1020	coding	1.05435	0.898027	1
TCONS_00006013	u	317	coding	1.52047	1.90908	1
TCONS_00006014	u	256	coding	1.35265	3.27321	1
TCONS_00006033	u	297	coding	1.19787	1.33231	1
TCONS_00006038	u	738	coding	3.53896	0.448356	1
TCONS_00006081	u	693	coding	1.40312	0.805443	1
TCONS_00006126	u	650	coding	3.83043	0.282965	1
TCONS_00006127	u	1757	coding	8.11976	1.18164	1
TCONS_00006133	u	346	coding	1.09252	22.837	2
TCONS_00006155	u	547	coding	1.02398	0.51063	1
TCONS_00006159	u	384	coding	2.69412	0.666765	1
TCONS_00006162	u	1144	coding	7.25458	0.452008	1
TCONS_00006171	u	283	coding	1.9539	1.06923	1
TCONS_00006211	u	477	coding	3.71961	0.48797	1
TCONS_00006216	u	995	coding	7.23676	0.187145	1
TCONS_00006226	u	257	coding	1.19466	0.996255	1
TCONS_00006236	u	1848	coding	2.53295	1.44821	1
TCONS_00006239	u	2189	coding	9.22243	0.939685	1
TCONS_00006251	u	749	coding	5.68466	0.155382	1
TCONS_00006255	u	465	coding	1.81157	1.00701	1
TCONS_00006314	u	811	coding	1.61653	1.25945	1
TCONS_00006326	u	237	coding	1.00609	3.81292	1
TCONS_00006344	u	1447	coding	4.06155	8.82133	1
TCONS_00006374	u	509	coding	1.04724	0.542473	1
TCONS_00006376	u	241	coding	1.09419	1.35214	1
TCONS_00006380	u	757	coding	6.95419	0.326772	1
TCONS_00006381	u	533	coding	4.78845	0.829735	1
TCONS_00006386	u	2689	coding	10.2795	1.09898	1
TCONS_00006387	u	644	coding	5.1016	0.311823	1
TCONS_00006395	u	321	coding	1.68177	1.29525	1
TCONS_00006413	u	455	coding	2.51914	0.56272	1
TCONS_00006444	u	398	coding	1.78467	0.459836	1
TCONS_00006457	u	452	coding	2.59119	0.566455	1
TCONS_00006465	u	504	coding	1.21704	22.9158	1
TCONS_00006472	u	466	coding	3.59049	0.585676	1
TCONS_00006476	u	727	coding	2.56484	1.39053	1
TCONS_00006482	u	1092	coding	3.36885	0.595572	1
TCONS_00006489	u	963	coding	1.94436	0.667769	1
TCONS_00006490	u	2136	coding	1.41451	0.910867	1
TCONS_00006491	u	1183	coding	1.59377	1.73299	1
TCONS_00006492	u	888	coding	2.37502	2.60731	1
TCONS_00006493	u	759	coding	1.30458	1.54236	1
TCONS_00006498	u	422	coding	1.40952	1.29348	1
TCONS_00006508	u	571	coding	2.84032	0.357283	1
TCONS_00006522	u	294	coding	1.20245	0.791705	1
TCONS_00006539	u	274	coding	1.18923	0.80619	1
TCONS_00006543	u	334	coding	2.02389	0.78161	1
TCONS_00006545	u	472	coding	1.60227	0.602404	1
TCONS_00006562	u	376	coding	1.06362	0.672453	1
TCONS_00006577	u	897	coding	2.3348	0.556629	1
TCONS_00006582	u	1789	coding	9.37717	0.598238	1
TCONS_00006605	u	810	coding	3.16126	1.66894	1
TCONS_00006606	u	1283	coding	3.85442	1.7587	1
TCONS_00006608	u	967	coding	2.17345	0.994444	1
TCONS_00006609	u	1190	coding	2.03266	1.97401	1
TCONS_00006651	u	367	coding	2.1205	0.951345	1
TCONS_00006660	u	759	coding	1.48977	0.337336	1
TCONS_00006693	u	282	coding	1.4354	0.742855	1
TCONS_00006708	u	422	coding	1.32962	0.82735	1
TCONS_00006729	u	1504	coding	1.03875	1.20046	1
TCONS_00006754	u	526	coding	1.1673	0.74967	1
TCONS_00006757	u	424	coding	1.471	0.710425	1
TCONS_00006769	u	318	coding	1.36082	2.04948	1
TCONS_00006777	u	661	coding	1.95013	0.945935	1
TCONS_00006784	u	552	coding	2.8447	0.994643	1
TCONS_00006798	u	735	coding	4.89037	0.245895	1
TCONS_00006830	u	506	coding	1.88758	0.506005	1
TCONS_00006833	u	386	coding	1.10938	0.57227	1
TCONS_00006850	u	411	coding	2.32929	2.9105	1
TCONS_00006865	u	688	coding	2.37368	4.97525	1
TCONS_00006911	u	335	coding	2.39156	1.04221	1
TCONS_00006914	u	353	coding	2.0144	1.24377	1
TCONS_00006954	u	1573	coding	3.15871	1.14172	1
TCONS_00006958	u	577	coding	4.77458	1.24421	1
TCONS_00006988	u	659	coding	5.23428	0.304725	1
TCONS_00006992	u	724	coding	2.6587	0.353643	1
TCONS_00006998	u	587	coding	1.27605	0.83271	1
TCONS_00007011	u	478	coding	3.86074	0.462124	1
TCONS_00007033	u	400	coding	1.95228	0.70285	1
TCONS_00007039	u	385	coding	2.68555	1.1487	1
TCONS_00007044	u	376	coding	1.76231	0.68095	1
TCONS_00007053	u	328	coding	1.9307	1.26761	1
TCONS_00007054	u	437	coding	3.34474	0.525325	1
TCONS_00007086	u	580	coding	1.33611	0.519345	1
TCONS_00007102	u	433	coding	2.35893	0.483801	1
TCONS_00007107	u	388	coding	1.60635	0.77987	1
TCONS_00007154	u	1403	coding	3.1362	0.505841	1
TCONS_00007157	u	383	coding	2.73584	0.72928	1
TCONS_00007163	u	428	coding	2.86299	0.536372	1
TCONS_00007236	u	425	coding	2.37912	0.711975	1
TCONS_00007257	u	284	coding	1.49119	0.718344	1
TCONS_00007267	u	1818	coding	9.781	22.2075	4
TCONS_00007297	u	953	coding	2.40456	0.268666	1
TCONS_00007328	u	687	coding	1.23624	0.572654	1
TCONS_00007334	u	929	coding	7.68727	0.476047	1
TCONS_00007336	u	322	coding	1.8368	0.9298	1
TCONS_00007340	u	364	coding	2.24485	0.89524	1
TCONS_00007344	u	1431	coding	9.10512	4.19016	11
TCONS_00007346	u	347	coding	1.34999	0.87202	1
TCONS_00007348	u	342	coding	1.57587	0.70461	1
TCONS_00007350	u	555	coding	4.60471	0.491756	1
TCONS_00007360	u	334	coding	1.86498	1.3241	1
TCONS_00007396	u	510	coding	2.54636	0.456396	1
TCONS_00007431	u	680	coding	6.62261	0.915475	1
TCONS_00007440	u	737	coding	4.88685	0.410571	1
TCONS_00007452	u	615	coding	3.83013	0.416322	1
TCONS_00007455	u	438	coding	3.41865	0.478278	1
TCONS_00007461	u	680	coding	1.16606	11.8938	1
TCONS_00007469	u	403	coding	2.58042	0.577575	1
TCONS_00007492	u	1809	coding	12.455	1.2708	2
TCONS_00007525	u	720	coding	4.16417	0.64656	1
TCONS_00007532	u	894	coding	2.29543	2.37948	1
TCONS_00007559	u	1080	coding	1.11701	5.18305	1
TCONS_00007622	u	783	coding	1.74196	0.667397	1
TCONS_00007626	u	1132	coding	2.11448	1.54094	1
TCONS_00007633	u	306	coding	1.88166	0.836725	1
TCONS_00007643	u	777	coding	3.93488	2.18154	5
TCONS_00007672	u	2827	coding	1.1533	2.40197	16
TCONS_00007671	u	2835	coding	1.15283	2.81181	15
TCONS_00007673	u	2555	coding	1.03878	4.63284	16
TCONS_00007704	u	1285	coding	9.07177	0.217365	1
TCONS_00007707	u	328	coding	1.41789	0.857135	1
TCONS_00007726	u	238	coding	1.46479	0.97799	1
TCONS_00007756	u	772	coding	1.48727	0.417969	1
TCONS_00007774	u	359	coding	1.3532	0.792016	1
TCONS_00007778	u	327	coding	2.16915	1.1054	1
TCONS_00007779	u	321	coding	2.39335	1.12606	1
TCONS_00007780	u	477	coding	2.74406	0.722387	1
TCONS_00007782	u	324	coding	1.37893	0.7184	1
TCONS_00007785	u	387	coding	1.99923	0.57079	1
TCONS_00007803	u	280	coding	1.31973	0.83129	1
TCONS_00007815	u	723	coding	4.72234	0.501846	1
TCONS_00007816	u	977	coding	5.83671	0.262066	1
TCONS_00007828	u	952	coding	2.51222	1.78963	5
TCONS_00007829	u	678	coding	1.39983	1.24937	1
TCONS_00007868	u	417	coding	1.44077	0.89309	1
TCONS_00007879	u	372	coding	2.36769	1.25141	1
TCONS_00007919	u	238	coding	1.00735	2.4469	1
TCONS_00007921	u	577	coding	3.24442	0.52442	1
TCONS_00007932	u	249	coding	1.15018	1.49566	1
TCONS_00007971	u	411	coding	3.55572	0.501924	1
TCONS_00007987	u	554	coding	2.73656	0.63022	1
TCONS_00007999	u	780	coding	2.3067	0.602092	1
TCONS_00008003	u	1285	coding	5.46229	5.91375	8
TCONS_00008004	u	1222	coding	5.48359	0.000250218	8
TCONS_00008005	u	1146	coding	5.51045	12.8718	8
TCONS_00008015	u	524	coding	4.0687	0.799565	1
TCONS_00008016	u	531	coding	3.71815	0.526015	1
TCONS_00008024	u	372	coding	1.89488	1.7716	2
TCONS_00008025	u	583	coding	1.82969	0.936275	1
TCONS_00008027	u	299	coding	1.29501	0.73878	1
TCONS_00008056	u	347	coding	2.2821	0.87202	1
TCONS_00008090	u	495	coding	2.0099	0.470226	1
TCONS_00008092	u	3961	coding	2.44691	7.72958	2
TCONS_00008093	u	3075	coding	1.85231	1.57015	1
TCONS_00008108	u	723	coding	1.32273	1.67346	1
TCONS_00008114	u	862	coding	5.48555	0.819078	1
TCONS_00008120	u	1088	coding	1.62853	0.461429	1
TCONS_00008134	u	2848	coding	7.90723	1.59594	1
TCONS_00008135	u	1042	coding	5.47061	0.399018	1
TCONS_00008139	u	2565	coding	12.9971	2.01117	4
TCONS_00008142	u	585	coding	2.01394	0.480581	1
TCONS_00008146	u	1962	coding	7.08849	0.461048	1
TCONS_00008148	u	1571	coding	4.6734	0.569405	1
TCONS_00008161	u	301	coding	2.15549	1.46926	1
TCONS_00008170	u	477	coding	1.10622	4.88735	1
TCONS_00008171	u	293	coding	1.43816	0.87385	1
TCONS_00008191	u	520	coding	2.19703	0.896992	1
TCONS_00008229	u	371	coding	2.43181	2.44682	1
TCONS_00008266	u	267	coding	1.09436	1.05296	1
TCONS_00008280	u	609	coding	2.90319	0.343983	1
TCONS_00008294	u	440	coding	3.29771	1.00511	1
TCONS_00008312	u	473	coding	3.85659	0.590515	1
TCONS_00008325	u	440	coding	3.60691	0.634805	1
TCONS_00008335	u	297	coding	1.47763	0.67614	1
TCONS_00008336	u	312	coding	1.57396	1.0342	1
TCONS_00008340	u	886	coding	3.60009	0.515634	1
TCONS_00008349	u	371	coding	2.52774	2.40869	1
TCONS_00008357	u	712	coding	1.1747	0.677543	2
TCONS_00008358	u	1190	coding	4.72633	0.885944	1
TCONS_00008361	u	842	coding	1.02032	0.861838	1
TCONS_00008362	u	749	coding	3.96609	0.484425	1
TCONS_00008395	u	499	coding	1.63097	1.36827	1
TCONS_00008413	u	1410	coding	3.52453	1.44578	8
TCONS_00008414	u	1500	coding	3.48524	2.12561	8
TCONS_00008415	u	2213	coding	2.78014	1.52269	13
TCONS_00008423	u	433	coding	2.14467	0.463774	1
TCONS_00008434	u	220	coding	1.01938	1.16381	1
TCONS_00008462	u	254	coding	1.17982	0.790605	1
TCONS_00008529	u	330	coding	1.6777	0.977793	1
TCONS_00008559	u	1188	coding	3.01555	1.1867	1
TCONS_00008571	u	326	coding	1.59179	0.677595	1
TCONS_00008625	u	303	coding	1.4763	1.45957	1
TCONS_00008638	u	1175	coding	4.18662	0.332877	1
TCONS_00008639	u	931	coding	6.55481	24.138	6
TCONS_00008647	u	613	coding	1.59628	0.553928	1
TCONS_00008662	u	319	coding	1.66503	1.02153	1
TCONS_00008674	u	523	coding	1.38645	0.483448	1
TCONS_00008716	u	6606	coding	1.0109	88.8331	1
TCONS_00008767	u	1540	coding	4.033	2.10742	1
TCONS_00008768	u	2882	coding	9.97596	2.14864	1
TCONS_00008778	u	1194	coding	1.53578	9.58582	1
TCONS_00008782	u	637	coding	1.7232	0.584645	1
TCONS_00008787	u	1303	coding	3.20569	2.94993	1
TCONS_00008802	u	840	coding	3.29655	17.2159	5
TCONS_00008807	u	292	coding	1.11736	2.07253	1
TCONS_00008811	u	266	coding	1.5494	1.48758	1
TCONS_00008829	u	580	coding	2.33113	0.683807	1
TCONS_00008866	u	293	coding	1.77779	1.3505	1
TCONS_00008876	u	587	coding	2.81126	1.21602	1
TCONS_00008877	u	983	coding	2.24183	0.702469	1
TCONS_00008884	u	1774	coding	12.6741	1.38926	1
TCONS_00008885	u	1079	coding	6.17337	1.10271	1
TCONS_00008886	u	1071	coding	5.10482	0.644749	1
TCONS_00008902	u	725	coding	4.27088	0.380855	1
TCONS_00008927	u	274	coding	1.76306	1.17264	1
TCONS_00008933	u	596	coding	2.4882	0.447206	1
TCONS_00009101	u	972	coding	6.78962	0.21552	1
TCONS_00009123	u	428	coding	3.90701	0.855209	1
TCONS_00009139	u	237	coding	1.1711	1.27676	1
TCONS_00009141	u	2968	coding	3.67396	1.37841	1
TCONS_00009144	u	724	coding	3.88278	5.93755	3
TCONS_00009147	u	349	coding	1.45651	0.933715	1
TCONS_00009149	u	1035	coding	5.95668	26.0489	6
TCONS_00009158	u	229	coding	1.50615	2.1046	1
TCONS_00009166	u	1104	coding	7.06373	0.210835	1
TCONS_00009211	u	265	coding	1.04034	3.07422	1
TCONS_00009223	u	424	coding	2.112	1.70179	1
TCONS_00009236	u	321	coding	1.84297	0.87014	1
TCONS_00009241	u	534	coding	1.58005	0.419645	1
TCONS_00009255	u	517	coding	3.41487	0.388422	1
TCONS_00009280	u	1471	coding	3.31901	16.3976	1
TCONS_00009290	u	517	coding	1.29341	1.70817	1
TCONS_00009294	u	686	coding	3.02221	0.636691	2
TCONS_00009315	u	589	coding	4.03387	2.48654	6
TCONS_00009319	u	493	coding	3.37941	1.51083	1
TCONS_00009380	u	635	coding	4.5271	0.293243	1
TCONS_00009409	u	726	coding	1.60663	0.448852	1
TCONS_00009457	u	287	coding	1.24389	1.21653	1
TCONS_00009458	u	364	coding	1.60118	0.77236	1
TCONS_00009471	u	590	coding	3.66452	0.530656	1
TCONS_00009489	u	704	coding	4.96756	0.632083	1
TCONS_00009502	u	346	coding	1.39672	0.807265	1
TCONS_00009507	u	368	coding	2.42237	0.506005	1
TCONS_00009510	u	465	coding	2.05081	0.593806	1
TCONS_00009535	u	641	coding	2.84441	0.544685	1
TCONS_00009542	u	437	coding	3.20795	0.639165	1
TCONS_00009552	u	1999	coding	13.8279	9.8236	17
TCONS_00009557	u	258	coding	1.05357	0.90218	1
TCONS_00009560	u	449	coding	1.43484	0.57024	1
TCONS_00009565	u	384	coding	2.77706	1.03045	1
TCONS_00009582	u	410	coding	1.8167	0.51094	1
TCONS_00009595	u	657	coding	2.34307	0.526557	1
TCONS_00009601	u	415	coding	2.98748	0.539976	1
TCONS_00009603	u	403	coding	3.0435	0.498298	1
TCONS_00009634	u	411	coding	3.10192	0.792865	1
TCONS_00009658	u	1683	coding	6.18453	0.683372	3
TCONS_00009667	u	544	coding	3.63261	0.513445	1
TCONS_00009675	u	1450	coding	1.5951	1.52657	1
TCONS_00009676	u	519	coding	2.68993	0.592701	1
TCONS_00009681	u	762	coding	2.39523	0.449807	1
TCONS_00009691	u	479	coding	2.34108	0.58312	1
TCONS_00009700	u	565	coding	3.36788	0.370771	1
TCONS_00009703	u	296	coding	1.00289	1.17954	1
TCONS_00009713	u	248	coding	1.4504	14.9966	2
TCONS_00009717	u	524	coding	3.94548	0.399782	1
TCONS_00009735	u	209	coding	1.02107	1.22506	1
TCONS_00009739	u	323	coding	1.75443	0.792685	1
TCONS_00009781	u	271	coding	1.0059	1.20246	1
TCONS_00009794	u	300	coding	1.82845	2.17245	1
TCONS_00009797	u	540	coding	3.26378	3.28521	1
TCONS_00009801	u	742	coding	1.30881	0.591714	1
TCONS_00009812	u	989	coding	2.88396	0.41394	1
TCONS_00009822	u	290	coding	1.57819	0.722365	1
TCONS_00009825	u	480	coding	2.5449	0.67889	1
TCONS_00009841	u	692	coding	4.99337	1.18848	1
TCONS_00009859	u	245	coding	1.78435	0.901615	1
TCONS_00009871	u	379	coding	3.20713	0.635825	1
TCONS_00009876	u	514	coding	1.98969	0.588695	1
TCONS_00009888	u	324	coding	1.00713	0.93392	1
TCONS_00009895	u	894	coding	3.0162	0.544204	1
TCONS_00009912	u	327	coding	1.57924	0.71181	1
TCONS_00009920	u	3441	coding	4.65801	1.60859	1
TCONS_00009949	u	524	coding	3.35808	0.766465	1
TCONS_00009957	u	311	coding	1.43363	0.823275	1
TCONS_00009961	u	885	coding	1.93646	0.448145	1
TCONS_00009971	u	1598	coding	1.65432	1.05902	1
TCONS_00009990	u	1234	coding	2.38305	0.634294	1
TCONS_00009991	u	923	coding	2.17812	0.371347	1
TCONS_00010012	u	871	coding	5.87661	0.360505	1
TCONS_00010027	u	1068	coding	7.8484	14.873	7
TCONS_00010036	u	245	coding	1.22669	1.04506	1
TCONS_00010051	u	726	coding	5.10084	0.348269	1
TCONS_00010081	u	266	coding	1.30159	1.22506	1
TCONS_00010092	u	462	coding	3.89799	0.856485	1
TCONS_00010106	u	2146	coding	6.55417	2.04761	1
TCONS_00010107	u	754	coding	2.89037	0.976347	1
TCONS_00010109	u	371	coding	3.43807	0.75779	1
TCONS_00010134	u	322	coding	1.00862	0.57829	1
TCONS_00010135	u	548	coding	3.67857	0.382273	1
TCONS_00010139	u	739	coding	3.98988	0.251975	1
TCONS_00010174	u	809	coding	1.32842	1.09163	1
TCONS_00010190	u	322	coding	1.51748	0.81074	1
TCONS_00010225	u	519	coding	1.33619	0.525867	1
TCONS_00010233	u	263	coding	1.07247	0.852052	1
TCONS_00010275	u	798	coding	7.55427	8.1991	5
TCONS_00010276	u	407	coding	2.23249	0.844388	1
TCONS_00010279	u	401	coding	2.12141	0.98677	1
TCONS_00010284	u	689	coding	1.25913	0.262311	1
TCONS_00010303	u	488	coding	2.15835	0.476971	1
TCONS_00010309	u	367	coding	1.83782	0.69765	1
TCONS_00010318	u	1333	coding	1.56924	6.23341	4
TCONS_00010337	u	1668	coding	10.1175	1.55224	1
TCONS_00010338	u	472	coding	2.05153	0.920526	1
TCONS_00010358	u	275	coding	1.30528	1.43889	1
TCONS_00010369	u	951	coding	1.30634	0.947827	1
TCONS_00010383	u	369	coding	1.64378	0.883105	1
TCONS_00010385	u	327	coding	1.44983	2.20661	1
TCONS_00010418	u	256	coding	1.14247	1.33353	1
TCONS_00010439	u	223	coding	1.22483	2.71381	1
TCONS_00010460	u	390	coding	2.9513	0.72087	1
TCONS_00010461	u	368	coding	2.49639	0.759005	1
TCONS_00010476	u	479	coding	1.5141	0.419236	1
TCONS_00010478	u	352	coding	1.272	0.661255	1
TCONS_00010487	u	418	coding	1.99106	1.92931	1
TCONS_00010498	u	770	coding	5.63917	0.611096	1
TCONS_00010509	u	696	coding	2.85463	1.8328	1
TCONS_00010510	u	590	coding	3.67831	2.94414	1
TCONS_00010517	u	436	coding	3.17795	0.320315	1
TCONS_00010545	u	414	coding	1.46791	1.2369	1
TCONS_00010548	u	790	coding	3.52754	0.176781	1
TCONS_00010554	u	638	coding	5.19265	5.75145	5
TCONS_00010601	u	593	coding	1.49526	0.747318	1
TCONS_00010604	u	417	coding	3.63875	0.446545	1
TCONS_00010605	u	2086	coding	1.54187	1.44489	1
TCONS_00010617	u	527	coding	3.96393	0.621804	1
TCONS_00010629	u	375	coding	1.42926	1.2414	1
TCONS_00010636	u	293	coding	1.2421	1.03273	1
TCONS_00010653	u	251	coding	1.32462	3.15295	1
TCONS_00010661	u	707	coding	2.33691	0.329224	1
TCONS_00010664	u	565	coding	4.27348	1.23348	1
TCONS_00010680	u	518	coding	3.54336	0.488114	1
TCONS_00010700	u	606	coding	1.98383	0.384095	1
TCONS_00010713	u	354	coding	2.61785	0.56727	1
TCONS_00010739	u	448	coding	1.87153	0.403421	1
TCONS_00010758	u	1665	coding	11.449	29.0816	3
TCONS_00010760	u	377	coding	2.21368	0.802625	1
TCONS_00010762	u	683	coding	4.50417	0.374872	1
TCONS_00010764	u	501	coding	1.04842	0.464595	1
TCONS_00010791	u	580	coding	4.1204	0.645249	1
TCONS_00010792	u	273	coding	1.28314	0.93787	1
TCONS_00010798	u	669	coding	1.66887	0.517112	1
TCONS_00010809	u	391	coding	2.07525	0.7949	1
TCONS_00010818	u	453	coding	1.22801	0.513825	1
TCONS_00010820	u	434	coding	2.68652	1.28716	1
TCONS_00010844	u	673	coding	1.6998	0.430626	1
TCONS_00010845	u	723	coding	4.48268	0.444402	1
TCONS_00010857	u	789	coding	2.45928	2.04424	1
TCONS_00010858	u	827	coding	2.34731	0.253308	1
TCONS_00010865	u	293	coding	1.38713	1.30221	1
TCONS_00010869	u	599	coding	2.1135	0.528017	1
TCONS_00010880	u	557	coding	2.51108	0.412149	1
TCONS_00010899	u	240	coding	1.59295	1.1505	1
TCONS_00010900	u	520	coding	1.21679	0.799568	1
TCONS_00010910	u	1420	coding	8.13845	0.647311	1
TCONS_00010955	u	677	coding	2.4572	0.378195	1
TCONS_00010960	u	329	coding	1.93231	0.77823	1
TCONS_00010976	u	834	coding	5.92249	0.251182	1
TCONS_00010978	u	385	coding	1.46266	0.755128	1
TCONS_00010981	u	927	coding	1.11142	0.633144	1
TCONS_00010985	u	517	coding	3.59804	0.58528	1
TCONS_00010987	u	380	coding	1.86618	1.16381	1
TCONS_00010990	u	385	coding	2.41868	0.72549	1
TCONS_00011024	u	4975	coding	4.39216	2.06098	1
TCONS_00011027	u	1673	coding	1.87806	0.364189	1
TCONS_00011032	u	455	coding	2.46353	3.34122	1
TCONS_00011039	u	565	coding	4.19197	0.52021	1
TCONS_00011041	u	459	coding	3.42274	0.525005	1
TCONS_00011060	u	382	coding	1.83233	0.473122	1
TCONS_00011068	u	251	coding	1.34318	1.02007	1
TCONS_00011130	u	550	coding	1.41731	0.628997	1
TCONS_00011136	u	574	coding	1.31783	0.90961	1
TCONS_00011140	u	1035	coding	6.57701	0.702894	1
TCONS_00011145	u	328	coding	1.65081	0.489791	1
TCONS_00011151	u	252	coding	1.46914	1.03594	1
TCONS_00011153	u	495	coding	1.44319	0.56427	1
TCONS_00011155	u	538	coding	4.05017	0.562435	1
TCONS_00011157	u	400	coding	1.68058	1.04743	1
TCONS_00011158	u	480	coding	1.56011	0.418363	1
TCONS_00011160	u	382	coding	2.29611	1.12426	1
TCONS_00011172	u	348	coding	1.29021	0.802625	1
TCONS_00011173	u	881	coding	3.82955	0.83923	1
TCONS_00011191	u	1034	coding	2.68902	0.802001	1
TCONS_00011194	u	390	coding	2.01691	0.65651	1
TCONS_00011196	u	368	coding	2.03437	0.695755	1
TCONS_00011204	u	524	coding	3.67132	0.306586	1
TCONS_00011215	u	284	coding	1.6185	0.91922	1
TCONS_00011222	u	568	coding	2.55396	0.353546	1
TCONS_00011229	u	597	coding	4.91032	0.428874	1
TCONS_00011231	u	733	coding	4.99238	0.317547	1
TCONS_00011244	u	500	coding	3.93837	0.465523	1
TCONS_00011249	u	230	coding	1.13122	1.11321	1
TCONS_00011259	u	357	coding	2.60361	0.651995	1
TCONS_00011263	u	908	coding	6.97396	0.816786	1
TCONS_00011264	u	488	coding	2.94067	0.847325	1
TCONS_00011270	u	392	coding	2.2702	2.61962	1
TCONS_00011273	u	598	coding	1.47051	0.818917	1
TCONS_00011283	u	2284	coding	12.156	0.835859	1
TCONS_00011305	u	289	coding	1.08054	0.885945	1
TCONS_00011309	u	808	coding	6.92549	0.230457	1
TCONS_00011314	u	527	coding	1.04478	0.943102	1
TCONS_00011324	u	559	coding	4.62728	0.624585	1
TCONS_00011331	u	416	coding	1.22117	0.50357	1
TCONS_00011334	u	337	coding	2.26664	3.99245	1
TCONS_00011340	u	691	coding	4.85175	0.433279	1
TCONS_00011363	u	504	coding	2.83703	0.922753	1
TCONS_00011367	u	368	coding	2.166	0.822255	1
TCONS_00011374	u	730	coding	3.4879	0.410131	1
TCONS_00011384	u	616	coding	3.15472	0.340074	1
TCONS_00011390	u	345	coding	1.21262	1.21441	1
TCONS_00011417	u	466	coding	2.79139	0.54944	1
TCONS_00011426	u	319	coding	3.10529	8.21225	4
TCONS_00011428	u	364	coding	1.42645	0.677071	1
TCONS_00011449	u	912	coding	7.18151	1.2736	1
TCONS_00011450	u	1268	coding	11.138	1.43037	1
TCONS_00011481	u	336	coding	1.792	0.76202	1
TCONS_00011490	u	486	coding	1.81997	0.502411	1
TCONS_00011494	u	557	coding	1.36963	2.3926	2
TCONS_00011496	u	384	coding	1.85508	1.01382	1
TCONS_00011498	u	539	coding	1.42943	1.07113	1
TCONS_00011499	u	415	coding	1.10693	0.762127	1
TCONS_00011500	u	915	coding	2.05783	0.571118	1
TCONS_00011508	u	321	coding	1.26427	1.51137	1
TCONS_00011513	u	307	coding	1.55054	0.975232	1
TCONS_00011537	u	646	coding	1.65091	1.40522	1
TCONS_00011554	u	589	coding	2.70925	0.553255	1
TCONS_00011568	u	259	coding	1.12003	1.52778	1
TCONS_00011577	u	329	coding	1.34768	0.77823	1
TCONS_00011578	u	553	coding	1.10528	1.24704	1
TCONS_00011579	u	1690	coding	2.29738	1.1977	1
TCONS_00011584	u	259	coding	1.29397	0.898695	1
TCONS_00011601	u	2588	coding	1.67364	0.969047	1
TCONS_00011622	u	1912	coding	11.2419	6.26781	4
TCONS_00011637	u	324	coding	1.28071	0.78038	1
TCONS_00011639	u	458	coding	1.33377	0.559035	1
TCONS_00011644	u	348	coding	1.83768	1.44394	1
TCONS_00011662	u	269	coding	1.14102	1.64404	1
TCONS_00011663	u	334	coding	1.3305	0.90596	1
TCONS_00011672	u	1518	coding	1.34675	1.90406	1
TCONS_00011675	u	528	coding	2.45805	1.23435	1
TCONS_00011685	u	308	coding	1.67966	1.58701	1
TCONS_00011690	u	307	coding	1.24382	0.90982	1
TCONS_00011704	u	401	coding	1.48293	0.464363	1
TCONS_00011711	u	762	coding	2.24226	0.990657	1
TCONS_00011717	u	819	coding	1.46206	0.341043	1
TCONS_00011720	u	360	coding	2.08826	0.64656	1
TCONS_00011722	u	419	coding	2.09157	0.66662	1
TCONS_00011725	u	324	coding	1.73341	2.29888	1
TCONS_00011727	u	1517	coding	1.78015	0.866459	2
TCONS_00011729	u	651	coding	1.89937	2.60096	1
TCONS_00011733	u	761	coding	4.36276	7.36231	1
TCONS_00011736	u	1081	coding	6.7282	0.378711	1
TCONS_00011753	u	483	coding	2.14276	0.337336	1
TCONS_00011760	u	1910	coding	1.97851	3.31663	6
TCONS_00011767	u	520	coding	2.02197	0.758317	1
TCONS_00011780	u	833	coding	2.85524	2.19815	1
TCONS_00011781	u	728	coding	4.03385	3.45619	7
TCONS_00011790	u	511	coding	2.66361	1.0164	1
TCONS_00011791	u	219	coding	1.01994	1.46714	1
TCONS_00011792	u	385	coding	2.27996	0.906865	1
TCONS_00011796	u	400	coding	1.80691	0.640095	1
TCONS_00011807	u	619	coding	4.05746	0.69897	1
TCONS_00011810	u	313	coding	1.11473	1.56166	1
TCONS_00011815	u	843	coding	1.27124	0.534357	1
TCONS_00011823	u	258	coding	1.27967	0.77835	1
TCONS_00011832	u	293	coding	1.20126	1.26015	1
TCONS_00011833	u	1377	coding	3.04616	5.3677	6
TCONS_00011836	u	805	coding	3.43759	0.335068	1
TCONS_00011839	u	327	coding	1.01995	1.56598	1
TCONS_00011843	u	634	coding	1.36139	0.687474	1
TCONS_00011844	u	808	coding	2.49959	0.576145	1
TCONS_00011846	u	1383	coding	1.29281	0.910153	1
TCONS_00011847	u	742	coding	2.44986	0.950925	1
TCONS_00011848	u	2320	coding	5.54851	1.46047	1
TCONS_00011864	u	389	coding	1.63077	0.576066	1
TCONS_00011865	u	341	coding	2.3508	3.42096	5
TCONS_00011879	u	308	coding	1.37737	1.13358	1
TCONS_00011893	u	805	coding	1.02727	7.97077	2
TCONS_00011912	u	732	coding	1.02096	0.74071	1
TCONS_00011922	u	361	coding	1.13676	0.764872	1
TCONS_00011930	u	362	coding	1.19421	0.891358	1
TCONS_00011937	u	351	coding	1.84073	0.928395	1
TCONS_00011946	u	363	coding	1.36753	0.961825	1
TCONS_00011964	u	351	coding	1.01426	1.31327	1
TCONS_00011986	u	610	coding	2.05714	2.35081	2
TCONS_00011996	u	471	coding	1.10612	0.543605	1
TCONS_00012000	u	755	coding	2.30187	0.296808	1
TCONS_00012003	u	481	coding	2.94606	0.62624	1
TCONS_00012014	u	560	coding	3.27938	0.89649	1
TCONS_00012015	u	572	coding	1.23998	0.315966	1
TCONS_00012019	u	660	coding	4.44687	0.474375	1
TCONS_00012023	u	248	coding	1.18463	1.78326	1
TCONS_00012030	u	952	coding	1.7077	0.366746	1
TCONS_00012036	u	581	coding	1.35745	0.400622	1
TCONS_00012043	u	535	coding	1.13433	0.525495	1
TCONS_00012097	u	370	coding	2.11184	0.629085	1
TCONS_00012103	u	450	coding	2.16076	1.39657	1
TCONS_00012128	u	435	coding	2.52702	0.588595	1
TCONS_00012130	u	509	coding	2.46228	0.50302	1
TCONS_00012138	u	514	coding	2.86672	0.670384	1
TCONS_00012176	u	3346	coding	8.11734	1.4026	3
TCONS_00012191	u	436	coding	2.61951	0.846843	1
TCONS_00012192	u	229	coding	1.41601	1.01642	1
TCONS_00012206	u	4401	coding	5.4481	2.55378	1
TCONS_00012212	u	422	coding	1.24751	0.496412	1
TCONS_00012215	u	510	coding	1.63924	2.37326	1
TCONS_00012217	u	664	coding	4.16387	0.382163	1
TCONS_00012218	u	574	coding	3.15715	0.364957	1
TCONS_00012225	u	371	coding	2.12276	0.75287	1
TCONS_00012228	u	626	coding	3.53114	0.51545	1
TCONS_00012250	u	367	coding	1.11105	1.19633	1
TCONS_00012252	u	507	coding	2.61543	0.882187	1
TCONS_00012260	u	874	coding	5.97142	0.239686	1
TCONS_00012264	u	374	coding	2.25457	0.62236	1
TCONS_00012269	u	239	coding	1.03775	3.40864	1
TCONS_00012275	u	295	coding	1.19854	0.94683	1
TCONS_00012283	u	367	coding	1.07108	0.69765	1
TCONS_00012289	u	1654	coding	2.42127	2.06703	1
TCONS_00012294	u	774	coding	2.47105	0.322543	1
TCONS_00012321	u	562	coding	3.41531	0.521363	1
TCONS_00012328	u	250	coding	1.46521	1.28521	1
TCONS_00012346	u	358	coding	1.49568	0.897495	1
TCONS_00012348	u	430	coding	2.61346	0.60711	1
TCONS_00012362	u	496	coding	1.78267	0.65699	1
TCONS_00012382	u	394	coding	3.26456	12.6366	1
TCONS_00012391	u	779	coding	2.14541	0.879984	1
TCONS_00012402	u	364	coding	1.47115	1.66258	1
TCONS_00012407	u	535	coding	3.68027	0.783125	1
TCONS_00012431	u	248	coding	1.37723	0.938555	1
TCONS_00012441	u	888	coding	4.69875	2.61091	1
TCONS_00012456	u	436	coding	3.70691	1.17449	1
TCONS_00012468	u	530	coding	4.25341	0.652734	1
TCONS_00012473	u	318	coding	1.12547	2.74125	1
TCONS_00012488	u	328	coding	1.01128	1.70314	1
TCONS_00012501	u	284	coding	1.62312	0.737625	1
TCONS_00012510	u	444	coding	3.7272	0.733935	1
TCONS_00012546	u	366	coding	1.76426	0.98761	1
TCONS_00012549	u	285	coding	1.48942	1.22506	1
TCONS_00012550	u	494	coding	3.5117	0.582043	1
TCONS_00012554	u	616	coding	1.85745	2.04045	1
TCONS_00012557	u	394	coding	2.54093	0.472613	1
TCONS_00012599	u	305	coding	1.38214	1.14772	1
TCONS_00012605	u	417	coding	3.06342	0.55818	1
TCONS_00012609	u	787	coding	2.22177	0.414062	1
TCONS_00012613	u	351	coding	1.98691	2.28848	1
TCONS_00012621	u	645	coding	4.40314	0.396958	1
TCONS_00012627	u	346	coding	2.26461	0.52235	1
TCONS_00012631	u	988	coding	6.6043	0.35015	1
TCONS_00012660	u	460	coding	1.67199	1.6589	1
TCONS_00012663	u	543	coding	1.25112	2.59549	2
TCONS_00012676	u	392	coding	2.71403	0.712535	1
TCONS_00012677	u	515	coding	1.93357	0.497161	1
TCONS_00012689	u	225	coding	1.05114	2.58624	1
TCONS_00012701	u	1134	coding	1.64949	3.07886	1
TCONS_00012704	u	504	coding	3.0365	0.78511	1
TCONS_00012705	u	398	coding	2.32547	1.52056	1
TCONS_00012712	u	227	coding	1.26654	1.12792	1
TCONS_00012721	u	2443	coding	7.98714	2.15794	1
TCONS_00012725	u	1008	coding	3.79093	1.1016	1
TCONS_00012726	u	723	coding	1.21018	4.25401	1
TCONS_00012741	u	282	coding	1.37835	1.06169	1
TCONS_00012766	u	2267	coding	11.3915	6.10849	1
TCONS_00012776	u	339	coding	1.12906	0.823935	1
TCONS_00012777	u	312	coding	1.445	1.79048	1
TCONS_00012801	u	341	coding	1.16625	0.765565	1
TCONS_00012809	u	351	coding	1.35966	1.4407	1
TCONS_00012823	u	439	coding	1.04097	2.56164	1
TCONS_00012826	u	462	coding	4.25839	1.30991	1
TCONS_00012841	u	1537	coding	9.80319	13.8189	9
TCONS_00012842	u	1509	coding	9.80713	3.45404	9
TCONS_00012850	u	517	coding	1.11062	0.664731	2
TCONS_00012859	u	319	coding	1.33631	1.16745	1
TCONS_00012860	u	765	coding	5.49187	0.421793	1
TCONS_00012863	u	405	coding	1.95684	2.1321	1
TCONS_00012884	u	511	coding	2.22037	0.842234	1
TCONS_00012897	u	735	coding	1.92213	0.38002	1
TCONS_00012901	u	274	coding	1.90066	1.17763	1
TCONS_00012913	u	455	coding	2.97182	0.613875	1
TCONS_00012929	u	375	coding	2.55992	1.03815	1
TCONS_00012932	u	408	coding	1.59652	0.507852	1
TCONS_00012947	u	368	coding	1.28148	0.948755	1
TCONS_00012967	u	310	coding	1.5594	0.9069	1
TCONS_00012982	u	283	coding	1.18174	0.82248	1
TCONS_00012984	u	474	coding	1.84712	0.491059	1
TCONS_00012988	u	443	coding	2.80044	0.52542	1
TCONS_00012989	u	424	coding	1.43058	0.74595	1
TCONS_00012992	u	258	coding	1.22792	1.22944	1
TCONS_00013005	u	357	coding	1.10098	0.717195	1
TCONS_00013007	u	290	coding	1.22279	0.871871	1
TCONS_00013012	u	608	coding	3.89356	0.382832	1
TCONS_00013027	u	674	coding	5.09799	0.69069	1
TCONS_00013031	u	249	coding	1.62515	0.993437	1
TCONS_00013042	u	603	coding	3.36959	0.424607	1
TCONS_00013046	u	7237	coding	9.83235	4.8171	1
TCONS_00013047	u	2604	coding	6.39913	0.912268	1
TCONS_00013048	u	850	coding	5.98342	0.929438	1
TCONS_00013049	u	704	coding	6.11218	0.624951	1
TCONS_00013050	u	4078	coding	1.55084	1.72923	1
TCONS_00013054	u	600	coding	3.11063	0.445747	1
TCONS_00013055	u	420	coding	3.20978	0.665035	1
TCONS_00013058	u	347	coding	1.51198	0.578715	1
TCONS_00013063	u	428	coding	1.93224	0.489453	1
TCONS_00013067	u	515	coding	1.81151	0.361571	1
TCONS_00013074	u	358	coding	1.09505	0.650175	1
TCONS_00013075	u	599	coding	2.32328	0.435823	1
TCONS_00013079	u	300	coding	1.01149	1.08622	1
TCONS_00013109	u	216	coding	1.27629	1.11563	1
TCONS_00013114	u	398	coding	2.56405	0.869216	1
TCONS_00013116	u	707	coding	3.12173	1.09032	1
TCONS_00013147	u	407	coding	1.47943	0.670575	1
TCONS_00013161	u	570	coding	2.60284	3.37893	4
TCONS_00013198	u	1983	coding	7.92175	1.14985	1
TCONS_00013199	u	1618	coding	5.15731	1.46537	1
TCONS_00013203	u	391	coding	1.70368	0.77389	1
TCONS_00013206	u	375	coding	1.17841	0.868975	1
TCONS_00013228	u	497	coding	2.97016	0.421501	1
TCONS_00013231	u	352	coding	2.03156	0.59513	1
TCONS_00013248	u	376	coding	1.08617	1.17619	1
TCONS_00013250	u	243	coding	1.42448	1.24523	1
TCONS_00013267	u	426	coding	1.14286	0.49175	1
TCONS_00013270	u	716	coding	4.01527	0.534798	1
TCONS_00013282	u	1646	coding	3.31021	22.4596	1
TCONS_00013285	u	270	coding	1.20405	0.966885	1
TCONS_00013290	u	936	coding	1.64682	0.422751	1
TCONS_00013326	u	230	coding	1.03964	3.57973	1
TCONS_00013355	u	476	coding	3.74913	1.07579	1
TCONS_00013361	u	385	coding	1.34831	0.678075	1
TCONS_00013392	u	301	coding	1.18529	0.685351	2
TCONS_00013394	u	1291	coding	6.23098	2.08427	5
TCONS_00013395	u	1337	coding	6.17801	2.67326	5
TCONS_00013404	u	690	coding	1.47774	3.48911	4
TCONS_00013411	u	264	coding	1.03556	1.05801	1
TCONS_00013427	u	667	coding	4.79188	0.66304	1
TCONS_00013428	u	447	coding	3.05614	0.937295	1
TCONS_00013445	u	571	coding	2.26682	0.407639	1
TCONS_00013450	u	402	coding	2.03251	0.75271	1
TCONS_00013453	u	396	coding	3.04116	0.881675	1
TCONS_00013458	u	344	coding	1.84294	1.00566	1
TCONS_00013462	u	356	coding	1.9867	0.967917	1
TCONS_00013469	u	753	coding	5.4686	0.335781	1
TCONS_00013470	u	476	coding	2.9858	0.628983	1
TCONS_00013475	u	868	coding	4.755	0.32179	1
TCONS_00013494	u	331	coding	1.05904	1.12513	1
TCONS_00013505	u	859	coding	7.02845	0.352259	1
TCONS_00013522	u	656	coding	3.30753	0.35482	1
TCONS_00013542	u	290	coding	1.61453	0.69246	1
TCONS_00013545	u	304	coding	1.84196	1.21455	1
TCONS_00013546	u	432	coding	3.93998	0.6043	1
TCONS_00013567	u	221	coding	1.06104	1.05322	1
TCONS_00013619	u	643	coding	4.82975	0.470591	1
TCONS_00013622	u	476	coding	1.66317	1.22344	1
TCONS_00013625	u	404	coding	2.9782	0.894715	1
TCONS_00013660	u	473	coding	1.44074	0.836565	1
TCONS_00013704	u	2915	coding	1.38745	7.07985	1
TCONS_00013729	u	357	coding	1.0508	0.717195	1
TCONS_00013738	u	686	coding	2.36728	6.02628	3
TCONS_00013747	u	955	coding	6.11752	0.28913	1
TCONS_00013758	u	319	coding	2.0265	0.94856	1
TCONS_00013769	u	511	coding	2.77911	0.501055	1
TCONS_00013773	u	286	coding	1.40231	1.05801	1
TCONS_00013780	u	422	coding	1.2462	0.52345	1
TCONS_00013789	u	510	coding	1.47183	0.972751	1
TCONS_00013818	u	375	coding	1.57831	0.68277	1
TCONS_00013819	u	407	coding	1.81215	1.03614	1
TCONS_00013824	u	1141	coding	8.55609	1.10559	1
TCONS_00013830	u	250	coding	1.31864	0.803255	1
TCONS_00013842	u	1179	coding	3.53992	0.524913	2
TCONS_00013845	u	284	coding	1.48027	1.06546	1
TCONS_00013852	u	287	coding	1.1185	1.25946	1
TCONS_00013853	u	598	coding	2.44444	0.503715	1
TCONS_00013867	u	480	coding	2.75649	0.48492	1
TCONS_00013869	u	1021	coding	1.37121	0.182379	1
TCONS_00013892	u	1261	coding	8.55937	0.147668	1
TCONS_00013926	u	437	coding	1.10782	0.798955	1
TCONS_00013930	u	346	coding	2.49017	3.32932	1
TCONS_00013950	u	322	coding	1.63274	0.722865	1
TCONS_00013976	u	731	coding	3.12322	4.07198	1
TCONS_00013977	u	1041	coding	3.38418	0.346352	1
TCONS_00013996	u	256	coding	1.36675	0.909225	1
TCONS_00014001	u	855	coding	3.663	0.322947	1
TCONS_00014025	u	513	coding	3.37022	0.771335	1
TCONS_00014034	u	390	coding	1.18382	1.0146	1
TCONS_00014043	u	232	coding	1.24946	2.68329	1
TCONS_00014047	u	851	coding	4.49281	0.589935	1
TCONS_00014061	u	1606	coding	3.11985	1.09382	1
TCONS_00014071	u	307	coding	1.71169	0.71953	1
TCONS_00014078	u	276	coding	1.90123	1.18067	1
TCONS_00014093	u	592	coding	1.24992	0.485691	1
TCONS_00014124	u	750	coding	5.00832	4.49945	1
TCONS_00014131	u	978	coding	2.93586	2.35244	1
TCONS_00014149	u	785	coding	6.12659	0.355814	1
TCONS_00014151	u	338	coding	1.32515	0.9641	1
TCONS_00014185	u	341	coding	2.2921	0.942235	1
TCONS_00014198	u	257	coding	1.25829	1.2431	1
TCONS_00014201	u	300	coding	1.15859	0.880843	1
TCONS_00014212	u	473	coding	1.64233	0.742004	1
TCONS_00014217	u	476	coding	1.06154	0.586795	1
TCONS_00014220	u	419	coding	2.73325	0.61107	1
TCONS_00014242	u	711	coding	3.10958	0.469876	1
TCONS_00014284	u	680	coding	2.27438	0.359076	1
TCONS_00014286	u	376	coding	2.69169	0.68095	1
TCONS_00014295	u	449	coding	3.27115	0.5184	1
TCONS_00014300	u	1387	coding	5.15027	28.1218	1
TCONS_00014301	u	609	coding	4.11929	85.7672	1
TCONS_00014321	u	489	coding	3.78167	0.475996	1
TCONS_00014322	u	284	coding	2.21277	2.40412	1
TCONS_00014323	u	1101	coding	1.5515	6.43267	1
TCONS_00014364	u	720	coding	1.94615	0.536265	1
TCONS_00014369	u	235	coding	1.51333	2.87238	1
TCONS_00014384	u	1605	coding	7.98025	0.932898	3
TCONS_00014385	u	1637	coding	8.40771	9.10822	4
TCONS_00014395	u	541	coding	1.34496	1.27639	2
TCONS_00014398	u	1100	coding	3.09477	0.560537	1
TCONS_00014458	u	321	coding	1.57881	0.715164	1
TCONS_00014479	u	408	coding	3.61876	0.492192	1
TCONS_00014493	u	773	coding	3.3686	0.296982	1
TCONS_00014494	u	1201	coding	2.31624	1.05454	1
TCONS_00014506	u	518	coding	1.89954	0.539215	1
TCONS_00014508	u	231	coding	1.29816	1.61221	1
TCONS_00014512	u	402	coding	1.65169	0.57901	1
TCONS_00014517	u	414	coding	2.04915	1.14981	1
TCONS_00014536	u	1274	coding	8.88804	11.3311	9
TCONS_00014538	u	905	coding	6.94417	29.4403	6
TCONS_00014545	u	302	coding	1.63912	0.770735	1
TCONS_00014564	u	478	coding	4.25986	0.821131	1
TCONS_00014568	u	385	coding	2.45352	0.72549	1
TCONS_00014625	u	357	coding	1.297	0.97799	1
TCONS_00014645	u	1006	coding	1.53286	0.672798	1
TCONS_00014661	u	674	coding	5.44437	9.14823	3
TCONS_00014664	u	380	coding	1.02609	1.10255	1
TCONS_00014670	u	382	coding	2.44018	0.54839	1
TCONS_00014671	u	1521	coding	7.06159	0.25595	6
TCONS_00014672	u	1239	coding	7.0811	8.84502	7
TCONS_00014687	u	2067	coding	3.03328	4.12456	9
TCONS_00014707	u	954	coding	1.20791	2.82975	1
TCONS_00014726	u	580	coding	3.25529	0.722365	1
TCONS_00014730	u	892	coding	6.59371	0.668732	1
TCONS_00014731	u	396	coding	2.55705	0.881675	1
TCONS_00014735	u	2305	coding	8.58025	2.05725	1
TCONS_00014751	u	340	coding	2.37187	1.47657	1
TCONS_00014762	u	661	coding	2.04385	0.766413	1
TCONS_00014788	u	437	coding	2.57511	2.06788	1
TCONS_00014790	u	288	coding	1.14213	0.88902	1
TCONS_00014806	u	788	coding	2.18957	0.464504	1
TCONS_00014819	u	1733	coding	9.70527	43.8577	2
TCONS_00014821	u	456	coding	3.17683	0.554483	1
TCONS_00014823	u	448	coding	2.93339	0.51956	1
TCONS_00014826	u	1845	coding	6.32318	1.66306	1
TCONS_00014837	u	323	coding	1.57274	1.71961	1
TCONS_00014846	u	601	coding	2.11779	5.29449	1
TCONS_00014864	u	1035	coding	6.88168	0.81975	1
TCONS_00014866	u	330	coding	2.21147	0.846405	1
TCONS_00014867	u	1385	coding	3.55873	1.28911	1
TCONS_00014868	u	1570	coding	6.08679	1.72209	1
TCONS_00014881	u	1468	coding	1.8275	0.938595	1
TCONS_00014882	u	608	coding	2.47697	1.06142	1
TCONS_00014890	u	240	coding	1.29586	1.93968	1
TCONS_00014925	u	441	coding	3.18539	0.580585	1
TCONS_00014974	u	514	coding	1.4717	0.769835	1
TCONS_00014984	u	465	coding	1.09939	1.70192	1
TCONS_00015003	u	286	coding	1.52522	1.70909	1
TCONS_00015023	u	1013	coding	1.70224	0.361332	1
TCONS_00015031	u	1913	coding	1.79593	1.34223	1
TCONS_00015036	u	236	coding	1.71702	1.18354	1
TCONS_00015070	u	765	coding	3.01522	0.304264	1
TCONS_00015081	u	346	coding	1.87921	0.58039	1
TCONS_00015085	u	371	coding	1.4346	1.87233	1
TCONS_00015086	u	504	coding	1.04727	1.65986	1
TCONS_00015088	u	287	coding	1.30521	1.40735	1
TCONS_00015104	u	268	coding	1.13251	1.27382	1
TCONS_00015114	u	400	coding	2.61896	0.872855	1
TCONS_00015117	u	1870	coding	4.44732	1.03092	1
TCONS_00015118	u	1201	coding	2.88621	1.48738	1
TCONS_00015124	u	371	coding	1.61768	0.595405	1
TCONS_00015136	u	414	coding	3.03166	0.787115	1
TCONS_00015137	u	708	coding	4.70315	0.427387	1
TCONS_00015165	u	359	coding	1.44791	1.03738	1
TCONS_00015175	u	772	coding	1.28486	0.966001	1
TCONS_00015183	u	402	coding	1.9356	1.21592	1
TCONS_00015196	u	321	coding	2.13469	1.66776	1
TCONS_00015201	u	347	coding	1.73915	0.969346	1
TCONS_00015212	u	504	coding	1.73347	0.637505	1
TCONS_00015224	u	262	coding	1.24034	1.15492	1
TCONS_00015241	u	429	coding	1.36497	1.46494	1
TCONS_00015269	u	343	coding	1.742	0.88219	1
TCONS_00015272	u	392	coding	3.05925	0.81965	1
TCONS_00015283	u	1964	coding	7.39013	0.106662	1
TCONS_00015312	u	340	coding	1.13555	0.753055	1
TCONS_00015328	u	426	coding	2.28607	0.471394	1
TCONS_00015377	u	1193	coding	8.61002	1.33782	1
TCONS_00015378	u	564	coding	2.42982	2.92369	1
TCONS_00015388	u	465	coding	1.66703	0.55062	1
TCONS_00015399	u	1102	coding	9.67597	0.839488	2
TCONS_00015401	u	465	coding	1.23463	1.34235	3
TCONS_00015400	u	468	coding	1.03121	26.3211	3
TCONS_00015413	u	520	coding	3.772	0.447619	1
TCONS_00015427	u	230	coding	1.25781	1.11321	1
TCONS_00015431	u	196	coding	1.00222	1.84421	1
TCONS_00015439	u	827	coding	1.69857	0.305735	1
TCONS_00015443	u	346	coding	1.38906	1.94958	2
TCONS_00015454	u	1659	coding	2.56333	1.54636	1
TCONS_00015459	u	1688	coding	1.72412	4.26708	2
TCONS_00015460	u	3311	coding	1.00011	1.07669	1
TCONS_00015467	u	725	coding	5.84329	0.443176	1
TCONS_00015480	u	718	coding	2.94094	0.451946	1
TCONS_00015482	u	314	coding	1.73633	0.81541	1
TCONS_00015487	u	633	coding	4.75503	0.367712	1
TCONS_00015508	u	324	coding	1.57896	3.37649	1
TCONS_00015520	u	721	coding	1.49649	0.355115	1
TCONS_00015521	u	684	coding	5.53798	0.330953	1
TCONS_00015523	u	999	coding	1.38737	1.2801	1
TCONS_00015564	u	431	coding	3.80838	0.64806	1
TCONS_00015572	u	330	coding	1.94556	0.987475	1
TCONS_00015576	u	300	coding	1.36697	0.698285	1
TCONS_00015583	u	338	coding	1.89376	0.688645	1
TCONS_00015606	u	525	coding	3.16879	0.443356	1
TCONS_00015614	u	523	coding	2.02704	0.400546	1
TCONS_00015617	u	571	coding	2.34504	0.285347	1
TCONS_00015618	u	472	coding	3.752	0.591765	1
TCONS_00015625	u	1433	coding	3.11952	4.76811	1
TCONS_00015630	u	637	coding	6.2639	0.35179	1
TCONS_00015634	u	553	coding	1.95443	1.11912	1
TCONS_00015640	u	650	coding	3.98057	0.68038	1
TCONS_00015643	u	810	coding	1.30958	0.258624	1
TCONS_00015652	u	297	coding	1.31944	1.56742	1
TCONS_00015653	u	403	coding	3.0478	0.924115	1
TCONS_00015658	u	465	coding	2.1925	1.15129	1
TCONS_00015686	u	219	coding	1.22253	1.2754	1
TCONS_00015690	u	689	coding	2.86304	0.908816	1
TCONS_00015692	u	241	coding	1.20263	0.999905	1
TCONS_00015697	u	371	coding	1.64157	5.79782	1
TCONS_00015699	u	1179	coding	3.36536	0.997567	1
TCONS_00015719	u	1020	coding	5.64296	6.66114	1
TCONS_00015744	u	696	coding	5.0285	0.869515	1
TCONS_00015752	u	846	coding	2.32473	4.7935	2
TCONS_00015773	u	2725	coding	15.5071	1.63185	2
TCONS_00015774	u	2749	coding	15.5021	6.37522	2
TCONS_00015795	u	253	coding	1.05205	0.986752	1
TCONS_00015820	u	496	coding	4.03667	0.878744	1
TCONS_00015836	u	451	coding	3.16698	0.489791	1
TCONS_00015843	u	271	coding	1.75418	1.03741	1
TCONS_00015857	u	400	coding	2.74952	0.806678	1
TCONS_00015867	u	388	coding	2.95373	1.13864	1
TCONS_00015876	u	796	coding	5.31932	0.252279	1
TCONS_00015900	u	328	coding	1.5893	2.7676	1
TCONS_00015930	u	353	coding	2.65564	0.700757	1
TCONS_00015931	u	399	coding	2.20872	0.90593	1
TCONS_00015947	u	532	coding	4.30913	1.29541	1
TCONS_00015956	u	520	coding	2.52977	0.57927	1
TCONS_00015967	u	254	coding	1.22003	0.790605	1
TCONS_00015976	u	316	coding	1.61076	1.03123	1
TCONS_00015984	u	613	coding	2.11224	0.645505	1
TCONS_00015985	u	884	coding	3.16496	0.470336	1
TCONS_00015986	u	1358	coding	9.29465	0.232903	1
TCONS_00015997	u	296	coding	1.53412	1.41545	1
TCONS_00016017	u	446	coding	3.06144	0.78283	1
TCONS_00016054	u	557	coding	1.67102	1.45686	1
TCONS_00016065	u	291	coding	1.41875	1.11982	1
TCONS_00016084	u	275	coding	1.04583	0.846405	1
TCONS_00016090	u	701	coding	3.57433	0.947301	1
TCONS_00016092	u	663	coding	4.49863	0.678054	1
TCONS_00016093	u	1930	coding	10.2452	1.09062	1
TCONS_00016112	u	1170	coding	3.51776	9.59171	1
TCONS_00016155	u	473	coding	1.36125	0.619463	1
TCONS_00016173	u	270	coding	1.03709	0.966885	1
TCONS_00016192	u	303	coding	1.24924	0.84501	1
TCONS_00016207	u	363	coding	1.92554	4.03841	1
TCONS_00016236	u	350	coding	2.19938	0.975385	1
TCONS_00016246	u	469	coding	2.15425	0.545925	1
TCONS_00016277	u	478	coding	1.22677	1.00636	1
TCONS_00016283	u	284	coding	1.2638	1.967	1
TCONS_00016286	u	227	coding	1.4115	1.41543	1
TCONS_00016311	u	1173	coding	1.57037	3.55234	1
TCONS_00016324	u	1512	coding	2.92368	2.7746	1
TCONS_00016325	u	559	coding	2.81775	3.32087	1
TCONS_00016326	u	316	coding	1.46325	1.10488	1
TCONS_00016331	u	552	coding	1.34997	1.18067	1
TCONS_00016333	u	319	coding	1.76885	1.38636	1
TCONS_00016340	u	530	coding	5.11724	0.646704	1
TCONS_00016345	u	941	coding	4.63936	1.8833	1
TCONS_00016389	u	885	coding	5.8539	15.4133	3
TCONS_00016390	u	1539	coding	1.52499	2.1515	1
TCONS_00016393	u	535	coding	3.98433	0.750705	1
TCONS_00016421	u	995	coding	6.14533	0.271085	1
TCONS_00016514	u	483	coding	2.31455	0.45734	1
TCONS_00016564	u	712	coding	2.49646	0.78972	1
TCONS_00016588	u	1949	coding	11.6611	3.1292	2
TCONS_00016589	u	534	coding	2.07394	0.52306	1
TCONS_00016602	u	1400	coding	6.88763	0.753053	1
TCONS_00016613	u	380	coding	1.88485	0.79629	1
TCONS_00016631	u	434	coding	2.72855	0.582591	1
TCONS_00016657	u	439	coding	2.38004	0.53021	1
TCONS_00016669	u	1134	coding	6.91485	0.287361	1
TCONS_00016682	u	296	coding	1.98203	1.1009	1
TCONS_00016697	u	227	coding	1.36882	1.12792	1
TCONS_00016698	u	592	coding	1.91856	0.584371	1
TCONS_00016719	u	299	coding	1.60189	0.77847	1
TCONS_00016720	u	1235	coding	6.04096	0.648193	1
TCONS_00016738	u	1653	coding	3.66117	1.29105	1
TCONS_00016739	u	450	coding	1.41505	0.895552	1
TCONS_00016740	u	1057	coding	1.15148	0.792323	1
TCONS_00016741	u	2730	coding	1.53353	3.21818	1
TCONS_00016784	u	271	coding	1.02388	1.37424	1
TCONS_00016787	u	545	coding	3.75736	1.05515	1
TCONS_00016821	u	1596	coding	1.51032	4.92455	2
TCONS_00016889	u	566	coding	1.14932	0.749102	1
TCONS_00016895	u	278	coding	1.08079	4.33411	1
TCONS_00016947	u	565	coding	1.96578	0.406313	1
TCONS_00016948	u	713	coding	5.07612	0.3591	1
TCONS_00016976	u	499	coding	3.41192	0.408836	1
TCONS_00016989	u	362	coding	1.37552	0.771585	2
TCONS_00017019	u	271	coding	1.43411	2.00073	1
TCONS_00017035	u	407	coding	2.81855	0.915035	1
TCONS_00017061	u	288	coding	1.27026	0.69727	1
TCONS_00017071	u	318	coding	1.67115	1.01469	1
TCONS_00017074	u	279	coding	1.20375	1.83376	1
TCONS_00017098	u	352	coding	1.93045	0.991885	1
TCONS_00017107	u	290	coding	1.39291	1.17089	1
TCONS_00017121	u	327	coding	1.90448	0.71181	1
TCONS_00017133	u	329	coding	1.42125	1.69796	1
TCONS_00017158	u	676	coding	5.52219	0.821646	1
TCONS_00017169	u	638	coding	4.75874	0.359823	1
TCONS_00017173	u	462	coding	2.07249	1.15877	1
TCONS_00017179	u	246	coding	1.2937	0.946185	1
TCONS_00017187	u	289	coding	1.76787	1.32023	1
TCONS_00017189	u	612	coding	1.35145	0.744999	1
TCONS_00017192	u	516	coding	2.08111	0.81196	1
TCONS_00017201	u	459	coding	1.72193	0.557815	1
TCONS_00017203	u	560	coding	1.17315	1.03097	1
TCONS_00017209	u	408	coding	1.04819	0.710322	1
TCONS_00017226	u	459	coding	2.40177	0.60853	1
TCONS_00017228	u	784	coding	1.02182	0.851085	1
TCONS_00017235	u	272	coding	1.09294	0.959775	1
TCONS_00017238	u	4438	coding	2.02802	1.73508	1
TCONS_00017248	u	414	coding	1.43298	1.06823	1
TCONS_00017252	u	507	coding	3.34016	0.596825	1
TCONS_00017268	u	338	coding	1.41621	0.826375	1
TCONS_00017272	u	339	coding	2.78389	0.755275	1
TCONS_00017282	u	295	coding	1.07813	3.50729	1
TCONS_00017287	u	1685	coding	4.26682	0.91225	1
TCONS_00017292	u	435	coding	1.7939	0.923285	1
TCONS_00017297	u	1286	coding	8.3014	50.7131	3
TCONS_00017318	u	626	coding	4.73006	0.483371	1
TCONS_00017319	u	685	coding	3.95826	0.373778	1
TCONS_00017326	u	324	coding	1.53832	0.929695	1
TCONS_00017330	u	642	coding	2.18757	1.79217	1
TCONS_00017348	u	328	coding	1.71205	0.780605	1
TCONS_00017373	u	495	coding	2.83274	1.05478	1
TCONS_00017375	u	409	coding	1.05912	0.96747	1
TCONS_00017387	u	411	coding	1.5994	0.679595	1
TCONS_00017388	u	374	coding	1.70332	0.862758	1
TCONS_00017389	u	512	coding	2.23192	0.63646	1
TCONS_00017397	u	362	coding	1.03997	0.835885	1
TCONS_00017407	u	857	coding	3.9571	0.244441	1
TCONS_00017410	u	370	coding	1.12524	3.19107	1
TCONS_00017419	u	925	coding	2.36848	0.373998	1
TCONS_00017433	u	465	coding	1.14659	2.20248	1
TCONS_00017443	u	345	coding	1.16814	2.48703	1
TCONS_00017456	u	389	coding	2.42943	0.71803	1
TCONS_00017459	u	269	coding	1.30097	1.29793	1
TCONS_00017467	u	570	coding	2.74374	0.566091	1
TCONS_00017476	u	703	coding	3.98724	0.800477	1
TCONS_00017508	u	507	coding	1.26199	0.550915	1
TCONS_00017530	u	677	coding	4.1124	0.679538	1
TCONS_00017534	u	1292	coding	3.47917	0.395284	1
TCONS_00017535	u	3172	coding	4.518	1.59839	1
TCONS_00017539	u	519	coding	2.73513	0.448481	1
TCONS_00017551	u	403	coding	2.40229	0.59796	1
TCONS_00017576	u	646	coding	1.80557	0.319336	1
TCONS_00017594	u	527	coding	2.56708	1.11717	1
TCONS_00017595	u	816	coding	2.42082	1.05598	1
TCONS_00017606	u	916	coding	3.65671	0.639752	1
TCONS_00017614	u	500	coding	3.89938	0.60518	1
TCONS_00017617	u	2199	coding	2.56701	0.362584	2
TCONS_00017623	u	365	coding	1.14114	0.947803	1
TCONS_00017625	u	232	coding	1.28334	1.38492	1
TCONS_00017636	u	435	coding	2.64068	0.69561	1
TCONS_00017641	u	403	coding	1.56424	1.10192	1
TCONS_00017648	u	621	coding	1.02576	0.524745	1
TCONS_00017662	u	902	coding	2.28649	0.225162	1
TCONS_00017674	u	595	coding	1.96635	0.391197	1
TCONS_00017700	u	680	coding	1.43901	0.62016	1
TCONS_00017702	u	420	coding	2.78414	0.554195	1
TCONS_00017716	u	325	coding	1.33579	0.85943	1
TCONS_00017728	u	814	coding	5.38706	0.453593	1
TCONS_00017736	u	657	coding	2.00562	0.202843	3
TCONS_00017742	u	257	coding	1.44518	1.1401	1
TCONS_00017758	u	443	coding	2.23145	0.721166	3
TCONS_00017773	u	341	coding	1.282	1.8925	1
TCONS_00017775	u	934	coding	4.02815	0.317131	1
TCONS_00017777	u	267	coding	1.33776	1.46491	1
TCONS_00017819	u	364	coding	1.22324	0.89524	1
TCONS_00017839	u	574	coding	1.51096	0.587589	1
TCONS_00017851	u	445	coding	1.8471	0.470754	1
TCONS_00017852	u	650	coding	3.95585	0.322286	1
TCONS_00017857	u	1789	coding	2.25307	0.555124	1
TCONS_00017859	u	260	coding	1.03622	1.43238	1
TCONS_00017860	u	1142	coding	1.54968	0.326111	1
TCONS_00017867	u	291	coding	1.54203	0.879855	1
TCONS_00017870	u	446	coding	1.50001	0.984421	1
TCONS_00017873	u	810	coding	3.18613	0.258624	1
TCONS_00017896	u	376	coding	1.42871	1.67264	1
TCONS_00017897	u	836	coding	2.45055	0.302444	1
TCONS_00017902	u	386	coding	1.11272	0.684596	1
TCONS_00017903	u	783	coding	2.26571	0.326996	1
TCONS_00017905	u	605	coding	1.54874	1.79013	1
TCONS_00017908	u	233	coding	1.00497	1.03424	1
TCONS_00017924	u	461	coding	2.18777	0.504905	1
TCONS_00017931	u	892	coding	6.96438	0.231268	1
TCONS_00017939	u	970	coding	2.37564	1.28167	1
TCONS_00017943	u	767	coding	4.22599	0.273124	1
TCONS_00017947	u	347	coding	2.12211	0.80494	1
TCONS_00017949	u	290	coding	1.83691	1.61942	1
TCONS_00017960	u	500	coding	1.04063	1.73247	1
TCONS_00017962	u	277	coding	1.03985	0.869955	1
TCONS_00017963	u	250	coding	1.19513	1.11726	1
TCONS_00017983	u	417	coding	1.47585	1.3079	1
TCONS_00017988	u	5403	coding	7.94296	0.958743	1
TCONS_00017991	u	688	coding	2.6198	0.4889	1
TCONS_00018003	u	237	coding	1.41893	1.44044	1
TCONS_00018013	u	592	coding	1.88456	0.629085	1
TCONS_00018014	u	985	coding	4.50825	0.365116	1
TCONS_00018019	u	471	coding	2.11495	0.77907	1
TCONS_00018033	u	477	coding	2.16012	0.567385	1
TCONS_00018035	u	214	coding	1.15005	3.6597	1
TCONS_00018048	u	310	coding	2.01237	2.46748	1
TCONS_00018059	u	449	coding	2.38223	0.715595	1
TCONS_00018064	u	521	coding	1.27493	2.03144	1
TCONS_00018071	u	419	coding	1.56693	1.04023	1
TCONS_00018072	u	1303	coding	7.04932	0.245186	1
TCONS_00018096	u	598	coding	3.58656	0.461738	1
TCONS_00018100	u	1904	coding	3.59742	65.947	2
TCONS_00018101	u	446	coding	2.93767	10.0734	4
TCONS_00018106	u	3158	coding	8.55266	1.16447	4
TCONS_00018105	u	3058	coding	8.55792	2.09371	5
TCONS_00018111	u	350	coding	1.65445	0.665035	1
TCONS_00018120	u	491	coding	2.46075	0.936961	1
TCONS_00018135	u	349	coding	1.74261	0.733635	1
TCONS_00018138	u	404	coding	1.26395	0.69137	1
TCONS_00018158	u	276	coding	1.54962	1.01201	1
TCONS_00018160	u	880	coding	6.15845	0.342297	1
TCONS_00018164	u	589	coding	4.24238	0.4347	1
TCONS_00018165	u	435	coding	1.99345	0.600135	1
TCONS_00018172	u	520	coding	1.95406	0.537145	1
TCONS_00018177	u	327	coding	1.61129	0.78299	1
TCONS_00018181	u	479	coding	3.31054	0.826085	1
TCONS_00018190	u	264	coding	1.42287	0.96984	1
TCONS_00018198	u	2165	coding	4.45998	2.25669	4
TCONS_00018199	u	713	coding	1.61444	0.790531	3
TCONS_00018216	u	562	coding	3.68502	0.414167	1
TCONS_00018246	u	1465	coding	3.7066	0.150782	1
TCONS_00018251	u	454	coding	2.09019	0.56396	1
TCONS_00018254	u	438	coding	1.73817	0.550175	1
TCONS_00018283	u	374	coding	1.03437	1.13611	1
TCONS_00018308	u	399	coding	2.96531	1.16673	1
TCONS_00018323	u	700	coding	5.05718	0.365768	1
TCONS_00018327	u	410	coding	2.23575	1.51835	1
TCONS_00018332	u	457	coding	1.32377	0.851873	1
TCONS_00018335	u	565	coding	1.02995	0.329574	1
TCONS_00018336	u	545	coding	1.75875	0.677477	1
TCONS_00018337	u	319	coding	1.96836	1.09449	1
TCONS_00018345	u	428	coding	1.98049	0.815755	1
TCONS_00018354	u	577	coding	4.10417	2.16333	1
TCONS_00018355	u	525	coding	3.91477	0.951041	1
TCONS_00018370	u	231	coding	1.37839	1.65172	1
TCONS_00018389	u	530	coding	2.60045	0.48309	1
TCONS_00018412	u	390	coding	1.35235	1.07428	1
TCONS_00018413	u	597	coding	2.01093	8.72808	2
TCONS_00018426	u	314	coding	1.67146	0.953488	1
TCONS_00018430	u	298	coding	1.0916	1.17162	1
TCONS_00018450	u	291	coding	1.01363	0.959845	1
TCONS_00018467	u	307	coding	1.2539	1.74382	1
TCONS_00018468	u	632	coding	1.50103	4.07434	1
TCONS_00018474	u	901	coding	2.1318	0.30038	1
TCONS_00018480	u	709	coding	4.78146	0.413266	1
TCONS_00018481	u	461	coding	1.44808	0.92665	1
TCONS_00018484	u	826	coding	2.2192	1.97588	1
TCONS_00018499	u	777	coding	4.57848	2.09049	1
TCONS_00018503	u	399	coding	2.48094	7.84566	1
TCONS_00018513	u	531	coding	1.62208	0.98327	1
TCONS_00018514	u	320	coding	1.87009	1.09107	1
TCONS_00018516	u	927	coding	3.73482	0.322973	1
TCONS_00018529	u	514	coding	1.8457	0.435973	1
TCONS_00018537	u	926	coding	3.83506	0.969472	1
TCONS_00018538	u	1048	coding	4.38234	0.724656	1
TCONS_00018551	u	387	coding	2.49729	2.00838	1
TCONS_00018577	u	298	coding	1.01624	0.993965	1
TCONS_00018583	u	475	coding	1.30455	5.74578	1
TCONS_00018618	u	332	coding	1.82489	0.751953	1
TCONS_00018619	u	442	coding	2.62976	0.408898	1
TCONS_00018649	u	846	coding	1.56523	0.661396	4
TCONS_00018657	u	579	coding	2.14308	1.00501	1
TCONS_00018665	u	334	coding	1.5277	2.99663	1
TCONS_00018668	u	537	coding	3.00502	0.427499	1
TCONS_00018678	u	346	coding	1.94774	0.58039	1
TCONS_00018683	u	686	coding	3.27244	0.952709	1
TCONS_00018693	u	350	coding	1.3993	0.722411	1
TCONS_00018695	u	353	coding	1.21361	2.15398	1
TCONS_00018697	u	656	coding	6.16234	3.03405	6
TCONS_00018703	u	540	coding	1.43018	0.51725	1
TCONS_00018706	u	973	coding	1.74359	0.215299	1
TCONS_00018707	u	593	coding	1.32354	0.392516	1
TCONS_00018708	u	556	coding	3.75504	0.837275	1
TCONS_00018775	u	361	coding	2.12017	2.32117	1
TCONS_00018789	u	327	coding	1.50206	1.81721	1
TCONS_00018790	u	359	coding	1.19906	0.61531	1
TCONS_00018797	u	611	coding	3.66475	0.342857	1
TCONS_00018802	u	526	coding	3.67529	0.442513	1
TCONS_00018824	u	565	coding	1.16666	0.853824	1
TCONS_00018825	u	668	coding	4.06184	1.09043	1
TCONS_00018831	u	454	coding	2.76259	0.410153	1
TCONS_00018832	u	496	coding	3.70148	0.469278	1
TCONS_00018860	u	506	coding	1.8554	0.637692	1
TCONS_00018869	u	404	coding	1.01518	0.69137	1
TCONS_00018876	u	422	coding	1.8732	1.1583	1
TCONS_00018897	u	964	coding	5.59065	0.265599	1
TCONS_00018915	u	344	coding	1.6378	0.744295	1
TCONS_00018925	u	2279	coding	4.00469	5.32855	1
TCONS_00018948	u	433	coding	2.14558	0.845335	2
TCONS_00018949	u	689	coding	3.35162	0.304043	1
TCONS_00018951	u	3776	coding	2.57743	3.78871	1
TCONS_00018958	u	257	coding	1.12162	0.78138	1
TCONS_00018959	u	276	coding	1.01532	1.09634	1
TCONS_00018980	u	431	coding	2.62605	2.83156	1
TCONS_00018981	u	2206	coding	12.6399	1.32905	1
TCONS_00018994	u	770	coding	3.44271	1.88959	2
TCONS_00019031	u	276	coding	1.43266	1.43368	1
TCONS_00019036	u	410	coding	2.55571	0.85157	1
TCONS_00019049	u	545	coding	3.50589	1.67903	1
TCONS_00019052	u	343	coding	2.05222	0.789047	1
TCONS_00019054	u	3991	coding	2.18312	1.34163	1
TCONS_00019094	u	680	coding	1.78605	0.5611	1
TCONS_00019104	u	321	coding	1.34375	1.46871	1
TCONS_00019116	u	2041	coding	6.66261	15.5843	3
TCONS_00019115	u	1931	coding	6.96817	4.03021	3
TCONS_00019117	u	2021	coding	7.01074	0.852155	3
TCONS_00019120	u	720	coding	2.91806	26.5907	4
TCONS_00019131	u	382	coding	3.69341	1.18758	1
TCONS_00019142	u	762	coding	3.37715	4.13152	1
TCONS_00019152	u	805	coding	2.42328	1.9129	1
TCONS_00019164	u	424	coding	1.00967	1.16682	1
TCONS_00019170	u	313	coding	1.33006	1.53979	1
TCONS_00019181	u	1673	coding	10.5455	3.33799	1
TCONS_00019182	u	4332	coding	6.24303	2.88871	1
TCONS_00019183	u	2158	coding	11.8667	1.42989	1
TCONS_00019198	u	3301	coding	6.47899	1.11866	1
TCONS_00019212	u	2365	coding	13.0638	4.86385	4
TCONS_00019229	u	542	coding	1.52787	0.981	1
TCONS_00019234	u	640	coding	2.16768	0.350141	1
TCONS_00019241	u	578	coding	2.95439	1.15283	1
TCONS_00019244	u	2003	coding	8.74762	7.68946	1
TCONS_00019266	u	236	coding	1.23667	2.38254	1
TCONS_00019267	u	509	coding	3.07436	0.531714	1
TCONS_00019268	u	282	coding	1.8474	1.49543	1
TCONS_00019269	u	270	coding	1.26527	0.892505	1
TCONS_00019273	u	1072	coding	2.14277	6.01957	4
TCONS_00019285	u	401	coding	2.69318	0.859301	1
TCONS_00019297	u	1444	coding	6.58736	9.08113	1
TCONS_00019327	u	2704	coding	3.91389	2.34628	1
TCONS_00019441	u	355	coding	1.49374	0.866509	1
TCONS_00019446	u	942	coding	6.17106	0.347869	1
TCONS_00019454	u	1183	coding	3.16163	7.38837	5
TCONS_00019462	u	388	coding	1.63133	0.56932	1
TCONS_00019485	u	317	coding	2.37303	0.69683	1
TCONS_00019556	u	491	coding	3.22663	0.449889	1
TCONS_00019571	u	508	coding	1.65169	1.06732	1
[truncated: 3,484 more rows]
