# Supplementary material for: Genome-wide identification and functional prediction of nitrogen-responsive intergenic and intronic long non-coding RNAs in maize (Zea mays L.)
Source: BMC Genomics. 2016 May 11;17:350. doi: 10.1186/s12864-016-2650-1 (PMC4865003; doi:10.1186/s12864-016-2650-1)
Supplement: Additional file 3: Table S3. — Annotation results based on known ncRNA database. (XLSX 26 kb) [file 12864_2016_2650_MOESM3_ESM.xlsx]

## Sheet: Sheet1
Table S3: known ncRNA annotation based on Rfam and PNRD databases
LncRNA_id	PNDR and Rfam_id	% identity	Alignment length	Mismatches	Gap openings	Q. start	Q. end	S. start	S. end	E-value	Bit score	Type
TCONS_00006487	TCONS_00051412	84.73	262	28	3	811	1061	477	217	6e-50	196	LncRNA
TCONS_00007687	TCONS_00059900	90.23	133	7	5	129	258	361	232	2e-28	123	LncRNA
TCONS_00015830	TCONS_00020031	87.43	183	20	3	166	347	786	606	4e-38	157	LncRNA
TCONS_00031260	GRMZM2G491861_T01	91.18	204	18	0	488	691	204	1	8e-70	262	LncRNA
TCONS_00034614	lincRNA372_PMID_24635777	87.85	107	13	0	1	107	14114	14220	3e-24	109	LncRNA
TCONS_00001669	TCONS_00001388	100	477	0	0	1	477	79	555	0	904	LncRNA
TCONS_00001691	TCONS_00017685	85.93	199	26	2	5	203	599	403	1e-38	157	LncRNA
TCONS_00001743	TCONS_00006983	100	234	0	0	277	510	463	230	8e-131	464	LncRNA
TCONS_00002344	TCONS_00059900	90.18	163	10	4	129	288	360	201	4e-42	168	LncRNA
TCONS_00002526	TCONS_00063251	91.09	101	9	0	103	203	130	30	2e-30	129	LncRNA
TCONS_00003708	TCONS_00048247	85.43	151	22	0	30	180	28	178	4e-29	125	LncRNA
TCONS_00004423	TCONS_00080688	86.86	137	18	0	49	185	18	154	1e-29	129	LncRNA
TCONS_00004957	TCONS_00031742	88.06	134	16	0	1	134	352	219	7e-33	139	LncRNA
TCONS_00005585	TCONS_00019831	94.18	189	11	0	7	195	543	355	4e-78	287	LncRNA
TCONS_00005718	GRMZM2G569785_T01	100	78	0	0	1651	1728	7	84	4e-37	155	LncRNA
TCONS_00005891	TCONS_00013706	100	205	0	0	770	974	1	205	4e-113	406	LncRNA
TCONS_00006100	TCONS_00003968	100	180	0	0	1	180	323	502	9e-99	357	LncRNA
TCONS_00006385	TCONS_00094106	85.38	171	23	1	34	204	178	10	3e-31	135	LncRNA
TCONS_00006724	GRMZM5G840740_T01	100	217	0	0	225	441	274	58	1e-120	430	LncRNA
TCONS_00007511	TCONS_00045636	95	100	4	1	4	103	483	385	7e-37	151	LncRNA
TCONS_00008137	TCONS_00028043	95.77	71	3	0	7	77	134	64	2e-26	117	LncRNA
TCONS_00008400	GRMZM5G898106_T01	100	260	0	0	1	260	22	281	1e-146	515	LncRNA
TCONS_00009183	GRMZM2G587194_T01	100	358	0	0	20	377	389	32	4e-178	620	LncRNA
TCONS_00009682	TCONS_00001065	100	529	0	0	1	529	670	142	0	924	LncRNA
TCONS_00010473	TCONS_00072240	90.83	109	9	1	1	108	977	1085	3e-30	129	LncRNA
TCONS_00010673	TCONS_00059900	89.11	248	25	2	55	301	247	1	3e-70	262	LncRNA
TCONS_00010676	TCONS_00001755	100	127	0	0	375	501	153	27	6e-67	252	LncRNA
TCONS_00011020	TCONS_00012055	100	458	0	0	2163	2620	458	1	0	908	LncRNA
TCONS_00011113	TCONS_00018010	91.67	132	10	1	1	132	376	506	2e-41	167	LncRNA
TCONS_00011619	TCONS_00038181	87.74	106	12	1	65	170	222	118	2e-21	99.6	LncRNA
TCONS_00011709	TCONS_00012354	91.05	190	17	0	251	440	190	1	5e-64	242	LncRNA
TCONS_00011787	TCONS_00073030	89.53	86	9	0	4	89	861	776	5e-21	99.6	LncRNA
TCONS_00011821	TCONS_00059900	92.68	123	8	1	118	239	114	236	5e-41	165	LncRNA
TCONS_00011999	TCONS_00018419	85.35	157	20	2	27	183	332	179	4e-26	115	LncRNA
TCONS_00012418	TCONS_00051577	85.51	138	20	0	8	145	619	482	5e-26	115	LncRNA
TCONS_00012837	GRMZM5G863336_T01	100	62	0	0	1	62	62	1	1e-28	123	LncRNA
TCONS_00013051	TCONS_00013091	100	255	0	0	1	255	311	57	1e-143	505	LncRNA
TCONS_00013766	TCONS_00003469	100	471	0	0	483	953	507	37	0	934	LncRNA
TCONS_00014283	TCONS_00073030	83.57	213	35	0	40	252	809	1021	5e-35	145	LncRNA
TCONS_00016813	TCONS_00059900	92.74	124	9	0	150	273	128	5	8e-44	174	LncRNA
TCONS_00017882	TCONS_00051577	86.27	284	39	0	1	284	267	550	8e-68	254	LncRNA
TCONS_00017964	TCONS_00027811	88.17	262	30	1	1	261	323	62	2e-71	266	LncRNA
TCONS_00018046	TCONS_00042180	82.33	249	44	0	1	249	482	234	8e-35	145	LncRNA
TCONS_00018161	TCONS_00048247	85.83	127	18	0	284	410	50	176	5e-24	109	LncRNA
TCONS_00018328	TCONS_00020459	90.68	118	10	1	1	117	32	149	4e-32	139	LncRNA
TCONS_00018375	TCONS_00059900	90.36	249	21	2	9	256	6	252	1e-78	289	LncRNA
TCONS_00018531	TCONS_00080178	83.19	232	39	0	197	428	336	567	1e-36	151	LncRNA
TCONS_00018629	GRMZM2G120356_T01	91.94	124	8	2	21	143	319	197	7e-37	151	LncRNA
TCONS_00020798	TCONS_00015205	100	243	0	0	1	243	307	65	2e-136	482	LncRNA
TCONS_00021020	TCONS_00002567	85.91	149	21	0	308	456	688	540	5e-30	129	LncRNA
TCONS_00021228	TCONS_00080178	83.25	203	34	0	3	205	522	724	1e-31	133	LncRNA
TCONS_00021258	TCONS_00059900	93.85	130	8	0	164	293	113	242	7e-50	194	LncRNA
TCONS_00021260	TCONS_00047768	88.27	162	18	1	1	161	325	164	2e-40	163	LncRNA
TCONS_00021385	TCONS_00018419	83.82	173	26	1	26	198	332	162	3e-26	115	LncRNA
TCONS_00021821	TCONS_00020521	100	623	0	0	68	690	623	1	0	1235	LncRNA
TCONS_00022025	TCONS_00020612	100	202	0	0	1	202	216	15	7e-112	400	LncRNA
TCONS_00022365	TCONS_00038698	98.49	332	5	0	2266	2597	332	1	1e-176	618	LncRNA
TCONS_00024502	TCONS_00030812	100	194	0	0	1	194	54	247	2e-107	385	LncRNA
TCONS_00024583	TCONS_00018419	83.41	229	33	4	83	309	296	71	2e-28	123	LncRNA
TCONS_00024762	TCONS_00038698	97.03	303	9	0	1008	1310	332	30	5e-150	529	LncRNA
TCONS_00024812	TCONS_00027994	88.18	203	24	0	1	203	273	71	2e-55	212	LncRNA
TCONS_00024943	TCONS_00031212	100	220	0	0	1	220	59	278	8e-123	436	LncRNA
TCONS_00025177	TCONS_00027811	83.04	342	57	1	595	935	367	26	1e-43	176	LncRNA
TCONS_00025221	TCONS_00018419	90.59	170	16	0	23	192	332	163	8e-55	210	LncRNA
TCONS_00025257	TCONS_00018419	85.26	156	20	2	26	180	332	179	2e-25	113	LncRNA
TCONS_00026865	TCONS_00029817	100	378	0	0	117	494	570	193	0	749	LncRNA
TCONS_00027164	TCONS_00030119	100	425	0	0	191	615	429	5	0	842	LncRNA
TCONS_00027681	TCONS_00030526	100	227	0	0	195	421	241	15	1e-126	450	LncRNA
TCONS_00027681	TCONS_00030526	100	164	0	0	1	164	435	272	4e-89	325	LncRNA
TCONS_00028316	TCONS_00018419	93.81	113	7	0	1	113	113	1	3e-41	168	LncRNA
TCONS_00028343	TCONS_00038698	97.25	109	3	0	372	480	143	251	5e-49	192	LncRNA
TCONS_00028765	TCONS_00064674	94.87	78	4	0	14	91	67	144	1e-28	123	LncRNA
TCONS_00028765	TCONS_00064674	98.18	55	1	0	147	201	206	260	5e-22	101	LncRNA
TCONS_00028850	TCONS_00017685	91.03	145	13	0	136	280	617	473	9e-47	184	LncRNA
TCONS_00028901	TCONS_00031742	100	355	0	0	980	1334	355	1	0	704	LncRNA
TCONS_00029058	TCONS_00030786	86.4	125	17	0	60	184	127	3	2e-25	113	LncRNA
TCONS_00029582	TCONS_00032373	100	385	0	0	122	506	444	60	0	710	LncRNA
TCONS_00030272	TCONS_00032803	100	380	0	0	174	553	380	1	0	753	LncRNA
TCONS_00030907	lincRNA15_PMID_24635777	86.25	160	20	2	507	666	5342	5185	4e-29	127	LncRNA
TCONS_00030907	lincRNA15_PMID_24635777	86.25	160	20	2	184	343	5342	5185	4e-29	127	LncRNA
TCONS_00031298	TCONS_00041294	100	280	0	0	1	280	399	678	2e-158	555	LncRNA
TCONS_00031314	TCONS_00095975	90.17	234	20	2	2296	2527	371	139	5e-71	268	LncRNA
TCONS_00031858	TCONS_00062279	84.77	151	22	1	31	181	88	237	3e-24	109	LncRNA
TCONS_00032256	TCONS_00038698	100	332	0	0	248	579	332	1	0	658	LncRNA
TCONS_00032331	TCONS_00038768	100	212	0	0	1	212	231	20	4e-118	420	LncRNA
TCONS_00033779	TCONS_00043375	100	215	0	0	1	215	512	726	7e-120	426	LncRNA
TCONS_00034704	TCONS_00041279	90.48	567	54	0	148	714	1015	449	0	696	LncRNA
TCONS_00034919	GRMZM2G515669_T01	100	243	0	0	1	243	116	358	2e-136	482	LncRNA
TCONS_00035070	TCONS_00072240	82.76	174	29	1	157	330	317	145	5e-21	99.6	LncRNA
TCONS_00035274	TCONS_00080251	92.55	94	6	1	241	333	343	436	3e-28	123	LncRNA
TCONS_00035277	TCONS_00093627	91.23	114	10	0	104	217	124	11	7e-35	147	LncRNA
TCONS_00035784	TCONS_00059900	90.43	209	15	3	1	205	117	324	1e-62	236	LncRNA
TCONS_00035918	TCONS_00045636	92.24	116	9	0	187	302	522	407	4e-39	159	LncRNA
TCONS_00036259	TCONS_00000113	91.95	87	6	1	782	867	256	342	1e-23	109	LncRNA
TCONS_00036420	TCONS_00035802	100	283	0	0	1	283	532	250	3e-160	561	LncRNA
TCONS_00037118	GRMZM2G125392_T01	100	248	0	0	1	248	34	281	2e-139	492	LncRNA
TCONS_00038106	TCONS_00048247	100	282	0	0	1	282	282	1	5e-159	559	LncRNA
TCONS_00038205	TCONS_00059900	92.71	96	7	0	114	209	113	208	4e-32	135	LncRNA
TCONS_00038224	TCONS_00059900	90.55	275	19	4	90	359	361	89	1e-85	313	LncRNA
TCONS_00038556	TCONS_00051577	82.35	221	39	0	129	349	286	66	4e-30	129	LncRNA
TCONS_00039064	TCONS_00018419	84.68	333	50	1	42	374	1	332	7e-66	248	LncRNA
TCONS_00040366	TCONS_00053899	100	512	0	0	115	626	1	512	0	1015	LncRNA
TCONS_00040473	TCONS_00053971	100	254	0	0	184	437	1	254	8e-143	504	LncRNA
TCONS_00041713	TCONS_00052119	100	308	0	0	1	308	331	24	3e-175	611	LncRNA
TCONS_00042288	TCONS_00059900	91.94	248	15	4	140	385	357	113	1e-82	303	LncRNA
TCONS_00042411	TCONS_00072006	94.37	71	4	0	7	77	82	12	4e-24	109	LncRNA
TCONS_00042686	TCONS_00053058	100	257	0	0	1	257	672	416	8e-145	509	LncRNA
TCONS_00042888	TCONS_00007752	87.7	244	30	0	552	795	412	169	1e-64	246	LncRNA
TCONS_00042985	TCONS_00032373	93.3	358	12	3	250	596	444	88	1e-145	513	LncRNA
TCONS_00043217	TCONS_00020089	93.94	66	4	0	168	233	66	1	3e-21	99.6	LncRNA
TCONS_00043331	TCONS_00080563	85.89	163	21	2	500	662	1470	1310	2e-28	125	LncRNA
TCONS_00043404	TCONS_00018419	87.2	125	12	1	174	294	332	208	1e-26	119	LncRNA
TCONS_00043502	TCONS_00053598	84.62	260	34	2	7	266	254	1	2e-48	190	LncRNA
TCONS_00045060	TCONS_00062804	100	233	0	0	1	233	6	238	1e-130	462	LncRNA
TCONS_00045188	TCONS_00059900	93	100	5	1	121	220	383	286	1e-32	137	LncRNA
TCONS_00045742	TCONS_00056126	100	368	0	0	1	368	450	817	0	729	LncRNA
TCONS_00045765	TCONS_00059900	83.74	289	38	6	421	704	393	109	1e-38	159	LncRNA
TCONS_00045808	TCONS_00008030	94.37	71	4	0	1308	1378	279	349	2e-23	109	LncRNA
TCONS_00045809	TCONS_00063336	91.6	357	30	0	1452	1808	2	358	5e-132	470	LncRNA
TCONS_00045965	TCONS_00077560	88.41	164	19	0	89	252	205	42	6e-44	174	LncRNA
TCONS_00046372	TCONS_00018010	90.06	161	16	0	13	173	498	338	2e-49	192	LncRNA
TCONS_00048450	TCONS_00018419	92.11	76	6	0	271	346	109	34	2e-22	103	LncRNA
TCONS_00048808	TCONS_00072114	93.24	148	8	1	67	214	20	165	3e-54	208	LncRNA
TCONS_00049264	TCONS_00063286	100	361	0	0	1	361	365	5	0	716	LncRNA
TCONS_00049301	TCONS_00063336	90.65	214	20	0	1	214	506	293	2e-71	266	LncRNA
TCONS_00049403	TCONS_00059900	90.91	77	7	0	177	253	6	82	1e-20	97.6	LncRNA
TCONS_00049682	TCONS_00007320	92.8	125	9	0	1	125	215	339	1e-44	176	LncRNA
TCONS_00051318	TCONS_00071549	92.06	214	17	0	21	234	72	285	1e-78	289	LncRNA
TCONS_00051333	TCONS_00018419	85.2	196	25	3	55	248	197	4	4e-32	137	LncRNA
TCONS_00051586	TCONS_00059900	94.59	74	2	1	129	202	361	290	2e-24	109	LncRNA
TCONS_00051630	TCONS_00072114	98.78	246	2	1	1	245	333	88	9e-129	456	LncRNA
TCONS_00051731	TCONS_00065422	93.12	756	47	2	1	752	785	31	0	1076	LncRNA
TCONS_00051958	TCONS_00080838	89.6	125	13	0	106	230	483	607	5e-35	145	LncRNA
TCONS_00052450	TCONS_00072825	100	252	0	0	421	672	1	252	2e-141	500	LncRNA
TCONS_00052763	NONATHT003745	100	70	0	0	192	261	561	492	3e-33	139	LncRNA
TCONS_00052888	TCONS_00072825	98.17	219	4	0	414	632	1	219	3e-112	402	LncRNA
TCONS_00052889	GRMZM2G517340_T01	97.42	155	4	0	1	155	172	18	7e-74	276	LncRNA
TCONS_00053744	TCONS_00040713	89.37	254	16	3	1	253	173	416	4e-76	281	LncRNA
TCONS_00053973	TCONS_00041426	94.59	74	4	0	231	304	54	127	8e-26	115	LncRNA
TCONS_00054033	TCONS_00065122	100	704	0	0	2586	3289	717	14	0	1396	LncRNA
TCONS_00054115	TCONS_00072006	100	229	0	0	1	229	229	1	2e-127	454	LncRNA
TCONS_00054120	TCONS_00077560	88	100	12	0	114	213	16	115	1e-22	103	LncRNA
TCONS_00054148	TCONS_00062887	87.24	290	31	2	44	333	307	24	3e-73	274	LncRNA
TCONS_00054178	TCONS_00059900	97.1	69	2	0	1	69	99	31	7e-28	121	LncRNA
TCONS_00054260	TCONS_00072114	100	531	0	0	52	582	531	1	0	1053	LncRNA
TCONS_00054345	TCONS_00065422	100	942	0	0	1	942	942	1	0	1867	LncRNA
TCONS_00055369	TCONS_00066702	100	251	0	0	80	330	399	149	4e-141	498	LncRNA
TCONS_00055370	TCONS_00066702	100	251	0	0	226	476	399	149	5e-141	498	LncRNA
TCONS_00057342	TCONS_00012117	88.82	152	16	1	405	555	579	428	1e-38	159	LncRNA
TCONS_00057531	TCONS_00080539	100	419	0	0	1	419	127	545	0	831	LncRNA
TCONS_00057674	TCONS_00012321	96.39	83	3	0	88	170	358	440	7e-34	141	LncRNA
TCONS_00057674	TCONS_00012321	95.18	83	3	1	88	170	209	290	4e-29	125	LncRNA
TCONS_00057833	GRMZM2G146731_T01	100	319	0	0	235	553	469	787	4e-167	585	LncRNA
TCONS_00057833	GRMZM2G146731_T01	100	236	0	0	1	236	149	384	6e-132	468	LncRNA
TCONS_00059538	lincRNA413_PMID_24635777	89.47	95	9	1	156	249	654	560	4e-21	101	LncRNA
TCONS_00059615	TCONS_00052295	89.86	138	14	0	71	208	506	643	2e-40	163	LncRNA
TCONS_00059651	GRMZM2G532748_T01	100	670	0	0	1	670	1	670	0	1328	LncRNA
TCONS_00062146	TCONS_00077795	89.11	101	11	0	90	190	162	62	4e-25	113	LncRNA
TCONS_00062528	TCONS_00063425	89.69	97	9	1	415	511	112	17	2e-22	105	LncRNA
TCONS_00062820	TCONS_00089159	100	136	0	0	1	136	158	293	3e-72	270	LncRNA
TCONS_00064439	TCONS_00088174	100	281	0	0	1	281	310	30	4e-159	557	LncRNA
TCONS_00065402	TCONS_00072240	85.55	173	24	1	78	249	351	179	1e-32	137	LncRNA
TCONS_00065989	TCONS_00027569	92.91	127	9	0	1	127	216	342	8e-46	180	LncRNA
TCONS_00067759	TCONS_00059900	91.67	132	9	1	109	238	383	252	3e-42	168	LncRNA
TCONS_00067946	TCONS_00093864	100	419	0	0	277	695	419	1	0	831	LncRNA
TCONS_00069371	TCONS_00095627	100	206	0	0	1	206	206	1	5e-114	408	LncRNA
TCONS_00069864	TCONS_00020505	90.26	267	25	1	371	637	573	308	8e-86	315	LncRNA
TCONS_00070311	GRMZM2G147020_T01	100	284	0	0	1	284	5	288	1e-160	563	LncRNA
TCONS_00070590	TCONS_00093862	88.79	223	25	0	42	264	228	6	4e-64	244	LncRNA
TCONS_00071509	TCONS_00053905	97.64	382	7	2	129	508	382	1	3e-180	628	LncRNA
TCONS_00071680	lincRNA11_PMID_24635777	90.67	193	3	2	1	193	261	84	7e-66	250	LncRNA
TCONS_00071749	lincRNA11_PMID_24635777	93.05	302	6	2	191	492	84	370	3e-124	442	LncRNA
TCONS_00001600	sbi-MIR437i	85.8	162	22	1	285	446	170	10	4e-31	131	miRNA
TCONS_00002853	tae-MIR135a_npr	91.75	97	6	2	399	494	104	9	1e-25	113	miRNA
TCONS_00050722	bdi-MIR444b	98.57	70	1	0	781	850	188	119	4e-31	131	miRNA
TCONS_00068704	sbi-MIR437g	88.98	127	12	1	873	997	176	50	3e-32	135	miRNA
TCONS_00014489	pnrd_Gma_chr9.trna15_LysCTT	95.08	61	3	0	72	132	65	5	2e-22	97.6	tRNA
TCONS_00035082	pnrd_Osa_chr12.trna26_MetCAT	100	74	0	0	397	470	1	74	6e-37	147	tRNA
TCONS_00052763	JNnc_loci0903	87.78	180	22	0	82	261	180	1	3e-49	182	snRNA
TCONS_00056470	JNnc_loci0093	90.83	109	8	2	25	133	107	1	5e-30	121	snoRNA
TCONS_00064256	JNnc_loci0033	95.59	68	3	0	334	401	70	3	9e-27	111	snoRNA
TCONS_00070856	JNnc_loci0355	93.75	80	5	0	538	617	85	6	5e-29	119	snoRNA
TCONS_00002853	JNnc_loci0196	95.6	91	4	0	403	493	91	1	7e-38	149	snoRNA
TCONS_00007802	JNnc_loci0451	92.96	71	4	1	371	441	76	7	3e-21	93.7	snoRNA
TCONS_00020687	JNnc_loci1257	96.77	62	1	1	21	82	22	82	2e-23	99.6	snoRNA
TCONS_00023199	JNnc_loci0603	90.91	132	11	1	104	235	131	1	2e-41	159	snoRNA
TCONS_00035907	JNnc_loci1131	85.71	140	19	1	103	242	140	2	7e-27	111	snoRNA
TCONS_00037532	JNnc_loci1192	86.79	106	11	1	213	315	107	2	3e-22	95.6	snoRNA
TCONS_00042323	JNnc_loci0230	95.6	91	2	1	697	787	156	68	4e-36	143	snoRNA
TCONS_00049197	JNnc_loci0178	91.61	143	9	2	815	956	144	4	2e-45	174	snoRNA
TCONS_00056461	JNnc_loci0447	92.5	80	6	0	280	359	86	7	8e-27	111	snoRNA
TCONS_00059077	JNnc_loci0833	91.46	82	7	0	567	648	82	1	3e-25	107	snoRNA
TCONS_00062950	JNnc_loci0680	95.45	66	2	1	723	787	67	2	6e-23	99.6	snoRNA
TCONS_00064257	JNnc_loci0031	95.6	91	3	1	63	152	91	1	1e-35	141	snoRNA
TCONS_00066658	JNnc_loci0603	88.98	127	11	2	109	234	125	1	6e-32	127	snoRNA
