# Supplementary material for: Genome-wide identification and functional prediction of nitrogen-responsive intergenic and intronic long non-coding RNAs in maize (Zea mays L.)
Source: BMC Genomics. 2016 May 11;17:350. doi: 10.1186/s12864-016-2650-1 (PMC4865003; doi:10.1186/s12864-016-2650-1)
Supplement: Additional file 4: Table S4. — Blast similarity results of lncRNAs and annotated coding genes across related species. (XLSX 489 kb) [file 12864_2016_2650_MOESM4_ESM.xlsx]

## Sheet: sheet1
TableS4: Sequence similarity relationships of intergenic/intronic lncRNAs among three monocots genomes by Blast alignment.
LncRNAs:						Coding RNAs:
ID	LncRNAs_Pv_Score	LncRNAs_Sb_Score	LncRNAs_Si_Score			ID	CodingRNAs_Pv_Score	CodingRNAs_Sb_Score	CodingRNAs_Si_Score
TCONS_00000294	192	297	224			TCONS_00000037	377	690	387
TCONS_00000380	109	123	0			TCONS_00000038	359	444	325
TCONS_00000694	252	163	0			TCONS_00000039	147	155	157
TCONS_00001089	198	198	174			TCONS_00000078	3970	5011	4038
TCONS_00001756	127	0	0			TCONS_00000083	517	951	527
TCONS_00001834	167	0	0			TCONS_00000085	240	297	218
TCONS_00002174	107	0	0			TCONS_00000089	727	1080	825
TCONS_00002196	129	137	0			TCONS_00000091	535	1437	698
TCONS_00002853	174	176	188			TCONS_00000092	143	311	145
TCONS_00003650	335	186	379			TCONS_00000095	525	886	620
TCONS_00004230	218	634	281			TCONS_00000097	244	242	268
TCONS_00004324	293	0	291			TCONS_00000098	153	220	155
TCONS_00004536	262	0	0			TCONS_00000101	502	1354	0
TCONS_00005317	190	0	0			TCONS_00000122	238	363	254
TCONS_00005718	121	500	0			TCONS_00000124	268	420	220
TCONS_00005742	157	0	0			TCONS_00000127	1108	1651	1074
TCONS_00005913	180	0	0			TCONS_00000129	143	222	190
TCONS_00005925	111	228	105			TCONS_00000140	521	759	569
TCONS_00006003	145	0	0			TCONS_00000141	238	262	246
TCONS_00006289	297	276	394			TCONS_00000142	238	377	246
TCONS_00006484	115	0	0			TCONS_00000143	1328	1778	1292
TCONS_00006487	252	0	0			TCONS_00000146	287	381	319
TCONS_00006495	212	0	0			TCONS_00000148	254	278	222
TCONS_00006499	105	0	0			TCONS_00000151	912	1173	833
TCONS_00007148	137	214	0			TCONS_00000160	307	555	299
TCONS_00007925	123	0	109			TCONS_00000164	143	281	151
TCONS_00008972	287	252	331			TCONS_00000180	163	444	188
TCONS_00009130	161	222	178			TCONS_00000185	220	343	244
TCONS_00009247	129	147	0			TCONS_00000186	244	505	252
TCONS_00009313	226	375	0			TCONS_00000188	327	349	319
TCONS_00009579	125	186	0			TCONS_00000195	279	404	383
TCONS_00010079	167	0	0			TCONS_00000198	955	1699	1039
TCONS_00010577	107	0	123			TCONS_00000204	276	452	258
TCONS_00010673	149	127	107			TCONS_00000205	305	371	266
TCONS_00010895	105	0	0			TCONS_00000206	196	274	188
TCONS_00011260	192	232	200			TCONS_00000217	751	1392	821
TCONS_00011683	107	0	0			TCONS_00000218	206	222	234
TCONS_00011988	149	145	155			TCONS_00000222	650	801	650
TCONS_00012388	105	0	0			TCONS_00000224	206	301	192
TCONS_00012814	121	0	0			TCONS_00000231	1055	1279	1033
TCONS_00012834	238	0	0			TCONS_00000238	648	726	603
TCONS_00013208	311	240	157			TCONS_00000245	1493	2448	2058
TCONS_00013675	107	0	0			TCONS_00000247	297	476	337
TCONS_00013782	131	139	105			TCONS_00000253	791	1140	787
TCONS_00014081	133	321	147			TCONS_00000258	248	319	248
TCONS_00014193	109	0	0			TCONS_00000264	161	426	145
TCONS_00014649	297	0	549			TCONS_00000265	133	337	0
TCONS_00014654	234	731	0			TCONS_00000267	276	404	321
TCONS_00014706	256	0	0			TCONS_00000268	208	452	232
TCONS_00014897	105	0	0			TCONS_00000273	196	268	228
TCONS_00014998	117	174	121			TCONS_00000277	309	333	329
TCONS_00015115	319	319	0			TCONS_00000278	228	398	359
TCONS_00015585	115	184	127			TCONS_00000279	168	515	428
TCONS_00016247	212	309	220			TCONS_00000280	212	515	428
TCONS_00016679	141	151	155			TCONS_00000282	440	831	301
TCONS_00017037	123	0	141			TCONS_00000295	1324	1804	1679
TCONS_00017420	151	0	115			TCONS_00000297	511	636	517
TCONS_00018375	111	0	0			TCONS_00000309	545	609	583
TCONS_00018672	141	0	0			TCONS_00000312	569	640	611
TCONS_00018764	115	0	0			TCONS_00000313	569	642	611
TCONS_00018856	135	0	0			TCONS_00000316	503	878	363
TCONS_00019071	143	246	224			TCONS_00000320	220	333	210
TCONS_00019863	168	452	137			TCONS_00000322	172	218	212
TCONS_00020312	503	369	321			TCONS_00000330	418	474	426
TCONS_00020350	129	210	105			TCONS_00000340	412	498	418
TCONS_00020687	137	115	157			TCONS_00000341	1332	1059	908
TCONS_00020866	127	153	0			TCONS_00000343	1705	2981	1834
TCONS_00021171	161	0	0			TCONS_00000346	1536	2127	1530
TCONS_00021275	206	194	226			TCONS_00000354	1302	2339	835
TCONS_00021422	272	0	0			TCONS_00000355	1324	2375	850
TCONS_00021482	182	141	0			TCONS_00000358	347	454	309
TCONS_00021535	466	109	220			TCONS_00000367	176	250	184
TCONS_00021949	442	466	184			TCONS_00000368	402	767	448
TCONS_00022340	113	0	0			TCONS_00000375	283	331	262
TCONS_00022726	165	0	0			TCONS_00000377	176	186	127
TCONS_00023158	123	202	0			TCONS_00000379	339	513	375
TCONS_00023199	182	236	174			TCONS_00000383	1804	2194	1788
TCONS_00023278	303	0	0			TCONS_00000384	583	864	599
TCONS_00023843	107	200	115			TCONS_00000386	414	494	454
TCONS_00024546	105	184	135			TCONS_00000395	480	1302	0
TCONS_00024790	605	878	1620			TCONS_00000398	710	222	198
TCONS_00024792	266	618	781			TCONS_00000403	325	317	313
TCONS_00024948	488	285	482			TCONS_00000408	1279	1717	1366
TCONS_00025089	115	121	0			TCONS_00000412	367	476	234
TCONS_00025243	113	153	135			TCONS_00000417	377	686	418
TCONS_00025488	216	0	0			TCONS_00000418	123	115	0
TCONS_00025548	188	109	178			TCONS_00000423	414	561	319
TCONS_00026957	107	321	0			TCONS_00000426	694	741	654
TCONS_00027041	137	373	155			TCONS_00000433	297	523	234
TCONS_00027054	159	373	212			TCONS_00000434	165	513	172
TCONS_00027320	367	321	398			TCONS_00000438	1582	1830	1512
TCONS_00028316	117	0	107			TCONS_00000439	563	696	603
TCONS_00028349	137	0	0			TCONS_00000442	270	385	293
TCONS_00029044	105	0	0			TCONS_00000443	428	704	442
TCONS_00029387	303	0	0			TCONS_00000444	951	1528	955
TCONS_00029911	178	204	151			TCONS_00000445	1114	1786	1241
TCONS_00030165	234	141	250			TCONS_00000455	214	258	159
TCONS_00030670	109	454	139			TCONS_00000456	200	210	192
TCONS_00030849	117	127	0			TCONS_00000457	299	389	323
TCONS_00030907	252	0	0			TCONS_00000458	311	410	335
TCONS_00031136	159	279	167			TCONS_00000469	232	394	272
TCONS_00031292	262	0	234			TCONS_00000471	410	498	434
TCONS_00031403	129	272	121			TCONS_00000472	412	500	436
TCONS_00031666	404	1437	1382			TCONS_00000481	394	821	599
TCONS_00032029	117	268	0			TCONS_00000482	394	821	599
TCONS_00032175	190	0	0			TCONS_00000484	341	496	371
TCONS_00032202	137	0	0			TCONS_00000490	454	454	452
TCONS_00032276	323	420	377			TCONS_00000498	890	1255	969
TCONS_00032418	109	262	0			TCONS_00000499	121	161	153
TCONS_00032859	272	1463	347			TCONS_00000504	1659	2246	1705
TCONS_00033360	206	371	0			TCONS_00000508	3520	5445	3651
TCONS_00033457	119	159	0			TCONS_00000511	180	327	252
TCONS_00033587	232	238	232			TCONS_00000513	220	260	212
TCONS_00033618	113	0	0			TCONS_00000519	1409	1869	1552
TCONS_00034149	317	494	331			TCONS_00000540	337	396	341
TCONS_00034392	161	194	200			TCONS_00000545	718	860	757
TCONS_00034760	125	113	115			TCONS_00000547	200	456	256
TCONS_00034972	283	0	0			TCONS_00000549	200	456	256
TCONS_00035025	141	226	151			TCONS_00000552	674	815	722
TCONS_00035061	109	0	0			TCONS_00000554	295	335	327
TCONS_00035082	139	1011	1062			TCONS_00000562	305	458	323
TCONS_00035354	123	0	0			TCONS_00000564	513	642	474
TCONS_00035502	137	188	0			TCONS_00000567	1092	1281	1068
TCONS_00035862	139	240	167			TCONS_00000568	579	955	521
TCONS_00035907	161	212	161			TCONS_00000570	579	922	521
TCONS_00036147	111	111	0			TCONS_00000575	214	521	216
TCONS_00036232	107	204	127			TCONS_00000580	381	375	357
TCONS_00036239	129	107	0			TCONS_00000582	870	1037	902
TCONS_00036456	133	414	0			TCONS_00000594	373	365	359
TCONS_00037118	109	315	0			TCONS_00000595	716	906	779
TCONS_00037532	190	178	194			TCONS_00000600	377	486	375
TCONS_00038155	176	0	0			TCONS_00000601	311	375	289
TCONS_00038205	115	0	0			TCONS_00000602	283	460	0
TCONS_00038224	119	111	0			TCONS_00000603	283	460	0
TCONS_00038354	109	127	119			TCONS_00000607	513	537	515
TCONS_00038417	159	1009	159			TCONS_00000609	365	525	365
TCONS_00038493	149	359	0			TCONS_00000611	1437	1810	1407
TCONS_00038595	297	321	283			TCONS_00000613	632	825	745
TCONS_00038605	137	0	0			TCONS_00000621	1621	2127	1685
TCONS_00039064	105	0	0			TCONS_00000625	289	398	299
TCONS_00039150	266	127	0			TCONS_00000626	287	398	295
TCONS_00039862	230	0	0			TCONS_00000627	287	398	295
TCONS_00040898	121	345	133			TCONS_00000632	959	2817	1251
TCONS_00041320	375	589	440			TCONS_00000635	184	224	208
TCONS_00041743	147	303	0			TCONS_00000640	416	539	416
TCONS_00042038	541	0	410			TCONS_00000647	325	361	305
TCONS_00042051	137	228	155			TCONS_00000653	309	385	285
TCONS_00042070	107	0	0			TCONS_00000662	161	278	0
TCONS_00042081	496	1669	458			TCONS_00000670	186	339	212
TCONS_00042288	115	111	0			TCONS_00000673	398	817	533
TCONS_00042323	206	254	145			TCONS_00000688	293	474	278
TCONS_00042445	115	131	0			TCONS_00000696	232	313	232
TCONS_00042605	155	0	668			TCONS_00000701	1477	1810	1469
TCONS_00042717	123	0	0			TCONS_00000702	1477	1810	1469
TCONS_00042928	105	157	0			TCONS_00000706	232	460	232
TCONS_00043089	137	0	0			TCONS_00000707	569	971	696
TCONS_00043600	204	226	174			TCONS_00000708	620	819	618
TCONS_00043737	194	202	0			TCONS_00000709	620	819	618
TCONS_00043792	107	0	0			TCONS_00000710	200	248	196
TCONS_00044408	105	137	105			TCONS_00000712	163	392	170
TCONS_00044451	107	278	127			TCONS_00000730	807	1818	642
TCONS_00044997	167	165	121			TCONS_00000738	287	658	379
TCONS_00045349	121	0	0			TCONS_00000740	416	688	436
TCONS_00045480	216	167	192			TCONS_00000742	494	906	507
TCONS_00045757	125	137	0			TCONS_00000745	432	511	432
TCONS_00045811	123	0	119			TCONS_00000748	297	460	369
TCONS_00045938	420	0	178			TCONS_00000753	400	488	424
TCONS_00046052	129	0	149			TCONS_00000755	1568	2020	1639
TCONS_00046102	127	0	232			TCONS_00000780	194	242	202
TCONS_00046558	178	648	208			TCONS_00000789	500	626	533
TCONS_00046693	307	436	0			TCONS_00000790	747	856	797
TCONS_00046812	113	0	0			TCONS_00000794	192	226	161
TCONS_00046936	121	226	0			TCONS_00000811	1116	1120	1205
TCONS_00047377	121	357	0			TCONS_00000812	1116	1110	1205
TCONS_00047487	143	0	0			TCONS_00000818	650	1031	0
TCONS_00047578	115	0	0			TCONS_00000819	646	1209	279
TCONS_00047978	216	0	0			TCONS_00000826	353	462	335
TCONS_00048029	157	258	125			TCONS_00000827	313	381	331
TCONS_00048321	186	0	113			TCONS_00000828	216	381	224
TCONS_00048473	127	0	121			TCONS_00000833	1497	2472	1477
TCONS_00048616	121	0	0			TCONS_00000834	365	545	389
TCONS_00048915	119	230	0			TCONS_00000837	168	256	167
TCONS_00048949	333	315	341			TCONS_00000842	567	656	555
TCONS_00049197	198	238	204			TCONS_00000843	2444	3715	2393
TCONS_00049383	268	0	214			TCONS_00000848	220	238	188
TCONS_00050212	258	0	153			TCONS_00000849	198	291	194
TCONS_00050279	119	186	0			TCONS_00000853	507	622	486
TCONS_00050284	196	0	161			TCONS_00000864	190	579	155
TCONS_00050722	165	262	188			TCONS_00000865	145	337	131
TCONS_00050773	151	274	137			TCONS_00000866	392	614	335
TCONS_00050848	117	200	0			TCONS_00000867	392	650	333
TCONS_00050876	256	749	244			TCONS_00000874	1441	1750	1457
TCONS_00051333	139	115	123			TCONS_00000876	317	478	325
TCONS_00051742	347	377	0			TCONS_00000890	359	446	343
TCONS_00052574	240	549	0			TCONS_00000915	1546	2050	1518
TCONS_00052749	117	0	0			TCONS_00000923	442	553	418
TCONS_00052763	202	224	198			TCONS_00000928	654	1025	555
TCONS_00052806	159	0	220			TCONS_00000929	494	668	478
TCONS_00052890	170	274	0			TCONS_00000937	797	1243	908
TCONS_00053288	127	123	159			TCONS_00000939	795	1834	755
TCONS_00053493	240	0	0			TCONS_00000945	291	458	299
TCONS_00053525	111	143	0			TCONS_00000948	392	456	371
TCONS_00053933	165	0	0			TCONS_00000972	490	446	339
TCONS_00054349	404	230	503			TCONS_00000991	928	1088	896
TCONS_00054515	208	383	0			TCONS_00001001	335	549	351
TCONS_00054532	182	216	0			TCONS_00001004	337	426	313
TCONS_00054740	131	127	0			TCONS_00001015	837	971	781
TCONS_00054902	121	123	0			TCONS_00001016	603	511	387
TCONS_00055156	123	0	105			TCONS_00001019	297	587	460
TCONS_00055490	222	325	184			TCONS_00001024	216	281	192
TCONS_00056113	123	577	192			TCONS_00001025	216	244	206
TCONS_00056470	256	424	274			TCONS_00001026	581	1082	652
TCONS_00056511	107	0	0			TCONS_00001030	793	1025	825
TCONS_00056964	731	682	1080			TCONS_00001039	228	315	218
TCONS_00056985	232	208	176			TCONS_00001041	367	583	414
TCONS_00057077	109	0	0			TCONS_00001044	176	258	210
TCONS_00057283	105	0	0			TCONS_00001045	226	396	256
TCONS_00057862	238	591	254			TCONS_00001046	226	396	256
TCONS_00057863	119	509	121			TCONS_00001047	323	817	289
TCONS_00058144	262	262	270			TCONS_00001048	317	817	283
TCONS_00058933	133	192	131			TCONS_00001057	509	1667	549
TCONS_00059077	111	172	125			TCONS_00001068	2678	2404	2775
TCONS_00059105	111	178	125			TCONS_00001071	2531	3225	2565
TCONS_00059184	135	272	105			TCONS_00001082	176	291	174
TCONS_00059538	157	170	0			TCONS_00001083	410	585	482
TCONS_00060340	196	0	0			TCONS_00001084	412	587	484
TCONS_00060682	125	145	0			TCONS_00001086	228	244	266
TCONS_00061271	279	392	206			TCONS_00001097	1459	1842	1284
TCONS_00061890	137	145	0			TCONS_00001111	805	900	726
TCONS_00062189	153	123	151			TCONS_00001126	1548	1851	1663
TCONS_00062929	220	307	200			TCONS_00001139	125	268	129
TCONS_00062950	147	178	133			TCONS_00001142	731	920	700
TCONS_00063131	121	123	117			TCONS_00001156	305	341	299
TCONS_00063138	115	0	0			TCONS_00001157	309	345	303
TCONS_00063663	139	236	163			TCONS_00001161	174	210	190
TCONS_00063903	145	295	167			TCONS_00001168	270	549	161
TCONS_00064256	167	159	141			TCONS_00001169	176	549	123
TCONS_00064257	143	170	147			TCONS_00001178	480	567	440
TCONS_00064775	281	321	244			TCONS_00001180	163	262	149
TCONS_00065111	131	0	121			TCONS_00001183	781	1019	751
TCONS_00065704	174	476	0			TCONS_00001184	2773	3574	2942
TCONS_00065810	109	137	0			TCONS_00001188	325	692	482
TCONS_00066230	202	210	0			TCONS_00001189	636	955	614
TCONS_00066371	167	0	0			TCONS_00001191	309	583	315
TCONS_00066658	145	180	145			TCONS_00001192	942	1227	979
TCONS_00066953	147	285	0			TCONS_00001193	1047	1693	1017
TCONS_00067348	117	111	125			TCONS_00001194	412	496	420
TCONS_00067366	186	0	0			TCONS_00001196	167	270	143
TCONS_00067461	151	0	0			TCONS_00001197	305	557	252
TCONS_00067486	157	416	157			TCONS_00001198	305	565	252
TCONS_00067965	131	0	0			TCONS_00001200	688	823	642
TCONS_00067969	349	0	1586			TCONS_00001202	686	874	638
TCONS_00067970	1855	0	638			TCONS_00001205	351	601	327
TCONS_00068329	230	599	222			TCONS_00001208	492	636	460
TCONS_00068406	486	995	890			TCONS_00001209	955	1078	989
TCONS_00068513	168	206	178			TCONS_00001211	886	989	902
TCONS_00068675	151	327	0			TCONS_00001220	916	1090	1031
TCONS_00068866	412	771	500			TCONS_00001231	1138	1407	1140
TCONS_00069140	420	587	450			TCONS_00001233	1031	1560	1043
TCONS_00069184	115	0	0			TCONS_00001234	194	371	198
TCONS_00069193	151	174	165			TCONS_00001235	450	948	331
TCONS_00069401	527	605	496			TCONS_00001236	268	507	291
TCONS_00070018	111	0	0			TCONS_00001240	432	531	424
TCONS_00070068	129	494	0			TCONS_00001245	305	464	315
TCONS_00070150	244	0	0			TCONS_00001246	882	1340	866
TCONS_00070195	107	0	0			TCONS_00001248	281	369	291
TCONS_00070245	1590	190	0			TCONS_00001255	174	385	190
TCONS_00070273	184	0	139			TCONS_00001256	174	311	190
TCONS_00070368	198	0	0			TCONS_00001257	1370	1786	1473
TCONS_00070801	159	400	182			TCONS_00001266	2646	2960	2615
TCONS_00070840	470	579	480			TCONS_00001272	674	1132	737
TCONS_00070856	167	244	147			TCONS_00001273	422	690	363
TCONS_00070968	123	0	0			TCONS_00001295	870	1239	868
TCONS_00071228	202	0	184			TCONS_00001302	188	188	188
TCONS_00071664	109	0	0			TCONS_00001304	829	912	809
TCONS_00071665	357	157	1084			TCONS_00001305	1072	1039	1041
TCONS_00071672	472	1877	555			TCONS_00001310	1306	2783	1929
TCONS_00071673	412	1189	0			TCONS_00001319	230	303	228
TCONS_00071677	482	125	0			TCONS_00001324	555	1021	579
TCONS_00071680	212	155	228			TCONS_00001330	174	222	190
TCONS_00071681	113	464	113			TCONS_00001331	1292	1514	1300
TCONS_00071703	117	167	167			TCONS_00001332	319	490	361
TCONS_00071715	157	1683	0			TCONS_00001336	176	260	167
TCONS_00071721	1788	416	640			TCONS_00001338	319	343	303
TCONS_00071730	266	0	797			TCONS_00001339	319	343	303
TCONS_00071744	490	125	0			TCONS_00001342	712	783	704
TCONS_00071787	200	0	115			TCONS_00001344	817	979	846
TCONS_00071789	787	1683	113			TCONS_00001350	303	315	287
TCONS_00071791	153	0	174			TCONS_00001359	422	581	398
TCONS_00071795	799	1003	192			TCONS_00001361	218	309	218
TCONS_00071796	640	204	640			TCONS_00001362	147	161	133
TCONS_00071873	137	400	0			TCONS_00001364	278	430	244
TCONS_00071949	119	262	0			TCONS_00001367	281	377	315
TCONS_00071953	157	396	107			TCONS_00001368	281	377	315
TCONS_00072024	105	153	0			TCONS_00001371	870	1074	860
TCONS_00072032	168	264	127			TCONS_00001384	400	583	416
TCONS_00072145	111	131	117			TCONS_00001386	634	838	620
TCONS_00000008	0	117	0			TCONS_00001393	369	444	361
TCONS_00000105	0	137	0			TCONS_00001394	1049	1564	1068
TCONS_00000339	0	246	0			TCONS_00001406	325	436	313
TCONS_00000366	0	107	0			TCONS_00001412	751	1045	767
TCONS_00000389	0	133	0			TCONS_00001413	127	266	127
TCONS_00000658	0	109	0			TCONS_00001414	965	1479	953
TCONS_00000683	0	389	0			TCONS_00001415	652	710	676
TCONS_00000724	0	176	0			TCONS_00001430	547	517	531
TCONS_00000774	0	283	0			TCONS_00001432	1594	2075	977
TCONS_00000831	0	220	0			TCONS_00001433	442	537	426
TCONS_00000857	0	143	0			TCONS_00001441	533	827	569
TCONS_00001291	0	200	0			TCONS_00001443	414	404	404
TCONS_00001345	0	214	0			TCONS_00001444	392	321	369
TCONS_00001579	0	297	0			TCONS_00001446	1441	1774	1443
TCONS_00001600	0	444	0			TCONS_00001458	1179	1738	1193
TCONS_00001654	0	285	0			TCONS_00001459	698	936	650
TCONS_00002106	0	182	0			TCONS_00001465	390	420	258
TCONS_00002146	0	123	0			TCONS_00001483	662	1235	823
TCONS_00002171	0	137	0			TCONS_00001486	662	862	644
TCONS_00002731	0	133	0			TCONS_00001492	402	890	367
TCONS_00003419	0	264	0			TCONS_00001494	1832	2109	1911
TCONS_00003431	0	279	0			TCONS_00001508	2177	2700	2280
TCONS_00003628	0	186	0			TCONS_00001518	571	686	583
TCONS_00003732	0	172	0			TCONS_00001519	377	492	373
TCONS_00003767	0	694	0			TCONS_00001521	341	614	345
TCONS_00004082	0	240	0			TCONS_00001524	274	603	194
TCONS_00004321	0	145	0			TCONS_00001530	192	537	418
TCONS_00005073	0	218	0			TCONS_00001531	192	515	410
TCONS_00005486	0	240	0			TCONS_00001533	192	389	194
TCONS_00005531	0	234	0			TCONS_00001539	434	531	434
TCONS_00005719	0	222	0			TCONS_00001542	313	396	317
TCONS_00005746	0	212	0			TCONS_00001546	1532	1842	1493
TCONS_00005909	0	355	0			TCONS_00001547	1612	1929	1580
TCONS_00005917	0	125	0			TCONS_00001548	317	511	238
TCONS_00005957	0	206	0			TCONS_00001559	599	599	644
TCONS_00006072	0	127	0			TCONS_00001567	220	254	214
TCONS_00006113	0	174	0			TCONS_00001570	470	773	450
TCONS_00006197	0	305	0			TCONS_00001573	176	165	159
TCONS_00006206	0	285	0			TCONS_00001575	224	303	198
TCONS_00006270	0	555	0			TCONS_00001585	161	303	161
TCONS_00006518	0	262	0			TCONS_00001586	161	303	161
TCONS_00006724	0	317	0			TCONS_00001590	206	163	141
TCONS_00006874	0	438	0			TCONS_00001615	151	168	151
TCONS_00006899	0	113	0			TCONS_00001635	394	922	470
TCONS_00007006	0	674	0			TCONS_00001639	452	557	482
TCONS_00007094	0	321	0			TCONS_00001644	351	607	402
TCONS_00007198	0	141	0			TCONS_00001649	279	359	256
TCONS_00007213	0	236	0			TCONS_00001650	226	250	254
TCONS_00007428	0	172	0			TCONS_00001662	434	513	442
TCONS_00007444	0	145	0			TCONS_00001665	2626	4072	2928
TCONS_00007466	0	117	0			TCONS_00001666	252	345	260
TCONS_00007505	0	365	0			TCONS_00001667	567	583	535
TCONS_00007802	0	167	133			TCONS_00001696	466	694	494
TCONS_00007819	0	115	0			TCONS_00001697	127	176	0
TCONS_00007838	0	242	0			TCONS_00001698	345	1219	389
TCONS_00008012	0	270	0			TCONS_00001702	777	1146	811
TCONS_00008277	0	163	0			TCONS_00001703	890	1507	985
TCONS_00008644	0	188	0			TCONS_00001704	214	438	198
TCONS_00008725	0	180	0			TCONS_00001711	252	476	276
TCONS_00008729	0	246	0			TCONS_00001715	987	1859	1140
TCONS_00008850	0	105	0			TCONS_00001731	486	712	486
TCONS_00009075	0	180	0			TCONS_00001732	1245	1524	1150
TCONS_00009145	0	238	0			TCONS_00001734	317	394	301
TCONS_00009248	0	242	0			TCONS_00001735	547	652	503
TCONS_00009259	0	244	0			TCONS_00001754	123	196	180
TCONS_00009501	0	454	0			TCONS_00001770	180	416	206
TCONS_00009624	0	337	176			TCONS_00001771	180	301	206
TCONS_00009697	0	184	0			TCONS_00001786	571	827	626
TCONS_00009847	0	238	0			TCONS_00001794	111	321	127
TCONS_00010048	0	226	0			TCONS_00001795	111	321	127
TCONS_00010094	0	329	0			TCONS_00001805	260	400	289
TCONS_00010149	0	408	0			TCONS_00001816	295	355	305
TCONS_00010164	0	143	0			TCONS_00001818	632	1062	769
TCONS_00010371	0	293	147			TCONS_00001825	182	190	174
TCONS_00010515	0	410	0			TCONS_00001826	182	190	174
TCONS_00010657	0	347	0			TCONS_00001828	365	496	369
TCONS_00010773	0	111	0			TCONS_00001829	365	496	369
TCONS_00010779	0	107	0			TCONS_00001830	260	377	250
TCONS_00010954	0	137	0			TCONS_00001833	755	1080	779
TCONS_00010991	0	113	0			TCONS_00001841	206	539	0
TCONS_00011230	0	232	0			TCONS_00001844	599	813	638
TCONS_00011380	0	117	0			TCONS_00001867	335	351	327
TCONS_00012302	0	109	0			TCONS_00001868	224	262	210
TCONS_00014082	0	129	0			TCONS_00001901	176	279	0
TCONS_00014184	0	147	147			TCONS_00001912	220	426	236
TCONS_00014347	0	460	0			TCONS_00001913	141	351	186
TCONS_00014606	0	274	0			TCONS_00001922	777	910	777
TCONS_00014607	0	204	0			TCONS_00001931	470	527	462
TCONS_00014708	0	389	0			TCONS_00001933	341	500	333
TCONS_00014795	0	145	0			TCONS_00001934	341	500	333
TCONS_00015144	0	113	0			TCONS_00001935	337	385	329
TCONS_00015180	0	141	0			TCONS_00001936	174	228	204
TCONS_00015385	0	174	0			TCONS_00001939	262	444	208
TCONS_00015510	0	228	0			TCONS_00001940	347	470	377
TCONS_00015545	0	131	0			TCONS_00001954	373	472	394
TCONS_00015569	0	373	0			TCONS_00001955	373	472	394
TCONS_00015726	0	163	0			TCONS_00001956	341	373	341
TCONS_00015791	0	359	0			TCONS_00001957	478	2319	456
TCONS_00015830	0	228	0			TCONS_00001961	218	704	410
TCONS_00015839	0	159	0			TCONS_00001964	1677	2502	1711
TCONS_00016145	0	210	0			TCONS_00001981	333	513	349
TCONS_00016299	0	244	0			TCONS_00001983	454	668	494
TCONS_00016427	0	274	0			TCONS_00001991	186	228	194
TCONS_00016676	0	141	0			TCONS_00001995	212	234	202
TCONS_00016819	0	281	0			TCONS_00001996	212	234	202
TCONS_00016939	0	129	0			TCONS_00001997	212	234	202
TCONS_00016980	0	151	0			TCONS_00002017	206	230	206
TCONS_00017208	0	333	0			TCONS_00002018	206	230	206
TCONS_00017211	0	668	0			TCONS_00002028	708	1162	854
TCONS_00017338	0	408	0			TCONS_00002032	133	159	141
TCONS_00017404	0	252	0			TCONS_00002044	448	567	503
TCONS_00017633	0	365	0			TCONS_00002045	523	735	547
TCONS_00017807	0	178	0			TCONS_00002046	603	660	539
TCONS_00017989	0	309	0			TCONS_00002048	133	250	115
TCONS_00018195	0	281	0			TCONS_00002060	272	394	317
TCONS_00018328	0	141	0			TCONS_00002061	422	521	414
TCONS_00018385	0	396	0			TCONS_00002074	161	190	0
TCONS_00018758	0	765	0			TCONS_00002082	285	309	262
TCONS_00018760	0	143	0			TCONS_00002085	295	398	327
TCONS_00018766	0	137	149			TCONS_00002090	1604	2755	1540
TCONS_00019055	0	492	0			TCONS_00002091	876	1170	821
TCONS_00019175	0	170	0			TCONS_00002097	297	347	329
TCONS_00019202	0	111	0			TCONS_00002109	329	1193	363
TCONS_00019376	0	250	119			TCONS_00002111	2022	2523	1960
TCONS_00019631	0	620	0			TCONS_00002113	170	234	178
TCONS_00019656	0	174	0			TCONS_00002134	305	416	329
TCONS_00019763	0	422	0			TCONS_00002137	268	315	291
TCONS_00019799	0	281	0			TCONS_00002141	613	835	599
TCONS_00019804	0	408	0			TCONS_00002143	565	490	529
TCONS_00020180	0	545	0			TCONS_00002144	295	484	323
TCONS_00020220	0	307	0			TCONS_00002158	450	706	444
TCONS_00020297	0	127	0			TCONS_00002172	305	638	299
TCONS_00020452	0	119	0			TCONS_00002184	133	299	113
TCONS_00021030	0	129	0			TCONS_00002186	714	813	1170
TCONS_00021104	0	188	0			TCONS_00002217	347	448	313
TCONS_00021239	0	313	0			TCONS_00002237	192	254	192
TCONS_00021258	0	109	0			TCONS_00002241	252	438	242
TCONS_00021915	0	125	0			TCONS_00002243	1183	1556	1223
TCONS_00021920	0	303	0			TCONS_00002254	325	494	325
TCONS_00022029	0	151	0			TCONS_00002263	317	349	341
TCONS_00022193	0	157	115			TCONS_00002264	313	315	337
TCONS_00022283	0	283	0			TCONS_00002284	394	1094	0
TCONS_00022328	0	188	0			TCONS_00002291	182	278	202
TCONS_00022557	0	143	0			TCONS_00002293	220	252	194
TCONS_00022606	0	184	0			TCONS_00002334	303	1078	379
TCONS_00022841	0	131	0			TCONS_00002360	607	630	599
TCONS_00023136	0	141	0			TCONS_00002377	137	456	170
TCONS_00023178	0	270	0			TCONS_00002380	674	712	690
TCONS_00023243	0	145	0			TCONS_00002389	609	1055	605
TCONS_00023333	0	121	0			TCONS_00002390	609	1057	605
TCONS_00023358	0	747	0			TCONS_00002392	121	319	250
TCONS_00023553	0	109	0			TCONS_00002393	121	301	242
TCONS_00023588	0	139	0			TCONS_00002405	345	406	357
TCONS_00023612	0	147	0			TCONS_00002412	149	149	125
TCONS_00023710	0	299	0			TCONS_00002418	355	951	381
TCONS_00023849	0	319	0			TCONS_00002427	1780	3608	2436
TCONS_00023875	0	149	0			TCONS_00002435	1106	1277	1134
TCONS_00023995	0	147	0			TCONS_00002441	240	771	0
TCONS_00024033	0	212	0			TCONS_00002443	216	618	0
TCONS_00024053	0	216	0			TCONS_00002447	1001	1296	1118
TCONS_00024128	0	206	0			TCONS_00002450	394	492	402
TCONS_00024179	0	613	0			TCONS_00002469	793	622	442
TCONS_00024270	0	135	0			TCONS_00002477	244	379	135
TCONS_00024302	0	274	0			TCONS_00002478	168	379	145
TCONS_00024319	0	198	0			TCONS_00002493	1958	2617	2309
TCONS_00024332	0	135	0			TCONS_00002495	1168	1534	1247
TCONS_00024463	0	170	0			TCONS_00002496	1168	1534	1247
TCONS_00024589	0	236	0			TCONS_00002516	347	543	367
TCONS_00024787	0	129	0			TCONS_00002548	143	430	135
TCONS_00025157	0	143	0			TCONS_00002554	500	591	498
TCONS_00025327	0	117	0			TCONS_00002558	498	527	436
TCONS_00025466	0	165	0			TCONS_00002565	607	771	620
TCONS_00025563	0	220	0			TCONS_00002566	200	279	172
TCONS_00025728	0	186	0			TCONS_00002571	476	589	494
TCONS_00025809	0	601	0			TCONS_00002579	426	731	426
TCONS_00026310	0	652	115			TCONS_00002580	422	500	422
TCONS_00026311	0	121	0			TCONS_00002585	178	333	190
TCONS_00026577	0	143	0			TCONS_00002601	186	385	218
TCONS_00026649	0	264	0			TCONS_00002602	186	385	218
TCONS_00026707	0	323	0			TCONS_00002616	642	930	614
TCONS_00026834	0	107	0			TCONS_00002623	149	147	125
TCONS_00027043	0	418	0			TCONS_00002644	466	593	466
TCONS_00027083	0	125	0			TCONS_00002648	1019	1451	1197
TCONS_00027118	0	394	0			TCONS_00002686	609	831	607
TCONS_00027236	0	165	0			TCONS_00002713	4414	6415	4557
TCONS_00027244	0	519	0			TCONS_00002728	172	242	157
TCONS_00027379	0	119	0			TCONS_00002749	1140	2081	1217
TCONS_00027476	0	135	105			TCONS_00002769	317	325	333
TCONS_00027533	0	414	0			TCONS_00002774	593	646	549
TCONS_00027588	0	153	0			TCONS_00002789	299	444	309
TCONS_00027724	0	289	0			TCONS_00002793	198	303	206
TCONS_00028042	0	182	0			TCONS_00002798	285	373	266
TCONS_00028683	0	178	0			TCONS_00002799	589	840	634
TCONS_00028727	0	515	0			TCONS_00002800	494	565	509
TCONS_00028756	0	442	184			TCONS_00002817	848	767	767
TCONS_00028960	0	143	0			TCONS_00002831	404	436	400
TCONS_00029083	0	198	0			TCONS_00002848	289	476	276
TCONS_00029162	0	200	0			TCONS_00002861	184	301	184
TCONS_00029298	0	107	0			TCONS_00002862	377	500	377
TCONS_00029365	0	145	0			TCONS_00002875	486	636	498
TCONS_00029367	0	170	0			TCONS_00002885	541	676	496
TCONS_00029500	0	210	0			TCONS_00002886	511	496	480
TCONS_00029564	0	133	0			TCONS_00002891	2079	2559	1978
TCONS_00029639	0	775	0			TCONS_00002892	2079	2559	1978
TCONS_00029641	0	159	0			TCONS_00002894	567	920	565
TCONS_00029670	0	176	0			TCONS_00002909	2064	3100	1958
TCONS_00029883	0	240	0			TCONS_00002913	371	731	426
TCONS_00029908	0	117	0			TCONS_00002939	422	682	474
TCONS_00030302	0	367	0			TCONS_00002946	369	438	396
TCONS_00030343	0	444	0			TCONS_00002958	434	474	434
TCONS_00030492	0	228	107			TCONS_00002993	543	640	545
TCONS_00030651	0	204	0			TCONS_00002999	176	305	228
TCONS_00030713	0	133	0			TCONS_00003012	428	571	420
TCONS_00030857	0	283	0			TCONS_00003043	222	539	161
TCONS_00030915	0	317	0			TCONS_00003053	1231	1483	1231
TCONS_00031076	0	184	0			TCONS_00003056	739	733	660
TCONS_00031112	0	188	0			TCONS_00003067	351	408	0
TCONS_00031260	0	323	0			TCONS_00003076	807	1302	807
TCONS_00031825	0	125	0			TCONS_00003080	327	706	281
TCONS_00031827	0	464	0			TCONS_00003099	1102	1372	1181
TCONS_00031832	0	278	0			TCONS_00003110	1425	2232	1409
TCONS_00032000	0	151	0			TCONS_00003142	299	331	291
TCONS_00032331	0	127	0			TCONS_00003173	1457	1774	1546
TCONS_00032949	0	337	0			TCONS_00003182	305	448	321
TCONS_00033064	0	125	0			TCONS_00003189	773	1822	835
TCONS_00033094	0	319	0			TCONS_00003215	2077	2894	2095
TCONS_00033280	0	258	0			TCONS_00003290	236	476	226
TCONS_00033281	0	410	0			TCONS_00003291	236	476	226
TCONS_00033321	0	149	0			TCONS_00003292	236	476	226
TCONS_00033334	0	107	0			TCONS_00003304	262	496	254
TCONS_00033523	0	260	0			TCONS_00003375	212	301	196
TCONS_00033702	0	119	0			TCONS_00003376	212	276	196
TCONS_00033717	0	167	0			TCONS_00003660	860	983	868
TCONS_00033722	0	105	0			TCONS_00003716	159	0	178
TCONS_00033766	0	392	0			TCONS_00003742	159	0	192
TCONS_00034011	0	117	0			TCONS_00003749	147	642	145
TCONS_00034074	0	325	0			TCONS_00003779	664	1124	474
TCONS_00034165	0	119	0			TCONS_00003780	664	1124	474
TCONS_00034255	0	163	0			TCONS_00003836	2680	2918	1316
TCONS_00034323	0	470	0			TCONS_00003841	331	387	331
TCONS_00034439	0	373	0			TCONS_00003882	165	212	188
TCONS_00034701	0	137	0			TCONS_00003886	630	1221	642
TCONS_00034885	0	470	0			TCONS_00003924	394	1179	533
TCONS_00034919	0	141	0			TCONS_00003928	232	394	276
TCONS_00034971	0	155	0			TCONS_00003929	232	394	276
TCONS_00035081	0	127	0			TCONS_00003960	276	541	260
TCONS_00035341	0	420	105			TCONS_00003964	638	611	636
TCONS_00035583	0	107	0			TCONS_00003986	1663	2268	1790
TCONS_00036513	0	107	143			TCONS_00003989	741	900	690
TCONS_00036572	0	125	0			TCONS_00003992	234	319	149
TCONS_00036640	0	416	0			TCONS_00004002	321	416	345
TCONS_00036846	0	137	0			TCONS_00004029	1261	2034	1473
TCONS_00036923	0	214	0			TCONS_00004037	163	424	141
TCONS_00037116	0	242	0			TCONS_00004040	618	1572	634
TCONS_00037373	0	145	0			TCONS_00004053	182	474	198
TCONS_00037555	0	216	0			TCONS_00004057	151	283	174
TCONS_00037704	0	222	0			TCONS_00004064	226	438	172
TCONS_00037767	0	170	0			TCONS_00004068	737	781	714
TCONS_00037971	0	182	0			TCONS_00004080	345	549	394
TCONS_00038273	0	155	0			TCONS_00004081	3261	4020	3211
TCONS_00038482	0	165	0			TCONS_00004083	525	739	616
TCONS_00038778	0	406	230			TCONS_00004099	989	1039	878
TCONS_00038906	0	242	0			TCONS_00004129	2444	2591	2490
TCONS_00039003	0	218	0			TCONS_00004134	111	119	155
TCONS_00039325	0	178	0			TCONS_00004199	363	418	387
TCONS_00039346	0	347	0			TCONS_00004204	244	613	232
TCONS_00039364	0	137	0			TCONS_00004238	492	884	468
TCONS_00039537	0	287	0			TCONS_00004278	1320	1520	1267
TCONS_00039752	0	248	0			TCONS_00004301	928	1059	963
TCONS_00040196	0	157	147			TCONS_00004306	264	264	260
TCONS_00040333	0	359	0			TCONS_00004325	825	946	785
TCONS_00040403	0	494	0			TCONS_00004328	438	480	456
TCONS_00040583	0	155	0			TCONS_00004337	256	543	256
TCONS_00040604	0	121	0			TCONS_00004359	694	908	733
TCONS_00040631	0	155	0			TCONS_00004367	511	616	503
TCONS_00040738	0	157	0			TCONS_00004372	167	456	157
TCONS_00040817	0	422	0			TCONS_00004427	1415	2288	1275
TCONS_00040857	0	272	0			TCONS_00004436	724	860	622
TCONS_00041136	0	139	0			TCONS_00004439	163	274	186
TCONS_00041173	0	141	0			TCONS_00004446	317	658	406
TCONS_00041174	0	111	0			TCONS_00004447	317	658	406
TCONS_00041283	0	238	0			TCONS_00004448	317	658	406
TCONS_00041306	0	127	0			TCONS_00004450	238	537	244
TCONS_00041307	0	242	0			TCONS_00004451	238	537	244
TCONS_00041590	0	167	0			TCONS_00004453	129	240	218
TCONS_00041712	0	317	0			TCONS_00004463	622	1076	519
TCONS_00041939	0	396	0			TCONS_00004477	341	634	345
TCONS_00042203	0	186	0			TCONS_00004547	131	184	131
TCONS_00042427	0	135	0			TCONS_00004550	170	325	170
TCONS_00042470	0	232	0			TCONS_00004566	313	165	139
TCONS_00042560	0	105	0			TCONS_00004572	396	398	363
TCONS_00042674	0	289	0			TCONS_00004574	347	545	353
TCONS_00042675	0	416	214			TCONS_00004583	246	272	278
TCONS_00042952	0	163	0			TCONS_00004588	979	924	940
TCONS_00043304	0	133	0			TCONS_00004607	488	607	484
TCONS_00043521	0	333	0			TCONS_00004626	331	335	244
TCONS_00043601	0	295	198			TCONS_00004653	174	228	186
TCONS_00043603	0	466	0			TCONS_00004656	1427	1471	1380
TCONS_00043752	0	168	0			TCONS_00004657	278	420	278
TCONS_00043831	0	779	0			TCONS_00004684	111	172	127
TCONS_00043917	0	103	0			TCONS_00004685	111	172	127
TCONS_00044349	0	278	0			TCONS_00004710	553	593	537
TCONS_00044566	0	289	0			TCONS_00004717	390	438	390
TCONS_00044633	0	105	0			TCONS_00004760	1035	1225	1074
TCONS_00044742	0	131	0			TCONS_00004778	270	349	301
TCONS_00044951	0	539	0			TCONS_00004794	755	1132	622
TCONS_00044957	0	258	0			TCONS_00004797	870	1124	799
TCONS_00044975	0	541	0			TCONS_00004810	478	533	553
TCONS_00045048	0	109	0			TCONS_00004812	274	331	262
TCONS_00045062	0	416	0			TCONS_00004814	155	274	147
TCONS_00045462	0	127	0			TCONS_00004853	351	492	390
TCONS_00045507	0	331	0			TCONS_00004869	357	648	345
TCONS_00045634	0	337	0			TCONS_00004870	287	317	274
TCONS_00045997	0	369	0			TCONS_00004871	329	2121	317
TCONS_00046075	0	180	0			TCONS_00004878	333	593	313
TCONS_00046149	0	174	0			TCONS_00004884	476	882	460
TCONS_00046362	0	787	0			TCONS_00004899	773	1003	789
TCONS_00046407	0	252	0			TCONS_00004902	208	353	232
TCONS_00046470	0	159	0			TCONS_00004905	373	434	355
TCONS_00046529	0	301	0			TCONS_00004911	2567	3302	2607
TCONS_00046696	0	351	0			TCONS_00004912	690	803	714
TCONS_00046717	0	248	0			TCONS_00004917	400	440	400
TCONS_00046720	0	430	0			TCONS_00004927	244	339	0
TCONS_00046754	0	119	141			TCONS_00004928	579	864	184
TCONS_00046773	0	149	0			TCONS_00004933	745	1183	472
TCONS_00046850	0	139	0			TCONS_00004934	745	1183	472
TCONS_00046876	0	184	0			TCONS_00005010	192	268	204
TCONS_00047087	0	230	0			TCONS_00005011	856	1239	864
TCONS_00047094	0	315	0			TCONS_00005014	178	321	170
TCONS_00047156	0	807	0			TCONS_00005015	178	369	170
TCONS_00047158	0	242	0			TCONS_00005016	331	450	331
TCONS_00047314	0	182	0			TCONS_00005018	777	1390	708
TCONS_00047375	0	157	0			TCONS_00005022	258	252	226
TCONS_00047408	0	149	0			TCONS_00005023	852	1247	884
TCONS_00047680	0	165	0			TCONS_00005037	222	242	222
TCONS_00047709	0	159	0			TCONS_00005041	680	1830	270
TCONS_00047754	0	408	0			TCONS_00005045	1782	2365	1766
TCONS_00047797	0	105	0			TCONS_00005075	555	696	547
TCONS_00047979	0	258	0			TCONS_00005076	218	274	266
TCONS_00047991	0	230	0			TCONS_00005082	668	1235	666
TCONS_00048041	0	129	0			TCONS_00005087	178	383	149
TCONS_00048044	0	246	0			TCONS_00005088	147	167	141
TCONS_00048060	0	163	0			TCONS_00005091	178	327	279
TCONS_00048072	0	131	0			TCONS_00005092	178	327	279
TCONS_00048109	0	533	0			TCONS_00005103	349	468	349
TCONS_00048176	0	174	0			TCONS_00005104	731	1635	803
TCONS_00048259	0	129	0			TCONS_00005106	192	222	192
TCONS_00048267	0	238	0			TCONS_00005107	1179	1469	1245
TCONS_00048408	0	119	0			TCONS_00005109	492	1108	452
TCONS_00048517	0	149	125			TCONS_00005110	466	660	426
TCONS_00048679	0	139	0			TCONS_00005119	206	325	115
TCONS_00048680	0	135	0			TCONS_00005121	581	1935	706
TCONS_00048698	0	470	0			TCONS_00005123	2777	4472	2944
TCONS_00048773	0	321	0			TCONS_00005129	240	232	176
TCONS_00048789	0	192	0			TCONS_00005131	204	345	157
TCONS_00048840	0	186	0			TCONS_00005134	999	1370	999
TCONS_00049676	0	131	0			TCONS_00005143	835	1239	779
TCONS_00049913	0	349	0			TCONS_00005157	394	468	371
TCONS_00050045	0	200	0			TCONS_00005170	182	486	180
TCONS_00050117	0	198	0			TCONS_00005172	2773	4309	2908
TCONS_00050301	0	319	0			TCONS_00005186	262	456	293
TCONS_00050404	0	343	0			TCONS_00005188	1382	1907	1370
TCONS_00050484	0	117	0			TCONS_00005192	256	311	256
TCONS_00050489	0	293	0			TCONS_00005195	389	565	303
TCONS_00050609	0	186	0			TCONS_00005199	139	470	206
TCONS_00050641	0	466	0			TCONS_00005216	262	369	285
TCONS_00050715	0	115	0			TCONS_00005219	149	373	0
TCONS_00050777	0	196	0			TCONS_00005220	347	432	315
TCONS_00050798	0	161	0			TCONS_00005227	272	373	305
TCONS_00050817	0	339	0			TCONS_00005228	272	373	305
TCONS_00050847	0	147	0			TCONS_00005231	274	311	266
TCONS_00051062	0	313	0			TCONS_00005232	274	311	266
TCONS_00051104	0	289	0			TCONS_00005246	581	686	620
TCONS_00051149	0	107	0			TCONS_00005247	262	383	272
TCONS_00051269	0	206	0			TCONS_00005248	216	434	347
TCONS_00051524	0	291	0			TCONS_00005250	488	599	458
TCONS_00051884	0	212	0			TCONS_00005251	559	634	571
TCONS_00051989	0	743	220			TCONS_00005252	339	484	353
TCONS_00052038	0	125	0			TCONS_00005253	206	276	157
TCONS_00052162	0	377	0			TCONS_00005254	242	406	266
TCONS_00052230	0	127	0			TCONS_00005262	305	458	319
TCONS_00052283	0	147	0			TCONS_00005263	341	373	349
TCONS_00052323	0	287	0			TCONS_00005269	131	434	127
TCONS_00052393	0	724	0			TCONS_00005276	626	803	648
TCONS_00052415	0	165	0			TCONS_00005285	147	163	163
TCONS_00052891	0	121	0			TCONS_00005289	319	385	327
TCONS_00052968	0	351	0			TCONS_00005302	490	599	416
TCONS_00053017	0	759	0			TCONS_00005310	289	505	321
TCONS_00053081	0	446	0			TCONS_00005334	751	1102	759
TCONS_00053105	0	157	0			TCONS_00005340	428	607	428
TCONS_00053137	0	182	0			TCONS_00005343	355	549	339
TCONS_00053189	0	113	0			TCONS_00005348	430	515	458
TCONS_00053275	0	252	0			TCONS_00005362	143	206	159
TCONS_00053383	0	377	0			TCONS_00005364	345	1263	0
TCONS_00053412	0	111	105			TCONS_00005381	503	783	543
TCONS_00053418	0	194	0			TCONS_00005384	343	379	321
TCONS_00053474	0	139	0			TCONS_00005385	628	688	605
TCONS_00053512	0	281	0			TCONS_00005400	922	1463	1049
TCONS_00053637	0	317	0			TCONS_00005401	710	1179	821
TCONS_00053967	0	127	0			TCONS_00005421	335	406	359
TCONS_00054057	0	157	0			TCONS_00005423	276	505	311
TCONS_00054148	0	163	0			TCONS_00005425	410	279	472
TCONS_00054253	0	242	0			TCONS_00005430	662	924	674
TCONS_00054254	0	226	0			TCONS_00005438	303	718	268
TCONS_00054377	0	129	0			TCONS_00005439	295	440	252
TCONS_00054439	0	694	0			TCONS_00005445	204	212	196
TCONS_00054496	0	283	0			TCONS_00005464	1122	1275	1017
TCONS_00054931	0	117	0			TCONS_00005465	1122	1275	1017
TCONS_00054960	0	111	0			TCONS_00005466	109	174	0
TCONS_00054969	0	111	0			TCONS_00005470	390	422	392
TCONS_00055131	0	295	0			TCONS_00005471	349	387	311
TCONS_00055171	0	394	0			TCONS_00005473	309	410	333
TCONS_00055267	0	119	0			TCONS_00005479	299	363	297
TCONS_00055494	0	353	0			TCONS_00005482	250	353	250
TCONS_00055543	0	153	0			TCONS_00005489	315	410	339
TCONS_00055637	0	240	0			TCONS_00005494	404	490	359
TCONS_00055682	0	262	0			TCONS_00005495	266	353	258
TCONS_00055683	0	248	0			TCONS_00005496	410	848	339
TCONS_00055812	0	236	0			TCONS_00005505	696	1471	654
TCONS_00055844	0	424	0			TCONS_00005507	696	1471	652
TCONS_00055922	0	117	0			TCONS_00005508	696	1471	650
TCONS_00055933	0	218	0			TCONS_00005510	242	283	0
TCONS_00056172	0	216	0			TCONS_00005517	743	920	767
TCONS_00056190	0	262	0			TCONS_00005524	513	402	303
TCONS_00056209	0	406	0			TCONS_00005534	1699	1205	1580
TCONS_00056308	0	634	0			TCONS_00005542	860	783	1039
TCONS_00056325	0	279	0			TCONS_00005555	523	700	490
TCONS_00056379	0	119	0			TCONS_00005566	186	301	186
TCONS_00056461	0	212	137			TCONS_00005588	335	771	367
TCONS_00056483	0	373	0			TCONS_00005599	444	416	448
TCONS_00056527	0	147	0			TCONS_00005607	662	753	640
TCONS_00056552	0	163	0			TCONS_00005611	684	2690	981
TCONS_00056614	0	327	0			TCONS_00005615	1086	1477	1070
TCONS_00056665	0	408	222			TCONS_00005616	946	1078	900
TCONS_00056701	0	168	0			TCONS_00005643	563	555	500
TCONS_00057513	0	244	0			TCONS_00005647	170	252	184
TCONS_00057571	0	363	0			TCONS_00005652	464	737	527
TCONS_00057833	0	190	0			TCONS_00005675	200	351	323
TCONS_00057898	0	107	0			TCONS_00005682	165	266	198
TCONS_00058118	0	480	0			TCONS_00005686	349	373	287
TCONS_00058381	0	168	0			TCONS_00005700	509	616	525
TCONS_00058448	0	133	0			TCONS_00005706	131	268	131
TCONS_00058578	0	127	0			TCONS_00005707	123	268	131
TCONS_00058657	0	236	0			TCONS_00005709	345	605	343
TCONS_00058906	0	535	0			TCONS_00005731	1029	1598	1158
TCONS_00059214	0	151	0			TCONS_00005747	1552	2218	1687
TCONS_00059336	0	172	0			TCONS_00005763	194	285	200
TCONS_00059453	0	194	0			TCONS_00005764	192	279	198
TCONS_00059573	0	204	0			TCONS_00005767	309	299	240
TCONS_00060179	0	490	0			TCONS_00005779	490	521	444
TCONS_00060208	0	131	0			TCONS_00005782	410	714	402
TCONS_00060279	0	155	0			TCONS_00005784	289	420	281
TCONS_00060417	0	135	0			TCONS_00005787	262	408	230
TCONS_00060462	0	234	0			TCONS_00005788	404	523	426
TCONS_00060575	0	178	0			TCONS_00005789	406	525	426
TCONS_00060697	0	168	0			TCONS_00005801	331	511	335
TCONS_00060699	0	117	0			TCONS_00005804	406	1505	884
TCONS_00060742	0	278	0			TCONS_00005805	406	1507	886
TCONS_00060981	0	242	0			TCONS_00005813	448	692	456
TCONS_00060987	0	276	0			TCONS_00005814	644	815	642
TCONS_00061022	0	113	0			TCONS_00005815	644	749	642
TCONS_00061105	0	151	0			TCONS_00005821	410	490	452
TCONS_00061108	0	139	0			TCONS_00005824	769	942	716
TCONS_00061131	0	129	0			TCONS_00005830	266	337	274
TCONS_00061243	0	176	0			TCONS_00005832	238	274	238
TCONS_00061245	0	133	0			TCONS_00005850	456	541	450
TCONS_00061281	0	117	0			TCONS_00005878	434	569	410
TCONS_00061302	0	224	0			TCONS_00005879	1072	1818	747
TCONS_00061639	0	502	0			TCONS_00005883	180	311	204
TCONS_00062482	0	121	0			TCONS_00005887	319	349	291
TCONS_00062651	0	105	0			TCONS_00005888	165	765	236
TCONS_00062709	0	307	0			TCONS_00005904	416	519	448
TCONS_00062799	0	571	0			TCONS_00005921	276	313	244
TCONS_00062801	0	212	0			TCONS_00005922	276	383	244
TCONS_00062820	0	107	0			TCONS_00005928	254	262	246
TCONS_00063039	0	319	0			TCONS_00005932	402	537	394
TCONS_00063113	0	222	0			TCONS_00005936	2650	3733	2837
TCONS_00063132	0	295	0			TCONS_00005937	1247	1631	1255
TCONS_00063166	0	153	0			TCONS_00005952	178	208	200
TCONS_00063305	0	317	0			TCONS_00005966	938	902	854
TCONS_00063320	0	268	0			TCONS_00005992	272	383	252
TCONS_00063546	0	113	0			TCONS_00005995	908	930	910
TCONS_00063550	0	184	143			TCONS_00006017	258	622	321
TCONS_00063551	0	161	0			TCONS_00006028	363	414	345
TCONS_00063571	0	123	0			TCONS_00006030	167	295	206
TCONS_00063590	0	301	0			TCONS_00006034	343	511	359
TCONS_00063594	0	123	0			TCONS_00006037	182	252	190
TCONS_00063934	0	385	0			TCONS_00006041	365	545	390
TCONS_00063996	0	230	0			TCONS_00006047	369	472	361
TCONS_00064018	0	208	0			TCONS_00006051	258	301	228
TCONS_00064026	0	182	159			TCONS_00006052	815	626	761
TCONS_00064195	0	172	0			TCONS_00006053	224	252	232
TCONS_00064286	0	398	0			TCONS_00006054	351	414	317
TCONS_00064327	0	123	0			TCONS_00006055	1277	1847	1302
TCONS_00064706	0	113	0			TCONS_00006065	226	317	151
TCONS_00064716	0	248	0			TCONS_00006073	234	331	161
TCONS_00064755	0	385	0			TCONS_00006108	1399	1627	1421
TCONS_00064864	0	182	0			TCONS_00006131	276	585	278
TCONS_00064980	0	353	0			TCONS_00006134	1227	1669	1201
TCONS_00065141	0	571	0			TCONS_00006139	573	989	502
TCONS_00065321	0	145	0			TCONS_00006146	509	622	599
TCONS_00065438	0	210	0			TCONS_00006156	254	365	287
TCONS_00065696	0	198	0			TCONS_00006177	256	278	262
TCONS_00065734	0	155	0			TCONS_00006179	664	868	1021
TCONS_00065740	0	145	0			TCONS_00006181	220	420	204
TCONS_00065745	0	133	0			TCONS_00006183	167	248	0
TCONS_00065808	0	149	0			TCONS_00006186	535	1191	642
TCONS_00065812	0	131	0			TCONS_00006200	163	0	145
TCONS_00066349	0	151	107			TCONS_00006229	198	408	190
TCONS_00066599	0	204	0			TCONS_00006234	1160	2704	2309
TCONS_00066750	0	262	0			TCONS_00006244	137	607	464
TCONS_00066752	0	339	155			TCONS_00006250	129	363	216
TCONS_00066856	0	147	0			TCONS_00006254	1449	1919	1453
TCONS_00066908	0	196	0			TCONS_00006275	365	468	365
TCONS_00066909	0	180	0			TCONS_00006276	258	353	264
TCONS_00066964	0	117	0			TCONS_00006279	289	379	274
TCONS_00066991	0	127	0			TCONS_00006280	289	377	274
TCONS_00067039	0	626	0			TCONS_00006291	466	1082	1328
TCONS_00067040	0	168	0			TCONS_00006292	121	563	450
TCONS_00067049	0	446	0			TCONS_00006295	1217	113	892
TCONS_00067105	0	182	0			TCONS_00006298	297	137	591
TCONS_00067117	0	121	0			TCONS_00006334	204	311	188
TCONS_00067192	0	343	0			TCONS_00006340	182	204	174
TCONS_00067484	0	117	0			TCONS_00006341	236	458	222
TCONS_00067595	0	109	0			TCONS_00006359	214	349	258
TCONS_00068056	0	123	0			TCONS_00006368	299	462	170
TCONS_00068227	0	115	0			TCONS_00006378	551	856	579
TCONS_00068380	0	377	0			TCONS_00006392	456	539	482
TCONS_00068419	0	168	0			TCONS_00006399	337	502	428
TCONS_00068694	0	472	0			TCONS_00006400	646	868	747
TCONS_00068704	0	553	0			TCONS_00006401	646	868	747
TCONS_00068807	0	351	0			TCONS_00006418	498	831	424
TCONS_00068813	0	238	0			TCONS_00006420	410	390	414
TCONS_00068835	0	281	0			TCONS_00006430	1074	1461	979
TCONS_00068867	0	137	0			TCONS_00006452	238	345	230
TCONS_00069019	0	252	0			TCONS_00006459	549	999	539
TCONS_00069020	0	170	0			TCONS_00006462	214	351	192
TCONS_00069361	0	252	0			TCONS_00006470	254	317	246
TCONS_00069486	0	172	0			TCONS_00006471	1338	2224	1392
TCONS_00069494	0	135	0			TCONS_00006479	1074	591	1364
TCONS_00069619	0	222	0			TCONS_00006480	793	807	811
TCONS_00069710	0	125	0			TCONS_00006481	955	1281	951
TCONS_00069956	0	220	0			TCONS_00006483	660	708	613
TCONS_00070497	0	121	0			TCONS_00006494	488	577	496
TCONS_00070513	0	561	0			TCONS_00006504	244	303	260
TCONS_00070528	0	194	0			TCONS_00006521	238	333	238
TCONS_00070675	0	547	0			TCONS_00006526	957	1195	973
TCONS_00070767	0	137	0			TCONS_00006534	494	597	486
TCONS_00070816	0	121	0			TCONS_00006541	1770	2175	1748
TCONS_00070844	0	297	0			TCONS_00006544	252	426	287
TCONS_00070907	0	176	133			TCONS_00006550	377	408	363
TCONS_00070925	0	345	0			TCONS_00006554	230	337	210
TCONS_00071192	0	264	0			TCONS_00006566	1471	2389	1732
TCONS_00071208	0	398	0			TCONS_00006575	283	462	250
TCONS_00071495	0	147	0			TCONS_00006576	283	462	250
TCONS_00071611	0	252	0			TCONS_00006592	123	0	0
TCONS_00071614	0	141	0			TCONS_00006626	674	1035	848
TCONS_00071716	0	174	167			TCONS_00006630	389	460	389
TCONS_00071723	0	690	0			TCONS_00006631	394	468	404
TCONS_00071743	0	252	117			TCONS_00006633	1715	2232	1604
TCONS_00071749	0	353	426			TCONS_00006658	775	922	676
TCONS_00071777	0	291	0			TCONS_00006663	244	279	248
TCONS_00071783	0	188	0			TCONS_00006666	274	337	281
TCONS_00071790	0	200	190			TCONS_00006673	367	414	406
TCONS_00071814	0	186	0			TCONS_00006676	123	353	129
TCONS_00071838	0	129	0			TCONS_00006677	232	279	220
TCONS_00071863	0	127	0			TCONS_00006701	739	862	751
TCONS_00071908	0	192	0			TCONS_00006704	155	626	0
TCONS_00071929	0	165	125			TCONS_00006717	190	278	194
TCONS_00071948	0	131	0			TCONS_00006720	232	256	216
TCONS_00071961	0	228	117			TCONS_00006744	571	753	301
TCONS_00071968	0	168	0			TCONS_00006748	527	614	496
TCONS_00071975	0	289	0			TCONS_00006749	529	616	498
TCONS_00071983	0	291	0			TCONS_00006759	549	557	533
TCONS_00072031	0	198	0			TCONS_00006760	662	1005	628
TCONS_00072041	0	111	0			TCONS_00006761	133	159	139
TCONS_00072131	0	190	0			TCONS_00006781	236	539	167
TCONS_00072150	0	216	0			TCONS_00006785	490	801	496
TCONS_00001104	0	0	127			TCONS_00006788	390	484	396
TCONS_00001285	0	0	323			TCONS_00006791	551	684	553
TCONS_00003808	0	0	105			TCONS_00006801	787	1225	823
TCONS_00004960	0	0	119			TCONS_00006818	2026	2242	1951
TCONS_00005083	0	0	109			TCONS_00006821	214	579	198
TCONS_00006062	0	0	178			TCONS_00006823	272	313	272
TCONS_00017707	0	0	113			TCONS_00006824	454	509	398
TCONS_00021285	0	0	107			TCONS_00006829	646	668	640
TCONS_00021942	0	0	133			TCONS_00006854	301	440	309
TCONS_00025485	0	0	119			TCONS_00006855	509	763	509
TCONS_00027681	0	0	135			TCONS_00006856	509	763	509
TCONS_00030410	0	0	230			TCONS_00006859	337	700	317
TCONS_00033282	0	0	123			TCONS_00006864	1953	2672	2127
TCONS_00034614	0	0	123			TCONS_00006868	1128	1909	1366
TCONS_00036979	0	0	198			TCONS_00006869	295	408	291
TCONS_00039210	0	0	541			TCONS_00006870	299	404	279
TCONS_00040071	0	0	414			TCONS_00006876	325	733	400
TCONS_00040937	0	0	109			TCONS_00006879	353	511	327
TCONS_00043422	0	0	168			TCONS_00006881	678	892	214
TCONS_00055155	0	0	216			TCONS_00006893	283	325	301
TCONS_00056013	0	0	139			TCONS_00006915	176	301	176
TCONS_00056803	0	0	157			TCONS_00006924	222	456	232
TCONS_00056875	0	0	113			TCONS_00006925	333	325	325
TCONS_00061499	0	0	113			TCONS_00006926	1090	1528	1114
TCONS_00064564	0	0	143			TCONS_00006927	313	369	335
TCONS_00070306	0	0	113			TCONS_00006929	1758	2175	1794
TCONS_00071661	0	0	825			TCONS_00006930	327	321	319
TCONS_00071717	0	0	234			TCONS_00006952	1602	1919	1580
						TCONS_00006956	987	1177	995
						TCONS_00006968	1116	1388	1152
						TCONS_00006969	1116	1388	1152
						TCONS_00006980	331	327	301
						TCONS_00006986	301	454	375
						TCONS_00006995	212	430	244
						TCONS_00006996	212	430	244
						TCONS_00006999	1473	2353	1501
						TCONS_00007007	329	557	323
						TCONS_00007009	381	599	375
						TCONS_00007010	983	989	787
						TCONS_00007015	200	198	172
						TCONS_00007037	345	484	313
						TCONS_00007041	236	394	220
						TCONS_00007045	840	1168	920
						TCONS_00007051	456	511	456
						TCONS_00007052	456	511	456
						TCONS_00007065	1336	1909	1378
						TCONS_00007072	1832	2472	1994
						TCONS_00007097	224	436	131
						TCONS_00007103	266	563	254
						TCONS_00007108	351	406	383
						TCONS_00007114	402	533	400
						TCONS_00007117	507	642	502
						TCONS_00007118	167	400	226
						TCONS_00007133	339	390	347
						TCONS_00007142	640	827	692
						TCONS_00007144	299	305	246
						TCONS_00007159	244	430	295
						TCONS_00007160	244	430	295
						TCONS_00007166	196	341	182
						TCONS_00007169	2751	3394	2773
						TCONS_00007180	202	541	258
						TCONS_00007183	844	1106	987
						TCONS_00007184	424	684	400
						TCONS_00007191	1384	1788	1421
						TCONS_00007192	212	194	244
						TCONS_00007194	157	206	159
						TCONS_00007199	345	416	335
						TCONS_00007200	252	329	278
						TCONS_00007215	353	416	337
						TCONS_00007216	208	502	202
						TCONS_00007223	688	759	664
						TCONS_00007227	529	464	432
						TCONS_00007232	311	398	279
						TCONS_00007235	1976	2258	2097
						TCONS_00007260	595	722	595
						TCONS_00007268	351	525	343
						TCONS_00007276	230	264	214
						TCONS_00007277	266	351	266
						TCONS_00007279	377	622	398
						TCONS_00007283	418	589	394
						TCONS_00007287	2335	2252	1873
						TCONS_00007288	2333	2250	1871
						TCONS_00007304	254	299	230
						TCONS_00007305	375	478	406
						TCONS_00007306	375	478	406
						TCONS_00007307	375	478	406
						TCONS_00007311	957	1239	1009
						TCONS_00007313	837	1269	866
						TCONS_00007315	1017	1080	1017
						TCONS_00007330	878	1021	737
						TCONS_00007335	335	543	355
						TCONS_00007342	232	309	254
						TCONS_00007343	214	283	222
						TCONS_00007347	811	1112	946
						TCONS_00007352	361	480	337
						TCONS_00007356	301	567	321
						TCONS_00007358	266	446	305
						TCONS_00007375	658	718	521
						TCONS_00007380	573	541	509
						TCONS_00007381	266	274	281
						TCONS_00007384	724	706	704
						TCONS_00007393	161	327	220
						TCONS_00007399	1518	2123	1540
						TCONS_00007421	850	977	898
						TCONS_00007425	196	145	0
						TCONS_00007427	355	464	369
						TCONS_00007429	448	664	468
						TCONS_00007446	620	866	595
						TCONS_00007454	422	698	361
						TCONS_00007457	765	884	757
						TCONS_00007462	214	256	214
						TCONS_00007468	220	252	244
						TCONS_00007471	3168	4268	3199
						TCONS_00007472	313	329	329
						TCONS_00007484	541	942	507
						TCONS_00007486	244	472	172
						TCONS_00007488	238	246	206
						TCONS_00007498	458	733	418
						TCONS_00007509	232	256	232
						TCONS_00007510	232	256	232
						TCONS_00007520	1251	1568	1195
						TCONS_00007522	248	472	283
						TCONS_00007523	252	476	283
						TCONS_00007524	262	385	301
						TCONS_00007526	656	2878	1128
						TCONS_00007528	801	999	833
						TCONS_00007529	355	402	363
						TCONS_00007530	355	402	363
						TCONS_00007539	400	432	416
						TCONS_00007543	688	749	624
						TCONS_00007544	688	749	624
						TCONS_00007546	589	819	414
						TCONS_00007548	553	737	509
						TCONS_00007551	246	321	250
						TCONS_00007564	147	208	113
						TCONS_00007565	1931	2809	1893
						TCONS_00007570	196	268	190
						TCONS_00007580	200	347	200
						TCONS_00007581	198	202	139
						TCONS_00007584	551	630	551
						TCONS_00007592	442	432	394
						TCONS_00007601	634	767	789
						TCONS_00007602	951	1308	951
						TCONS_00007603	385	567	490
						TCONS_00007605	525	1019	468
						TCONS_00007615	549	605	517
						TCONS_00007620	2335	3408	2440
						TCONS_00007623	430	480	414
						TCONS_00007625	1713	2559	1766
						TCONS_00007637	563	856	628
						TCONS_00007646	228	305	232
						TCONS_00007654	180	347	190
						TCONS_00007655	210	256	180
						TCONS_00007660	517	517	529
						TCONS_00007675	258	400	297
						TCONS_00007678	533	850	496
						TCONS_00007684	2902	4411	3746
						TCONS_00007691	321	375	303
						TCONS_00007693	258	349	272
						TCONS_00007694	218	274	200
						TCONS_00007706	807	1368	908
						TCONS_00007717	1897	2739	2020
						TCONS_00007718	182	270	190
						TCONS_00007739	161	196	145
						TCONS_00007740	161	266	145
						TCONS_00007744	737	880	448
						TCONS_00007745	331	777	270
						TCONS_00007747	186	464	163
						TCONS_00007748	186	464	163
						TCONS_00007749	291	402	254
						TCONS_00007750	291	402	254
						TCONS_00007751	737	1086	777
						TCONS_00007753	293	254	262
						TCONS_00007754	174	194	167
						TCONS_00007759	204	244	212
						TCONS_00007775	196	309	204
						TCONS_00007776	196	309	206
						TCONS_00007795	214	281	214
						TCONS_00007807	355	466	394
						TCONS_00007808	355	466	394
						TCONS_00007817	210	383	218
						TCONS_00007823	440	1162	963
						TCONS_00007824	787	809	755
						TCONS_00007826	430	517	450
						TCONS_00007833	803	926	807
						TCONS_00007842	303	438	303
						TCONS_00007850	246	309	262
						TCONS_00007865	293	446	317
						TCONS_00007867	640	569	577
						TCONS_00007875	353	472	345
						TCONS_00007876	353	472	345
						TCONS_00007877	260	291	291
						TCONS_00007885	1623	3308	1752
						TCONS_00007887	248	260	202
						TCONS_00007888	186	208	200
						TCONS_00007892	938	1023	900
						TCONS_00007893	434	1025	276
						TCONS_00007894	949	1037	918
						TCONS_00007895	266	240	230
						TCONS_00007896	266	240	230
						TCONS_00007924	361	387	390
						TCONS_00007927	373	642	400
						TCONS_00007928	373	642	400
						TCONS_00007933	442	571	458
						TCONS_00007934	684	965	682
						TCONS_00007939	523	523	523
						TCONS_00007942	448	928	470
						TCONS_00007945	335	357	375
						TCONS_00007946	1177	1768	1172
						TCONS_00007958	113	408	268
						TCONS_00007982	737	872	658
						TCONS_00007989	283	371	266
						TCONS_00007990	313	345	297
						TCONS_00007995	698	773	496
						TCONS_00007996	698	773	496
						TCONS_00008000	264	234	248
						TCONS_00008002	329	551	400
						TCONS_00008007	234	266	226
						TCONS_00008017	793	692	755
						TCONS_00008019	765	823	789
						TCONS_00008029	236	0	236
						TCONS_00008031	523	611	515
						TCONS_00008046	630	852	654
						TCONS_00008062	507	595	478
						TCONS_00008063	650	902	718
						TCONS_00008068	442	577	496
						TCONS_00008069	684	694	620
						TCONS_00008073	864	1602	1136
						TCONS_00008077	208	248	200
						TCONS_00008085	200	264	180
						TCONS_00008100	232	400	230
						TCONS_00008103	769	833	783
						TCONS_00008115	182	226	159
						TCONS_00008116	216	272	224
						TCONS_00008117	222	272	224
						TCONS_00008118	379	583	321
						TCONS_00008128	478	704	440
						TCONS_00008129	1019	1847	1259
						TCONS_00008130	165	272	293
						TCONS_00008132	486	658	466
						TCONS_00008153	202	236	230
						TCONS_00008156	375	553	367
						TCONS_00008158	442	652	442
						TCONS_00008160	157	377	178
						TCONS_00008172	1501	1935	1437
						TCONS_00008175	569	870	607
						TCONS_00008177	571	666	563
						TCONS_00008187	188	511	291
						TCONS_00008190	747	1096	765
						TCONS_00008196	236	283	236
						TCONS_00008202	145	291	141
						TCONS_00008203	151	287	143
						TCONS_00008207	250	400	266
						TCONS_00008210	2383	3871	1352
						TCONS_00008211	276	347	254
						TCONS_00008212	276	347	238
						TCONS_00008214	236	268	220
						TCONS_00008215	498	837	484
						TCONS_00008219	157	353	196
						TCONS_00008220	236	264	260
						TCONS_00008223	276	369	323
						TCONS_00008224	811	977	866
						TCONS_00008232	224	266	234
						TCONS_00008233	224	285	246
						TCONS_00008245	180	224	129
						TCONS_00008249	234	454	250
						TCONS_00008253	256	295	279
						TCONS_00008256	333	450	325
						TCONS_00008267	2373	3134	2301
						TCONS_00008268	2367	3116	2293
						TCONS_00008270	1526	2000	1558
						TCONS_00008285	184	186	190
						TCONS_00008286	184	186	190
						TCONS_00008287	180	311	188
						TCONS_00008301	363	460	238
						TCONS_00008302	363	460	238
						TCONS_00008304	500	626	426
						TCONS_00008305	285	349	293
						TCONS_00008306	289	492	297
						TCONS_00008311	135	220	0
						TCONS_00008313	464	519	440
						TCONS_00008320	757	769	652
						TCONS_00008324	291	373	218
						TCONS_00008327	686	1158	741
						TCONS_00008329	194	246	202
						TCONS_00008331	880	1132	888
						TCONS_00008337	2194	2987	2325
						TCONS_00008338	470	541	383
						TCONS_00008341	355	884	365
						TCONS_00008368	260	426	236
						TCONS_00008375	325	363	291
						TCONS_00008384	230	303	230
						TCONS_00008385	230	303	230
						TCONS_00008388	561	666	581
						TCONS_00008393	422	498	394
						TCONS_00008401	186	224	182
						TCONS_00008436	242	434	202
						TCONS_00008448	420	1417	424
						TCONS_00008457	392	480	0
						TCONS_00008474	509	1397	731
						TCONS_00008478	242	327	161
						TCONS_00008479	389	436	359
						TCONS_00008483	301	323	291
						TCONS_00008488	220	244	220
						TCONS_00008489	220	244	220
						TCONS_00008491	161	470	167
						TCONS_00008494	216	291	0
						TCONS_00008498	232	264	232
						TCONS_00008503	202	248	0
						TCONS_00008511	228	297	236
						TCONS_00008516	250	268	270
						TCONS_00008519	791	1574	846
						TCONS_00008520	791	1574	846
						TCONS_00008521	163	291	163
						TCONS_00008522	949	1762	1154
						TCONS_00008531	456	567	456
						TCONS_00008536	168	236	0
						TCONS_00008538	113	230	115
						TCONS_00008539	113	230	115
						TCONS_00008540	113	230	115
						TCONS_00008545	315	636	252
						TCONS_00008546	218	987	718
						TCONS_00008550	379	400	363
						TCONS_00008555	293	377	317
						TCONS_00008567	422	503	448
						TCONS_00008568	422	503	448
						TCONS_00008580	1201	1604	1203
						TCONS_00008581	632	842	632
						TCONS_00008583	254	333	222
						TCONS_00008584	176	252	182
						TCONS_00008588	309	325	331
						TCONS_00008589	309	325	331
						TCONS_00008611	517	632	456
						TCONS_00008615	174	262	117
						TCONS_00008617	254	268	222
						TCONS_00008620	155	163	163
						TCONS_00008623	224	232	220
						TCONS_00008628	747	1596	664
						TCONS_00008629	311	406	295
						TCONS_00008630	311	383	295
						TCONS_00008634	1086	1356	1047
						TCONS_00008649	226	240	202
						TCONS_00008653	888	1015	862
						TCONS_00008655	305	583	214
						TCONS_00008656	392	400	375
						TCONS_00008660	567	636	613
						TCONS_00008676	254	270	222
						TCONS_00008677	139	149	0
						TCONS_00008684	1566	1689	1415
						TCONS_00008685	220	283	172
						TCONS_00008687	886	1215	870
						TCONS_00008690	678	938	686
						TCONS_00008695	299	129	335
						TCONS_00008698	228	343	0
						TCONS_00008701	279	573	272
						TCONS_00008702	1310	1508	1076
						TCONS_00008703	595	1185	591
						TCONS_00008704	583	983	579
						TCONS_00008706	379	700	404
						TCONS_00008711	1469	2274	1750
						TCONS_00008712	317	323	283
						TCONS_00008713	414	470	408
						TCONS_00008714	662	837	622
						TCONS_00008719	569	613	569
						TCONS_00008723	466	650	555
						TCONS_00008734	1530	1766	1530
						TCONS_00008749	1512	1669	1512
						TCONS_00008750	262	446	272
						TCONS_00008755	478	807	573
						TCONS_00008759	2466	2969	2466
						TCONS_00008762	571	951	620
						TCONS_00008773	270	539	285
						TCONS_00008797	176	369	196
						TCONS_00008804	264	444	246
						TCONS_00008806	174	204	174
						TCONS_00008809	406	256	385
						TCONS_00008812	571	726	521
						TCONS_00008818	172	355	157
						TCONS_00008821	1041	1681	583
						TCONS_00008833	690	1047	690
						TCONS_00008841	436	418	428
						TCONS_00008842	714	948	722
						TCONS_00008843	714	948	722
						TCONS_00008849	331	577	333
						TCONS_00008857	513	829	505
						TCONS_00008907	347	831	355
						TCONS_00008908	347	831	355
						TCONS_00008935	204	333	143
						TCONS_00008943	371	779	406
						TCONS_00008948	264	353	278
						TCONS_00008949	363	551	349
						TCONS_00008952	210	456	426
						TCONS_00008955	412	543	432
						TCONS_00008956	329	319	313
						TCONS_00008958	353	505	315
						TCONS_00008975	844	1066	924
						TCONS_00008977	143	256	115
						TCONS_00008978	143	256	115
						TCONS_00008979	143	256	115
						TCONS_00008991	167	196	159
						TCONS_00009000	652	739	660
						TCONS_00009003	278	557	327
						TCONS_00009004	278	557	327
						TCONS_00009005	119	208	143
						TCONS_00009012	252	470	258
						TCONS_00009037	117	420	133
						TCONS_00009038	117	488	133
						TCONS_00009041	329	335	331
						TCONS_00009042	254	295	278
						TCONS_00009055	369	0	468
						TCONS_00009062	289	317	274
						TCONS_00009063	289	317	274
						TCONS_00009067	127	218	119
						TCONS_00009098	381	500	385
						TCONS_00009099	414	486	390
						TCONS_00009105	507	718	456
						TCONS_00009109	555	983	545
						TCONS_00009110	450	872	410
						TCONS_00009119	603	718	609
						TCONS_00009120	603	718	609
						TCONS_00009121	466	553	490
						TCONS_00009124	165	165	135
						TCONS_00009136	1915	3748	2410
						TCONS_00009148	246	396	194
						TCONS_00009157	143	228	151
						TCONS_00009170	575	957	613
						TCONS_00009175	1467	1871	1403
						TCONS_00009176	246	319	216
						TCONS_00009194	757	765	733
						TCONS_00009202	272	394	313
						TCONS_00009205	1217	1616	1108
						TCONS_00009230	1875	2216	1778
						TCONS_00009237	2190	2412	2032
						TCONS_00009258	557	299	577
						TCONS_00009261	490	664	482
						TCONS_00009264	109	416	115
						TCONS_00009267	109	416	115
						TCONS_00009269	922	1284	946
						TCONS_00009271	198	266	234
						TCONS_00009281	702	890	779
						TCONS_00009288	309	410	301
						TCONS_00009289	309	410	301
						TCONS_00009301	587	819	603
						TCONS_00009304	1360	1413	1439
						TCONS_00009305	1419	1802	1421
						TCONS_00009306	1419	1802	1421
						TCONS_00009307	1419	1802	1421
						TCONS_00009312	355	466	371
						TCONS_00009318	2002	2850	2010
						TCONS_00009332	151	190	159
						TCONS_00009333	1401	1683	1409
						TCONS_00009338	616	1108	666
						TCONS_00009340	1205	1382	1225
						TCONS_00009344	1241	2153	1241
						TCONS_00009350	1294	2337	1802
						TCONS_00009352	311	327	303
						TCONS_00009365	2648	3082	2512
						TCONS_00009373	1037	1443	1304
						TCONS_00009378	743	858	759
						TCONS_00009391	349	484	565
						TCONS_00009396	375	628	236
						TCONS_00009406	143	246	141
						TCONS_00009410	515	573	541
						TCONS_00009417	355	426	349
						TCONS_00009421	611	2847	793
						TCONS_00009423	369	392	369
						TCONS_00009424	293	333	301
						TCONS_00009426	278	317	285
						TCONS_00009431	904	1453	906
						TCONS_00009432	904	1453	906
						TCONS_00009440	119	252	135
						TCONS_00009447	406	704	408
						TCONS_00009448	293	442	379
						TCONS_00009449	359	533	367
						TCONS_00009450	359	533	367
						TCONS_00009452	248	452	256
						TCONS_00009455	390	462	351
						TCONS_00009465	525	803	387
						TCONS_00009469	498	490	474
						TCONS_00009475	387	470	396
						TCONS_00009479	884	924	876
						TCONS_00009482	2270	2702	2351
						TCONS_00009484	426	500	408
						TCONS_00009490	262	325	262
						TCONS_00009495	850	1277	789
						TCONS_00009498	539	305	507
						TCONS_00009504	428	722	496
						TCONS_00009505	428	908	468
						TCONS_00009517	291	361	260
						TCONS_00009520	470	573	509
						TCONS_00009522	575	648	583
						TCONS_00009523	248	325	248
						TCONS_00009526	470	652	517
						TCONS_00009536	208	377	230
						TCONS_00009537	696	890	668
						TCONS_00009540	428	515	446
						TCONS_00009544	563	632	486
						TCONS_00009550	664	464	583
						TCONS_00009554	200	488	192
						TCONS_00009555	200	392	192
						TCONS_00009561	228	1384	519
						TCONS_00009564	482	575	490
						TCONS_00009568	1114	1288	1059
						TCONS_00009586	313	476	295
						TCONS_00009596	390	809	218
						TCONS_00009598	194	264	186
						TCONS_00009606	270	410	264
						TCONS_00009612	426	525	375
						TCONS_00009613	414	557	416
						TCONS_00009623	438	908	543
						TCONS_00009633	224	329	204
						TCONS_00009645	831	854	777
						TCONS_00009648	2151	3786	2535
						TCONS_00009653	220	299	236
						TCONS_00009654	442	708	416
						TCONS_00009655	589	1072	614
						TCONS_00009656	589	1072	614
						TCONS_00009660	317	355	285
						TCONS_00009663	389	924	636
						TCONS_00009664	389	924	636
						TCONS_00009678	182	214	198
						TCONS_00009684	2783	3493	2950
						TCONS_00009688	365	448	301
						TCONS_00009692	573	787	549
						TCONS_00009696	2569	2862	2262
						TCONS_00009698	614	654	599
						TCONS_00009702	390	1183	557
						TCONS_00009704	194	285	232
						TCONS_00009708	186	240	194
						TCONS_00009719	240	817	363
						TCONS_00009720	1130	1281	1053
						TCONS_00009723	188	329	172
						TCONS_00009725	202	335	218
						TCONS_00009727	503	745	466
						TCONS_00009730	539	611	509
						TCONS_00009733	226	268	206
						TCONS_00009744	900	1245	884
						TCONS_00009745	900	1245	884
						TCONS_00009746	1433	2371	1982
						TCONS_00009747	515	1029	359
						TCONS_00009750	527	1162	494
						TCONS_00009751	611	1427	644
						TCONS_00009752	250	434	218
						TCONS_00009754	109	0	0
						TCONS_00009755	135	194	155
						TCONS_00009757	186	149	168
						TCONS_00009761	157	333	167
						TCONS_00009765	753	1062	755
						TCONS_00009774	535	519	543
						TCONS_00009786	295	426	291
						TCONS_00009789	664	850	666
						TCONS_00009804	436	507	420
						TCONS_00009806	398	539	444
						TCONS_00009810	379	392	379
						TCONS_00009819	214	480	238
						TCONS_00009820	813	1078	892
						TCONS_00009828	390	1116	402
						TCONS_00009835	220	272	220
						TCONS_00009839	287	394	307
						TCONS_00009848	650	708	674
						TCONS_00009849	642	700	666
						TCONS_00009850	246	410	321
						TCONS_00009853	593	670	593
						TCONS_00009861	383	541	363
						TCONS_00009863	236	250	220
						TCONS_00009868	264	367	339
						TCONS_00009870	505	349	438
						TCONS_00009878	188	357	236
						TCONS_00009886	151	186	172
						TCONS_00009910	1292	1485	1233
						TCONS_00009924	157	182	0
						TCONS_00009929	650	1027	696
						TCONS_00009930	650	1017	692
						TCONS_00009933	176	242	163
						TCONS_00009935	436	571	369
						TCONS_00009941	337	712	357
						TCONS_00009980	517	525	454
						TCONS_00009982	416	466	436
						TCONS_00010013	438	674	470
						TCONS_00010022	295	420	270
						TCONS_00010025	369	456	353
						TCONS_00010026	260	355	262
						TCONS_00010032	620	878	660
						TCONS_00010041	2056	2636	1970
						TCONS_00010042	226	375	212
						TCONS_00010047	202	325	178
						TCONS_00010049	228	264	236
						TCONS_00010050	131	264	119
						TCONS_00010052	361	406	343
						TCONS_00010056	1562	1754	1514
						TCONS_00010059	987	1457	949
						TCONS_00010062	299	577	172
						TCONS_00010065	149	367	172
						TCONS_00010066	149	390	172
						TCONS_00010068	666	644	597
						TCONS_00010073	827	1074	696
						TCONS_00010075	466	440	460
						TCONS_00010082	430	644	377
						TCONS_00010083	293	363	276
						TCONS_00010096	886	926	854
						TCONS_00010099	581	886	597
						TCONS_00010113	276	339	268
						TCONS_00010115	321	369	297
						TCONS_00010119	353	490	383
						TCONS_00010120	353	490	383
						TCONS_00010127	369	557	389
						TCONS_00010131	1328	1637	1374
						TCONS_00010137	317	460	357
						TCONS_00010161	200	244	228
						TCONS_00010167	276	351	404
						TCONS_00010168	385	440	404
						TCONS_00010187	283	325	291
						TCONS_00010188	230	436	256
						TCONS_00010195	123	200	139
						TCONS_00010197	295	404	319
						TCONS_00010199	236	404	228
						TCONS_00010200	238	440	238
						TCONS_00010209	147	513	145
						TCONS_00010213	1413	2022	1320
						TCONS_00010232	238	295	214
						TCONS_00010237	1092	1620	1191
						TCONS_00010239	398	490	440
						TCONS_00010240	434	450	379
						TCONS_00010244	922	985	916
						TCONS_00010252	321	440	339
						TCONS_00010267	470	1061	656
						TCONS_00010270	345	866	321
						TCONS_00010274	424	618	446
						TCONS_00010286	432	660	416
						TCONS_00010287	434	662	418
						TCONS_00010292	601	652	561
						TCONS_00010293	601	652	561
						TCONS_00010301	377	662	355
						TCONS_00010302	170	266	159
						TCONS_00010315	159	297	289
						TCONS_00010319	595	1970	720
						TCONS_00010323	256	597	258
						TCONS_00010325	198	309	214
						TCONS_00010330	172	250	210
						TCONS_00010343	174	216	159
						TCONS_00010346	129	281	167
						TCONS_00010360	180	210	180
						TCONS_00010375	167	279	172
						TCONS_00010379	666	1435	712
						TCONS_00010390	254	561	226
						TCONS_00010394	442	513	398
						TCONS_00010401	979	1092	1001
						TCONS_00010402	987	1108	1015
						TCONS_00010404	291	329	276
						TCONS_00010405	291	329	276
						TCONS_00010408	147	323	147
						TCONS_00010443	571	747	601
						TCONS_00010463	125	424	210
						TCONS_00010464	125	424	210
						TCONS_00010465	769	1011	769
						TCONS_00010477	404	581	315
						TCONS_00010479	313	412	313
						TCONS_00010495	289	381	270
						TCONS_00010504	240	232	232
						TCONS_00010505	1834	2444	1778
						TCONS_00010526	1477	2232	1516
						TCONS_00010553	270	464	311
						TCONS_00010567	147	238	0
						TCONS_00010571	488	470	442
						TCONS_00010572	224	272	149
						TCONS_00010584	686	622	662
						TCONS_00010613	2204	2872	2288
						TCONS_00010633	517	636	470
						TCONS_00010635	329	345	337
						TCONS_00010640	250	414	319
						TCONS_00010645	638	983	652
						TCONS_00010670	688	991	686
						TCONS_00010672	971	1382	918
						TCONS_00010696	347	519	341
						TCONS_00010717	474	505	450
						TCONS_00010727	305	315	301
						TCONS_00010728	295	315	301
						TCONS_00010731	335	454	438
						TCONS_00010738	605	1253	561
						TCONS_00010743	1201	1885	1211
						TCONS_00010757	404	561	387
						TCONS_00010770	291	498	303
						TCONS_00010784	706	884	714
						TCONS_00010786	751	1467	793
						TCONS_00010787	751	1467	793
						TCONS_00010789	4391	6179	4230
						TCONS_00010795	377	523	452
						TCONS_00010800	283	402	315
						TCONS_00010801	283	402	315
						TCONS_00010803	365	440	343
						TCONS_00010805	652	811	624
						TCONS_00010813	165	188	157
						TCONS_00010824	961	1191	977
						TCONS_00010832	642	690	662
						TCONS_00010833	367	420	363
						TCONS_00010843	593	480	400
						TCONS_00010853	216	224	208
						TCONS_00010866	946	1382	1017
						TCONS_00010892	787	765	763
						TCONS_00010896	1233	2272	1314
						TCONS_00010927	236	278	220
						TCONS_00010939	983	1164	825
						TCONS_00010969	494	743	533
						TCONS_00010974	557	1049	759
						TCONS_00010983	178	145	168
						TCONS_00011004	363	486	371
						TCONS_00011012	1364	2129	1358
						TCONS_00011015	135	230	0
						TCONS_00011047	155	190	159
						TCONS_00011048	607	745	607
						TCONS_00011052	186	880	476
						TCONS_00011077	343	373	367
						TCONS_00011078	573	198	579
						TCONS_00011115	1320	2523	1479
						TCONS_00011126	1090	1273	1031
						TCONS_00011164	365	400	496
						TCONS_00011165	547	680	573
						TCONS_00011171	363	503	367
						TCONS_00011178	1007	1396	1116
						TCONS_00011211	329	355	291
						TCONS_00011212	329	355	291
						TCONS_00011218	577	821	553
						TCONS_00011247	143	168	155
						TCONS_00011267	1665	3086	1362
						TCONS_00011278	246	640	218
						TCONS_00011292	480	716	517
						TCONS_00011316	1170	1588	1185
						TCONS_00011388	755	1070	801
						TCONS_00011405	1239	1824	1284
						TCONS_00011406	1239	1824	1284
						TCONS_00011440	644	777	688
						TCONS_00011443	289	361	321
						TCONS_00011455	178	287	232
						TCONS_00011468	155	327	149
						TCONS_00011469	700	890	708
						TCONS_00011475	492	702	519
						TCONS_00011505	301	492	285
						TCONS_00011506	515	840	474
						TCONS_00011515	698	753	694
						TCONS_00011517	408	519	432
						TCONS_00011540	196	289	182
						TCONS_00011549	250	295	226
						TCONS_00011570	412	692	589
						TCONS_00011597	519	686	502
						TCONS_00011598	519	686	502
						TCONS_00011599	519	686	502
						TCONS_00011603	151	0	159
						TCONS_00011614	327	486	325
						TCONS_00011680	109	234	168
						TCONS_00011682	248	303	287
						TCONS_00011694	117	295	137
						TCONS_00011695	287	224	258
						TCONS_00011788	2109	2502	2071
						TCONS_00011813	381	252	385
						TCONS_00011828	541	866	577
						TCONS_00011860	383	763	224
						TCONS_00011914	147	503	147
						TCONS_00011934	119	394	161
						TCONS_00011940	242	303	258
						TCONS_00012095	946	1160	948
						TCONS_00012145	287	767	343
						TCONS_00012153	438	591	462
						TCONS_00012167	244	430	256
						TCONS_00012213	422	652	446
						TCONS_00012246	511	829	563
						TCONS_00012256	611	815	595
						TCONS_00012285	1522	2454	1639
						TCONS_00012288	272	375	272
						TCONS_00012295	129	212	137
						TCONS_00012299	323	575	450
						TCONS_00012304	256	319	218
						TCONS_00012305	256	319	218
						TCONS_00012306	256	319	218
						TCONS_00012338	297	418	291
						TCONS_00012345	1433	1960	1604
						TCONS_00012383	315	394	283
						TCONS_00012384	315	394	283
						TCONS_00012394	727	991	678
						TCONS_00012395	727	991	678
						TCONS_00012455	234	182	238
						TCONS_00012489	521	182	0
						TCONS_00012505	145	258	129
						TCONS_00012507	163	198	151
						TCONS_00012508	163	240	151
						TCONS_00012526	2058	3082	1937
						TCONS_00012538	353	389	373
						TCONS_00012542	1146	1655	1185
						TCONS_00012563	741	1760	813
						TCONS_00012574	244	1286	289
						TCONS_00012577	200	0	317
						TCONS_00012620	206	630	222
						TCONS_00012643	345	735	256
						TCONS_00012662	278	206	0
						TCONS_00012686	934	1560	981
						TCONS_00012695	381	359	357
						TCONS_00012739	163	315	0
						TCONS_00012771	313	408	297
						TCONS_00012773	113	115	0
						TCONS_00012831	214	212	206
						TCONS_00012840	678	726	670
						TCONS_00012849	200	311	200
						TCONS_00012871	258	234	256
						TCONS_00012874	200	291	115
						TCONS_00012877	246	268	254
						TCONS_00012878	246	262	254
						TCONS_00012891	351	446	351
						TCONS_00012894	343	498	339
						TCONS_00012903	626	880	622
						TCONS_00012904	285	430	317
						TCONS_00012915	690	1070	729
						TCONS_00012934	579	595	571
						TCONS_00012935	230	258	238
						TCONS_00012936	1148	2912	993
						TCONS_00012957	392	795	390
						TCONS_00012959	1233	1643	1221
						TCONS_00012974	313	385	297
						TCONS_00012975	313	385	297
						TCONS_00012980	222	238	230
						TCONS_00012994	618	1090	654
						TCONS_00013002	289	438	274
						TCONS_00013036	626	545	0
						TCONS_00013056	121	248	186
						TCONS_00013057	359	317	315
						TCONS_00013080	230	285	230
						TCONS_00013081	230	285	230
						TCONS_00013088	149	741	452
						TCONS_00013095	212	254	260
						TCONS_00013105	1758	2628	1778
						TCONS_00013106	341	476	529
						TCONS_00013107	192	375	0
						TCONS_00013108	353	468	343
						TCONS_00013125	262	305	270
						TCONS_00013128	2769	4076	2414
						TCONS_00013131	147	303	157
						TCONS_00013132	137	299	153
						TCONS_00013133	1413	1727	1362
						TCONS_00013134	692	313	460
						TCONS_00013143	585	799	553
						TCONS_00013144	585	799	553
						TCONS_00013176	605	848	660
						TCONS_00013185	167	202	0
						TCONS_00013212	773	934	779
						TCONS_00013218	212	236	200
						TCONS_00013239	333	385	327
						TCONS_00013241	238	349	149
						TCONS_00013245	440	848	385
						TCONS_00013246	1923	2066	1891
						TCONS_00013252	1144	1887	1651
						TCONS_00013261	916	1021	896
						TCONS_00013272	900	1021	880
						TCONS_00013277	172	472	840
						TCONS_00013305	174	480	825
						TCONS_00013321	884	1170	884
						TCONS_00013329	131	141	149
						TCONS_00013330	206	283	212
						TCONS_00013333	260	276	121
						TCONS_00013342	107	345	0
						TCONS_00013360	295	511	309
						TCONS_00013375	1100	1279	1108
						TCONS_00013376	636	628	565
						TCONS_00013380	343	747	509
						TCONS_00013381	341	745	509
						TCONS_00013388	264	410	238
						TCONS_00013425	1417	1576	1316
						TCONS_00013440	182	194	178
						TCONS_00013442	198	238	0
						TCONS_00013479	714	1146	896
						TCONS_00013484	214	260	212
						TCONS_00013514	315	172	323
						TCONS_00013517	230	270	226
						TCONS_00013532	381	458	432
						TCONS_00013533	404	729	121
						TCONS_00013534	309	533	0
						TCONS_00013535	262	329	246
						TCONS_00013547	466	712	424
						TCONS_00013548	222	428	232
						TCONS_00013554	1132	1132	404
						TCONS_00013561	369	531	341
						TCONS_00013568	458	343	303
						TCONS_00013572	113	190	184
						TCONS_00013587	214	254	224
						TCONS_00013591	240	371	0
						TCONS_00013593	297	297	313
						TCONS_00013594	315	805	315
						TCONS_00013600	420	589	438
						TCONS_00013601	460	809	517
						TCONS_00013623	468	468	404
						TCONS_00013628	775	1453	1098
						TCONS_00013637	507	680	498
						TCONS_00013638	507	680	498
						TCONS_00013650	252	410	264
						TCONS_00013669	317	585	357
						TCONS_00013670	476	553	432
						TCONS_00013681	186	285	194
						TCONS_00013684	583	825	569
						TCONS_00013686	256	410	204
						TCONS_00013689	230	337	262
						TCONS_00013690	260	274	246
						TCONS_00013691	357	561	327
						TCONS_00013692	303	1172	551
						TCONS_00013694	1106	1330	1441
						TCONS_00013699	783	864	726
						TCONS_00013700	343	464	295
						TCONS_00013705	222	313	109
						TCONS_00013706	222	313	109
						TCONS_00013710	268	377	248
						TCONS_00013734	270	341	309
						TCONS_00013736	692	1330	791
						TCONS_00013759	182	327	240
						TCONS_00013771	135	337	135
						TCONS_00013787	591	664	551
						TCONS_00013794	398	557	389
						TCONS_00013795	398	557	389
						TCONS_00013797	276	244	260
						TCONS_00013800	236	319	220
						TCONS_00013825	285	317	278
						TCONS_00013829	244	272	266
						TCONS_00013840	1590	1804	1574
						TCONS_00013841	1580	1804	1582
						TCONS_00013863	404	500	389
						TCONS_00013871	1538	2248	1501
						TCONS_00013872	180	484	454
						TCONS_00013880	852	1031	783
						TCONS_00013887	664	934	680
						TCONS_00013893	345	630	339
						TCONS_00013911	202	165	147
						TCONS_00013924	141	234	151
						TCONS_00013925	359	404	341
						TCONS_00013945	190	238	174
						TCONS_00013947	153	157	153
						TCONS_00013948	194	0	168
						TCONS_00013961	283	515	307
						TCONS_00013968	486	500	553
						TCONS_00013973	236	347	218
						TCONS_00013974	236	347	218
						TCONS_00013975	254	347	301
						TCONS_00013981	210	198	210
						TCONS_00014002	159	196	135
						TCONS_00014006	224	446	214
						TCONS_00014010	1049	1604	1029
						TCONS_00014011	1049	1596	1029
						TCONS_00014013	325	553	303
						TCONS_00014016	147	264	176
						TCONS_00014030	182	206	159
						TCONS_00014031	359	389	351
						TCONS_00014037	529	852	613
						TCONS_00014056	149	234	157
						TCONS_00014072	230	381	0
						TCONS_00014073	551	638	646
						TCONS_00014090	462	1078	456
						TCONS_00014095	446	807	321
						TCONS_00014104	238	276	188
						TCONS_00014114	161	194	153
						TCONS_00014118	410	543	390
						TCONS_00014122	234	327	256
						TCONS_00014129	186	208	180
						TCONS_00014137	283	367	283
						TCONS_00014139	281	367	281
						TCONS_00014150	866	781	676
						TCONS_00014152	2785	3314	2783
						TCONS_00014156	561	664	545
						TCONS_00014158	208	311	238
						TCONS_00014180	359	801	387
						TCONS_00014186	398	478	390
						TCONS_00014191	609	1336	656
						TCONS_00014204	224	369	139
						TCONS_00014208	585	577	541
						TCONS_00014210	198	932	0
						TCONS_00014222	248	343	216
						TCONS_00014230	176	307	159
						TCONS_00014232	301	353	301
						TCONS_00014234	533	926	492
						TCONS_00014235	476	926	442
						TCONS_00014239	496	991	569
						TCONS_00014241	389	416	0
						TCONS_00014246	149	329	141
						TCONS_00014250	254	0	248
						TCONS_00014252	228	309	268
						TCONS_00014258	496	1072	496
						TCONS_00014260	182	353	198
						TCONS_00014273	678	840	616
						TCONS_00014276	626	912	666
						TCONS_00014278	343	765	381
						TCONS_00014294	389	460	357
						TCONS_00014309	1146	1586	1215
						TCONS_00014315	248	331	198
						TCONS_00014316	248	422	198
						TCONS_00014319	1784	2099	1612
						TCONS_00014320	971	2192	799
						TCONS_00014329	686	989	720
						TCONS_00014332	319	323	295
						TCONS_00014335	690	1086	642
						TCONS_00014336	694	1092	648
						TCONS_00014338	823	973	773
						TCONS_00014346	143	242	167
						TCONS_00014350	165	377	167
						TCONS_00014358	799	1175	928
						TCONS_00014372	254	0	0
						TCONS_00014393	174	224	170
						TCONS_00014401	1045	1590	951
						TCONS_00014402	1308	2083	1417
						TCONS_00014404	527	708	575
						TCONS_00014411	767	1491	801
						TCONS_00014412	767	1491	801
						TCONS_00014414	351	367	359
						TCONS_00014424	276	400	248
						TCONS_00014425	894	1017	973
						TCONS_00014432	1370	2111	1522
						TCONS_00014434	252	323	190
						TCONS_00014435	406	537	438
						TCONS_00014441	840	1031	803
						TCONS_00014455	731	930	700
						TCONS_00014456	731	930	700
						TCONS_00014464	920	1752	765
						TCONS_00014469	454	864	402
						TCONS_00014470	321	379	355
						TCONS_00014471	228	119	119
						TCONS_00014472	228	119	119
						TCONS_00014474	270	301	254
						TCONS_00014487	773	492	408
						TCONS_00014498	230	450	198
						TCONS_00014499	139	260	143
						TCONS_00014503	815	1273	852
						TCONS_00014516	212	297	218
						TCONS_00014519	890	1179	946
						TCONS_00014520	333	577	373
						TCONS_00014521	333	577	373
						TCONS_00014522	333	577	373
						TCONS_00014529	218	299	186
						TCONS_00014551	389	420	396
						TCONS_00014556	137	381	208
						TCONS_00014558	281	274	266
						TCONS_00014560	1861	3302	2347
						TCONS_00014565	392	446	400
						TCONS_00014569	268	410	228
						TCONS_00014575	862	1045	949
						TCONS_00014577	862	1045	949
						TCONS_00014579	167	182	159
						TCONS_00014580	1917	2632	2028
						TCONS_00014582	363	589	377
						TCONS_00014612	278	442	303
						TCONS_00014614	914	1540	1029
						TCONS_00014615	1465	1804	1614
						TCONS_00014631	795	1283	898
						TCONS_00014633	387	551	446
						TCONS_00014634	111	1330	385
						TCONS_00014637	210	236	228
						TCONS_00014638	210	375	228
						TCONS_00014652	650	862	561
						TCONS_00014657	1173	1062	1788
						TCONS_00014659	315	377	315
						TCONS_00014662	327	367	303
						TCONS_00014663	220	268	147
						TCONS_00014667	373	607	327
						TCONS_00014674	301	454	402
						TCONS_00014675	170	369	123
						TCONS_00014678	190	507	248
						TCONS_00014685	307	416	329
						TCONS_00014692	1358	1542	1284
						TCONS_00014694	178	230	186
						TCONS_00014695	178	230	186
						TCONS_00014697	178	230	186
						TCONS_00014703	200	0	170
						TCONS_00014718	408	456	369
						TCONS_00014729	1064	1279	1160
						TCONS_00014766	1405	2278	1421
						TCONS_00014767	1405	2278	1421
						TCONS_00014777	379	704	394
						TCONS_00014801	722	1175	680
						TCONS_00014814	305	424	250
						TCONS_00014818	1736	2854	1627
						TCONS_00014829	460	1162	658
						TCONS_00014838	307	355	339
						TCONS_00014856	428	515	420
						TCONS_00014886	262	373	250
						TCONS_00014910	458	513	474
						TCONS_00014922	614	886	640
						TCONS_00014932	1514	2194	1623
						TCONS_00014960	238	488	250
						TCONS_00014964	319	315	325
						TCONS_00014967	890	1168	953
						TCONS_00014970	258	295	274
						TCONS_00014979	430	904	676
						TCONS_00014982	351	478	327
						TCONS_00014993	720	1062	565
						TCONS_00014995	125	208	149
						TCONS_00014999	571	603	555
						TCONS_00015001	287	349	295
						TCONS_00015006	731	983	755
						TCONS_00015011	460	480	448
						TCONS_00015012	460	480	448
						TCONS_00015047	460	502	460
						TCONS_00015055	123	153	0
						TCONS_00015058	888	1249	961
						TCONS_00015068	285	607	272
						TCONS_00015073	377	535	381
						TCONS_00015077	155	270	165
						TCONS_00015078	155	270	165
						TCONS_00015080	624	716	593
						TCONS_00015103	133	325	141
						TCONS_00015120	430	676	412
						TCONS_00015133	583	733	638
						TCONS_00015134	503	519	432
						TCONS_00015135	347	500	335
						TCONS_00015153	1015	1568	1195
						TCONS_00015155	394	428	396
						TCONS_00015171	541	565	533
						TCONS_00015173	628	729	585
						TCONS_00015176	224	248	226
						TCONS_00015178	184	234	163
						TCONS_00015181	200	278	260
						TCONS_00015208	176	309	0
						TCONS_00015209	226	359	210
						TCONS_00015215	476	632	458
						TCONS_00015218	182	270	174
						TCONS_00015219	127	0	151
						TCONS_00015235	157	270	157
						TCONS_00015239	145	168	0
						TCONS_00015243	281	549	244
						TCONS_00015248	1891	2961	1970
						TCONS_00015255	270	367	230
						TCONS_00015278	373	440	357
[truncated: 12,056 more rows]
