# Supplementary material for: Genome-wide identification and functional prediction of nitrogen-responsive intergenic and intronic long non-coding RNAs in maize (Zea mays L.)
Source: BMC Genomics. 2016 May 11;17:350. doi: 10.1186/s12864-016-2650-1 (PMC4865003; doi:10.1186/s12864-016-2650-1)
Supplement: Additional file 5: Table S5. — Expression information of lncRNAs and annotated coding RNAs. (XLSX 2992 kb) [file 12864_2016_2650_MOESM5_ESM.xlsx]

## Sheet: LncRNAs_exp
TableS5: expressed information of intergenic and intronic lncRNAs under two nitrogen treatments.
Sheet1:	LncRNAs
Sheet2:	coding RNAs
Isoform_id	Gene_id	Gene	Locus	Sample_1	Sample_2	Status	Value_1	Value_2	Log2(fold_change)	Test_stat	P_value	q_value	Significant	Class_code
TCONS_00000003	XLOC_000003	-	chr1:87310-87611	SN	LN	OK	0	2.93852	inf	nan	0.0072	0.109094	no	u
TCONS_00000004	XLOC_000004	-	chr1:108665-109060	SN	LN	OK	2.13524	0	inf	nan	0.0082	0.109094	no	u
TCONS_00000008	XLOC_000008	-	chr1:156455-161642	SN	LN	OK	0	3.13484	inf	nan	0.15485	0.412966	no	u
TCONS_00000016	XLOC_000016	-	chr1:419699-420733	SN	LN	OK	1.17922	3.69846	1.64909	0.979807	0.26285	0.592207	no	u
TCONS_00000063	XLOC_000063	-	chr1:1902825-1903073	SN	LN	OK	0	3.3788	inf	nan	0.0084	0.109094	no	u
TCONS_00000071	XLOC_000071	-	chr1:2050524-2050775	SN	LN	OK	0	2.04014	inf	nan	0.08275	0.298045	no	u
TCONS_00000074	XLOC_000074	GRMZM2G109725	chr1:2205751-2210250	SN	LN	OK	0.933204	1.2114	0.376411	0.152368	0.4007	0.705183	no	i
TCONS_00000080	XLOC_000079	-	chr1:2470564-2470777	SN	LN	OK	0	2.18556	inf	nan	0.09495	0.298045	no	u
TCONS_00000081	XLOC_000080	GRMZM2G052546	chr1:2535972-2542523	SN	LN	OK	6.36063	12.6387	0.990601	0.0675047	0.69005	0.852217	no	i
TCONS_00000100	XLOC_000095	-	chr1:2903344-2903609	SN	LN	OK	0	2.45937	inf	nan	0.1063	0.305619	no	u
TCONS_00000105	XLOC_000100	GRMZM2G137236	chr1:3003105-3013922	SN	LN	OK	0	2.16523	inf	nan	0.20425	0.514117	no	i
TCONS_00000113	XLOC_000106	-	chr1:3139625-3139866	SN	LN	OK	0	2.51112	inf	nan	0.05085	0.298045	no	u
TCONS_00000123	XLOC_000114	-	chr1:3280494-3280715	SN	LN	OK	2.54425	0	inf	nan	0.06055	0.298045	no	u
TCONS_00000177	XLOC_000161	-	chr1:4610229-4610506	SN	LN	OK	1.01494	2.18477	1.10608	0.442828	0.3629	0.679083	no	u
TCONS_00000214	XLOC_000194	-	chr1:5621145-5621396	SN	LN	OK	2.40017	0	inf	nan	0.052	0.298045	no	u
TCONS_00000229	XLOC_000209	-	chr1:6152662-6153408	SN	LN	OK	1.07675	2.24649	1.06099	0.623871	0.51025	0.741026	no	u
TCONS_00000244	XLOC_000224	-	chr1:6710214-6710423	SN	LN	OK	2.306	0	inf	nan	0.0881	0.298045	no	u
TCONS_00000269	XLOC_000246	-	chr1:7307395-7307642	SN	LN	OK	2.60164	0	inf	nan	0.03065	0.21143	no	u
TCONS_00000283	XLOC_000256	-	chr1:7568885-7569101	SN	LN	OK	2.78908	0	inf	nan	0.052	0.298045	no	u
TCONS_00000291	XLOC_000264	-	chr1:7758271-7758584	SN	LN	OK	0	2.67713	inf	nan	0.0084	0.109094	no	u
TCONS_00000294	XLOC_000267	-	chr1:7959605-7960560	SN	LN	OK	0.799051	3.02225	1.91926	1.19789	0.18575	0.478381	no	u
TCONS_00000300	XLOC_000273	-	chr1:8104666-8104888	SN	LN	OK	0.180914	5.24238	4.85685	1.87401	0.28705	0.611948	no	u
TCONS_00000304	XLOC_000277	GRMZM2G176397	chr1:8131237-8142868	SN	LN	OK	1.99567	0.144573	-3.78701	-0.243721	0.4231	0.715295	no	i
TCONS_00000339	XLOC_000306	GRMZM2G046932	chr1:8967355-8971750	SN	LN	OK	2.51018	0.36369	-2.78701	-0.305517	0.46835	0.724917	no	i
TCONS_00000344	XLOC_000311	-	chr1:9216605-9216939	SN	LN	OK	0	2.78757	inf	nan	0.0093	0.114727	no	u
TCONS_00000345	XLOC_000312	-	chr1:9241277-9241616	SN	LN	OK	0	2.33448	inf	nan	0.00835	0.109094	no	u
TCONS_00000348	XLOC_000315	-	chr1:9306775-9307009	SN	LN	OK	0.171636	12.7323	6.21299	2.6853	0.2436	0.569645	no	u
TCONS_00000366	XLOC_000332	-	chr1:10069877-10071072	SN	LN	OK	5.75196	0.701794	-3.03493	-0.999339	0.3465	0.665537	no	u
TCONS_00000380	XLOC_000346	-	chr1:10434221-10435027	SN	LN	OK	350.553	1.03963	-8.39742	-6.05187	0.02415	0.190782	no	u
TCONS_00000389	XLOC_000354	-	chr1:10843226-10847728	SN	LN	OK	2.76752	1.25183	-1.14456	-0.466946	0.56855	0.775947	no	u
TCONS_00000391	XLOC_000356	-	chr1:10900877-10901121	SN	LN	OK	1.64602	0.381577	-2.10893	-0.780703	0.37135	0.684552	no	u
TCONS_00000394	XLOC_000359	-	chr1:10919570-10919778	SN	LN	OK	0.19309	2.23809	3.53492	1.26089	0.43425	0.717499	no	u
TCONS_00000415	XLOC_000379	-	chr1:11630316-11630558	SN	LN	OK	0	2.50075	inf	nan	0.05085	0.298045	no	u
TCONS_00000421	XLOC_000385	-	chr1:11842953-11843186	SN	LN	OK	4.99881	0	inf	nan	0.0154	0.123453	no	u
TCONS_00000441	XLOC_000403	-	chr1:12171122-12171335	SN	LN	OK	0	3.05978	inf	nan	0.02535	0.190782	no	u
TCONS_00000454	XLOC_000416	-	chr1:12449552-12449811	SN	LN	OK	0.310138	1.79739	2.53492	0.941019	0.28885	0.611983	no	u
TCONS_00000461	XLOC_000421	-	chr1:12648855-12649077	SN	LN	OK	3.07553	0	inf	nan	0.0133	0.116249	no	u
TCONS_00000473	XLOC_000429	-	chr1:13033241-13033472	SN	LN	OK	4.34663	0	inf	nan	0.0102	0.114727	no	u
TCONS_00000474	XLOC_000430	-	chr1:13097395-13097715	SN	LN	OK	0	2.47309	inf	nan	0.00835	0.109094	no	u
TCONS_00000483	XLOC_000436	-	chr1:13393767-13394047	SN	LN	OK	2.86877	0.166258	-4.10893	-1.67862	0.28425	0.609273	no	u
TCONS_00000493	XLOC_000445	GRMZM2G314133	chr1:13791866-13792514	SN	LN	OK	2.72711	3.30464	0.277124	0.216359	0.83405	0.926999	no	i
TCONS_00000496	XLOC_000448	-	chr1:13992014-13992219	SN	LN	OK	0	3.40627	inf	nan	0.00015	0.0112042	yes	u
TCONS_00000501	XLOC_000453	-	chr1:14247039-14247274	SN	LN	OK	3.0763	0	inf	nan	0.006	0.109094	no	u
TCONS_00000509	XLOC_000459	-	chr1:14492495-14492723	SN	LN	OK	3.69921	3.47101	-0.0918609	-0.0472207	0.957	0.982316	no	u
TCONS_00000543	XLOC_000492	-	chr1:15489105-15489332	SN	LN	OK	0	2.05076	inf	nan	0.09495	0.298045	no	u
TCONS_00000544	XLOC_000493	-	chr1:15529958-15530236	SN	LN	OK	2.31153	0	inf	nan	0.03065	0.21143	no	u
TCONS_00000553	XLOC_000500	-	chr1:15912717-15912928	SN	LN	OK	0	2.4269	inf	nan	0.08275	0.298045	no	u
TCONS_00000555	XLOC_000502	GRMZM2G156486	chr1:15995519-15995761	SN	LN	OK	5.14482	0	inf	nan	0.01405	0.117807	no	i
TCONS_00000557	XLOC_000503	-	chr1:16018824-16019147	SN	LN	OK	0.746059	1.87362	1.32847	0.525792	0.35965	0.675027	no	u
TCONS_00000560	XLOC_000506	-	chr1:16288155-16291153	SN	LN	OK	2.25434	4.6071	1.03116	0.804407	0.43425	0.717499	no	u
TCONS_00000566	XLOC_000511	-	chr1:16476432-16476725	SN	LN	OK	0.137074	1.90658	3.79796	1.38741	0.3792	0.68625	no	u
TCONS_00000581	XLOC_000523	-	chr1:16949487-16949741	SN	LN	OK	0.158121	3.29899	4.38292	1.6963	0.27325	0.605892	no	u
TCONS_00000590	XLOC_000532	-	chr1:17238900-17239269	SN	LN	OK	0	2.14469	inf	nan	0.00835	0.109094	no	u
TCONS_00000592	XLOC_000534	-	chr1:17349809-17350011	SN	LN	OK	0.596478	2.76549	2.21299	0.85563	0.3419	0.661414	no	u
TCONS_00000593	XLOC_000535	-	chr1:17352865-17353160	SN	LN	OK	4.08435	0	inf	nan	0.0129	0.116249	no	u
TCONS_00000596	XLOC_000537	-	chr1:17399226-17399988	SN	LN	OK	4.69093	0.855293	-2.45538	-1.4764	0.0587	0.298045	no	u
TCONS_00000620	XLOC_000557	GRMZM2G059020	chr1:17939343-17939680	SN	LN	OK	0	6.07805	inf	nan	5e-05	0.0067776	yes	i
TCONS_00000623	XLOC_000560	-	chr1:17988705-17989019	SN	LN	OK	0	2.52035	inf	nan	0.00835	0.109094	no	u
TCONS_00000648	XLOC_000581	GRMZM2G031177	chr1:18972750-18980274	SN	LN	OK	0.138972	5.79891	5.38292	0.33271	0.43015	0.716937	no	i
TCONS_00000658	XLOC_000590	-	chr1:19473546-19473810	SN	LN	OK	0	4.93737	inf	nan	0.00055	0.0208892	yes	u
TCONS_00000675	XLOC_000607	-	chr1:20382086-20382424	SN	LN	OK	0	3.03004	inf	nan	0.0119	0.116249	no	u
TCONS_00000681	XLOC_000613	-	chr1:20536478-20536687	SN	LN	OK	2.69033	0	inf	nan	0.06055	0.298045	no	u
TCONS_00000683	XLOC_000615	-	chr1:20543203-20543499	SN	LN	OK	3.12076	0	inf	nan	0.01045	0.114727	no	u
TCONS_00000693	XLOC_000625	-	chr1:21083288-21083557	SN	LN	OK	0	5.71088	inf	nan	0.0009	0.0289012	yes	u
TCONS_00000694	XLOC_000626	-	chr1:21084322-21084591	SN	LN	OK	0.746521	2.76891	1.89107	0.763404	0.40035	0.705095	no	u
TCONS_00000704	XLOC_000635	-	chr1:21403806-21404032	SN	LN	OK	0.177712	3.08976	4.11988	1.55234	0.2437	0.569645	no	u
TCONS_00000713	XLOC_000643	-	chr1:21715243-21715498	SN	LN	OK	10.0801	3.28605	-1.61708	-1.04806	0.25465	0.583057	no	u
TCONS_00000724	XLOC_000654	-	chr1:22011564-22012265	SN	LN	OK	6.33001	4.68054	-0.435534	-0.32037	0.75105	0.886015	no	u
TCONS_00000728	XLOC_000658	-	chr1:22193179-22193449	SN	LN	OK	0.148751	2.06899	3.79796	1.38741	0.3792	0.68625	no	u
TCONS_00000729	XLOC_000659	-	chr1:22232685-22232906	SN	LN	OK	0	2.31709	inf	nan	0.08275	0.298045	no	u
TCONS_00000746	XLOC_000674	-	chr1:22658636-22658909	SN	LN	OK	0	4.09252	inf	nan	0.01315	0.116249	no	u
TCONS_00000759	XLOC_000687	GRMZM2G440363	chr1:22979351-22979575	SN	LN	OK	0	3.53299	inf	nan	0.00835	0.109094	no	i
TCONS_00000768	XLOC_000693	GRMZM2G005435	chr1:23243385-23247548	SN	LN	OK	0.91939	2.24349	1.28699	0.783586	0.37105	0.684552	no	i
TCONS_00000770	XLOC_000695	-	chr1:23411570-23411796	SN	LN	OK	0	2.26582	inf	nan	0.08275	0.298045	no	u
TCONS_00000774	XLOC_000699	GRMZM2G171073	chr1:23564088-23564637	SN	LN	OK	0.951032	3.39179	1.83448	0.975203	0.21605	0.530442	no	i
TCONS_00000783	XLOC_000707	-	chr1:23696812-23697035	SN	LN	OK	0	2.2963	inf	nan	0.08275	0.298045	no	u
TCONS_00000786	XLOC_000710	-	chr1:23805385-23805657	SN	LN	OK	2.80549	0	inf	nan	0.0073	0.109094	no	u
TCONS_00000792	XLOC_000716	-	chr1:24152457-24152711	SN	LN	OK	2.2137	0.733108	-1.59436	-0.612014	0.37745	0.68625	no	u
TCONS_00000800	XLOC_000724	-	chr1:24408130-24408701	SN	LN	OK	1.19574	1.87514	0.649093	0.320512	0.4003	0.705095	no	u
TCONS_00000806	XLOC_000730	-	chr1:24668967-24669177	SN	LN	OK	0	2.21678	inf	nan	0.09495	0.298045	no	u
TCONS_00000815	XLOC_000737	-	chr1:24836938-24837204	SN	LN	OK	0	2.45012	inf	nan	0.02535	0.190782	no	u
TCONS_00000824	XLOC_000745	GRMZM2G077045	chr1:25173377-25173611	SN	LN	OK	4.63417	0	inf	nan	0.0121	0.116249	no	i
TCONS_00000831	XLOC_000750	-	chr1:25389317-25391396	SN	LN	OK	5.81746	6.35394	0.127264	0.150884	0.88225	0.950802	no	u
TCONS_00000854	XLOC_000770	-	chr1:26390390-26390598	SN	LN	OK	0	5.14762	inf	nan	0.01085	0.116249	no	u
TCONS_00000857	XLOC_000773	-	chr1:26440569-26440823	SN	LN	OK	0	3.29899	inf	nan	0.0084	0.109094	no	u
TCONS_00000860	XLOC_000776	GRMZM2G099522	chr1:26675861-26676190	SN	LN	OK	0.366226	1.83946	2.32847	0.912054	0.303	0.626668	no	i
TCONS_00000869	XLOC_000784	-	chr1:26871339-26871694	SN	LN	OK	0	3.01607	inf	nan	0.01085	0.116249	no	u
TCONS_00000870	XLOC_000785	-	chr1:26910848-26911089	SN	LN	OK	0	5.02225	inf	nan	0.0142	0.117934	no	u
TCONS_00000891	XLOC_000803	-	chr1:27512291-27512558	SN	LN	OK	0	2.44095	inf	nan	0.02535	0.190782	no	u
TCONS_00000893	XLOC_000805	-	chr1:27558066-27558275	SN	LN	OK	0	4.45477	inf	nan	0.0093	0.114727	no	u
TCONS_00000904	XLOC_000814	-	chr1:27964778-27965022	SN	LN	OK	0.164602	1.90788	3.53492	1.26089	0.43425	0.717499	no	u
TCONS_00000921	XLOC_000829	-	chr1:28586440-28586659	SN	LN	OK	0	3.18852	inf	nan	0.00015	0.0112042	yes	u
TCONS_00000949	XLOC_000855	-	chr1:29413319-29413562	SN	LN	OK	4.79309	0	inf	nan	0.0154	0.123453	no	u
TCONS_00000951	XLOC_000857	-	chr1:29468937-29469182	SN	LN	OK	0	2.66013	inf	nan	0.02535	0.190782	no	u
TCONS_00000965	XLOC_000868	-	chr1:29911540-29911752	SN	LN	OK	0	2.41545	inf	nan	0.08275	0.298045	no	u
TCONS_00000973	XLOC_000874	-	chr1:30281729-30281959	SN	LN	OK	0	3.23843	inf	nan	0.0085	0.109094	no	u
TCONS_00000985	XLOC_000886	-	chr1:30691030-30691527	SN	LN	OK	2.58594	0.843001	-1.61708	-0.781877	0.33095	0.650734	no	u
TCONS_00000989	XLOC_000890	-	chr1:30698766-30699129	SN	LN	OK	0.331924	1.92365	2.53492	1.01482	0.20175	0.509093	no	u
TCONS_00001005	XLOC_000906	-	chr1:31402074-31402275	SN	LN	OK	0.199815	4.40047	4.46092	1.74223	0.26935	0.600512	no	u
TCONS_00001018	XLOC_000919	-	chr1:31777023-31777247	SN	LN	OK	0	2.07823	inf	nan	0.09495	0.298045	no	u
TCONS_00001020	XLOC_000921	-	chr1:31875913-31876140	SN	LN	OK	13.9774	0	inf	nan	5e-05	0.0067776	yes	u
TCONS_00001056	XLOC_000953	-	chr1:33028926-33029165	SN	LN	OK	2.01654	0	inf	nan	0.0881	0.298045	no	u
TCONS_00001058	XLOC_000955	-	chr1:33167431-33167690	SN	LN	OK	0	2.33661	inf	nan	0.05085	0.298045	no	u
TCONS_00001061	XLOC_000958	-	chr1:33317278-33317524	SN	LN	OK	2.61222	0	inf	nan	0.03065	0.21143	no	u
TCONS_00001067	XLOC_000964	-	chr1:33681282-33681657	SN	LN	OK	2.24912	0	inf	nan	0.0082	0.109094	no	u
TCONS_00001072	XLOC_000969	-	chr1:33846243-33846448	SN	LN	OK	0	2.72502	inf	nan	0.0683	0.298045	no	u
TCONS_00001089	XLOC_000982	GRMZM2G102347	chr1:34409925-34413378	SN	LN	OK	3.1343	1.18282	-1.40592	-0.776819	0.3779	0.68625	no	i
TCONS_00001102	XLOC_000995	-	chr1:34952704-34952941	SN	LN	OK	0.50839	1.96423	1.94996	0.734109	0.4048	0.705183	no	u
TCONS_00001104	XLOC_000997	-	chr1:34997404-34997643	SN	LN	OK	0	2.33736	inf	nan	0.0683	0.298045	no	u
TCONS_00001118	XLOC_001010	-	chr1:35536420-35536638	SN	LN	OK	0.552699	2.56252	2.21299	0.85563	0.3419	0.661414	no	u
TCONS_00001129	XLOC_001021	-	chr1:35821604-35821975	SN	LN	OK	0	3.26243	inf	nan	0.0142	0.117934	no	u
TCONS_00001158	XLOC_001048	-	chr1:36982076-36982308	SN	LN	OK	0	2.20722	inf	nan	0.08275	0.298045	no	u
TCONS_00001182	XLOC_001071	-	chr1:38000880-38001140	SN	LN	OK	0	2.86476	inf	nan	0.0085	0.109094	no	u
TCONS_00001195	XLOC_001083	-	chr1:38611906-38612132	SN	LN	OK	0	8.85731	inf	nan	5e-05	0.0067776	yes	u
TCONS_00001250	XLOC_001134	-	chr1:40437522-40437734	SN	LN	OK	2.46281	0	inf	nan	0.07745	0.298045	no	u
TCONS_00001276	XLOC_001159	-	chr1:41539557-41540228	SN	LN	OK	2.63363	1.45693	-0.85412	-0.534289	0.6236	0.812611	no	u
TCONS_00001285	XLOC_001168	-	chr1:41957935-41958374	SN	LN	OK	0	3.60542	inf	nan	0.00035	0.0188703	yes	u
TCONS_00001287	XLOC_001170	GRMZM2G044237	chr1:41961225-41971007	SN	LN	OK	1.06816	1.85714	0.797956	0.316358	0.36035	0.675899	no	i
TCONS_00001291	XLOC_001174	-	chr1:42021489-42022151	SN	LN	OK	0.485351	1.96898	2.02035	0.935006	0.3088	0.632823	no	u
TCONS_00001307	XLOC_001189	-	chr1:42745230-42745494	SN	LN	OK	0	2.29235	inf	nan	0.05085	0.298045	no	u
TCONS_00001320	XLOC_001201	-	chr1:43145087-43145530	SN	LN	OK	0.543966	1.9966	1.87596	0.791479	0.4074	0.705183	no	u
TCONS_00001321	XLOC_001202	-	chr1:43151165-43151727	SN	LN	OK	1.07196	1.15967	0.113458	0.0512215	0.1648	0.434396	no	u
TCONS_00001335	XLOC_001215	-	chr1:43674677-43675068	SN	LN	OK	4.62232	0	inf	nan	0.0006	0.0223386	yes	u
TCONS_00001345	XLOC_001222	GRMZM2G179411	chr1:43975543-43979488	SN	LN	OK	2.27337	0	inf	nan	0.2293	0.550475	no	i
TCONS_00001347	XLOC_001223	-	chr1:44025108-44025399	SN	LN	OK	0	2.23963	inf	nan	0.02535	0.190782	no	u
TCONS_00001354	XLOC_001230	-	chr1:44245284-44245486	SN	LN	OK	0	4.8396	inf	nan	0.0111	0.116249	no	u
TCONS_00001391	XLOC_001264	-	chr1:45449798-45450164	SN	LN	OK	2.74336	0	inf	nan	0.0102	0.114727	no	u
TCONS_00001403	XLOC_001276	-	chr1:45871771-45872048	SN	LN	OK	0	3.6973	inf	nan	0.0119	0.116249	no	u
TCONS_00001411	XLOC_001284	-	chr1:46033212-46033426	SN	LN	OK	2.06444	0	inf	nan	0.09575	0.298045	no	u
TCONS_00001450	XLOC_001320	-	chr1:47328452-47328699	SN	LN	OK	3.41465	0	inf	nan	0.0082	0.109094	no	u
TCONS_00001451	XLOC_001321	-	chr1:47340787-47341030	SN	LN	OK	1.81807	0.191574	-3.24644	-1.21392	0.4468	0.720797	no	u
TCONS_00001469	XLOC_001336	-	chr1:47975091-47975433	SN	LN	OK	3.75792	0	inf	nan	0.00025	0.015322	yes	u
TCONS_00001476	XLOC_001343	-	chr1:48687278-48687721	SN	LN	OK	0.362644	2.94236	3.02035	1.31074	0.2425	0.568805	no	u
TCONS_00001477	XLOC_001344	-	chr1:48775856-48776087	SN	LN	OK	0	4.23203	inf	nan	0.0111	0.116249	no	u
TCONS_00001491	XLOC_001358	-	chr1:49507163-49507400	SN	LN	OK	2.37249	0	inf	nan	0.06055	0.298045	no	u
TCONS_00001501	XLOC_001368	-	chr1:49844307-49844596	SN	LN	OK	0	2.73837	inf	nan	0.00835	0.109094	no	u
TCONS_00001503	XLOC_001370	-	chr1:49848025-49848324	SN	LN	OK	5.23863	0	inf	nan	0.0007	0.0236545	yes	u
TCONS_00001506	XLOC_001373	-	chr1:49987010-49987225	SN	LN	OK	0	11.6922	inf	nan	5e-05	0.0067776	yes	u
TCONS_00001507	XLOC_001374	-	chr1:50020702-50020973	SN	LN	OK	0	2.40492	inf	nan	0.02535	0.190782	no	u
TCONS_00001515	XLOC_001381	-	chr1:50100429-50100975	SN	LN	OK	1.7654	1.36417	-0.371969	-0.194038	0.83585	0.927731	no	u
TCONS_00001529	XLOC_001394	-	chr1:50624844-50625245	SN	LN	OK	1.90298	0.348272	-2.44997	-0.98065	0.3163	0.635908	no	u
TCONS_00001544	XLOC_001406	-	chr1:51224013-51224285	SN	LN	OK	3.10081	0	inf	nan	0.0082	0.109094	no	u
TCONS_00001555	XLOC_001416	-	chr1:51371717-51371969	SN	LN	OK	0.159376	2.58624	4.02035	1.50043	0.29445	0.617932	no	u
TCONS_00001558	XLOC_001419	-	chr1:51487795-51488029	SN	LN	OK	0	3.38201	inf	nan	0.00835	0.109094	no	u
TCONS_00001560	XLOC_001421	-	chr1:51570675-51571220	SN	LN	OK	0	2.25814	inf	nan	0.14365	0.388559	no	u
TCONS_00001565	XLOC_001425	GRMZM2G174284	chr1:51753561-51759579	SN	LN	OK	2.40496	1.81192	-0.408495	-0.0728913	0.86295	0.941277	no	i
TCONS_00001571	XLOC_001431	GRMZM2G138814	chr1:52073066-52082912	SN	LN	OK	0	2.66967	inf	nan	0.2305	0.5522	no	i
TCONS_00001574	XLOC_001434	-	chr1:52175781-52176016	SN	LN	OK	2.05087	0	inf	nan	0.0881	0.298045	no	u
TCONS_00001578	XLOC_001438	-	chr1:52216039-52216382	SN	LN	OK	7.02557	0	inf	nan	0.00015	0.0112042	yes	u
TCONS_00001579	XLOC_001439	-	chr1:52221526-52226118	SN	LN	OK	1.81331	3.84582	1.08467	0.662888	0.49225	0.732137	no	u
TCONS_00001600	XLOC_001459	GRMZM2G107463	chr1:53171391-53176166	SN	LN	OK	3.57614	2.55081	-0.487446	-0.222682	0.65145	0.829607	no	i
TCONS_00001602	XLOC_001461	GRMZM2G042615	chr1:53337694-53343473	SN	LN	OK	1.45857	1.50948	0.049495	0.0259235	0.97645	0.989453	no	i
TCONS_00001606	XLOC_001465	-	chr1:53410364-53410571	SN	LN	OK	0	4.94759	inf	nan	0.0119	0.116249	no	u
TCONS_00001611	XLOC_001470	-	chr1:53602741-53602947	SN	LN	OK	0	7.23143	inf	nan	0.00065	0.0233515	yes	u
TCONS_00001612	XLOC_001471	-	chr1:53603253-53603510	SN	LN	OK	2.18786	1.08683	-1.0094	-0.398224	0.3958	0.700781	no	u
TCONS_00001627	XLOC_001483	-	chr1:54133862-54134076	SN	LN	OK	0	3.91562	inf	nan	0.0084	0.109094	no	u
TCONS_00001631	XLOC_001486	-	chr1:54280436-54280692	SN	LN	OK	0	2.90952	inf	nan	0.0085	0.109094	no	u
TCONS_00001637	XLOC_001492	-	chr1:54486561-54486776	SN	LN	OK	0	2.16523	inf	nan	0.09495	0.298045	no	u
TCONS_00001643	XLOC_001498	-	chr1:54674379-54674665	SN	LN	OK	0	2.27879	inf	nan	0.02535	0.190782	no	u
TCONS_00001645	XLOC_001500	GRMZM2G106408	chr1:54731138-54737097	SN	LN	OK	5.17779	0	inf	nan	0.12215	0.33695	no	i
TCONS_00001652	XLOC_001507	-	chr1:54923100-54923481	SN	LN	OK	0	3.1768	inf	nan	0.0142	0.117934	no	u
TCONS_00001653	XLOC_001508	GRMZM2G031825	chr1:54928395-54932996	SN	LN	OK	3.14591	1.33701	-1.23447	-0.184816	0.66765	0.839768	no	i
TCONS_00001654	XLOC_001509	GRMZM2G320325	chr1:55071523-55076441	SN	LN	OK	1.32712	0.809606	-0.713006	-0.125805	0.7893	0.905515	no	i
TCONS_00001669	XLOC_001522	-	chr1:55469795-55470272	SN	LN	OK	1.76817	1.36632	-0.371969	-0.181899	0.46915	0.725342	no	u
TCONS_00001673	XLOC_001525	-	chr1:55541612-55541936	SN	LN	OK	4.33858	6.17825	0.509975	0.393089	0.681	0.847536	no	u
TCONS_00001691	XLOC_001543	-	chr1:56105018-56105224	SN	LN	OK	0	2.93777	inf	nan	0.05085	0.298045	no	u
TCONS_00001712	XLOC_001564	-	chr1:56803004-56803280	SN	LN	OK	2.572	0	inf	nan	0.1665	0.437992	no	u
TCONS_00001720	XLOC_001571	-	chr1:57066217-57066533	SN	LN	OK	0.381293	1.91513	2.32847	0.912054	0.303	0.626668	no	u
TCONS_00001724	XLOC_001575	-	chr1:57291016-57291246	SN	LN	OK	0	2.02402	inf	nan	0.18505	0.476956	no	u
TCONS_00001737	XLOC_001588	-	chr1:57784324-57784553	SN	LN	OK	8.94456	0	inf	nan	5e-05	0.0067776	yes	u
TCONS_00001743	XLOC_001594	-	chr1:57941557-57942067	SN	LN	OK	0.315003	2.00814	2.67243	1.10929	0.33865	0.658671	no	u
TCONS_00001755	XLOC_001606	-	chr1:58448152-58448779	SN	LN	OK	2.11383	0	inf	nan	0.00055	0.0208892	yes	u
TCONS_00001756	XLOC_001607	-	chr1:58454472-58455506	SN	LN	OK	110.778	4.86234	-4.50988	-6.34595	5e-05	0.0067776	yes	u
TCONS_00001766	XLOC_001617	-	chr1:58510904-58511251	SN	LN	OK	0	2.68313	inf	nan	0.0093	0.114727	no	u
TCONS_00001781	XLOC_001629	-	chr1:58909883-58910110	SN	LN	OK	0	2.66599	inf	nan	0.05085	0.298045	no	u
TCONS_00001798	XLOC_001645	-	chr1:59555848-59556097	SN	LN	OK	2.90334	0	inf	nan	0.006	0.109094	no	u
TCONS_00001808	XLOC_001655	-	chr1:59835005-59835224	SN	LN	OK	0	11.4787	inf	nan	5e-05	0.0067776	yes	u
TCONS_00001809	XLOC_001656	-	chr1:59855893-59856204	SN	LN	OK	1.03313	3.44278	1.73656	0.74648	0.4495	0.722503	no	u
TCONS_00001824	XLOC_001671	-	chr1:60118796-60119007	SN	LN	OK	2.0938	0	inf	nan	0.09575	0.298045	no	u
TCONS_00001834	XLOC_001679	-	chr1:60462401-60462645	SN	LN	OK	0	2.48025	inf	nan	0.05085	0.298045	no	u
TCONS_00001838	XLOC_001683	-	chr1:60557844-60558204	SN	LN	OK	0	2.32762	inf	nan	0.0084	0.109094	no	u
TCONS_00001840	XLOC_001685	-	chr1:60653944-60654182	SN	LN	OK	5.73755	0	inf	nan	0.00045	0.02032	yes	u
TCONS_00001846	XLOC_001691	-	chr1:60937452-60937767	SN	LN	OK	0	2.36456	inf	nan	0.0085	0.109094	no	u
TCONS_00001863	XLOC_001705	GRMZM2G061624	chr1:61453671-61457332	SN	LN	OK	1.66421	0.964483	-0.787006	-0.223613	0.62685	0.814849	no	i
TCONS_00001880	XLOC_001722	-	chr1:62132748-62133205	SN	LN	OK	0.439418	1.73171	1.97853	0.807043	0.3854	0.692125	no	u
TCONS_00001884	XLOC_001726	-	chr1:62166948-62167178	SN	LN	OK	0	3.23843	inf	nan	0.0085	0.109094	no	u
TCONS_00001905	XLOC_001746	-	chr1:62676676-62676971	SN	LN	OK	0	4.73414	inf	nan	0.00065	0.0233515	yes	u
TCONS_00001927	XLOC_001764	-	chr1:63218017-63218289	SN	LN	OK	0.295315	3.59412	3.60531	1.49982	0.152	0.406939	no	u
TCONS_00001944	XLOC_001778	-	chr1:63727777-63727994	SN	LN	OK	0	2.57432	inf	nan	0.0683	0.298045	no	u
TCONS_00002027	XLOC_001849	-	chr1:66503686-66503959	SN	LN	OK	5.00196	0	inf	nan	0.00045	0.02032	yes	u
TCONS_00002033	XLOC_001854	GRMZM2G011667	chr1:66803330-66803597	SN	LN	OK	0	4.53319	inf	nan	0.0142	0.117934	no	i
TCONS_00002041	XLOC_001862	-	chr1:66967368-66967893	SN	LN	OK	1.30051	3.01482	1.21299	0.680464	0.23215	0.553434	no	u
TCONS_00002050	XLOC_001870	-	chr1:67270770-67270996	SN	LN	OK	4.79821	0	inf	nan	0.0121	0.116249	no	u
TCONS_00002096	XLOC_001910	-	chr1:68787205-68787493	SN	LN	OK	0	4.68756	inf	nan	0.00045	0.02032	yes	u
TCONS_00002106	XLOC_001915	-	chr1:68941212-68941465	SN	LN	OK	0.317493	2.20802	2.79796	1.0659	0.23135	0.552686	no	u
TCONS_00002107	XLOC_001916	-	chr1:68956128-68956465	SN	LN	OK	3.6945	0	inf	nan	0.01405	0.117807	no	u
TCONS_00002112	XLOC_001920	-	chr1:69251377-69251655	SN	LN	OK	0	2.34436	inf	nan	0.02535	0.190782	no	u
TCONS_00002117	XLOC_001925	-	chr1:69451504-69451813	SN	LN	OK	0	2.10917	inf	nan	0.02535	0.190782	no	u
TCONS_00002118	XLOC_001926	-	chr1:69484162-69484370	SN	LN	OK	2.51018	0	inf	nan	0.07745	0.298045	no	u
TCONS_00002119	XLOC_001927	-	chr1:69560960-69561322	SN	LN	OK	6.54587	5.7869	-0.177796	-0.152704	0.88145	0.950382	no	u
TCONS_00002121	XLOC_001929	-	chr1:69640187-69640410	SN	LN	OK	0.180102	6.26265	5.11988	2.1207	0.24625	0.572452	no	u
TCONS_00002122	XLOC_001930	-	chr1:69697006-69697241	SN	LN	OK	2.05087	0	inf	nan	0.0881	0.298045	no	u
TCONS_00002128	XLOC_001936	-	chr1:69956985-69957213	SN	LN	OK	0	2.04177	inf	nan	0.09495	0.298045	no	u
TCONS_00002131	XLOC_001939	-	chr1:70020129-70020452	SN	LN	OK	0	2.306	inf	nan	0.0085	0.109094	no	u
TCONS_00002146	XLOC_001952	GRMZM2G524711	chr1:70582444-70597855	SN	LN	OK	3.02301	0	inf	nan	0.17925	0.465183	no	i
TCONS_00002153	XLOC_001959	-	chr1:70892809-70893051	SN	LN	OK	0	2.69311	inf	nan	0.02535	0.190782	no	u
TCONS_00002161	XLOC_001966	GRMZM5G811373	chr1:71141438-71141684	SN	LN	OK	1.30611	3.21703	1.30046	0.552596	0.4819	0.72937	no	i
TCONS_00002171	XLOC_001976	-	chr1:71503653-71503874	SN	LN	OK	0	2.10644	inf	nan	0.09495	0.298045	no	u
TCONS_00002174	XLOC_001979	GRMZM6G205247	chr1:71588291-71588888	SN	LN	OK	1.61054	4.08354	1.34228	0.745019	0.4085	0.705183	no	i
TCONS_00002176	XLOC_001980	-	chr1:71638324-71638702	SN	LN	OK	2.01877	0.123154	-4.03493	-1.63191	0.27995	0.607596	no	u
TCONS_00002185	XLOC_001989	-	chr1:72028585-72029028	SN	LN	OK	0.271983	2.62711	3.27189	1.34557	0.29245	0.616459	no	u
TCONS_00002196	XLOC_002000	-	chr1:72562624-72562915	SN	LN	OK	1.51818	0.799869	-0.92451	-0.348415	0.482	0.72937	no	u
TCONS_00002198	XLOC_002002	-	chr1:72565685-72566079	SN	LN	OK	2.34453	0	inf	nan	0.01045	0.114727	no	u
TCONS_00002213	XLOC_002015	-	chr1:73137426-73137715	SN	LN	OK	0	4.1881	inf	nan	0.0142	0.117934	no	u
TCONS_00002215	XLOC_002017	-	chr1:73341930-73342146	SN	LN	OK	2.41721	0	inf	nan	0.07745	0.298045	no	u
TCONS_00002221	XLOC_002023	-	chr1:73834454-73834675	SN	LN	OK	2.18079	0	inf	nan	0.0881	0.298045	no	u
TCONS_00002228	XLOC_002030	-	chr1:74070515-74070744	SN	LN	OK	0.175384	3.25257	4.21299	1.6029	0.27305	0.605892	no	u
TCONS_00002247	XLOC_002048	-	chr1:74869236-74869465	SN	LN	OK	2.80614	0	inf	nan	0.03065	0.21143	no	u
TCONS_00002250	XLOC_002051	-	chr1:75027239-75027466	SN	LN	OK	2.12314	0	inf	nan	0.0881	0.298045	no	u
TCONS_00002259	XLOC_002059	-	chr1:75285298-75285602	SN	LN	OK	0	3.98145	inf	nan	0.0142	0.117934	no	u
TCONS_00002265	XLOC_002064	-	chr1:75518146-75518413	SN	LN	OK	0	2.78965	inf	nan	0.0085	0.109094	no	u
TCONS_00002275	XLOC_002074	-	chr1:76074086-76074326	SN	LN	OK	0	4.2673	inf	nan	0.0119	0.116249	no	u
TCONS_00002279	XLOC_002078	-	chr1:76195303-76196218	SN	LN	OK	0.219469	2.69648	3.61899	1.68639	0.23105	0.552686	no	u
TCONS_00002285	XLOC_002084	-	chr1:76357196-76357421	SN	LN	OK	2.49902	0	inf	nan	0.06055	0.298045	no	u
TCONS_00002286	XLOC_002085	-	chr1:76450371-76450589	SN	LN	OK	0	4.27086	inf	nan	0.0093	0.114727	no	u
TCONS_00002300	XLOC_002099	-	chr1:77149875-77150170	SN	LN	OK	0	4.73414	inf	nan	0.00065	0.0233515	yes	u
TCONS_00002301	XLOC_002100	-	chr1:77154513-77154761	SN	LN	OK	0	2.44024	inf	nan	0.05085	0.298045	no	u
TCONS_00002308	XLOC_002107	-	chr1:77516833-77517093	SN	LN	OK	0	3.76	inf	nan	0.0111	0.116249	no	u
TCONS_00002309	XLOC_002108	-	chr1:77557468-77557741	SN	LN	OK	2.05963	0	inf	nan	0.06055	0.298045	no	u
TCONS_00002322	XLOC_002121	-	chr1:77977112-77977358	SN	LN	OK	0	2.08161	inf	nan	0.08275	0.298045	no	u
TCONS_00002324	XLOC_002123	-	chr1:78155809-78156121	SN	LN	OK	0	2.08889	inf	nan	0.02535	0.190782	no	u
TCONS_00002331	XLOC_002130	-	chr1:78369342-78369572	SN	LN	OK	5.93711	0	inf	nan	0.00045	0.02032	yes	u
TCONS_00002340	XLOC_002139	-	chr1:78566598-78567400	SN	LN	OK	1.55243	0.986771	-0.65374	-0.331892	0.73765	0.878839	no	u
TCONS_00002344	XLOC_002143	-	chr1:78693466-78693761	SN	LN	OK	2.45061	0	inf	nan	0.006	0.109094	no	u
TCONS_00002351	XLOC_002150	-	chr1:79049424-79050184	SN	LN	OK	2.2007	0	inf	nan	0.1143	0.318716	no	u
TCONS_00002373	XLOC_002169	-	chr1:79986607-79986908	SN	LN	OK	4.2698	0.618636	-2.78701	-1.21521	0.2633	0.592774	no	u
TCONS_00002378	XLOC_002174	GRMZM2G064804	chr1:80066039-80093340	SN	LN	OK	3.3469	0	inf	nan	0.1011	0.298045	no	i
TCONS_00002379	XLOC_002175	-	chr1:80095758-80095990	SN	LN	OK	0	2.00657	inf	nan	0.09495	0.298045	no	u
TCONS_00002384	XLOC_002180	-	chr1:80292848-80293141	SN	LN	OK	0	2.22434	inf	nan	0.02535	0.190782	no	u
TCONS_00002388	XLOC_002184	-	chr1:80441595-80441859	SN	LN	OK	1.36919	7.22972	2.40062	1.17805	0.2433	0.569645	no	u
TCONS_00002423	XLOC_002210	-	chr1:81921608-81921835	SN	LN	OK	3.18472	0	inf	nan	0.006	0.109094	no	u
TCONS_00002425	XLOC_002212	-	chr1:81982424-81982736	SN	LN	OK	0	3.13333	inf	nan	0.0111	0.116249	no	u
TCONS_00002431	XLOC_002218	-	chr1:82167268-82167553	SN	LN	OK	3.52305	0	inf	nan	0.0102	0.114727	no	u
TCONS_00002438	XLOC_002225	-	chr1:82437565-82437863	SN	LN	OK	0	2.49946	inf	nan	0.0085	0.109094	no	u
TCONS_00002439	XLOC_002226	-	chr1:82465784-82466032	SN	LN	OK	0	2.81567	inf	nan	0.00015	0.0112042	yes	u
TCONS_00002474	XLOC_002253	GRMZM2G097249	chr1:83790527-83796861	SN	LN	OK	1.75359	3.08164	0.813386	0.250835	0.71565	0.86655	no	i
TCONS_00002481	XLOC_002259	-	chr1:83895692-83896113	SN	LN	OK	0.0953986	3.649	5.25739	2.19657	0.2462	0.572452	no	u
TCONS_00002492	XLOC_002265	-	chr1:84311496-84311739	SN	LN	OK	0.165279	2.49046	3.91343	1.44625	0.3437	0.66186	no	u
TCONS_00002494	XLOC_002267	-	chr1:84421635-84422004	SN	LN	OK	0	2.64932	inf	nan	0.0111	0.116249	no	u
TCONS_00002507	XLOC_002279	-	chr1:84804380-84804634	SN	LN	OK	0.316243	2.01605	2.67243	1.00604	0.262	0.591035	no	u
TCONS_00002526	XLOC_002297	-	chr1:85423171-85423383	SN	LN	OK	0	3.2938	inf	nan	0.00015	0.0112042	yes	u
TCONS_00002528	XLOC_002299	-	chr1:85437103-85437748	SN	LN	OK	1.18309	1.87653	0.665506	0.334172	0.74175	0.881045	no	u
TCONS_00002531	XLOC_002302	-	chr1:85516408-85516653	SN	LN	OK	0.819649	1.9001	1.21299	0.455623	0.4641	0.724084	no	u
TCONS_00002549	XLOC_002320	-	chr1:86008825-86009099	SN	LN	OK	0	2.54849	inf	nan	0.00015	0.0112042	yes	u
TCONS_00002556	XLOC_002327	-	chr1:86308084-86308399	SN	LN	OK	0.892507	1.47785	0.727567	0.279492	0.47725	0.727837	no	u
TCONS_00002559	XLOC_002330	-	chr1:86379824-86380065	SN	LN	OK	7.33263	0	inf	nan	0.00025	0.015322	yes	u
TCONS_00002563	XLOC_002334	-	chr1:86537223-86537428	SN	LN	OK	2.93874	0	inf	nan	0.052	0.298045	no	u
TCONS_00002581	XLOC_002351	-	chr1:87262524-87262765	SN	LN	OK	0	3.47694	inf	nan	0.0084	0.109094	no	u
TCONS_00002588	XLOC_002358	-	chr1:87421363-87421604	SN	LN	OK	0	4.82908	inf	nan	0.0149	0.121856	no	u
TCONS_00002590	XLOC_002360	-	chr1:87569344-87569556	SN	LN	OK	0	2.19587	inf	nan	0.09495	0.298045	no	u
TCONS_00002598	XLOC_002367	-	chr1:87688421-87688629	SN	LN	OK	2.70327	20.3667	2.91343	1.68767	0.1236	0.340674	no	u
TCONS_00002614	XLOC_002380	-	chr1:88347172-88347404	SN	LN	OK	0	4.81576	inf	nan	0.01315	0.116249	no	u
TCONS_00002619	XLOC_002384	-	chr1:88427493-88427797	SN	LN	OK	0	2.60326	inf	nan	0.00835	0.109094	no	u
TCONS_00002624	XLOC_002389	-	chr1:88588101-88588540	SN	LN	OK	0	2.75709	inf	nan	0.0142	0.117934	no	u
TCONS_00002630	XLOC_002395	GRMZM2G089291	chr1:88970686-88970942	SN	LN	OK	5.33412	0	inf	nan	0.00045	0.02032	yes	i
TCONS_00002633	XLOC_002398	-	chr1:89047538-89047903	SN	LN	OK	0.110035	2.04065	4.21299	1.6029	0.27305	0.605892	no	u
TCONS_00002653	XLOC_002417	-	chr1:89845085-89845463	SN	LN	OK	0	2.83255	inf	nan	0.01085	0.116249	no	u
TCONS_00002655	XLOC_002419	-	chr1:89974911-89975116	SN	LN	OK	0	3.40627	inf	nan	0.00015	0.0112042	yes	u
TCONS_00002666	XLOC_002430	-	chr1:90230939-90231166	SN	LN	OK	12.2081	0	inf	nan	5e-05	0.0067776	yes	u
TCONS_00002680	XLOC_002444	-	chr1:90507130-90507355	SN	LN	OK	0	2.48279	inf	nan	0.0683	0.298045	no	u
TCONS_00002689	XLOC_002453	-	chr1:90859496-90859741	SN	LN	OK	0	7.41038	inf	nan	0.0003	0.017882	yes	u
TCONS_00002692	XLOC_002456	-	chr1:90919748-90919993	SN	LN	OK	2.78681	0	inf	nan	0.0133	0.116249	no	u
TCONS_00002700	XLOC_002464	-	chr1:91082793-91083010	SN	LN	OK	6.47787	0	inf	nan	0.0005	0.0208892	yes	u
TCONS_00002720	XLOC_002484	-	chr1:92295636-92295937	SN	LN	OK	2.00147	0	inf	nan	0.052	0.298045	no	u
TCONS_00002721	XLOC_002485	-	chr1:92312058-92312452	SN	LN	OK	0	2.48122	inf	nan	0.0111	0.116249	no	u
TCONS_00002731	XLOC_002495	GRMZM2G161459	chr1:92793622-92797802	SN	LN	OK	3.5428	4.3367	0.291706	0.243707	0.7876	0.904912	no	i
TCONS_00002740	XLOC_002504	-	chr1:93061151-93061415	SN	LN	OK	2.12985	0.176335	-3.59436	-1.38906	0.3747	0.685564	no	u
TCONS_00002741	XLOC_002505	-	chr1:93072333-93072603	SN	LN	OK	2.52877	0.689665	-1.87447	-0.739614	0.2753	0.607404	no	u
TCONS_00002742	XLOC_002506	-	chr1:93086306-93086519	SN	LN	OK	0	3.934	inf	nan	0.0084	0.109094	no	u
TCONS_00002743	XLOC_002507	-	chr1:93086695-93086916	SN	LN	OK	3.27118	0	inf	nan	0.006	0.109094	no	u
TCONS_00002753	XLOC_002517	-	chr1:93762492-93762775	SN	LN	OK	0	4.1124	inf	nan	0.0149	0.121856	no	u
TCONS_00002754	XLOC_002518	-	chr1:93785197-93785399	SN	LN	OK	3.38004	0	inf	nan	0.0133	0.116249	no	u
TCONS_00002756	XLOC_002520	-	chr1:93805744-93805950	SN	LN	OK	4.09427	0	inf	nan	0.0082	0.109094	no	u
TCONS_00002759	XLOC_002523	-	chr1:93948001-93948244	SN	LN	OK	0	3.06518	inf	nan	0.0085	0.109094	no	u
TCONS_00002762	XLOC_002526	-	chr1:94058279-94058575	SN	LN	OK	0	2.35907	inf	nan	0.00015	0.0112042	yes	u
TCONS_00002765	XLOC_002529	-	chr1:94278225-94278445	SN	LN	OK	4.92907	0	inf	nan	0.0121	0.116249	no	u
TCONS_00002791	XLOC_002555	-	chr1:94894874-94895104	SN	LN	OK	2.61931	0	inf	nan	0.052	0.298045	no	u
TCONS_00002806	XLOC_002570	-	chr1:95405729-95406018	SN	LN	OK	0.138972	1.93297	3.79796	1.38741	0.3792	0.68625	no	u
TCONS_00002809	XLOC_002573	-	chr1:95666402-95666622	SN	LN	OK	0.182558	3.17402	4.11988	1.55234	0.2437	0.569645	no	u
TCONS_00002824	XLOC_002586	-	chr1:96258036-96258269	SN	LN	OK	0	3.39652	inf	nan	0.00835	0.109094	no	u
TCONS_00002837	XLOC_002599	-	chr1:96895894-96896129	SN	LN	OK	0	2.97143	inf	nan	0.00015	0.0112042	yes	u
TCONS_00002853	XLOC_002615	-	chr1:97516983-97517844	SN	LN	OK	4.71132	15.0308	1.67372	2.18049	0.0301	0.21143	no	u
TCONS_00002858	XLOC_002620	-	chr1:97618361-97618577	SN	LN	OK	0.185939	3.2328	4.11988	1.55234	0.2437	0.569645	no	u
TCONS_00002859	XLOC_002621	-	chr1:97624989-97625281	SN	LN	OK	0.275088	1.91311	2.79796	1.0659	0.23135	0.552686	no	u
TCONS_00002860	XLOC_002622	GRMZM2G034383	chr1:97674222-97677177	SN	LN	OK	0.674571	1.56377	1.21299	0.553551	0.43605	0.718884	no	i
TCONS_00002868	XLOC_002630	-	chr1:97911260-97911461	SN	LN	OK	0	5.32689	inf	nan	0.01085	0.116249	no	u
TCONS_00002870	XLOC_002632	-	chr1:98018061-98018293	SN	LN	OK	5.36658	0	inf	nan	0.01405	0.117807	no	u
TCONS_00002896	XLOC_002656	-	chr1:99379988-99380235	SN	LN	OK	2.11383	0	inf	nan	0.07745	0.298045	no	u
TCONS_00002908	XLOC_002668	-	chr1:99774569-99774830	SN	LN	OK	0	2.3187	inf	nan	0.05085	0.298045	no	u
TCONS_00002917	XLOC_002676	-	chr1:100253722-100253958	SN	LN	OK	0	3.5506	inf	nan	0.0084	0.109094	no	u
TCONS_00002920	XLOC_002679	-	chr1:100472022-100472297	SN	LN	OK	2.04465	0	inf	nan	0.06055	0.298045	no	u
TCONS_00002921	XLOC_002680	-	chr1:100523915-100524189	SN	LN	OK	0	2.71839	inf	nan	0.0085	0.109094	no	u
TCONS_00002922	XLOC_002681	-	chr1:100531674-100531923	SN	LN	OK	2.25815	0	inf	nan	0.06055	0.298045	no	u
TCONS_00002928	XLOC_002687	-	chr1:100725407-100725647	SN	LN	OK	0	2.71555	inf	nan	0.02535	0.190782	no	u
TCONS_00002935	XLOC_002694	-	chr1:101217878-101218136	SN	LN	OK	0.15567	1.98479	3.67243	1.32694	0.40875	0.705183	no	u
TCONS_00002940	XLOC_002699	-	chr1:101345107-101345343	SN	LN	OK	2.7229	1.18353	-1.20204	-0.484093	0.32955	0.649543	no	u
TCONS_00002957	XLOC_002716	-	chr1:102248446-102248710	SN	LN	OK	0	3.52669	inf	nan	0.0093	0.114727	no	u
TCONS_00002978	XLOC_002735	-	chr1:103054155-103054491	SN	LN	OK	5.49848	0	inf	nan	0.0007	0.0236545	yes	u
TCONS_00002994	XLOC_002750	-	chr1:103637683-103637920	SN	LN	OK	0	2.35708	inf	nan	0.0683	0.298045	no	u
TCONS_00002996	XLOC_002752	-	chr1:103798246-103798466	SN	LN	OK	0	7.19446	inf	nan	0.00035	0.0188703	yes	u
TCONS_00002998	XLOC_002754	-	chr1:103830706-103830999	SN	LN	OK	0	4.92534	inf	nan	0.0007	0.0236545	yes	u
TCONS_00003000	XLOC_002756	-	chr1:103862617-103863020	SN	LN	OK	0	5.31367	inf	nan	5e-05	0.0067776	yes	u
TCONS_00003013	XLOC_002769	-	chr1:104523680-104527546	SN	LN	OK	0.529453	3.94512	2.89749	0.920329	0.32925	0.649543	no	u
TCONS_00003031	XLOC_002786	-	chr1:105143701-105144177	SN	LN	OK	0.168751	4.69436	4.79796	2.16842	0.0955	0.298045	no	u
TCONS_00003044	XLOC_002799	-	chr1:105847237-105847494	SN	LN	OK	0	2.53593	inf	nan	0.02535	0.190782	no	u
TCONS_00003057	XLOC_002810	GRMZM2G394403	chr1:106166755-106175420	SN	LN	OK	5.69473	4.05307	-0.490613	-0.124075	0.8287	0.924546	no	i
TCONS_00003063	XLOC_002816	-	chr1:106443514-106443775	SN	LN	OK	2.00045	0	inf	nan	0.07745	0.298045	no	u
TCONS_00003068	XLOC_002821	-	chr1:106517209-106517464	SN	LN	OK	0	2.37326	inf	nan	0.05085	0.298045	no	u
TCONS_00003072	XLOC_002825	-	chr1:106683869-106684158	SN	LN	OK	0.277943	2.57729	3.21299	1.27956	0.151	0.404776	no	u
TCONS_00003073	XLOC_002826	-	chr1:106711960-106712182	SN	LN	OK	6.51289	0.629086	-3.37197	-1.48499	0.233	0.554319	no	u
TCONS_00003074	XLOC_002827	-	chr1:106737965-106738212	SN	LN	OK	0	2.26165	inf	nan	0.0683	0.298045	no	u
TCONS_00003088	XLOC_002839	-	chr1:107074152-107074508	SN	LN	OK	3.04606	0	inf	nan	0.0121	0.116249	no	u
TCONS_00003109	XLOC_002859	-	chr1:107756829-107757071	SN	LN	OK	2.32347	0	inf	nan	0.06055	0.298045	no	u
TCONS_00003118	XLOC_002868	-	chr1:108303337-108303659	SN	LN	OK	0	2.16859	inf	nan	0.00015	0.0112042	yes	u
TCONS_00003130	XLOC_002880	-	chr1:108933556-108933783	SN	LN	OK	0	3.07615	inf	nan	0.00015	0.0112042	yes	u
TCONS_00003149	XLOC_002898	-	chr1:109645737-109646028	SN	LN	OK	0.41405	1.59974	1.94996	0.734109	0.4048	0.705183	no	u
TCONS_00003163	XLOC_002912	-	chr1:110222515-110222721	SN	LN	OK	2.53455	0	inf	nan	0.07745	0.298045	no	u
TCONS_00003166	XLOC_002915	-	chr1:110285738-110286035	SN	LN	OK	0.405685	2.66461	2.71549	1.11063	0.27545	0.607404	no	u
TCONS_00003170	XLOC_002919	-	chr1:110557412-110557647	SN	LN	OK	4.10174	0	inf	nan	0.01055	0.114727	no	u
TCONS_00003172	XLOC_002921	-	chr1:110589871-110590146	SN	LN	OK	0	2.03138	inf	nan	0.0683	0.298045	no	u
TCONS_00003176	XLOC_002925	-	chr1:110734710-110734990	SN	LN	OK	0	5.32027	inf	nan	0.00065	0.0233515	yes	u
TCONS_00003201	XLOC_002949	-	chr1:111590481-111590726	SN	LN	OK	0.16393	2.09011	3.67243	1.32694	0.40875	0.705183	no	u
TCONS_00003203	XLOC_002951	-	chr1:111644987-111645241	SN	LN	OK	0	2.56588	inf	nan	0.02535	0.190782	no	u
TCONS_00003206	XLOC_002954	-	chr1:111804084-111804323	SN	LN	OK	1.8485	0.19478	-3.24644	-1.21392	0.4468	0.720797	no	u
TCONS_00003211	XLOC_002959	-	chr1:112130417-112130707	SN	LN	OK	0	2.56841	inf	nan	0.0085	0.109094	no	u
TCONS_00003212	XLOC_002960	-	chr1:112179144-112179641	SN	LN	OK	0	2.34167	inf	nan	0.0149	0.121856	no	u
TCONS_00003217	XLOC_002964	-	chr1:112422822-112423023	SN	LN	OK	0	5.09528	inf	nan	0.0119	0.116249	no	u
TCONS_00003221	XLOC_002968	-	chr1:112631571-112632026	SN	LN	OK	2.03021	0	inf	nan	0.01045	0.114727	no	u
TCONS_00003234	XLOC_002981	-	chr1:113034397-113034617	SN	LN	OK	0	2.11602	inf	nan	0.09495	0.298045	no	u
TCONS_00003239	XLOC_002986	-	chr1:113263486-113263894	SN	LN	OK	0	4.10756	inf	nan	0.001	0.0316867	yes	u
TCONS_00003252	XLOC_002999	-	chr1:113824113-113824387	SN	LN	OK	0.14658	2.03879	3.79796	1.38741	0.3792	0.68625	no	u
TCONS_00003257	XLOC_003004	-	chr1:113891547-113898274	SN	LN	OK	1.09393	2.6265	1.26362	0.489334	0.5442	0.759586	no	u
TCONS_00003261	XLOC_003008	-	chr1:114104449-114104733	SN	LN	OK	0	5.24534	inf	nan	0.00065	0.0233515	yes	u
TCONS_00003276	XLOC_003023	-	chr1:114575144-114575403	SN	LN	OK	2.01589	0.539217	-1.90248	-0.719695	0.3874	0.693148	no	u
TCONS_00003284	XLOC_003031	-	chr1:115066748-115067004	SN	LN	OK	0	2.18214	inf	nan	0.0683	0.298045	no	u
TCONS_00003288	XLOC_003035	-	chr1:115299779-115300170	SN	LN	OK	0	2.50025	inf	nan	0.0111	0.116249	no	u
TCONS_00003289	XLOC_003036	-	chr1:115318507-115318733	SN	LN	OK	0	2.05984	inf	nan	0.09495	0.298045	no	u
TCONS_00003301	XLOC_003046	-	chr1:115910908-115911199	SN	LN	OK	0	5.75906	inf	nan	0.001	0.0316867	yes	u
TCONS_00003306	XLOC_003051	-	chr1:116121000-116121251	SN	LN	OK	0	2.78201	inf	nan	0.00015	0.0112042	yes	u
TCONS_00003330	XLOC_003075	-	chr1:117118047-117118284	SN	LN	OK	0	2.16066	inf	nan	0.08275	0.298045	no	u
TCONS_00003334	XLOC_003079	-	chr1:117172872-117173377	SN	LN	OK	1.43155	1.84366	0.364997	0.187771	0.83545	0.92752	no	u
TCONS_00003336	XLOC_003081	-	chr1:117311058-117311353	SN	LN	OK	0	3.78731	inf	nan	0.01315	0.116249	no	u
TCONS_00003359	XLOC_003104	-	chr1:118276438-118276736	SN	LN	OK	0.539098	2.49946	2.21299	0.881318	0.3552	0.672413	no	u
TCONS_00003363	XLOC_003108	GRMZM2G357317	chr1:118479139-118479417	SN	LN	OK	0	2.67927	inf	nan	0.0085	0.109094	no	i
TCONS_00003366	XLOC_003111	-	chr1:118613032-118613278	SN	LN	OK	2.77548	0	inf	nan	0.0133	0.116249	no	u
TCONS_00003383	XLOC_003127	-	chr1:119526166-119526476	SN	LN	OK	0	2.4027	inf	nan	0.0085	0.109094	no	u
TCONS_00003386	XLOC_003130	GRMZM2G129413	chr1:119661308-119661662	SN	LN	OK	0	3.02459	inf	nan	0.01085	0.116249	no	i
TCONS_00003390	XLOC_003134	-	chr1:119747469-119747714	SN	LN	OK	0	2.28012	inf	nan	0.0683	0.298045	no	u
TCONS_00003410	XLOC_003154	-	chr1:121237788-121238096	SN	LN	OK	0.130399	1.96487	3.91343	1.44625	0.3437	0.66186	no	u
TCONS_00003419	XLOC_003163	-	chr1:121535659-121536443	SN	LN	OK	0.409825	2.37512	2.53492	1.21936	0.2513	0.579513	no	u
TCONS_00003431	XLOC_003175	-	chr1:121660489-121661780	SN	LN	OK	0.466648	1.55054	1.73237	0.978992	0.12215	0.33695	no	u
TCONS_00003437	XLOC_003181	-	chr1:121753537-121754070	SN	LN	OK	0	2.09617	inf	nan	0.01315	0.116249	no	u
TCONS_00003444	XLOC_003188	-	chr1:121979621-121979871	SN	LN	OK	1.60651	0.558628	-1.52397	-0.558459	0.4542	0.72336	no	u
TCONS_00003447	XLOC_003191	-	chr1:122127032-122127281	SN	LN	OK	3.22593	0.186957	-4.10893	-1.67862	0.28425	0.609273	no	u
TCONS_00003456	XLOC_003200	-	chr1:122353636-122353904	SN	LN	OK	0	2.95295	inf	nan	0.00835	0.109094	no	u
TCONS_00003463	XLOC_003207	-	chr1:122618514-122618793	SN	LN	OK	2.15929	0	inf	nan	0.052	0.298045	no	u
TCONS_00003464	XLOC_003208	-	chr1:122673525-122673768	SN	LN	OK	0	2.29888	inf	nan	0.0683	0.298045	no	u
TCONS_00003465	XLOC_003209	-	chr1:122948528-122948745	SN	LN	OK	0	3.21791	inf	nan	0.00015	0.0112042	yes	u
TCONS_00003470	XLOC_003214	-	chr1:123051209-123051433	SN	LN	OK	0	2.7017	inf	nan	0.05085	0.298045	no	u
TCONS_00003473	XLOC_003217	-	chr1:123095107-123095352	SN	LN	OK	0	2.28012	inf	nan	0.0683	0.298045	no	u
TCONS_00003481	XLOC_003225	-	chr1:123323615-123324604	SN	LN	OK	0.974629	1.45917	0.582228	0.363928	0.7231	0.870516	no	u
TCONS_00003482	XLOC_003226	-	chr1:123471828-123472139	SN	LN	OK	0	3.74215	inf	nan	0.0149	0.121856	no	u
TCONS_00003483	XLOC_003227	-	chr1:123609232-123609459	SN	LN	OK	0.176929	4.51168	4.67243	1.84592	0.27995	0.607596	no	u
TCONS_00003491	XLOC_003235	-	chr1:123845623-123845842	SN	LN	OK	2.93427	0	inf	nan	0.03065	0.21143	no	u
TCONS_00003492	XLOC_003236	-	chr1:123864150-123864382	SN	LN	OK	0	3.21051	inf	nan	0.0085	0.109094	no	u
TCONS_00003497	XLOC_003241	-	chr1:124217725-124218244	SN	LN	OK	0	4.12603	inf	nan	5e-05	0.0067776	yes	u
TCONS_00003498	XLOC_003242	-	chr1:124276907-124277197	SN	LN	OK	0	2.08683	inf	nan	0.05085	0.298045	no	u
TCONS_00003499	XLOC_003243	-	chr1:124286338-124286913	SN	LN	OK	0.349242	1.86209	2.41463	0.99546	0.37415	0.685564	no	u
TCONS_00003522	XLOC_003266	-	chr1:125187311-125187538	SN	LN	OK	4.24629	0	inf	nan	0.01055	0.114727	no	u
TCONS_00003523	XLOC_003267	-	chr1:125278536-125278787	SN	LN	OK	3.36024	0	inf	nan	0.0082	0.109094	no	u
TCONS_00003527	XLOC_003271	-	chr1:125682277-125682488	SN	LN	OK	0	3.75066	inf	nan	0.00835	0.109094	no	u
TCONS_00003536	XLOC_003280	-	chr1:126094498-126094727	SN	LN	OK	2.1046	0	inf	nan	0.0881	0.298045	no	u
TCONS_00003550	XLOC_003294	-	chr1:126945759-126945979	SN	LN	OK	0	4.23203	inf	nan	0.0093	0.114727	no	u
TCONS_00003560	XLOC_003304	-	chr1:127298227-127298469	SN	LN	OK	0	3.27021	inf	nan	0.00835	0.109094	no	u
TCONS_00003569	XLOC_003313	-	chr1:127773883-127774098	SN	LN	OK	0	5.41307	inf	nan	0.0149	0.121856	no	u
TCONS_00003580	XLOC_003324	-	chr1:128569626-128569912	SN	LN	OK	0	2.92987	inf	nan	0.0084	0.109094	no	u
TCONS_00003587	XLOC_003331	-	chr1:128851328-128851743	SN	LN	OK	0.0967779	2.35566	4.60531	1.82304	0.27665	0.607596	no	u
TCONS_00003592	XLOC_003336	-	chr1:129189491-129189764	SN	LN	OK	1.7654	0.341043	-2.37197	-0.898308	0.33235	0.650734	no	u
TCONS_00003602	XLOC_003346	-	chr1:129528259-129528479	SN	LN	OK	3.83372	0	inf	nan	0.0082	0.109094	no	u
TCONS_00003604	XLOC_003348	-	chr1:129665660-129665884	SN	LN	OK	0.717193	2.07823	1.53492	0.569797	0.44435	0.720797	no	u
TCONS_00003606	XLOC_003350	-	chr1:129683722-129684004	SN	LN	OK	0	2.64127	inf	nan	0.0085	0.109094	no	u
TCONS_00003610	XLOC_003354	-	chr1:129763689-129763972	SN	LN	OK	0	2.63194	inf	nan	0.0085	0.109094	no	u
TCONS_00003619	XLOC_003363	-	chr1:130259447-130259705	SN	LN	OK	0.31134	2.70653	3.11988	1.22935	0.0944	0.298045	no	u
TCONS_00003621	XLOC_003365	-	chr1:130361765-130362013	SN	LN	OK	0	2.06482	inf	nan	0.08275	0.298045	no	u
TCONS_00003627	XLOC_003371	-	chr1:130619683-130619938	SN	LN	OK	0	2.00814	inf	nan	0.08275	0.298045	no	u
TCONS_00003628	XLOC_003372	-	chr1:130673388-130673672	SN	LN	OK	0.141418	2.29483	4.02035	1.50043	0.29445	0.617932	no	u
TCONS_00003630	XLOC_003374	-	chr1:130765456-130766044	SN	LN	OK	2.18573	4.67107	1.09564	0.864889	0.3529	0.671649	no	u
TCONS_00003633	XLOC_003377	-	chr1:131042588-131042801	SN	LN	OK	0	4.15256	inf	nan	0.0072	0.109094	no	u
TCONS_00003638	XLOC_003382	-	chr1:131394193-131394412	SN	LN	OK	2.2007	0	inf	nan	0.0881	0.298045	no	u
TCONS_00003646	XLOC_003390	-	chr1:132173446-132173715	SN	LN	OK	0	3.6342	inf	nan	0.0111	0.116249	no	u
TCONS_00003648	XLOC_003392	-	chr1:132232169-132232399	SN	LN	OK	0	5.86965	inf	nan	0.00045	0.02032	yes	u
TCONS_00003650	XLOC_003394	-	chr1:132261411-132262229	SN	LN	OK	0	2.10567	inf	nan	0.00045	0.02032	yes	u
TCONS_00003661	XLOC_003404	GRMZM2G019673	chr1:132817454-132863234	SN	LN	OK	0.989929	3.11442	1.65357	0.256768	0.60725	0.801651	no	i
TCONS_00003668	XLOC_003411	-	chr1:133384987-133385318	SN	LN	OK	0	2.39091	inf	nan	0.00835	0.109094	no	u
TCONS_00003672	XLOC_003415	-	chr1:133605620-133605861	SN	LN	OK	0	3.47694	inf	nan	0.0084	0.109094	no	u
TCONS_00003680	XLOC_003423	-	chr1:134136415-134136649	SN	LN	OK	0	2.78518	inf	nan	0.02535	0.190782	no	u
TCONS_00003694	XLOC_003437	-	chr1:135190026-135190309	SN	LN	OK	3.54795	3.78341	0.0926995	0.0497336	0.96155	0.984197	no	u
TCONS_00003695	XLOC_003438	-	chr1:135194401-135194688	SN	LN	OK	0	5.0283	inf	nan	0.0007	0.0236545	yes	u
TCONS_00003708	XLOC_003451	-	chr1:135902754-135902963	SN	LN	OK	0	2.45012	inf	nan	0.08275	0.298045	no	u
TCONS_00003717	XLOC_003460	GRMZM2G072415	chr1:136512238-136520894	SN	LN	OK	0	3.25675	inf	nan	0.10845	0.308827	no	i
TCONS_00003732	XLOC_003475	GRMZM2G116638	chr1:137439054-137439591	SN	LN	OK	0.747911	1.82048	1.28338	0.584965	0.48305	0.729637	no	i
TCONS_00003735	XLOC_003478	-	chr1:137515413-137515702	SN	LN	OK	1.25075	1.61081	0.364997	0.143608	0.46405	0.724084	no	u
TCONS_00003738	XLOC_003481	-	chr1:137816318-137816593	SN	LN	OK	0	2.03138	inf	nan	0.0683	0.298045	no	u
TCONS_00003740	XLOC_003483	-	chr1:137927886-137928248	SN	LN	OK	1.66421	1.92897	0.212994	0.0975174	0.11215	0.315012	no	u
TCONS_00003745	XLOC_003486	GRMZM2G703749	chr1:138022152-138030153	SN	LN	OK	2.61931	0	inf	nan	0.1197	0.331006	no	i
TCONS_00003746	XLOC_003487	-	chr1:138053370-138053680	SN	LN	OK	0	16.5186	inf	nan	5e-05	0.0067776	yes	u
TCONS_00003752	XLOC_003493	-	chr1:138248739-138249080	SN	LN	OK	0	4.31373	inf	nan	0.1067	0.30656	no	u
TCONS_00003755	XLOC_003496	-	chr1:138276768-138277017	SN	LN	OK	0.161296	2.05653	3.67243	1.32694	0.40875	0.705183	no	u
TCONS_00003760	XLOC_003501	-	chr1:138441392-138441779	SN	LN	OK	0.10378	2.5261	4.60531	1.82304	0.27665	0.607596	no	u
TCONS_00003767	XLOC_003508	-	chr1:138644202-138657595	SN	LN	OK	1.38017	2.23963	0.698421	0.159659	0.7984	0.910029	no	u
TCONS_00003770	XLOC_003511	-	chr1:138968051-138968278	SN	LN	OK	0	2.05076	inf	nan	0.09495	0.298045	no	u
TCONS_00003776	XLOC_003517	-	chr1:139398978-139399194	SN	LN	OK	2.04533	0	inf	nan	0.09575	0.298045	no	u
TCONS_00003784	XLOC_003524	-	chr1:139545449-139545799	SN	LN	OK	1.37701	0.931047	-0.564614	-0.221065	0.4553	0.723442	no	u
TCONS_00003789	XLOC_003529	-	chr1:139798553-139798795	SN	LN	OK	0	2.30838	inf	nan	0.0683	0.298045	no	u
TCONS_00003791	XLOC_003531	-	chr1:139890334-139890580	SN	LN	OK	0	3.78474	inf	nan	0.0093	0.114727	no	u
TCONS_00003792	XLOC_003532	-	chr1:139943331-139943544	SN	LN	OK	0	3.05978	inf	nan	0.02535	0.190782	no	u
TCONS_00003795	XLOC_003534	-	chr1:140048180-140048442	SN	LN	OK	0	4.79738	inf	nan	0.01475	0.121642	no	u
TCONS_00003799	XLOC_003538	-	chr1:140181947-140182219	SN	LN	OK	0	2.05378	inf	nan	0.0683	0.298045	no	u
TCONS_00003801	XLOC_003540	-	chr1:140273657-140273879	SN	LN	OK	0	3.77452	inf	nan	0.0084	0.109094	no	u
TCONS_00003805	XLOC_003544	-	chr1:140446821-140447037	SN	LN	OK	0	2.1552	inf	nan	0.09495	0.298045	no	u
TCONS_00003806	XLOC_003545	-	chr1:140459168-140459421	SN	LN	OK	0	5.52004	inf	nan	0.00065	0.0233515	yes	u
TCONS_00003808	XLOC_003547	-	chr1:140481630-140481928	SN	LN	OK	3.36936	0	inf	nan	0.0102	0.114727	no	u
TCONS_00003812	XLOC_003551	-	chr1:140596096-140596300	SN	LN	OK	0.196877	2.73837	3.79796	1.38741	0.3792	0.68625	no	u
TCONS_00003819	XLOC_003558	-	chr1:140806819-140807060	SN	LN	OK	0	2.31796	inf	nan	0.0683	0.298045	no	u
TCONS_00003820	XLOC_003559	GRMZM2G027594	chr1:140810722-140811274	SN	LN	OK	2.4738	0.84334	-1.55254	-0.769976	0.3291	0.649388	no	i
TCONS_00003821	XLOC_003560	-	chr1:140826326-140826547	SN	LN	OK	0	3.7916	inf	nan	0.0084	0.109094	no	u
TCONS_00003837	XLOC_003576	-	chr1:141484025-141484332	SN	LN	OK	0	2.27455	inf	nan	0.00015	0.0112042	yes	u
TCONS_00003847	XLOC_003586	-	chr1:141789999-141790297	SN	LN	OK	3.23459	0	inf	nan	0.01055	0.114727	no	u
TCONS_00003851	XLOC_003590	GRMZM2G028114	chr1:141978318-141978671	SN	LN	OK	0	2.11002	inf	nan	0.0085	0.109094	no	i
TCONS_00003855	XLOC_003594	GRMZM2G028114	chr1:142088119-142088328	SN	LN	OK	0	10.246	inf	nan	5e-05	0.0067776	yes	i
TCONS_00003866	XLOC_003605	-	chr1:142594320-142594682	SN	LN	OK	0.110947	4.11513	5.21299	2.17148	0.2462	0.572452	no	u
TCONS_00003884	XLOC_003623	-	chr1:143577583-143577792	SN	LN	OK	2.49817	0	inf	nan	0.07745	0.298045	no	u
TCONS_00003892	XLOC_003631	-	chr1:143769231-143769956	SN	LN	OK	0.886352	1.21999	0.460921	0.227471	0.46115	0.723939	no	u
TCONS_00003905	XLOC_003644	-	chr1:144053537-144053784	SN	LN	OK	0	5.8426	inf	nan	0.0007	0.0236545	yes	u
TCONS_00003908	XLOC_003647	-	chr1:144234626-144234978	SN	LN	OK	0	3.57078	inf	nan	0.01475	0.121642	no	u
TCONS_00003920	XLOC_003659	-	chr1:144834411-144834785	SN	LN	OK	1.82558	0.497886	-1.87447	-0.739614	0.2753	0.607404	no	u
TCONS_00003935	XLOC_003672	-	chr1:145640610-145640829	SN	LN	OK	0	2.97595	inf	nan	0.02535	0.190782	no	u
TCONS_00003939	XLOC_003676	-	chr1:145700613-145700857	SN	LN	OK	0	3.2434	inf	nan	0.00835	0.109094	no	u
TCONS_00003942	XLOC_003679	-	chr1:146015199-146015484	SN	LN	OK	0	2.12344	inf	nan	0.05085	0.298045	no	u
TCONS_00003943	XLOC_003680	-	chr1:146037419-146037803	SN	LN	OK	1.98722	0.24246	-3.03493	-1.22962	0.21215	0.526644	no	u
TCONS_00003944	XLOC_003681	-	chr1:146045161-146045419	SN	LN	OK	0	2.16523	inf	nan	0.0683	0.298045	no	u
TCONS_00003954	XLOC_003691	-	chr1:146565933-146566159	SN	LN	OK	5.86448	0	inf	nan	0.00055	0.0208892	yes	u
TCONS_00003955	XLOC_003692	-	chr1:146569938-146570171	SN	LN	OK	2.06847	0	inf	nan	0.0881	0.298045	no	u
TCONS_00003956	XLOC_003693	-	chr1:146571561-146571766	SN	LN	OK	0	2.9521	inf	nan	0.05085	0.298045	no	u
TCONS_00003958	XLOC_003695	-	chr1:146736506-146736740	SN	LN	OK	0	2.58624	inf	nan	0.05085	0.298045	no	u
TCONS_00003967	XLOC_003704	-	chr1:147214932-147215906	SN	LN	OK	0.659759	2.38975	1.85685	1.06289	0.1363	0.371537	no	u
TCONS_00003969	XLOC_003706	-	chr1:147218632-147219056	SN	LN	OK	2.27337	4.61132	1.02035	0.624724	0.4871	0.730632	no	u
TCONS_00003970	XLOC_003707	-	chr1:147234617-147234848	SN	LN	OK	0	3.02288	inf	nan	0.00015	0.0112042	yes	u
TCONS_00003976	XLOC_003713	-	chr1:147578518-147578794	SN	LN	OK	0	2.69869	inf	nan	0.0085	0.109094	no	u
TCONS_00003981	XLOC_003718	-	chr1:147723831-147724173	SN	LN	OK	0	3.26683	inf	nan	0.01315	0.116249	no	u
TCONS_00003987	XLOC_003724	-	chr1:147946226-147946456	SN	LN	OK	0	3.23843	inf	nan	0.0085	0.109094	no	u
TCONS_00003988	XLOC_003725	-	chr1:147949685-147949904	SN	LN	OK	2.2007	0	inf	nan	0.0881	0.298045	no	u
TCONS_00003994	XLOC_003731	-	chr1:148239096-148239520	SN	LN	OK	1.51558	1.20773	-0.327575	-0.144975	0.1559	0.415241	no	u
TCONS_00003999	XLOC_003736	-	chr1:148433597-148433966	SN	LN	OK	1.74148	2.01853	0.212994	0.100877	0.5147	0.742877	no	u
TCONS_00004008	XLOC_003744	-	chr1:148851034-148851250	SN	LN	OK	0	3.44832	inf	nan	0.0085	0.109094	no	u
TCONS_00004014	XLOC_003750	-	chr1:149100930-149101285	SN	LN	OK	0	3.01607	inf	nan	0.01085	0.116249	no	u
TCONS_00004017	XLOC_003753	-	chr1:149240203-149240531	SN	LN	OK	0	3.40627	inf	nan	0.01315	0.116249	no	u
TCONS_00004034	XLOC_003768	-	chr1:149885849-149886288	SN	LN	OK	2.92759	0.106042	-4.78701	-2.10551	0.25585	0.584722	no	u
TCONS_00004046	XLOC_003780	-	chr1:150338322-150338661	SN	LN	OK	3.55423	0	inf	nan	0.0129	0.116249	no	u
TCONS_00004050	XLOC_003784	-	chr1:150522790-150523049	SN	LN	OK	0	3.59478	inf	nan	0.0093	0.114727	no	u
TCONS_00004056	XLOC_003790	-	chr1:150945603-150945818	SN	LN	OK	0	2.81479	inf	nan	0.05085	0.298045	no	u
TCONS_00004067	XLOC_003800	-	chr1:151362308-151362620	SN	LN	OK	0	3.58095	inf	nan	0.01315	0.116249	no	u
TCONS_00004070	XLOC_003803	-	chr1:151485347-151485633	SN	LN	OK	0.280859	1.79048	2.67243	1.00604	0.262	0.591035	no	u
TCONS_00004075	XLOC_003808	-	chr1:151574846-151575055	SN	LN	OK	3.65117	0	inf	nan	0.0073	0.109094	no	u
TCONS_00004082	XLOC_003815	GRMZM2G138419	chr1:151744587-151749665	SN	LN	OK	2.477	0	inf	nan	0.13395	0.365952	no	i
TCONS_00004087	XLOC_003819	-	chr1:151938627-151938887	SN	LN	OK	0	2.32762	inf	nan	0.05085	0.298045	no	u
TCONS_00004094	XLOC_003826	-	chr1:152171960-152172292	SN	LN	OK	3.5082	2.80436	-0.323059	-0.17202	0.87015	0.944776	no	u
TCONS_00004098	XLOC_003830	-	chr1:152493742-152493965	SN	LN	OK	10.4459	0.208755	-5.64499	-2.59177	0.2541	0.582337	no	u
TCONS_00004127	XLOC_003859	-	chr1:154036352-154036684	SN	LN	OK	0.120972	2.38371	4.30046	1.65131	0.26825	0.599346	no	u
TCONS_00004132	XLOC_003864	-	chr1:154195147-154195352	SN	LN	OK	4.11424	0	inf	nan	0.0082	0.109094	no	u
TCONS_00004137	XLOC_003867	-	chr1:154494797-154495033	SN	LN	OK	0	2.56433	inf	nan	0.05085	0.298045	no	u
TCONS_00004154	XLOC_003884	GRMZM2G065298	chr1:155210784-155212692	SN	LN	OK	0.107965	2.00225	4.21299	0.679276	0.27155	0.604252	no	i
TCONS_00004157	XLOC_003887	-	chr1:155360339-155360571	SN	LN	OK	0	3.41116	inf	nan	0.00835	0.109094	no	u
TCONS_00004175	XLOC_003903	-	chr1:156055426-156055796	SN	LN	OK	5.10176	0	inf	nan	5e-05	0.0067776	yes	u
TCONS_00004183	XLOC_003911	-	chr1:156541920-156542172	SN	LN	OK	0	2.58624	inf	nan	0.02535	0.190782	no	u
TCONS_00004184	XLOC_003912	-	chr1:156544703-156550654	SN	LN	OK	0.670498	1.70977	1.3505	0.312968	0.6728	0.842978	no	u
TCONS_00004188	XLOC_003916	-	chr1:156611951-156612153	SN	LN	OK	0	8.066	inf	nan	0.00075	0.0250607	yes	u
TCONS_00004213	XLOC_003941	-	chr1:157567585-157567888	SN	LN	OK	0	2.61185	inf	nan	0.00835	0.109094	no	u
TCONS_00004219	XLOC_003947	-	chr1:157883897-157884117	SN	LN	OK	0	2.75082	inf	nan	0.05085	0.298045	no	u
TCONS_00004220	XLOC_003948	-	chr1:157888211-157888432	SN	LN	OK	0	2.31709	inf	nan	0.08275	0.298045	no	u
TCONS_00004224	XLOC_003951	-	chr1:157956538-157956744	SN	LN	OK	0.194965	2.48581	3.67243	1.32694	0.40875	0.705183	no	u
TCONS_00004227	XLOC_003954	-	chr1:158080693-158081059	SN	LN	OK	0	2.28946	inf	nan	0.0084	0.109094	no	u
TCONS_00004230	XLOC_003957	-	chr1:158202569-158204360	SN	LN	OK	3.58797	6.42012	0.839433	1.20836	0.21455	0.529595	no	u
TCONS_00004237	XLOC_003964	-	chr1:158485076-158485604	SN	LN	OK	0	4.49653	inf	nan	5e-05	0.0067776	yes	u
TCONS_00004244	XLOC_003971	-	chr1:158879084-158879360	SN	LN	OK	0	5.22871	inf	nan	0.0007	0.0236545	yes	u
TCONS_00004252	XLOC_003979	-	chr1:159325847-159326069	SN	LN	OK	3.25645	0	inf	nan	0.006	0.109094	no	u
TCONS_00004253	XLOC_003980	-	chr1:159368187-159368472	SN	LN	OK	0	6.20698	inf	nan	0.0011	0.0345803	yes	u
TCONS_00004254	XLOC_003981	-	chr1:159369226-159369461	SN	LN	OK	2.39268	0	inf	nan	0.06055	0.298045	no	u
TCONS_00004269	XLOC_003995	GRMZM2G081151	chr1:160463112-160463347	SN	LN	OK	0	2.17905	inf	nan	0.08275	0.298045	no	i
TCONS_00004275	XLOC_004001	-	chr1:160610924-160611130	SN	LN	OK	2.53455	0.677947	-1.90248	-0.719695	0.3874	0.693148	no	u
TCONS_00004280	XLOC_004006	-	chr1:160841339-160841558	SN	LN	OK	0	2.76338	inf	nan	0.05085	0.298045	no	u
TCONS_00004282	XLOC_004008	-	chr1:160993324-160993544	SN	LN	OK	0	2.75082	inf	nan	0.05085	0.298045	no	u
TCONS_00004286	XLOC_004010	-	chr1:161090158-161090466	SN	LN	OK	0	3.02288	inf	nan	0.0093	0.114727	no	u
TCONS_00004292	XLOC_004016	-	chr1:161226997-161227198	SN	LN	OK	0	8.10613	inf	nan	0.00075	0.0250607	yes	u
TCONS_00004294	XLOC_004018	-	chr1:161319001-161319252	SN	LN	OK	0	4.82216	inf	nan	0.0142	0.117934	no	u
TCONS_00004295	XLOC_004019	-	chr1:161355598-161356016	SN	LN	OK	1.34517	5.01162	1.89749	1.04636	0.18315	0.472993	no	u
TCONS_00004296	XLOC_004020	-	chr1:161360112-161360320	SN	LN	OK	4.63417	0	inf	nan	0.01055	0.114727	no	u
TCONS_00004304	XLOC_004028	-	chr1:161667136-161667398	SN	LN	OK	0	5.15274	inf	nan	0.00045	0.02032	yes	u
TCONS_00004305	XLOC_004029	-	chr1:161696163-161699365	SN	LN	OK	1.47875	0.959843	-0.623508	-0.217254	0.61365	0.805739	no	u
TCONS_00004319	XLOC_004043	-	chr1:162115792-162116054	SN	LN	OK	0	2.84289	inf	nan	0.0085	0.109094	no	u
TCONS_00004321	XLOC_004045	-	chr1:162120976-162121318	SN	LN	OK	0.704611	1.76953	1.32847	0.525792	0.35965	0.675027	no	u
TCONS_00004324	XLOC_004048	-	chr1:162278543-162278861	SN	LN	OK	0	2.92782	inf	nan	0.0093	0.114727	no	u
TCONS_00004326	XLOC_004050	-	chr1:162390758-162391197	SN	LN	OK	0	2.65105	inf	nan	0.0149	0.121856	no	u
TCONS_00004329	XLOC_004053	GRMZM2G039186	chr1:162423977-162438012	SN	LN	OK	4.25253	0	inf	nan	0.10275	0.298045	no	i
TCONS_00004334	XLOC_004058	-	chr1:162599153-162599406	SN	LN	OK	3.33367	0.184001	-4.17932	-1.72222	0.28355	0.609273	no	u
TCONS_00004344	XLOC_004064	-	chr1:162733525-162733923	SN	LN	OK	0	3.47101	inf	nan	0.1057	0.304175	no	u
TCONS_00004354	XLOC_004074	-	chr1:163962504-163962729	SN	LN	OK	9.28207	0	inf	nan	5e-05	0.0067776	yes	u
TCONS_00004356	XLOC_004076	-	chr1:163972961-163973980	SN	LN	OK	2.12835	0.913687	-1.21997	-0.807257	0.4196	0.712891	no	u
TCONS_00004357	XLOC_004077	-	chr1:163975166-163976094	SN	LN	OK	1.90427	0.250821	-2.92451	-1.31453	0.28005	0.607685	no	u
TCONS_00004363	XLOC_004083	-	chr1:164458999-164459215	SN	LN	OK	0	4.3104	inf	nan	0.0093	0.114727	no	u
TCONS_00004395	XLOC_004110	-	chr1:165592475-165592794	SN	LN	OK	0.125902	2.91864	4.53492	1.78437	0.2755	0.607404	no	u
TCONS_00004396	XLOC_004111	-	chr1:165600987-165601270	SN	LN	OK	0	2.46744	inf	nan	0.00015	0.0112042	yes	u
TCONS_00004411	XLOC_004124	-	chr1:166128910-166129371	SN	LN	OK	0	2.22159	inf	nan	0.0119	0.116249	no	u
TCONS_00004412	XLOC_004125	-	chr1:166155502-166155830	SN	LN	OK	0	9.79303	inf	nan	5e-05	0.0067776	yes	u
TCONS_00004423	XLOC_004135	-	chr1:166423127-166424869	SN	LN	OK	0.720703	1.8226	1.33852	0.885682	0.3895	0.695389	no	u
TCONS_00004434	XLOC_004146	-	chr1:166781901-166782104	SN	LN	OK	0	3.66915	inf	nan	0.0085	0.109094	no	u
TCONS_00004445	XLOC_004155	-	chr1:166994450-166994674	SN	LN	OK	2.68947	0.415646	-2.6939	-1.04922	0.26095	0.590077	no	u
TCONS_00004452	XLOC_004159	-	chr1:167212264-167212493	SN	LN	OK	0	2.03285	inf	nan	0.09495	0.298045	no	u
TCONS_00004485	XLOC_004191	-	chr1:168088009-168088304	SN	LN	OK	0.136145	1.89366	3.79796	1.38741	0.3792	0.68625	no	u
TCONS_00004489	XLOC_004195	-	chr1:168258266-168258477	SN	LN	OK	2.47449	0	inf	nan	0.07745	0.298045	no	u
TCONS_00004494	XLOC_004200	-	chr1:168495361-168496000	SN	LN	OK	1.3277	1.92365	0.534922	0.232694	0.568	0.775652	no	u
TCONS_00004500	XLOC_004206	-	chr1:168807224-168807509	SN	LN	OK	0	2.12344	inf	nan	0.05085	0.298045	no	u
TCONS_00004514	XLOC_004220	-	chr1:169152297-169152626	SN	LN	OK	0	2.26394	inf	nan	0.0085	0.109094	no	u
TCONS_00004529	XLOC_004234	-	chr1:169792054-169792293	SN	LN	OK	0.168045	2.14258	3.67243	1.32694	0.40875	0.705183	no	u
TCONS_00004536	XLOC_004241	-	chr1:170021966-170022392	SN	LN	OK	0	3.82472	inf	nan	0.00075	0.0250607	yes	u
TCONS_00004555	XLOC_004255	-	chr1:170737463-170737703	SN	LN	OK	7.19584	0	inf	nan	0.0004	0.0201566	yes	u
TCONS_00004563	XLOC_004262	-	chr1:171020705-171020952	SN	LN	OK	0.325205	3.95789	3.60531	1.49982	0.152	0.406939	no	u
TCONS_00004586	XLOC_004283	-	chr1:172055320-172055691	SN	LN	OK	0	2.38408	inf	nan	0.0072	0.109094	no	u
TCONS_00004600	XLOC_004297	-	chr1:172553580-172554399	SN	LN	OK	0.196155	2.95571	3.91343	1.7638	0.22665	0.546777	no	u
TCONS_00004605	XLOC_004302	-	chr1:172699394-172699642	SN	LN	OK	0	2.06482	inf	nan	0.08275	0.298045	no	u
TCONS_00004609	XLOC_004305	-	chr1:172875215-172875629	SN	LN	OK	1.74621	3.7107	1.08746	0.622878	0.48705	0.730632	no	u
TCONS_00004612	XLOC_004308	-	chr1:172959743-172959950	SN	LN	OK	0	6.29694	inf	nan	0.00055	0.0208892	yes	u
TCONS_00004634	XLOC_004325	-	chr1:173638000-173638269	SN	LN	OK	5.07634	12.8062	1.33498	1.1147	0.23875	0.562419	no	u
TCONS_00004648	XLOC_004339	-	chr1:174110243-174110516	SN	LN	OK	2.35387	0	inf	nan	0.03065	0.21143	no	u
TCONS_00004668	XLOC_004358	-	chr1:174782202-174782475	SN	LN	OK	0	2.04626	inf	nan	0.0683	0.298045	no	u
TCONS_00004673	XLOC_004363	-	chr1:175028806-175029753	SN	LN	OK	0.805801	1.52389	0.919263	0.530148	0.56475	0.773523	no	u
TCONS_00004676	XLOC_004366	GRMZM2G022365	chr1:175322956-175330190	SN	LN	OK	1.00912	1.68431	0.739063	0.150816	0.78575	0.903916	no	i
TCONS_00004679	XLOC_004369	-	chr1:175481720-175481961	SN	LN	OK	0	2.1248	inf	nan	0.08275	0.298045	no	u
TCONS_00004682	XLOC_004372	-	chr1:175640209-175640517	SN	LN	OK	0	2.72059	inf	nan	0.0084	0.109094	no	u
TCONS_00004686	XLOC_004375	-	chr1:175755398-175756046	SN	LN	OK	0.185939	1.86784	3.32847	1.36623	0.29225	0.616328	no	u
TCONS_00004690	XLOC_004379	-	chr1:175898732-175898998	SN	LN	OK	4.37865	0	inf	nan	0.0154	0.123453	no	u
TCONS_00004693	XLOC_004382	-	chr1:176093856-176094075	SN	LN	OK	2.75088	0	inf	nan	0.052	0.298045	no	u
TCONS_00004694	XLOC_004383	-	chr1:176106257-176106561	SN	LN	OK	0	3.98145	inf	nan	0.0142	0.117934	no	u
TCONS_00004698	XLOC_004387	-	chr1:176477837-176478155	SN	LN	OK	0	2.04948	inf	nan	0.02535	0.190782	no	u
TCONS_00004700	XLOC_004389	-	chr1:176530011-176530264	SN	LN	OK	0	2.02402	inf	nan	0.08275	0.298045	no	u
TCONS_00004701	XLOC_004390	-	chr1:176530314-176530701	SN	LN	OK	0.10378	1.92465	4.21299	1.6029	0.27305	0.605892	no	u
TCONS_00004711	XLOC_004400	-	chr1:176931814-176932070	SN	LN	OK	6.90299	0	inf	nan	0.00025	0.015322	yes	u
TCONS_00004714	XLOC_004403	-	chr1:177002187-177002480	SN	LN	OK	0	5.2431	inf	nan	0.0009	0.0289012	yes	u
TCONS_00004721	XLOC_004410	-	chr1:177284800-177285083	SN	LN	OK	1.98685	0.164496	-3.59436	-1.38906	0.3747	0.685564	no	u
TCONS_00004736	XLOC_004425	-	chr1:177726103-177726452	SN	LN	OK	0	5.86907	inf	nan	5e-05	0.0067776	yes	u
TCONS_00004741	XLOC_004430	-	chr1:178257217-178257426	SN	LN	OK	0	3.56382	inf	nan	0.0085	0.109094	no	u
TCONS_00004769	XLOC_004458	-	chr1:179678511-179678788	SN	LN	OK	0	3.36118	inf	nan	0.0093	0.114727	no	u
TCONS_00004770	XLOC_004459	-	chr1:179679128-179679377	SN	LN	OK	0	2.80436	inf	nan	0.00015	0.0112042	yes	u
TCONS_00004772	XLOC_004461	-	chr1:179750617-179750895	SN	LN	OK	2.31153	0	inf	nan	0.03065	0.21143	no	u
TCONS_00004774	XLOC_004463	-	chr1:179856764-179857001	SN	LN	OK	0.338927	1.96423	2.53492	0.941019	0.28885	0.611983	no	u
TCONS_00004777	XLOC_004466	-	chr1:179954507-179954767	SN	LN	OK	0	2.32762	inf	nan	0.05085	0.298045	no	u
TCONS_00004784	XLOC_004473	-	chr1:180199035-180199279	SN	LN	OK	5.10265	0	inf	nan	0.01405	0.117807	no	u
TCONS_00004787	XLOC_004476	-	chr1:180331040-180331382	SN	LN	OK	0.822046	6.8059	3.04949	1.45066	0.24515	0.57108	no	u
TCONS_00004788	XLOC_004477	-	chr1:180332352-180333478	SN	LN	OK	1.28407	2.52193	0.973806	0.801663	0.4186	0.712559	no	u
TCONS_00004793	XLOC_004482	-	chr1:180421161-180421393	SN	LN	OK	0	3.00985	inf	nan	0.00015	0.0112042	yes	u
TCONS_00004800	XLOC_004487	-	chr1:180549049-180549634	SN	LN	OK	0.61789	1.75069	1.5025	0.671453	0.4638	0.724084	no	u
TCONS_00004803	XLOC_004490	-	chr1:180628051-180628259	SN	LN	OK	3.28254	0	inf	nan	0.0133	0.116249	no	u
TCONS_00004819	XLOC_004505	-	chr1:180866708-180867234	SN	LN	OK	0	2.21678	inf	nan	0.10415	0.300365	no	u
TCONS_00004835	XLOC_004520	-	chr1:181243907-181244258	SN	LN	OK	0.457696	2.25467	2.30046	0.925446	0.33985	0.659698	no	u
TCONS_00004843	XLOC_004528	-	chr1:181323509-181323863	SN	LN	OK	1.92872	0.789023	-1.28951	-0.523762	0.2918	0.615868	no	u
TCONS_00004864	XLOC_004548	-	chr1:182300581-182300824	SN	LN	OK	0	2.49046	inf	nan	0.05085	0.298045	no	u
TCONS_00004877	XLOC_004560	-	chr1:182659368-182660437	SN	LN	OK	4.69631	6.00957	0.355734	0.466629	0.61705	0.80819	no	u
TCONS_00004887	XLOC_004570	-	chr1:182887604-182888053	SN	LN	OK	2.77293	0	inf	nan	0.01405	0.117807	no	u
TCONS_00004888	XLOC_004571	-	chr1:182898584-182898788	SN	LN	OK	2.5594	0	inf	nan	0.07745	0.298045	no	u
TCONS_00004897	XLOC_004580	-	chr1:183412733-183413062	SN	LN	OK	4.51679	0	inf	nan	0.00055	0.0208892	yes	u
TCONS_00004924	XLOC_004607	-	chr1:184309111-184309331	SN	LN	OK	0	2.53922	inf	nan	0.0683	0.298045	no	u
TCONS_00004938	XLOC_004620	-	chr1:185071869-185072111	SN	LN	OK	0	6.15568	inf	nan	0.00065	0.0233515	yes	u
TCONS_00004948	XLOC_004630	-	chr1:185372928-185373173	SN	LN	OK	3.11467	0	inf	nan	0.0073	0.109094	no	u
TCONS_00004951	XLOC_004633	-	chr1:185494069-185494304	SN	LN	OK	0	2.37714	inf	nan	0.0683	0.298045	no	u
TCONS_00004957	XLOC_004639	-	chr1:185615131-185615742	SN	LN	OK	3.61531	0.609524	-2.56837	-1.28236	0.2484	0.575521	no	u
TCONS_00004958	XLOC_004640	-	chr1:185625629-185625832	SN	LN	OK	4.74831	0	inf	nan	0.01055	0.114727	no	u
TCONS_00004960	XLOC_004642	-	chr1:185683393-185683618	SN	LN	OK	0	2.48279	inf	nan	0.0683	0.298045	no	u
TCONS_00004969	XLOC_004650	-	chr1:185790718-185791389	SN	LN	OK	1.91537	1.80382	-0.0865666	-0.0497989	0.95905	0.983125	no	u
TCONS_00004983	XLOC_004664	-	chr1:186093303-186093522	SN	LN	OK	0	5.9519	inf	nan	0.00055	0.0208892	yes	u
TCONS_00004995	XLOC_004676	-	chr1:186559839-186560150	SN	LN	OK	0	2.39498	inf	nan	0.0085	0.109094	no	u
TCONS_00005012	XLOC_004692	-	chr1:187297675-187297964	SN	LN	OK	0	2.09405	inf	nan	0.05085	0.298045	no	u
TCONS_00005013	XLOC_004693	-	chr1:187307560-187307920	SN	LN	OK	0.111563	6.59492	5.88542	0.940322	0.24995	0.577477	no	u
TCONS_00005028	XLOC_004705	-	chr1:187748970-187749191	SN	LN	OK	0	4.84482	inf	nan	0.01085	0.116249	no	u
TCONS_00005031	XLOC_004708	-	chr1:187854913-187855232	SN	LN	OK	0	4.37797	inf	nan	0.00065	0.0233515	yes	u
TCONS_00005051	XLOC_004727	GRMZM2G115442	chr1:188386220-188386477	SN	LN	OK	2.50041	0.72455	-1.78701	-0.699452	0.3133	0.634972	no	i
TCONS_00005053	XLOC_004729	-	chr1:188401605-188401831	SN	LN	OK	2.48796	0	inf	nan	0.06055	0.298045	no	u
TCONS_00005059	XLOC_004735	-	chr1:188596162-188596553	SN	LN	OK	1.1299	1.1906	0.0754902	0.0305024	0.4345	0.717499	no	u
TCONS_00005071	XLOC_004744	-	chr1:189114827-189115028	SN	LN	OK	5.39501	0	inf	nan	0.0121	0.116249	no	u
TCONS_00005073	XLOC_004746	GRMZM2G056056	chr1:189123247-189123596	SN	LN	OK	3.22223	0	inf	nan	0.01255	0.116249	no	i
TCONS_00005074	XLOC_004747	-	chr1:189209110-189209498	SN	LN	OK	2.07025	0	inf	nan	0.00835	0.109094	no	u
TCONS_00005083	XLOC_004754	-	chr1:189625497-189625721	SN	LN	OK	0	2.07823	inf	nan	0.09495	0.298045	no	u
TCONS_00005094	XLOC_004763	-	chr1:189900026-189900319	SN	LN	OK	0.274149	2.22434	3.02035	1.17777	0.14535	0.392063	no	u
TCONS_00005097	XLOC_004766	-	chr1:190176643-190176901	SN	LN	OK	0	2.34566	inf	nan	0.05085	0.298045	no	u
TCONS_00005100	XLOC_004769	-	chr1:190427687-190427905	SN	LN	OK	3.8689	2.34897	-0.719892	-0.333424	0.5205	0.74559	no	u
TCONS_00005108	XLOC_004777	-	chr1:190776718-190776975	SN	LN	OK	2.18786	0	inf	nan	0.06055	0.298045	no	u
TCONS_00005113	XLOC_004780	-	chr1:190840364-190840632	SN	LN	OK	2.09806	0	inf	nan	0.06055	0.298045	no	u
TCONS_00005122	XLOC_004789	-	chr1:191122405-191122831	SN	LN	OK	1.03707	1.09278	0.0754902	0.0305024	0.4345	0.717499	no	u
TCONS_00005125	XLOC_004792	-	chr1:191371581-191371916	SN	LN	OK	0.239778	2.2234	3.21299	1.27956	0.151	0.404776	no	u
TCONS_00005132	XLOC_004798	-	chr1:191496604-191496979	SN	LN	OK	2.99882	0	inf	nan	0.01255	0.116249	no	u
TCONS_00005158	XLOC_004823	-	chr1:192639581-192639898	SN	LN	OK	2.15384	0.587412	-1.87447	-0.739614	0.2753	0.607404	no	u
TCONS_00005166	XLOC_004831	GRMZM2G703858	chr1:192965190-192967676	SN	LN	OK	4.59818	4.00907	-0.197794	-0.121763	0.89905	0.957695	no	i
TCONS_00005167	XLOC_004832	-	chr1:192981187-192981548	SN	LN	OK	0	2.45012	inf	nan	0.0072	0.109094	no	u
TCONS_00005183	XLOC_004845	-	chr1:193369949-193370193	SN	LN	OK	4.11504	0	inf	nan	0.0102	0.114727	no	u
TCONS_00005206	XLOC_004868	-	chr1:194473238-194474265	SN	LN	OK	1.21231	0.861241	-0.493275	-0.258063	0.80325	0.912743	no	u
TCONS_00005207	XLOC_004869	-	chr1:194478527-194479719	SN	LN	OK	1.31405	1.48405	0.175519	0.127487	0.9094	0.961705	no	u
TCONS_00005214	XLOC_004876	-	chr1:194718519-194718733	SN	LN	OK	0	3.26302	inf	nan	0.00015	0.0112042	yes	u
TCONS_00005222	XLOC_004883	-	chr1:194903001-194903216	SN	LN	OK	2.05484	0	inf	nan	0.09575	0.298045	no	u
TCONS_00005224	XLOC_004885	GRMZM2G068657	chr1:195026711-195030913	SN	LN	OK	1.05571	1.64928	0.643628	0.135241	0.81125	0.916922	no	i
TCONS_00005225	XLOC_004886	-	chr1:195104178-195104437	SN	LN	OK	0	3.2353	inf	nan	0.0084	0.109094	no	u
TCONS_00005245	XLOC_004902	-	chr1:195918066-195918313	SN	LN	OK	0	4.71178	inf	nan	0.0149	0.121856	no	u
TCONS_00005260	XLOC_004917	-	chr1:196487250-196487505	SN	LN	OK	0	5.11163	inf	nan	0.00055	0.0208892	yes	u
TCONS_00005274	XLOC_004930	-	chr1:197030735-197030971	SN	LN	OK	2.04218	0	inf	nan	0.0881	0.298045	no	u
TCONS_00005277	XLOC_004934	GRMZM2G477872	chr1:197105522-197105899	SN	LN	OK	0.639196	3.08703	2.27189	0.945092	0.4075	0.705183	no	i
TCONS_00005293	XLOC_004947	-	chr1:197636032-197636401	SN	LN	OK	1.74148	0.756949	-1.20204	-0.484093	0.32955	0.649543	no	u
TCONS_00005306	XLOC_004960	-	chr1:198117214-198117466	SN	LN	OK	0	3.14044	inf	nan	0.00835	0.109094	no	u
TCONS_00005308	XLOC_004962	-	chr1:198169191-198169443	SN	LN	OK	0	2.21678	inf	nan	0.0683	0.298045	no	u
TCONS_00005317	XLOC_004971	-	chr1:198606486-198606775	SN	LN	OK	2.22355	0	inf	nan	0.03065	0.21143	no	u
TCONS_00005327	XLOC_004981	-	chr1:198853636-198853882	SN	LN	OK	0	4.73093	inf	nan	0.0149	0.121856	no	u
TCONS_00005337	XLOC_004989	-	chr1:199423203-199423624	SN	LN	OK	0	2.10094	inf	nan	0.0072	0.109094	no	u
TCONS_00005360	XLOC_005012	GRMZM5G889620	chr1:200315256-200322728	SN	LN	OK	2.35896	0	inf	nan	0.09425	0.298045	no	i
TCONS_00005374	XLOC_005024	-	chr1:201032094-201032352	SN	LN	OK	2.64639	0	inf	nan	0.0133	0.116249	no	u
TCONS_00005390	XLOC_005039	-	chr1:201830527-201830895	SN	LN	OK	0	3.41553	inf	nan	0.01475	0.121642	no	u
TCONS_00005403	XLOC_005049	-	chr1:202222463-202222723	SN	LN	OK	0	3.4019	inf	nan	0.0072	0.109094	no	u
TCONS_00005405	XLOC_005051	GRMZM2G315375	chr1:202338048-202338470	SN	LN	OK	0	2.88181	inf	nan	0.12735	0.349921	no	i
TCONS_00005434	XLOC_005074	-	chr1:203155010-203155228	SN	LN	OK	0.368466	2.77606	2.91343	1.12398	0.1952	0.496795	no	u
TCONS_00005435	XLOC_005075	-	chr1:203199498-203199710	SN	LN	OK	0	3.07421	inf	nan	0.02535	0.190782	no	u
TCONS_00005436	XLOC_005076	-	chr1:203216852-203217130	SN	LN	OK	0	6.53073	inf	nan	0.0003	0.017882	yes	u
TCONS_00005441	XLOC_005080	-	chr1:203495781-203495996	SN	LN	OK	0	11.0427	inf	nan	5e-05	0.0067776	yes	u
TCONS_00005454	XLOC_005093	-	chr1:204089304-204089592	SN	LN	OK	0.139454	2.10132	3.91343	1.44625	0.3437	0.66186	no	u
TCONS_00005455	XLOC_005094	-	chr1:204159335-204159681	SN	LN	OK	2.20547	2.4218	0.134991	0.0683315	0.94105	0.975355	no	u
TCONS_00005457	XLOC_005096	AC234528.1_FG001	chr1:204269390-204269605	SN	LN	OK	2.42845	0.649568	-1.90248	-0.719695	0.3874	0.693148	no	i
TCONS_00005467	XLOC_005103	-	chr1:204649907-204650108	SN	LN	OK	6.39408	0	inf	nan	0.00025	0.015322	yes	u
TCONS_00005468	XLOC_005104	GRMZM2G057608	chr1:204725614-204727942	SN	LN	OK	0.881818	2.60173	1.56092	0.522772	0.4927	0.732487	no	i
TCONS_00005476	XLOC_005112	-	chr1:204942498-204943175	SN	LN	OK	0.771221	1.23773	0.682479	0.316525	0.5211	0.746077	no	u
TCONS_00005486	XLOC_005120	GRMZM2G319357	chr1:205287263-205292050	SN	LN	OK	0.143953	4.0045	4.79796	0.296648	0.4684	0.724917	no	i
TCONS_00005501	XLOC_005135	-	chr1:205938987-205939200	SN	LN	OK	0	3.934	inf	nan	0.0084	0.109094	no	u
TCONS_00005512	XLOC_005143	-	chr1:206345480-206345988	SN	LN	OK	0	2.01605	inf	nan	0.0119	0.116249	no	u
TCONS_00005519	XLOC_005150	-	chr1:206705280-206705635	SN	LN	OK	0	3.5406	inf	nan	0.01475	0.121642	no	u
TCONS_00005523	XLOC_005153	-	chr1:206867412-206867735	SN	LN	OK	5.84413	0.144125	-5.3416	-2.44002	0.25335	0.582137	no	u
TCONS_00005531	XLOC_005161	GRMZM2G037655	chr1:207212324-207216542	SN	LN	OK	1.08969	1.08261	-0.0093987	-0.00278324	0.79505	0.908319	no	i
TCONS_00005572	XLOC_005197	-	chr1:209058735-209059016	SN	LN	OK	0	2.485	inf	nan	0.00015	0.0112042	yes	u
TCONS_00005584	XLOC_005209	-	chr1:209371999-209372233	SN	LN	OK	0	2.78518	inf	nan	0.02535	0.190782	no	u
TCONS_00005585	XLOC_005210	-	chr1:209385492-209385694	SN	LN	OK	0	5.99189	inf	nan	0.0142	0.117934	no	u
TCONS_00005597	XLOC_005222	-	chr1:209833527-209834024	SN	LN	OK	1.13135	1.124	-0.0093987	-0.00408151	0.27765	0.607596	no	u
TCONS_00005609	XLOC_005233	-	chr1:210193546-210193908	SN	LN	OK	1.33136	10.0306	2.91343	1.59086	0.1763	0.458956	no	u
TCONS_00005633	XLOC_005252	GRMZM2G108008	chr1:211250071-211250468	SN	LN	OK	1.61865	1.05534	-0.617081	-0.262055	0.29205	0.616033	no	i
TCONS_00005634	XLOC_005253	GRMZM2G108008	chr1:211250737-211251465	SN	LN	OK	0.606856	1.53469	1.33852	0.605226	0.47375	0.726383	no	i
TCONS_00005635	XLOC_005254	-	chr1:211298448-211298675	SN	LN	OK	6.01558	0	inf	nan	0.00045	0.02032	yes	u
TCONS_00005640	XLOC_005258	-	chr1:211432383-211432659	SN	LN	OK	2.61931	0.168668	-3.95693	-1.58835	0.27895	0.607596	no	u
TCONS_00005655	XLOC_005272	-	chr1:212134443-212134685	SN	LN	OK	0	3.65494	inf	nan	0.0072	0.109094	no	u
TCONS_00005658	XLOC_005275	-	chr1:212220325-212220571	SN	LN	OK	2.61222	0	inf	nan	0.03065	0.21143	no	u
TCONS_00005662	XLOC_005279	-	chr1:212306075-212306339	SN	LN	OK	0.152132	3.87936	4.67243	1.84592	0.27995	0.607596	no	u
TCONS_00005678	XLOC_005294	-	chr1:212781424-212781708	SN	LN	OK	3.67688	0	inf	nan	0.01375	0.117057	no	u
TCONS_00005696	XLOC_005312	-	chr1:213658765-213659112	SN	LN	OK	0	2.01235	inf	nan	0.00015	0.0112042	yes	u
TCONS_00005714	XLOC_005328	-	chr1:214370348-214370577	SN	LN	OK	0	3.04928	inf	nan	0.00015	0.0112042	yes	u
TCONS_00005715	XLOC_005329	-	chr1:214414242-214414452	SN	LN	OK	3.82503	0	inf	nan	0.00835	0.109094	no	u
TCONS_00005718	XLOC_005332	-	chr1:214513648-214517041	SN	LN	OK	2.301	2.45154	0.0914317	0.0879267	0.92475	0.968588	no	u
TCONS_00005719	XLOC_005333	-	chr1:214517149-214517970	SN	LN	OK	1.07623	1.07734	0.00148962	0.000800173	0.9772	0.989453	no	u
TCONS_00005742	XLOC_005355	-	chr1:215041078-215041623	SN	LN	OK	5.37961	1.70834	-1.6549	-1.12548	0.26235	0.591415	no	u
TCONS_00005746	XLOC_005359	-	chr1:215252286-215252578	SN	LN	OK	2.2007	4.78278	1.11988	0.609282	0.2743	0.606811	no	u
TCONS_00005750	XLOC_005363	-	chr1:215362009-215362343	SN	LN	OK	0	10.7321	inf	nan	5e-05	0.0067776	yes	u
TCONS_00005752	XLOC_005365	-	chr1:215401378-215401655	SN	LN	OK	0	6.21819	inf	nan	0.00045	0.02032	yes	u
TCONS_00005753	XLOC_005366	-	chr1:215401885-215402104	SN	LN	OK	0	5.52676	inf	nan	0.0142	0.117934	no	u
TCONS_00005765	XLOC_005377	-	chr1:215863942-215864180	SN	LN	OK	0	3.12957	inf	nan	0.0085	0.109094	no	u
TCONS_00005766	XLOC_005378	-	chr1:215921560-215921822	SN	LN	OK	0	2.84289	inf	nan	0.0085	0.109094	no	u
TCONS_00005770	XLOC_005382	-	chr1:216084441-216084732	SN	LN	OK	0	2.07966	inf	nan	0.05085	0.298045	no	u
TCONS_00005772	XLOC_005384	-	chr1:216229844-216230071	SN	LN	OK	2.30007	0	inf	nan	0.07745	0.298045	no	u
TCONS_00005774	XLOC_005386	-	chr1:216305217-216305489	SN	LN	OK	0.147657	1.88263	3.67243	1.32694	0.40875	0.705183	no	u
TCONS_00005781	XLOC_005393	-	chr1:216632063-216632301	SN	LN	OK	0	3.52077	inf	nan	0.0084	0.109094	no	u
TCONS_00005786	XLOC_005398	-	chr1:216712078-216712291	SN	LN	OK	0	2.62267	inf	nan	0.0683	0.298045	no	u
TCONS_00005791	XLOC_005402	-	chr1:216760063-216760379	SN	LN	OK	0	2.94635	inf	nan	0.0093	0.114727	no	u
TCONS_00005799	XLOC_005409	-	chr1:216946291-216946631	SN	LN	OK	4.01628	0	inf	nan	0.00045	0.02032	yes	u
TCONS_00005800	XLOC_005410	-	chr1:217012745-217012961	SN	LN	OK	0	7.54321	inf	nan	0.00075	0.0250607	yes	u
TCONS_00005802	XLOC_005412	GRMZM2G090542	chr1:217074057-217111667	SN	LN	OK	2.49817	0	inf	nan	0.168	0.441371	no	i
TCONS_00005808	XLOC_005417	-	chr1:217338187-217338422	SN	LN	OK	2.05087	0	inf	nan	0.0881	0.298045	no	u
TCONS_00005834	XLOC_005441	-	chr1:218367119-218367439	SN	LN	OK	0.376526	4.80071	3.67243	1.65491	0.21055	0.525017	no	u
TCONS_00005846	XLOC_005452	-	chr1:218646757-218646974	SN	LN	OK	0	3.00338	inf	nan	0.02535	0.190782	no	u
TCONS_00005847	XLOC_005453	-	chr1:218651067-218651291	SN	LN	OK	0	2.7017	inf	nan	0.05085	0.298045	no	u
TCONS_00005849	XLOC_005455	-	chr1:218712659-218712909	SN	LN	OK	0	3.16556	inf	nan	0.00835	0.109094	no	u
TCONS_00005862	XLOC_005468	-	chr1:219245861-219246170	SN	LN	OK	0.649884	1.95851	1.59151	0.621855	0.35215	0.671354	no	u
TCONS_00005877	XLOC_005481	-	chr1:219765314-219765549	SN	LN	OK	0	2.17905	inf	nan	0.08275	0.298045	no	u
TCONS_00005882	XLOC_005486	-	chr1:219887637-219887855	SN	LN	OK	0	2.13543	inf	nan	0.09495	0.298045	no	u
TCONS_00005891	XLOC_005495	-	chr1:220256522-220257698	SN	LN	OK	1.67345	0.59378	-1.49483	-0.875079	0.09685	0.298045	no	u
TCONS_00005898	XLOC_005502	-	chr1:220520322-220520647	SN	LN	OK	4.81954	1.57562	-1.61298	-0.834024	0.31165	0.634972	no	u
TCONS_00005901	XLOC_005505	-	chr1:220619011-220619214	SN	LN	OK	0	2.75186	inf	nan	0.0683	0.298045	no	u
TCONS_00005909	XLOC_005512	-	chr1:220873388-220874961	SN	LN	OK	0.740446	1.83487	1.30921	0.843629	0.3924	0.698278	no	u
TCONS_00005913	XLOC_005516	-	chr1:221011139-221011515	SN	LN	OK	0.427264	3.09524	2.85685	1.15541	0.34515	0.663761	no	u
TCONS_00005917	XLOC_005520	-	chr1:221237473-221237685	SN	LN	OK	0	3.95256	inf	nan	0.0084	0.109094	no	u
TCONS_00005925	XLOC_005526	-	chr1:221422133-221422631	SN	LN	OK	0.241945	1.96305	3.02035	1.27892	0.2847	0.609273	no	u
TCONS_00005943	XLOC_005543	-	chr1:222395428-222395740	SN	LN	OK	0	2.08889	inf	nan	0.02535	0.190782	no	u
TCONS_00005946	XLOC_005546	-	chr1:222456573-222456794	SN	LN	OK	0	3.15966	inf	nan	0.00015	0.0112042	yes	u
TCONS_00005954	XLOC_005554	-	chr1:222712883-222713195	SN	LN	OK	0	5.66984	inf	nan	0.0011	0.0345803	yes	u
TCONS_00005957	XLOC_005556	GRMZM2G024145	chr1:222772232-222776330	SN	LN	OK	1.42759	2.45002	0.779211	0.335058	0.63625	0.820101	no	i
TCONS_00005960	XLOC_005559	-	chr1:222851172-222851397	SN	LN	OK	0	2.68969	inf	nan	0.05085	0.298045	no	u
TCONS_00005965	XLOC_005564	-	chr1:223022767-223023093	SN	LN	OK	3.32637	0	inf	nan	0.0121	0.116249	no	u
TCONS_00005970	XLOC_005569	-	chr1:223161949-223162158	SN	LN	OK	1.153	2.00465	0.797956	0.300379	0.49655	0.734941	no	u
TCONS_00005984	XLOC_005583	-	chr1:223794592-223794878	SN	LN	OK	3.65117	0	inf	nan	0.01375	0.117057	no	u
TCONS_00005989	XLOC_005588	-	chr1:223960130-223960477	SN	LN	OK	0	2.54898	inf	nan	0.0072	0.109094	no	u
TCONS_00006003	XLOC_005601	-	chr1:224159004-224160668	SN	LN	OK	1.68954	2.26607	0.423561	0.441199	0.66745	0.839749	no	u
TCONS_00006009	XLOC_005607	-	chr1:224499224-224499433	SN	LN	OK	0	2.22739	inf	nan	0.09495	0.298045	no	u
TCONS_00006021	XLOC_005619	-	chr1:224904357-224904635	SN	LN	OK	0	2.84673	inf	nan	0.00835	0.109094	no	u
TCONS_00006058	XLOC_005654	GRMZM2G425863	chr1:226333403-226336610	SN	LN	OK	11.0188	3.60943	-1.61013	-0.956202	0.37445	0.685564	no	i
TCONS_00006059	XLOC_005655	-	chr1:226375144-226375604	SN	LN	OK	0.960415	1.72041	0.841025	0.374339	0.5255	0.748476	no	u
TCONS_00006060	XLOC_005656	-	chr1:226381341-226381879	SN	LN	OK	2.53817	1.12487	-1.17403	-0.625058	0.2988	0.622488	no	u
TCONS_00006061	XLOC_005657	-	chr1:226407867-226408237	SN	LN	OK	0.868385	2.39053	1.46092	0.633862	0.46305	0.724084	no	u
TCONS_00006062	XLOC_005658	-	chr1:226451874-226452173	SN	LN	OK	6.58187	0.622774	-3.40172	-1.54434	0.23845	0.561897	no	u
TCONS_00006064	XLOC_005660	GRMZM2G429928	chr1:226602576-226602854	SN	LN	OK	0	4.85618	inf	nan	0.00045	0.02032	yes	i
TCONS_00006072	XLOC_005668	-	chr1:226835662-226836250	SN	LN	OK	1.16117	7.75873	2.74024	1.68446	0.0628	0.298045	no	u
TCONS_00006075	XLOC_005671	-	chr1:226986463-226986861	SN	LN	OK	0	2.69021	inf	nan	0.01085	0.116249	no	u
TCONS_00006076	XLOC_005672	-	chr1:226994646-226994938	SN	LN	OK	0	2.23196	inf	nan	0.02535	0.190782	no	u
TCONS_00006078	XLOC_005674	-	chr1:227080194-227080500	SN	LN	OK	2.10002	0.304264	-2.78701	-1.10036	0.2167	0.530442	no	u
TCONS_00006084	XLOC_005680	-	chr1:227273762-227274209	SN	LN	OK	0	5.10306	inf	nan	5e-05	0.0067776	yes	u
TCONS_00006085	XLOC_005681	GRMZM2G449083	chr1:227311119-227316276	SN	LN	OK	3.01589	6.47982	1.10337	0.543894	0.57525	0.780775	no	i
TCONS_00006100	XLOC_005695	-	chr1:227574550-227574892	SN	LN	OK	0	2.17789	inf	nan	0.0085	0.109094	no	u
TCONS_00006102	XLOC_005697	-	chr1:227741865-227742076	SN	LN	OK	0	2.86816	inf	nan	0.05085	0.298045	no	u
TCONS_00006111	XLOC_005705	-	chr1:227960005-227960266	SN	LN	OK	0.153881	2.67542	4.11988	1.55234	0.2437	0.569645	no	u
TCONS_00006113	XLOC_005707	GRMZM5G871419	chr1:227990490-227996734	SN	LN	OK	1.01592	1.17755	0.212994	0.03649	0.91055	0.962339	no	i
TCONS_00006119	XLOC_005713	-	chr1:228105692-228105986	SN	LN	OK	2.86877	0.158341	-4.17932	-1.72222	0.28355	0.609273	no	u
TCONS_00006121	XLOC_005715	-	chr1:228129932-228130195	SN	LN	OK	0.15271	3.5401	4.53492	1.78437	0.2755	0.607404	no	u
TCONS_00006129	XLOC_005723	-	chr1:228333847-228335012	SN	LN	OK	0.517118	2.07787	2.00654	1.11254	0.17165	0.448888	no	u
TCONS_00006153	XLOC_005744	-	chr1:229559130-229559354	SN	LN	OK	0	6.85816	inf	nan	0.0009	0.0289012	yes	u
TCONS_00006160	XLOC_005751	-	chr1:229757330-229757533	SN	LN	OK	2.37416	0	inf	nan	0.0881	0.298045	no	u
TCONS_00006163	XLOC_005754	-	chr1:229858824-229859109	SN	LN	OK	4.65043	0	inf	nan	0.00055	0.0208892	yes	u
TCONS_00006166	XLOC_005757	-	chr1:229938881-229939123	SN	LN	OK	1.65962	0.38473	-2.10893	-0.780703	0.37135	0.684552	no	u
TCONS_00006185	XLOC_005774	-	chr1:230400236-230400479	SN	LN	OK	0	2.49046	inf	nan	0.05085	0.298045	no	u
TCONS_00006187	XLOC_005776	-	chr1:230610931-230611144	SN	LN	OK	11.6906	0	inf	nan	5e-05	0.0067776	yes	u
TCONS_00006190	XLOC_005779	-	chr1:230726429-230726680	SN	LN	OK	0	2.22561	inf	nan	0.0683	0.298045	no	u
TCONS_00006191	XLOC_005780	-	chr1:230727703-230727935	SN	LN	OK	0	2.60854	inf	nan	0.05085	0.298045	no	u
TCONS_00006192	XLOC_005781	-	chr1:230808701-230809076	SN	LN	OK	0.107101	2.11037	4.30046	1.65131	0.26825	0.599346	no	u
TCONS_00006193	XLOC_005782	GRMZM2G069976	chr1:230860701-230873213	SN	LN	OK	0.696969	1.6157	1.21299	0.338384	0.67515	0.844145	no	i
TCONS_00006194	XLOC_005783	GRMZM2G048434	chr1:230942639-230942931	SN	LN	OK	0.412632	1.75368	2.08746	0.797267	0.3738	0.685564	no	i
TCONS_00006197	XLOC_005786	-	chr1:231014949-231015865	SN	LN	OK	1.49076	0.76232	-0.967579	-0.536747	0.2395	0.56352	no	u
TCONS_00006206	XLOC_005794	GRMZM2G415359	chr1:231398330-231403744	SN	LN	OK	1.54143	1.29036	-0.256492	-0.0340087	0.91275	0.963298	no	i
TCONS_00006207	XLOC_005795	-	chr1:231405040-231405343	SN	LN	OK	0	2.61185	inf	nan	0.00835	0.109094	no	u
TCONS_00006209	XLOC_005797	-	chr1:231449035-231449393	SN	LN	OK	0.33656	1.69045	2.32847	0.912054	0.303	0.626668	no	u
TCONS_00006213	XLOC_005801	-	chr1:231507657-231507979	SN	LN	OK	0.124729	2.02402	4.02035	1.50043	0.29445	0.617932	no	u
TCONS_00006231	XLOC_005817	-	chr1:232273670-232273910	SN	LN	OK	0	7.17682	inf	nan	0.00045	0.02032	yes	u
TCONS_00006249	XLOC_005834	-	chr1:232961625-232961944	SN	LN	OK	0	6.12915	inf	nan	5e-05	0.0067776	yes	u
TCONS_00006257	XLOC_005842	CYN	chr1:233290471-233293614	SN	LN	OK	1.24951	1.86209	0.575564	0.197241	0.6537	0.8311	no	i
TCONS_00006259	XLOC_005844	-	chr1:233387731-233389041	SN	LN	OK	2.10531	3.06595	0.542301	0.381878	0.71745	0.86737	no	u
TCONS_00006270	XLOC_005855	GRMZM2G097640	chr1:233885258-233892820	SN	LN	OK	1.64872	1.45237	-0.182935	-0.0786806	0.26885	0.600294	no	i
TCONS_00006272	XLOC_005857	-	chr1:234045943-234046328	SN	LN	OK	0	2.05556	inf	nan	0.00835	0.109094	no	u
TCONS_00006273	XLOC_005858	-	chr1:234134207-234134448	SN	LN	OK	0	2.31796	inf	nan	0.0683	0.298045	no	u
TCONS_00006287	XLOC_005869	-	chr1:234573972-234575685	SN	LN	OK	9.09701	14.2674	0.649254	1.04714	0.30195	0.625913	no	u
TCONS_00006289	XLOC_005871	-	chr1:234634477-234636280	SN	LN	OK	6.30333	6.65957	0.0793153	0.101741	0.91735	0.965432	no	u
TCONS_00006313	XLOC_005892	-	chr1:235082637-235083040	SN	LN	OK	0.597958	2.65683	2.15159	0.89982	0.40255	0.705183	no	u
TCONS_00006319	XLOC_005898	-	chr1:235141288-235141582	SN	LN	OK	0	3.64185	inf	nan	0.01085	0.116249	no	u
TCONS_00006332	XLOC_005911	-	chr1:235335798-235336003	SN	LN	OK	9.01215	0	inf	nan	0.0007	0.0236545	yes	u
TCONS_00006342	XLOC_005920	-	chr1:235642543-235642772	SN	LN	OK	0	2.23614	inf	nan	0.08275	0.298045	no	u
TCONS_00006347	XLOC_005925	GRMZM2G060742	chr1:236033392-236042711	SN	LN	OK	3.61425	0.988473	-1.87042	-0.504457	0.62325	0.812482	no	i
TCONS_00006351	XLOC_005929	GRMZM2G301031	chr1:236288622-236288838	SN	LN	OK	0	3.01728	inf	nan	0.02535	0.190782	no	i
TCONS_00006358	XLOC_005936	-	chr1:236453637-236453978	SN	LN	OK	0	3.41293	inf	nan	0.0149	0.121856	no	u
TCONS_00006365	XLOC_005942	-	chr1:236862629-236863267	SN	LN	OK	1.76263	1.45932	-0.272433	-0.143693	0.89085	0.954604	no	u
TCONS_00006367	XLOC_005944	-	chr1:236882106-236882536	SN	LN	OK	0.280206	3.78915	3.75731	1.68869	0.21245	0.527079	no	u
TCONS_00006369	XLOC_005946	GRMZM2G430675	chr1:236968137-236978641	SN	LN	OK	4.4216	0.854172	-2.37197	-0.431355	0.52885	0.750267	no	i
TCONS_00006385	XLOC_005961	-	chr1:237267617-237269077	SN	LN	OK	0.605193	1.40295	1.21299	0.782136	0.4038	0.705183	no	u
TCONS_00006394	XLOC_005970	-	chr1:237666319-237667188	SN	LN	OK	0.554607	1.49996	1.43539	0.715923	0.32515	0.644396	no	u
TCONS_00006412	XLOC_005984	-	chr1:238081209-238085353	SN	LN	OK	0.305808	1.7723	2.53492	0.639082	0.27475	0.607404	no	u
TCONS_00006419	XLOC_005991	-	chr1:238409824-238410074	SN	LN	OK	10.121	0	inf	nan	5e-05	0.0067776	yes	u
TCONS_00006423	XLOC_005995	GRMZM2G038898	chr1:238522676-238525283	SN	LN	OK	4.62191	0	inf	nan	0.22725	0.547727	no	i
TCONS_00006441	XLOC_006013	-	chr1:239296328-239296563	SN	LN	OK	0	2.37714	inf	nan	0.0683	0.298045	no	u
TCONS_00006453	XLOC_006024	GRMZM5G813143	chr1:239567104-239595390	SN	LN	OK	0	4.53688	inf	nan	0.23405	0.555527	no	i
TCONS_00006460	XLOC_006031	-	chr1:239961586-239961804	SN	LN	OK	1.84233	0.427086	-2.10893	-0.780703	0.37135	0.684552	no	u
TCONS_00006464	XLOC_006035	-	chr1:240148840-240149135	SN	LN	OK	0	4.10292	inf	nan	0.0142	0.117934	no	u
TCONS_00006475	XLOC_006044	-	chr1:240479973-240480326	SN	LN	OK	0	2.37377	inf	nan	0.0084	0.109094	no	u
TCONS_00006484	XLOC_006053	-	chr1:240948565-240948790	SN	LN	OK	0	3.93109	inf	nan	0.0072	0.109094	no	u
TCONS_00006487	XLOC_006056	GRMZM2G040326	chr1:241021518-241027536	SN	LN	OK	5.15579	6.62559	0.361857	0.256538	0.79585	0.908784	no	i
TCONS_00006495	XLOC_006064	-	chr1:241055517-241056265	SN	LN	OK	2.73837	1.7426	-0.652077	-0.491724	0.58815	0.789304	no	u
TCONS_00006499	XLOC_006068	-	chr1:241186116-241186356	SN	LN	OK	8.70194	0	inf	nan	5e-05	0.0067776	yes	u
TCONS_00006500	XLOC_006069	-	chr1:241242878-241243089	SN	LN	OK	0	5.51568	inf	nan	0.0149	0.121856	no	u
TCONS_00006515	XLOC_006084	-	chr1:241779239-241779633	SN	LN	OK	2.14066	0	inf	nan	0.0082	0.109094	no	u
TCONS_00006516	XLOC_006085	-	chr1:241815050-241815319	SN	LN	OK	0.597217	3.80726	2.67243	1.10929	0.33865	0.658671	no	u
TCONS_00006518	XLOC_006087	-	chr1:241839726-241839965	SN	LN	OK	0	2.14258	inf	nan	0.08275	0.298045	no	u
TCONS_00006540	XLOC_006104	-	chr1:242390135-242390430	SN	LN	OK	0	2.99829	inf	nan	0.0072	0.109094	no	u
TCONS_00006546	XLOC_006110	-	chr1:242592677-242592962	SN	LN	OK	0	4.41022	inf	nan	0.01475	0.121642	no	u
TCONS_00006556	XLOC_006120	-	chr1:243001870-243002185	SN	LN	OK	0.127501	7.53705	5.88542	2.5052	0.24375	0.56965	no	u
TCONS_00006572	XLOC_006135	-	chr1:243784392-243784633	SN	LN	OK	0	2.1248	inf	nan	0.08275	0.298045	no	u
TCONS_00006590	XLOC_006152	-	chr1:244190051-244190410	SN	LN	OK	9.5093	0	inf	nan	5e-05	0.0067776	yes	u
TCONS_00006594	XLOC_006156	-	chr1:244297083-244297308	SN	LN	OK	0.892507	2.89659	1.69842	0.670964	0.30145	0.625574	no	u
TCONS_00006596	XLOC_006158	-	chr1:244326093-244326357	SN	LN	OK	2.58624	0	inf	nan	0.0133	0.116249	no	u
TCONS_00006614	XLOC_006174	GRMZM2G125140	chr1:244656077-244661041	SN	LN	OK	2.89835	0	inf	nan	0.1144	0.318983	no	i
TCONS_00006629	XLOC_006186	-	chr1:245191294-245191509	SN	LN	OK	0	2.81479	inf	nan	0.05085	0.298045	no	u
TCONS_00006634	XLOC_006189	-	chr1:245331801-245332381	SN	LN	OK	49.7188	6.0197	-3.04603	-3.95336	0.0024	0.0712321	no	u
TCONS_00006639	XLOC_006194	-	chr1:245551386-245551813	SN	LN	OK	0	2.18044	inf	nan	0.0093	0.114727	no	u
TCONS_00006640	XLOC_006195	-	chr1:245595885-245596301	SN	LN	OK	2.31709	2.01428	-0.202044	-0.108892	0.91305	0.963298	no	u
TCONS_00006641	XLOC_006196	-	chr1:245596733-245597122	SN	LN	OK	1.23896	2.03442	0.715494	0.323588	0.5291	0.75034	no	u
TCONS_00006653	XLOC_006208	-	chr1:246017845-246018059	SN	LN	OK	0	4.35069	inf	nan	0.0093	0.114727	no	u
TCONS_00006657	XLOC_006212	-	chr1:246276470-246276900	SN	LN	OK	1.77464	2.59827	0.550029	0.280231	0.7735	0.896787	no	u
TCONS_00006691	XLOC_006246	-	chr1:247197473-247197763	SN	LN	OK	1.93889	0.802627	-1.27243	-0.495874	0.3897	0.695389	no	u
TCONS_00006705	XLOC_006258	GRMZM2G140602	chr1:247685469-247691264	SN	LN	OK	4.78624	6.51251	0.444319	0.126737	0.7959	0.908827	no	i
TCONS_00006724	XLOC_006275	-	chr1:248480704-248481145	SN	LN	OK	0.819649	1.68897	1.04307	0.444426	0.51435	0.742685	no	u
TCONS_00006743	XLOC_006289	-	chr1:248761932-248762159	SN	LN	OK	2.12314	0.205076	-3.37197	-1.27506	0.42705	0.715295	no	u
TCONS_00006755	XLOC_006300	-	chr1:249151958-249154360	SN	LN	OK	1.28865	2.48943	0.949959	0.442436	0.48565	0.730632	no	u
TCONS_00006758	XLOC_006303	-	chr1:249331563-249331793	SN	LN	OK	0	2.83362	inf	nan	0.02535	0.190782	no	u
TCONS_00006768	XLOC_006312	-	chr1:249607970-249608201	SN	LN	OK	2.78184	0	inf	nan	0.03065	0.21143	no	u
TCONS_00006778	XLOC_006322	-	chr1:250080541-250080929	SN	LN	OK	1.96674	0.599902	-1.71301	-0.699207	0.42495	0.715295	no	u
TCONS_00006780	XLOC_006324	-	chr1:250116824-250117036	SN	LN	OK	0	2.19587	inf	nan	0.09495	0.298045	no	u
TCONS_00006786	XLOC_006330	-	chr1:250289597-250289801	SN	LN	OK	0	2.51018	inf	nan	0.08275	0.298045	no	u
TCONS_00006807	XLOC_006351	GRMZM2G080828	chr1:251149294-251157507	SN	LN	OK	1.78501	4.48282	1.32847	0.427977	0.6007	0.797423	no	i
TCONS_00006811	XLOC_006355	-	chr1:251211220-251211514	SN	LN	OK	0.136608	1.9001	3.79796	1.38741	0.3792	0.68625	no	u
TCONS_00006819	XLOC_006362	-	chr1:251527463-251527667	SN	LN	OK	0	2.28198	inf	nan	0.09495	0.298045	no	u
TCONS_00006820	XLOC_006363	-	chr1:251605032-251605285	SN	LN	OK	0	2.94402	inf	nan	0.0085	0.109094	no	u
TCONS_00006825	XLOC_006368	-	chr1:251804610-251804827	SN	LN	OK	2.40607	0	inf	nan	0.07745	0.298045	no	u
TCONS_00006835	XLOC_006378	GRMZM2G173425	chr1:252317071-252321625	SN	LN	OK	2.21168	2.11771	-0.0626407	-0.0345703	0.9727	0.98833	no	i
TCONS_00006843	XLOC_006386	-	chr1:252580019-252580369	SN	LN	OK	2.40977	0	inf	nan	0.0082	0.109094	no	u
TCONS_00006874	XLOC_006413	-	chr1:253423724-253424565	SN	LN	OK	0.668584	2.3802	1.8319	1.00529	0.1868	0.480395	no	u
TCONS_00006890	XLOC_006429	GRMZM2G043127	chr1:253855893-253859736	SN	LN	OK	2.93324	0.392295	-2.90248	-0.745813	0.3543	0.671649	no	i
TCONS_00006899	XLOC_006438	-	chr1:254126301-254128382	SN	LN	OK	1.08768	2.43431	1.16225	1.0344	0.2848	0.609362	no	u
TCONS_00006918	XLOC_006456	-	chr1:254807839-254808251	SN	LN	OK	2.63203	0	inf	nan	0.0121	0.116249	no	u
TCONS_00006933	XLOC_006471	-	chr1:255479700-255479912	SN	LN	OK	0	2.63504	inf	nan	0.0683	0.298045	no	u
TCONS_00006937	XLOC_006475	-	chr1:255658062-255658421	SN	LN	OK	0	2.07476	inf	nan	0.0085	0.109094	no	u
TCONS_00006955	XLOC_006492	-	chr1:256226366-256226587	SN	LN	OK	0	2.10644	inf	nan	0.09495	0.298045	no	u
TCONS_00006974	XLOC_006508	-	chr1:256738996-256739234	SN	LN	OK	2.02502	0	inf	nan	0.0881	0.298045	no	u
TCONS_00006978	XLOC_006512	-	chr1:256971917-256972165	SN	LN	OK	4.69646	0	inf	nan	0.0154	0.123453	no	u
TCONS_00006993	XLOC_006526	-	chr1:257785152-257785353	SN	LN	OK	0	2.77925	inf	nan	0.0683	0.298045	no	u
TCONS_00006994	XLOC_006527	-	chr1:257826791-257827097	SN	LN	OK	0	3.3469	inf	nan	0.0119	0.116249	no	u
TCONS_00007006	XLOC_006536	GB1	chr1:258058729-258065660	SN	LN	OK	1.7592	1.26961	-0.470533	-0.169153	0.5884	0.789395	no	i
TCONS_00007017	XLOC_006546	GRMZM2G407969	chr1:258759414-258759774	SN	LN	OK	0	2.32762	inf	nan	0.0084	0.109094	no	i
TCONS_00007058	XLOC_006584	-	chr1:260225938-260226194	SN	LN	OK	0	3.81875	inf	nan	0.0111	0.116249	no	u
TCONS_00007062	XLOC_006588	-	chr1:260462018-260462226	SN	LN	OK	0	3.13333	inf	nan	0.02535	0.190782	no	u
TCONS_00007081	XLOC_006607	-	chr1:261326952-261327242	SN	LN	OK	2.76985	0	inf	nan	0.00835	0.109094	no	u
TCONS_00007082	XLOC_006608	-	chr1:261327534-261327753	SN	LN	OK	2.2007	0	inf	nan	0.0881	0.298045	no	u
TCONS_00007084	XLOC_006610	-	chr1:261355576-261355959	SN	LN	OK	0	2.67403	inf	nan	0.0119	0.116249	no	u
TCONS_00007088	XLOC_006614	-	chr1:261544231-261544520	SN	LN	OK	0.138972	6.44323	5.53492	2.34612	0.24375	0.56965	no	u
TCONS_00007094	XLOC_006618	-	chr1:261672381-261673273	SN	LN	OK	0.675384	1.61785	1.2603	0.671761	0.2924	0.616445	no	u
TCONS_00007129	XLOC_006647	-	chr1:262644996-262645267	SN	LN	OK	0	3.09204	inf	nan	0.0084	0.109094	no	u
TCONS_00007135	XLOC_006653	-	chr1:263024571-263024828	SN	LN	OK	2.96924	0	inf	nan	0.0073	0.109094	no	u
TCONS_00007148	XLOC_006666	-	chr1:263280385-263280767	SN	LN	OK	3.5747	0.487459	-2.87447	-1.26255	0.264	0.593828	no	u
TCONS_00007152	XLOC_006670	-	chr1:263289337-263289766	SN	LN	OK	0.0936196	2.49581	4.73656	1.83597	0.281	0.608457	no	u
TCONS_00007155	XLOC_006673	-	chr1:263295378-263296349	SN	LN	OK	0.661797	2.63685	1.99435	1.16978	0.0923	0.298045	no	u
TCONS_00007179	XLOC_006694	-	chr1:264116317-264116527	SN	LN	OK	0	3.10349	inf	nan	0.02535	0.190782	no	u
TCONS_00007198	XLOC_006711	-	chr1:264773880-264775376	SN	LN	OK	12.0661	5.19468	-1.21585	-0.558799	0.48015	0.72937	no	u
TCONS_00007208	XLOC_006721	-	chr1:264936745-264936980	SN	LN	OK	1.53815	2.17905	0.5025	0.200845	0.4297	0.71682	no	u
TCONS_00007213	XLOC_006726	GRMZM2G400092	chr1:265083767-265084613	SN	LN	OK	1.32927	1.15556	-0.202044	-0.107735	0.9206	0.966678	no	i
TCONS_00007217	XLOC_006730	-	chr1:265309777-265310102	SN	LN	OK	0	2.72152	inf	nan	0.0072	0.109094	no	u
TCONS_00007219	XLOC_006732	-	chr1:265375925-265376210	SN	LN	OK	0	3.43017	inf	nan	0.0111	0.116249	no	u
TCONS_00007228	XLOC_006740	-	chr1:265803027-265803321	SN	LN	OK	2.04912	0	inf	nan	0.052	0.298045	no	u
TCONS_00007237	XLOC_006748	-	chr1:266230258-266230704	SN	LN	OK	0.360205	2.19193	2.60531	1.08382	0.33985	0.659698	no	u
TCONS_00007239	XLOC_006750	-	chr1:266402836-266403068	SN	LN	OK	0	3.00985	inf	nan	0.00015	0.0112042	yes	u
TCONS_00007242	XLOC_006753	-	chr1:266698508-266698909	SN	LN	OK	0.451268	1.74353	1.94996	0.725843	0.4044	0.705183	no	u
TCONS_00007261	XLOC_006771	-	chr1:267398669-267398920	SN	LN	OK	0	4.26575	inf	nan	0.01085	0.116249	no	u
TCONS_00007264	XLOC_006774	-	chr1:267437763-267438019	SN	LN	OK	0	2.72768	inf	nan	0.00015	0.0112042	yes	u
TCONS_00007280	XLOC_006789	GRMZM2G155323	chr1:268022217-268032582	SN	LN	OK	4.62191	0.923658	-2.32306	-0.367362	0.5256	0.748544	no	i
TCONS_00007293	XLOC_006801	GRMZM5G835691	chr1:268445392-268445627	SN	LN	OK	0	6.93333	inf	nan	0.00075	0.0250607	yes	i
TCONS_00007325	XLOC_006830	-	chr1:269387629-269387943	SN	LN	OK	0	3.26163	inf	nan	0.0119	0.116249	no	u
TCONS_00007331	XLOC_006836	-	chr1:269590455-269590752	SN	LN	OK	1.75797	7.68036	2.12726	1.1425	0.2058	0.517274	no	u
TCONS_00007339	XLOC_006844	-	chr1:269937187-269937466	SN	LN	OK	0	2.16911	inf	nan	0.05085	0.298045	no	u
TCONS_00007345	XLOC_006850	-	chr1:270100564-270100842	SN	LN	OK	0	2.34436	inf	nan	0.02535	0.190782	no	u
TCONS_00007361	XLOC_006865	-	chr1:270767010-270767225	SN	LN	OK	3.54927	0	inf	nan	0.0073	0.109094	no	u
TCONS_00007370	XLOC_006873	-	chr1:270950460-270950914	SN	LN	OK	0.973108	1.12792	0.212994	0.0875036	0.4001	0.705095	no	u
TCONS_00007388	XLOC_006889	-	chr1:271301253-271301508	SN	LN	OK	0	2.37326	inf	nan	0.05085	0.298045	no	u
TCONS_00007395	XLOC_006896	-	chr1:271816510-271817103	SN	LN	OK	0.338641	1.88408	2.47603	1.02338	0.37805	0.68625	no	u
TCONS_00007411	XLOC_006912	-	chr1:272444488-272444719	SN	LN	OK	0	4.03051	inf	nan	0.0093	0.114727	no	u
TCONS_00007419	XLOC_006920	-	chr1:272779710-272779935	SN	LN	OK	4.81954	0	inf	nan	0.0121	0.116249	no	u
TCONS_00007422	XLOC_006923	-	chr1:272890539-272890772	SN	LN	OK	5.6883	0	inf	nan	0.00055	0.0208892	yes	u
TCONS_00007428	XLOC_006929	GRMZM2G090070	chr1:272908033-272911433	SN	LN	OK	2.89308	0	inf	nan	0.17415	0.454365	no	i
TCONS_00007443	XLOC_006944	-	chr1:273424607-273424823	SN	LN	OK	5.76411	0	inf	nan	0.01405	0.117807	no	u
TCONS_00007444	XLOC_006945	-	chr1:273437171-273437467	SN	LN	OK	0	4.08906	inf	nan	0.0142	0.117934	no	u
TCONS_00007448	XLOC_006949	-	chr1:273693011-273693234	SN	LN	OK	3.42194	0	inf	nan	0.0073	0.109094	no	u
TCONS_00007449	XLOC_006950	-	chr1:273753145-273753552	SN	LN	OK	0	2.51634	inf	nan	0.0119	0.116249	no	u
TCONS_00007466	XLOC_006966	GRMZM2G442658	chr1:274050275-274053839	SN	LN	OK	3.87673	0	inf	nan	0.1637	0.432291	no	i
TCONS_00007478	XLOC_006978	-	chr1:274586817-274587042	SN	LN	OK	0	7.24148	inf	nan	0.00075	0.0250607	yes	u
TCONS_00007480	XLOC_006980	-	chr1:274625584-274625918	SN	LN	OK	0	6.27202	inf	nan	5e-05	0.0067776	yes	u
TCONS_00007482	XLOC_006982	-	chr1:274675448-274675666	SN	LN	OK	0	8.75526	inf	nan	5e-05	0.0067776	yes	u
TCONS_00007483	XLOC_006983	-	chr1:274770693-274770954	SN	LN	OK	0	8.02627	inf	nan	5e-05	0.0067776	yes	u
TCONS_00007503	XLOC_007000	GRMZM2G056645	chr1:275315748-275326315	SN	LN	OK	0.859755	2.20661	1.35984	0.223701	0.6575	0.833684	no	i
TCONS_00007505	XLOC_007002	GRMZM2G056645	chr1:275326348-275331382	SN	LN	OK	1.73053	1.58796	-0.124041	-0.0438236	0.6042	0.799597	no	i
TCONS_00007507	XLOC_007004	-	chr1:275421684-275421941	SN	LN	OK	2.65668	0	inf	nan	0.0133	0.116249	no	u
TCONS_00007508	XLOC_007005	-	chr1:275446090-275446412	SN	LN	OK	0.374188	2.89145	2.94996	1.24052	0.2837	0.609273	no	u
TCONS_00007511	XLOC_007007	-	chr1:275456491-275456729	SN	LN	OK	0	2.34718	inf	nan	0.0683	0.298045	no	u
TCONS_00007533	XLOC_007024	-	chr1:276227148-276227399	SN	LN	OK	2.08015	0.370935	-2.48745	-0.951222	0.31355	0.634972	no	u
TCONS_00007549	XLOC_007036	-	chr1:276438406-276438608	SN	LN	OK	0	3.2264	inf	nan	0.02535	0.190782	no	u
TCONS_00007550	XLOC_007037	-	chr1:276473942-276474156	SN	LN	OK	2.25212	0	inf	nan	0.0881	0.298045	no	u
TCONS_00007563	XLOC_007048	GRMZM2G177928	chr1:276753176-276757521	SN	LN	OK	1.06392	1.61854	0.605311	0.276114	0.56575	0.774085	no	i
TCONS_00007568	XLOC_007053	-	chr1:276971740-276971947	SN	LN	OK	0	6.07205	inf	nan	0.01475	0.121642	no	u
TCONS_00007579	XLOC_007059	-	chr1:277129583-277129867	SN	LN	OK	3.1112	0.49175	-2.66148	-1.09344	0.31005	0.633827	no	u
TCONS_00007583	XLOC_007063	-	chr1:277450122-277450418	SN	LN	OK	0	2.04453	inf	nan	0.05085	0.298045	no	u
TCONS_00007586	XLOC_007066	-	chr1:277578707-277578954	SN	LN	OK	4.55287	0	inf	nan	0.01255	0.116249	no	u
TCONS_00007595	XLOC_007075	-	chr1:277853515-277853771	SN	LN	OK	0	2.90952	inf	nan	0.0085	0.109094	no	u
TCONS_00007640	XLOC_007117	-	chr1:279193098-279193365	SN	LN	OK	2.10592	0	inf	nan	0.06055	0.298045	no	u
TCONS_00007648	XLOC_007125	GRMZM2G047855	chr1:279484879-279490832	SN	LN	OK	3.29017	4.99715	0.60294	0.158024	0.7976	0.909436	no	i
TCONS_00007679	XLOC_007153	-	chr1:280493070-280493306	SN	LN	OK	4.08435	0	inf	nan	0.01055	0.114727	no	u
TCONS_00007683	XLOC_007157	-	chr1:280684130-280684458	SN	LN	OK	0	2.5547	inf	nan	0.0084	0.109094	no	u
TCONS_00007687	XLOC_007162	GRMZM6G039492	chr1:280826957-280827215	SN	LN	OK	3.42474	0	inf	nan	0.00775	0.109094	no	i
TCONS_00007715	XLOC_007186	-	chr1:281926598-281926805	SN	LN	OK	0	4.04803	inf	nan	0.0084	0.109094	no	u
TCONS_00007720	XLOC_007191	-	chr1:282128939-282129157	SN	LN	OK	14.0017	0.427086	-5.03493	-2.35397	0.1536	0.41038	no	u
TCONS_00007721	XLOC_007192	-	chr1:282188850-282189055	SN	LN	OK	0	10.4459	inf	nan	5e-05	0.0067776	yes	u
TCONS_00007723	XLOC_007194	-	chr1:282402620-282402866	SN	LN	OK	2.44895	0.378474	-2.6939	-1.04922	0.26095	0.590077	no	u
TCONS_00007737	XLOC_007206	-	chr1:282719340-282719609	SN	LN	OK	2.38887	0	inf	nan	0.03065	0.21143	no	u
TCONS_00007762	XLOC_007227	-	chr1:283498804-283499124	SN	LN	OK	4.01628	0	inf	nan	0.00025	0.015322	yes	u
TCONS_00007773	XLOC_007237	-	chr1:283974609-283974883	SN	LN	OK	0	2.03879	inf	nan	0.0683	0.298045	no	u
TCONS_00007792	XLOC_007255	-	chr1:284985852-284986069	SN	LN	OK	0	2.78885	inf	nan	0.05085	0.298045	no	u
TCONS_00007800	XLOC_007263	GRMZM2G058760	chr1:285208218-285211513	SN	LN	OK	1.40103	0.947286	-0.564614	-0.0843273	0.80895	0.915665	no	i
TCONS_00007802	XLOC_007265	-	chr1:285218806-285219442	SN	LN	OK	1.26298	4.31854	1.77371	1.13843	0.21855	0.53292	no	u
TCONS_00007819	XLOC_007281	-	chr1:285602935-285603188	SN	LN	OK	0	3.31203	inf	nan	0.0084	0.109094	no	u
TCONS_00007838	XLOC_007297	GRMZM2G174136	chr1:286242967-286245591	SN	LN	OK	0.744567	2.2337	1.58496	0.901864	0.3656	0.682266	no	i
TCONS_00007847	XLOC_007306	-	chr1:286587085-286587378	SN	LN	OK	0	2.06546	inf	nan	0.05085	0.298045	no	u
TCONS_00007848	XLOC_007307	-	chr1:286591103-286591364	SN	LN	OK	3.69313	0	inf	nan	0.01055	0.114727	no	u
TCONS_00007860	XLOC_007316	GRMZM2G120596	chr1:286932933-286933204	SN	LN	OK	0.148202	2.5767	4.11988	1.55234	0.2437	0.569645	no	i
TCONS_00007861	XLOC_007317	GRMZM2G120596	chr1:286933380-286933598	SN	LN	OK	2.02656	0.427086	-2.24644	-0.841257	0.35445	0.671649	no	i
TCONS_00007866	XLOC_007322	-	chr1:287176388-287176730	SN	LN	OK	0	3.13071	inf	nan	0.01085	0.116249	no	u
TCONS_00007884	XLOC_007338	-	chr1:287659295-287659574	SN	LN	OK	0	2.16911	inf	nan	0.05085	0.298045	no	u
TCONS_00007886	XLOC_007340	-	chr1:287672402-287672639	SN	LN	OK	0	3.73205	inf	nan	0.0072	0.109094	no	u
TCONS_00007904	XLOC_007351	-	chr1:288235781-288236122	SN	LN	OK	0.824457	2.32079	1.4931	0.625442	0.45265	0.72336	no	u
TCONS_00007925	XLOC_007372	-	chr1:288783157-288783393	SN	LN	OK	0	2.56433	inf	nan	0.05085	0.298045	no	u
TCONS_00007938	XLOC_007384	-	chr1:289062550-289062801	SN	LN	OK	0.160011	2.41108	3.91343	1.44625	0.3437	0.66186	no	u
TCONS_00007941	XLOC_007387	-	chr1:289204652-289204906	SN	LN	OK	0	2.3826	inf	nan	0.05085	0.298045	no	u
TCONS_00007950	XLOC_007394	-	chr1:289403178-289403406	SN	LN	OK	0	2.04177	inf	nan	0.09495	0.298045	no	u
TCONS_00007956	XLOC_007399	GRMZM2G171315	chr1:289515644-289515864	SN	LN	OK	0	3.17402	inf	nan	0.00015	0.0112042	yes	i
TCONS_00007957	XLOC_007400	-	chr1:289537983-289538305	SN	LN	OK	0	2.74688	inf	nan	0.0072	0.109094	no	u
TCONS_00007970	XLOC_007413	-	chr1:289691987-289692191	SN	LN	OK	0	3.65117	inf	nan	0.0085	0.109094	no	u
TCONS_00007978	XLOC_007421	-	chr1:289911164-289911378	SN	LN	OK	3.94121	0	inf	nan	0.0082	0.109094	no	u
TCONS_00007979	XLOC_007422	-	chr1:289912552-289913256	SN	LN	OK	0.798692	1.78539	1.16053	0.539122	0.4363	0.718998	no	u
TCONS_00007980	XLOC_007423	-	chr1:289913385-289913989	SN	LN	OK	0.864432	1.84976	1.09752	0.511788	0.46985	0.725704	no	u
TCONS_00007992	XLOC_007435	-	chr1:290194872-290195114	SN	LN	OK	0	2.30838	inf	nan	0.0683	0.298045	no	u
TCONS_00008010	XLOC_007449	-	chr1:290383118-290383646	SN	LN	OK	0.304264	1.85151	2.60531	1.08382	0.33985	0.659698	no	u
TCONS_00008011	XLOC_007450	-	chr1:290386468-290386718	SN	LN	OK	3.69498	0.558628	-2.72561	-1.12822	0.3114	0.634972	no	u
TCONS_00008012	XLOC_007451	-	chr1:290387753-290388279	SN	LN	OK	1.45075	1.68155	0.212994	0.109514	0.90205	0.958682	no	u
TCONS_00008036	XLOC_007475	-	chr1:291058566-291058819	SN	LN	OK	0	4.04803	inf	nan	0.0119	0.116249	no	u
TCONS_00008038	XLOC_007477	-	chr1:291194552-291194825	SN	LN	OK	2.6481	0	inf	nan	0.006	0.109094	no	u
TCONS_00008042	XLOC_007481	-	chr1:291399876-291400727	SN	LN	OK	4.86107	0.656438	-2.88854	-1.66206	0.13735	0.374058	no	u
TCONS_00008048	XLOC_007487	GRMZM2G417217	chr1:291607110-291629586	SN	LN	OK	1.15162	1.8354	0.672425	0.17506	0.756	0.888203	no	i
TCONS_00008049	XLOC_007488	-	chr1:291672945-291673236	SN	LN	OK	3.86446	0	inf	nan	0.01255	0.116249	no	u
TCONS_00008064	XLOC_007501	-	chr1:292041119-292041433	SN	LN	OK	2.55814	0	inf	nan	0.00835	0.109094	no	u
TCONS_00008067	XLOC_007504	-	chr1:292079981-292080218	SN	LN	OK	6.10068	0.196423	-4.95693	-2.21065	0.25795	0.58614	no	u
TCONS_00008075	XLOC_007512	-	chr1:292256726-292257048	SN	LN	OK	2.36986	0	inf	nan	0.0073	0.109094	no	u
TCONS_00008087	XLOC_007523	GRMZM2G151873	chr1:292487008-292493986	SN	LN	OK	3.31012	3.32517	0.00654285	0.00348692	0.99115	0.994334	no	i
TCONS_00008088	XLOC_007524	GRMZM2G151873	chr1:292487008-292493986	SN	LN	OK	2.54809	5.48502	1.10608	0.467971	0.5051	0.73833	no	i
TCONS_00008106	XLOC_007542	-	chr1:293089862-293090687	SN	LN	OK	1.02233	1.29782	0.344238	0.179988	0.8553	0.937023	no	u
TCONS_00008123	XLOC_007558	GRMZM2G093712	chr1:293481186-293481452	SN	LN	OK	0	8.05041	inf	nan	5e-05	0.0067776	yes	i
TCONS_00008133	XLOC_007567	-	chr1:293917553-293917790	SN	LN	OK	2.37249	0	inf	nan	0.06055	0.298045	no	u
TCONS_00008137	XLOC_007571	-	chr1:293970992-293971556	SN	LN	OK	1.56663	3.05397	0.963015	0.586925	0.5651	0.773751	no	u
TCONS_00008138	XLOC_007572	-	chr1:293971640-293971937	SN	LN	OK	0.135228	12.8528	6.57055	2.86679	0.2435	0.569645	no	u
TCONS_00008144	XLOC_007578	GRMZM2G473906	chr1:294175997-294176907	SN	LN	OK	0.308945	2.60898	3.07806	1.46145	0.24715	0.573763	no	i
TCONS_00008145	XLOC_007579	-	chr1:294179008-294180163	SN	LN	OK	2.05161	2.66013	0.374745	0.349932	0.713	0.865182	no	u
TCONS_00008149	XLOC_007583	-	chr1:294237999-294238230	SN	LN	OK	4.52049	0	inf	nan	0.01375	0.117057	no	u
TCONS_00008154	XLOC_007588	-	chr1:294697844-294698181	SN	LN	OK	0	2.48648	inf	nan	0.0084	0.109094	no	u
TCONS_00008157	XLOC_007591	-	chr1:294725699-294726064	SN	LN	OK	0.550176	2.16819	1.97853	0.807043	0.3854	0.692125	no	u
TCONS_00008183	XLOC_007614	GRMZM2G142097	chr1:295348554-295349011	SN	LN	OK	0.439418	1.83357	2.06099	0.848201	0.38815	0.693884	no	i
TCONS_00008189	XLOC_007619	-	chr1:295474587-295474809	SN	LN	OK	0	2.93573	inf	nan	0.02535	0.190782	no	u
TCONS_00008230	XLOC_007652	-	chr1:296540673-296540909	SN	LN	OK	0.170181	6.50944	5.25739	2.19657	0.2462	0.572452	no	u
TCONS_00008269	XLOC_007681	-	chr1:297433905-297434188	SN	LN	OK	0	2.30294	inf	nan	0.02535	0.190782	no	u
TCONS_00008277	XLOC_007688	GRMZM2G426200	chr1:297565207-297566338	SN	LN	OK	3.05394	3.70443	0.278582	0.320572	0.7455	0.883012	no	i
TCONS_00008310	XLOC_007716	-	chr1:298522044-298522248	SN	LN	OK	0.787506	2.28198	1.53492	0.569797	0.44435	0.720797	no	u
TCONS_00008332	XLOC_007735	-	chr1:299331694-299331930	SN	LN	OK	0	5.12865	inf	nan	0.0142	0.117934	no	u
TCONS_00008334	XLOC_007737	-	chr1:299408036-299408317	SN	LN	OK	10.7196	0	inf	nan	5e-05	0.0067776	yes	u
TCONS_00008342	XLOC_007744	GRMZM2G047774	chr1:299541375-299550798	SN	LN	OK	0	3.41116	inf	nan	0.1187	0.328507	no	i
TCONS_00008346	XLOC_007748	-	chr1:299696192-299696433	SN	LN	OK	4.16627	0	inf	nan	0.0102	0.114727	no	u
TCONS_00008353	XLOC_007755	-	chr1:299730511-299730763	SN	LN	OK	0.318753	2.95571	3.21299	1.27956	0.151	0.404776	no	u
TCONS_00008359	XLOC_007761	-	chr1:299768408-299769294	SN	LN	OK	1.90388	0.945759	-1.0094	-0.598854	0.5395	0.756663	no	u
TCONS_00008374	XLOC_007775	-	chr1:300341285-300341657	SN	LN	OK	0.107965	2.12739	4.30046	1.65131	0.26825	0.599346	no	u
TCONS_00008400	XLOC_007795	-	chr1:301228082-301228342	SN	LN	OK	12.0488	18.0838	0.585803	0.658817	0.50435	0.738014	no	u
TCONS_00008402	XLOC_007797	-	chr1:301298841-301299301	SN	LN	OK	0	4.65524	inf	nan	5e-05	0.0067776	yes	u
TCONS_00008403	XLOC_007798	-	chr1:301323321-301323621	SN	LN	OK	0	2.01727	inf	nan	0.05085	0.298045	no	u
TCONS_00008410	XLOC_007805	-	chr1:84552-84779	SN	LN	OK	2.83086	0	inf	nan	0.03065	0.21143	no	u
TCONS_00008422	XLOC_007814	-	chr1:291260-291554	SN	LN	OK	2.45895	0	inf	nan	0.006	0.109094	no	u
TCONS_00008424	XLOC_007816	-	chr1:330008-330760	SN	LN	OK	1.81587	1.3	-0.482152	-0.29974	0.76915	0.895116	no	u
TCONS_00008430	XLOC_007822	-	chr1:416734-417377	SN	LN	OK	0.499693	2.38916	2.25739	1.06596	0.304	0.628066	no	u
TCONS_00008431	XLOC_007823	-	chr1:419068-419560	SN	LN	OK	4.97954	10.6919	1.10244	1.18993	0.206	0.517631	no	u
TCONS_00008432	XLOC_007824	-	chr1:419699-420733	SN	LN	OK	3.37927	2.07099	-0.706388	-0.670528	0.50365	0.738014	no	u
TCONS_00008442	XLOC_007833	-	chr1:870325-870667	SN	LN	OK	0.587176	1.90565	1.69842	0.670964	0.30145	0.625574	no	u
TCONS_00008450	XLOC_007840	-	chr1:1019413-1019691	SN	LN	OK	0.144471	2.17691	3.91343	1.44625	0.3437	0.66186	no	u
TCONS_00008471	XLOC_007859	-	chr1:1940728-1940970	SN	LN	OK	0	2.69311	inf	nan	0.02535	0.190782	no	u
TCONS_00008481	XLOC_007866	-	chr1:2199654-2199919	SN	LN	OK	0	2.45937	inf	nan	0.02535	0.190782	no	u
TCONS_00008486	XLOC_007870	-	chr1:2491667-2492048	SN	LN	OK	0	2.07714	inf	nan	0.00835	0.109094	no	u
TCONS_00008487	XLOC_007871	-	chr1:2496775-2497030	SN	LN	OK	5.19754	0	inf	nan	0.00055	0.0208892	yes	u
TCONS_00008496	XLOC_007877	-	chr1:2840709-2841325	SN	LN	OK	0.782393	1.73816	1.15159	0.527688	0.4697	0.72566	no	u
TCONS_00008509	XLOC_007889	-	chr1:3036662-3036876	SN	LN	OK	4.31656	0.435069	-3.31057	-1.38827	0.2184	0.532771	no	u
TCONS_00008544	XLOC_007918	GRMZM2G085909	chr1:3824596-3828477	SN	LN	OK	0	2.01775	inf	nan	0.21805	0.532515	no	i
TCONS_00008575	XLOC_007943	-	chr1:4517457-4517659	SN	LN	OK	3.18121	0	inf	nan	0.03065	0.21143	no	u
TCONS_00008576	XLOC_007944	-	chr1:4518761-4519036	SN	LN	OK	0	3.55491	inf	nan	0.0111	0.116249	no	u
TCONS_00008582	XLOC_007950	-	chr1:4736467-4736732	SN	LN	OK	0	3.86472	inf	nan	0.0119	0.116249	no	u
TCONS_00008610	XLOC_007975	GRMZM2G165362	chr1:5259124-5259331	SN	LN	OK	0	4.94759	inf	nan	0.0119	0.116249	no	i
TCONS_00008618	XLOC_007983	-	chr1:5557791-5558014	SN	LN	OK	0	5.42763	inf	nan	0.0142	0.117934	no	u
TCONS_00008619	XLOC_007984	-	chr1:5576580-5577224	SN	LN	OK	0.374188	3.1806	3.08746	1.44592	0.23755	0.560495	no	u
TCONS_00008635	XLOC_007998	-	chr1:6010420-6010630	SN	LN	OK	1.91252	0.221678	-3.10893	-1.1492	0.4627	0.723939	no	u
TCONS_00008644	XLOC_008005	-	chr1:6069303-6078452	SN	LN	OK	4.11926	0.928395	-2.14958	-0.522064	0.42295	0.715295	no	u
TCONS_00008648	XLOC_008009	-	chr1:6155788-6155991	SN	LN	OK	2.17631	0.917288	-1.24644	-0.463142	0.4673	0.724796	no	u
TCONS_00008670	XLOC_008030	GRMZM2G092916	chr1:6827281-6827497	SN	LN	OK	2.97502	0	inf	nan	0.03065	0.21143	no	i
TCONS_00008691	XLOC_008049	GRMZM2G096020	chr1:7336764-7343002	SN	LN	OK	0	2.77333	inf	nan	0.21375	0.528494	no	i
TCONS_00008709	XLOC_008066	GRMZM2G056488	chr1:8081551-8081758	SN	LN	OK	0	2.69869	inf	nan	0.0683	0.298045	no	i
TCONS_00008725	XLOC_008080	GRMZM2G018417	chr1:8306864-8347036	SN	LN	OK	1.15897	0.878347	-0.399986	-0.12437	0.70255	0.859395	no	i
TCONS_00008729	XLOC_008083	GRMZM2G157510	chr1:8443062-8446201	SN	LN	OK	0	2.20279	inf	nan	0.1051	0.302667	no	i
TCONS_00008758	XLOC_008111	GRMZM5G823004	chr1:9293903-9297061	SN	LN	OK	0.829525	2.80436	1.75731	0.175684	0.5321	0.752021	no	i
TCONS_00008760	XLOC_008113	-	chr1:9302918-9303176	SN	LN	OK	0	3.24784	inf	nan	0.0084	0.109094	no	u
TCONS_00008761	XLOC_008114	-	chr1:9303904-9304249	SN	LN	OK	2.09545	1.21441	-0.787006	-0.341383	0.54595	0.760149	no	u
TCONS_00008764	XLOC_008117	-	chr1:9475541-9475753	SN	LN	OK	3.41005	0	inf	nan	0.006	0.109094	no	u
TCONS_00008772	XLOC_008124	-	chr1:9961065-9961276	SN	LN	OK	4.56828	0	inf	nan	0.01055	0.114727	no	u
TCONS_00008777	XLOC_008129	-	chr1:10069436-10069772	SN	LN	OK	2.39064	2.35533	-0.0214715	-0.0108904	0.9744	0.988866	no	u
TCONS_00008819	XLOC_008170	-	chr1:11477179-11477463	SN	LN	OK	0	2.29483	inf	nan	0.02535	0.190782	no	u
TCONS_00008844	XLOC_008193	-	chr1:12170216-12170483	SN	LN	OK	0.60169	2.09224	1.79796	0.684944	0.37765	0.68625	no	u
TCONS_00008850	XLOC_008196	-	chr1:12253453-12254228	SN	LN	OK	0.829168	1.32149	0.672425	0.33804	0.4314	0.717186	no	u
TCONS_00008855	XLOC_008201	-	chr1:12329670-12330221	SN	LN	OK	1.74938	1.01384	-0.787006	-0.381298	0.48565	0.730632	no	u
TCONS_00008868	XLOC_008211	-	chr1:12509505-12509709	SN	LN	OK	2.5594	0.684594	-1.90248	-0.719695	0.3874	0.693148	no	u
TCONS_00008878	XLOC_008221	-	chr1:12713540-12713757	SN	LN	OK	0	4.29054	inf	nan	0.0093	0.114727	no	u
TCONS_00008888	XLOC_008231	-	chr1:12967385-12967901	SN	LN	OK	3.50257	3.78915	0.113458	0.0858589	0.9298	0.970625	no	u
TCONS_00008889	XLOC_008232	GRMZM2G172448	chr1:12971382-12971878	SN	LN	OK	0.647787	2.34639	1.85685	0.793723	0.453	0.72336	no	i
TCONS_00008893	XLOC_008236	GRMZM2G172322	chr1:12985838-12991957	SN	LN	OK	1.66279	0.74128	-1.16552	-0.161823	0.68795	0.851192	no	i
TCONS_00008899	XLOC_008242	-	chr1:13401703-13401911	SN	LN	OK	0	3.35714	inf	nan	0.00015	0.0112042	yes	u
TCONS_00008904	XLOC_008247	-	chr1:13550761-13551041	SN	LN	OK	4.87691	0	inf	nan	0.00045	0.02032	yes	u
TCONS_00008921	XLOC_008257	-	chr1:13903298-13903591	SN	LN	OK	0	2.70099	inf	nan	0.00835	0.109094	no	u
TCONS_00008922	XLOC_008258	-	chr1:13927067-13927284	SN	LN	OK	4.25689	0	inf	nan	0.01045	0.114727	no	u
TCONS_00008925	XLOC_008261	-	chr1:14008267-14008503	SN	LN	OK	7.99853	0	inf	nan	5e-05	0.0067776	yes	u
TCONS_00008926	XLOC_008262	-	chr1:14037863-14038205	SN	LN	OK	3.28818	0.68059	-2.27243	-0.934672	0.40995	0.706513	no	u
TCONS_00008972	XLOC_008303	-	chr1:15537919-15538198	SN	LN	OK	6.76578	0	inf	nan	5e-05	0.0067776	yes	u
TCONS_00009019	XLOC_008343	-	chr1:16768171-16768396	SN	LN	OK	0	2.06899	inf	nan	0.09495	0.298045	no	u
TCONS_00009024	XLOC_008348	-	chr1:16913378-16913618	SN	LN	OK	4.51832	0	inf	nan	0.0121	0.116249	no	u
TCONS_00009029	XLOC_008353	-	chr1:17085655-17086374	SN	LN	OK	0.726171	1.48916	1.03612	0.481593	0.4676	0.724796	no	u
TCONS_00009047	XLOC_008369	-	chr1:17669753-17670143	SN	LN	OK	1.64771	0.596825	-1.46508	-0.582532	0.32165	0.640682	no	u
TCONS_00009048	XLOC_008370	-	chr1:17680109-17680457	SN	LN	OK	2.1928	0	inf	nan	0.0073	0.109094	no	u
TCONS_00009058	XLOC_008379	-	chr1:17882580-17882880	SN	LN	OK	2.00814	1.70692	-0.234465	-0.101025	0.29275	0.616566	no	u
TCONS_00009064	XLOC_008384	-	chr1:17987338-17987615	SN	LN	OK	3.7698	0	inf	nan	0.01375	0.117057	no	u
TCONS_00009075	XLOC_008394	-	chr1:18437197-18438192	SN	LN	OK	1.00912	1.63752	0.698421	0.435393	0.67655	0.84496	no	u
TCONS_00009093	XLOC_008412	-	chr1:19132854-19133146	SN	LN	OK	0.275088	1.91311	2.79796	1.0659	0.23135	0.552686	no	u
TCONS_00009111	XLOC_008428	-	chr1:19727173-19727377	SN	LN	OK	0	4.10756	inf	nan	0.0084	0.109094	no	u
TCONS_00009125	XLOC_008439	-	chr1:19977914-19978119	SN	LN	OK	6.26932	0	inf	nan	0.00025	0.015322	yes	u
TCONS_00009130	XLOC_008444	-	chr1:20097661-20097932	SN	LN	OK	5.63169	0	inf	nan	0.0009	0.0289012	yes	u
TCONS_00009145	XLOC_008459	-	chr1:20541284-20542860	SN	LN	OK	2.53045	2.40658	-0.0724085	-0.0524864	0.96125	0.984058	no	u
TCONS_00009146	XLOC_008460	-	chr1:20571676-20572092	SN	LN	OK	0.868907	1.34286	0.628031	0.254413	0.3908	0.696503	no	u
TCONS_00009150	XLOC_008464	-	chr1:20650336-20650616	SN	LN	OK	0.573755	2.32762	2.02035	0.787828	0.2847	0.609273	no	u
TCONS_00009151	XLOC_008465	-	chr1:20678126-20678707	SN	LN	OK	0	2.00311	inf	nan	0.0149	0.121856	no	u
TCONS_00009159	XLOC_008473	-	chr1:21010012-21010222	SN	LN	OK	0	2.43846	inf	nan	0.08275	0.298045	no	u
TCONS_00009178	XLOC_008492	-	chr1:21819921-21820180	SN	LN	OK	2.01589	0	inf	nan	0.07745	0.298045	no	u
TCONS_00009183	XLOC_008497	-	chr1:22011564-22012265	SN	LN	OK	2.55678	2.34614	-0.124041	-0.0669368	0.9505	0.979176	no	u
TCONS_00009188	XLOC_008502	-	chr1:22136997-22137345	SN	LN	OK	0	3.0278	inf	nan	0.1058	0.304341	no	u
TCONS_00009189	XLOC_008503	GRMZM5G895573	chr1:22151709-22152102	SN	LN	OK	0.204391	2.13217	3.38292	1.37275	0.1481	0.398044	no	i
TCONS_00009199	XLOC_008511	-	chr1:22618578-22618827	SN	LN	OK	0.483889	2.80436	2.53492	1.01482	0.20175	0.509093	no	u
TCONS_00009212	XLOC_008524	-	chr1:22916177-22916464	SN	LN	OK	0	2.10864	inf	nan	0.05085	0.298045	no	u
TCONS_00009217	XLOC_008529	-	chr1:23108475-23108765	SN	LN	OK	0.138492	3.37103	4.60531	1.82304	0.27665	0.607596	no	u
TCONS_00009221	XLOC_008533	-	chr1:23250195-23250429	SN	LN	OK	0	3.38201	inf	nan	0.00835	0.109094	no	u
TCONS_00009229	XLOC_008541	GRMZM2G153769	chr1:23604056-23614786	SN	LN	OK	4.92114	0.920007	-2.41927	-0.450067	0.5127	0.742081	no	i
TCONS_00009238	XLOC_008550	-	chr1:24185889-24186118	SN	LN	OK	0	2.846	inf	nan	0.02535	0.190782	no	u
TCONS_00009243	XLOC_008555	-	chr1:24463682-24463934	SN	LN	OK	0	3.32517	inf	nan	0.0084	0.109094	no	u
TCONS_00009245	XLOC_008557	-	chr1:24720809-24721034	SN	LN	OK	3.39153	0	inf	nan	0.0073	0.109094	no	u
TCONS_00009247	XLOC_008559	-	chr1:24773979-24774193	SN	LN	OK	2.4398	0	inf	nan	0.07745	0.298045	no	u
TCONS_00009248	XLOC_008560	GRMZM2G071374	chr1:24777343-24780038	SN	LN	OK	0.593539	1.60525	1.43539	0.72889	0.2953	0.618829	no	i
TCONS_00009259	XLOC_008571	GRMZM2G070716	chr1:25369473-25371565	SN	LN	OK	1.28111	1.18794	-0.108934	-0.0503691	0.5581	0.768575	no	i
TCONS_00009260	XLOC_008572	-	chr1:25374323-25374540	SN	LN	OK	2.0359	0	inf	nan	0.09575	0.298045	no	u
TCONS_00009278	XLOC_008585	-	chr1:25620062-25620585	SN	LN	OK	1.0751	2.49229	1.21299	0.628739	0.3086	0.632709	no	u
TCONS_00009287	XLOC_008593	-	chr1:25874093-25874445	SN	LN	OK	0	5.15779	inf	nan	0.0003	0.017882	yes	u
TCONS_00009293	XLOC_008598	-	chr1:26018712-26019053	SN	LN	OK	0	2.86686	inf	nan	0.0111	0.116249	no	u
TCONS_00009296	XLOC_008601	-	chr1:26144055-26144274	SN	LN	OK	0.733568	2.33825	1.67243	0.629587	0.41125	0.70676	no	u
TCONS_00009302	XLOC_008607	-	chr1:26390084-26390291	SN	LN	OK	0.388047	5.39738	3.79796	1.54758	0.1575	0.418974	no	u
TCONS_00009313	XLOC_008616	-	chr1:26698197-26698554	SN	LN	OK	0.112501	2.21678	4.30046	1.65131	0.26825	0.599346	no	u
TCONS_00009320	XLOC_008623	-	chr1:26945005-26945222	SN	LN	OK	0	2.57432	inf	nan	0.0683	0.298045	no	u
TCONS_00009356	XLOC_008656	-	chr1:28168312-28168538	SN	LN	OK	0	2.47181	inf	nan	0.0683	0.298045	no	u
TCONS_00009381	XLOC_008680	-	chr1:29235650-29235976	SN	LN	OK	1.84798	0.713993	-1.37197	-0.538031	0.3692	0.684552	no	u
TCONS_00009389	XLOC_008687	-	chr1:29443941-29444151	SN	LN	OK	0	3.9902	inf	nan	0.0084	0.109094	no	u
TCONS_00009428	XLOC_008721	-	chr1:31289569-31289970	SN	LN	OK	0.200313	3.13445	3.96788	1.59077	0.16385	0.432576	no	u
TCONS_00009442	XLOC_008732	-	chr1:32082866-32083351	SN	LN	OK	0.49686	1.8237	1.87596	0.791479	0.4074	0.705183	no	u
TCONS_00009446	XLOC_008736	-	chr1:32146743-32147164	SN	LN	OK	0	2.10094	inf	nan	0.0072	0.109094	no	u
TCONS_00009456	XLOC_008744	-	chr1:32456416-32456621	SN	LN	OK	3.13466	0	inf	nan	0.03065	0.21143	no	u
TCONS_00009459	XLOC_008747	-	chr1:32527902-32528142	SN	LN	OK	0	2.13365	inf	nan	0.08275	0.298045	no	u
TCONS_00009462	XLOC_008750	-	chr1:32668041-32668420	SN	LN	OK	2.96717	0	inf	nan	0.01255	0.116249	no	u
TCONS_00009487	XLOC_008773	-	chr1:33751531-33751829	SN	LN	OK	5.66053	0.468648	-3.59436	-1.57929	0.2316	0.553025	no	u
TCONS_00009496	XLOC_008782	-	chr1:33907589-33907965	SN	LN	OK	0	2.35238	inf	nan	0.0072	0.109094	no	u
TCONS_00009501	XLOC_008787	GRMZM2G170382	chr1:34257661-34261706	SN	LN	OK	1.82164	0.502725	-1.8574	-0.474254	0.43165	0.717436	no	i
TCONS_00009506	XLOC_008792	-	chr1:34478636-34478857	SN	LN	OK	2.36252	0	inf	nan	0.07745	0.298045	no	u
TCONS_00009513	XLOC_008799	-	chr1:34607260-34607561	SN	LN	OK	0	2.16523	inf	nan	0.02535	0.190782	no	u
TCONS_00009519	XLOC_008805	-	chr1:34938079-34938333	SN	LN	OK	0	4.21537	inf	nan	0.01085	0.116249	no	u
TCONS_00009532	XLOC_008815	-	chr1:35282675-35282897	SN	LN	OK	0	2.72604	inf	nan	0.05085	0.298045	no	u
TCONS_00009548	XLOC_008830	-	chr1:35824209-35824544	SN	LN	OK	2.51767	0	inf	nan	0.0082	0.109094	no	u
TCONS_00009575	XLOC_008855	-	chr1:36735270-36735542	SN	LN	OK	2.0672	0	inf	nan	0.06055	0.298045	no	u
TCONS_00009579	XLOC_008859	-	chr1:36920460-36920744	SN	LN	OK	2.40411	0	inf	nan	0.0133	0.116249	no	u
TCONS_00009584	XLOC_008864	-	chr1:37116901-37117208	SN	LN	OK	1.30824	1.81964	0.476028	0.195556	0.3806	0.687794	no	u
TCONS_00009585	XLOC_008865	-	chr1:37128671-37128964	SN	LN	OK	0	2.85987	inf	nan	0.0084	0.109094	no	u
TCONS_00009593	XLOC_008872	-	chr1:37407051-37407272	SN	LN	OK	0	2.10644	inf	nan	0.09495	0.298045	no	u
TCONS_00009609	XLOC_008888	-	chr1:38032282-38032543	SN	LN	OK	0	2.49706	inf	nan	0.02535	0.190782	no	u
TCONS_00009611	XLOC_008890	-	chr1:38052988-38053236	SN	LN	OK	0	4.12965	inf	nan	0.0119	0.116249	no	u
TCONS_00009624	XLOC_008902	GRMZM2G540403	chr1:38316008-38320069	SN	LN	OK	4.50807	4.43356	-0.0240455	-0.0079946	0.74035	0.88033	no	i
TCONS_00009626	XLOC_008904	-	chr1:38385861-38386236	SN	LN	OK	0	3.35177	inf	nan	0.01475	0.121642	no	u
TCONS_00009642	XLOC_008917	-	chr1:38772569-38772831	SN	LN	OK	0	2.30985	inf	nan	0.05085	0.298045	no	u
TCONS_00009657	XLOC_008929	-	chr1:39142485-39142689	SN	LN	OK	2.36252	0	inf	nan	0.0881	0.298045	no	u
TCONS_00009659	XLOC_008931	-	chr1:39147745-39148025	SN	LN	OK	1.29095	2.99265	1.21299	0.528075	0.49585	0.734626	no	u
TCONS_00009665	XLOC_008936	-	chr1:39465787-39466031	SN	LN	OK	2.13982	0	inf	nan	0.07745	0.298045	no	u
TCONS_00009670	XLOC_008941	-	chr1:39803941-39804155	SN	LN	OK	0	3.26302	inf	nan	0.00015	0.0112042	yes	u
TCONS_00009677	XLOC_008948	-	chr1:39902264-39902701	SN	LN	OK	0.367623	1.70443	2.21299	0.881318	0.3552	0.672413	no	u
TCONS_00009679	XLOC_008950	-	chr1:39938141-39938436	SN	LN	OK	0.136145	2.99829	4.46092	1.74223	0.26935	0.600512	no	u
TCONS_00009680	XLOC_008951	-	chr1:39992393-39992710	SN	LN	OK	0	2.93706	inf	nan	0.0093	0.114727	no	u
TCONS_00009682	XLOC_008953	-	chr1:40098482-40099011	SN	LN	OK	0	3.69603	inf	nan	5e-05	0.0067776	yes	u
TCONS_00009686	XLOC_008956	-	chr1:40373167-40373387	SN	LN	OK	2.55582	0	inf	nan	0.06055	0.298045	no	u
TCONS_00009689	XLOC_008959	-	chr1:40430336-40430596	SN	LN	OK	0	2.32762	inf	nan	0.05085	0.298045	no	u
TCONS_00009697	XLOC_008967	-	chr1:40775552-40775786	SN	LN	OK	0	10.345	inf	nan	0.0001	0.0112042	yes	u
TCONS_00009706	XLOC_008976	GRMZM2G145275	chr1:41224027-41224434	SN	LN	OK	2.86172	0.114379	-4.64499	-1.90351	0.3019	0.625913	no	i
TCONS_00009728	XLOC_008995	-	chr1:42165353-42165571	SN	LN	OK	3.8689	0	inf	nan	0.0082	0.109094	no	u
TCONS_00009734	XLOC_009001	-	chr1:42386359-42386633	SN	LN	OK	0	3.05818	inf	nan	0.0084	0.109094	no	u
TCONS_00009737	XLOC_009004	-	chr1:42523618-42524004	SN	LN	OK	3.01741	3.01505	-0.00113108	-0.000581401	0.9817	0.99114	no	u
TCONS_00009748	XLOC_009013	-	chr1:42950376-42950656	SN	LN	OK	0	2.32762	inf	nan	0.02535	0.190782	no	u
TCONS_00009749	XLOC_009014	-	chr1:43029596-43029835	SN	LN	OK	0	2.53214	inf	nan	0.05085	0.298045	no	u
TCONS_00009773	XLOC_009037	GRMZM2G137839	chr1:43682875-43685888	SN	LN	OK	2.62884	0	inf	nan	0.0902	0.298045	no	i
TCONS_00009787	XLOC_009049	-	chr1:44275181-44275385	SN	LN	OK	4.72504	0	inf	nan	0.01055	0.114727	no	u
TCONS_00009815	XLOC_009076	-	chr1:45345298-45345868	SN	LN	OK	0	2.45012	inf	nan	0.00065	0.0233515	yes	u
TCONS_00009842	XLOC_009099	-	chr1:46003862-46004139	SN	LN	OK	11.1644	0	inf	nan	5e-05	0.0067776	yes	u
TCONS_00009847	XLOC_009104	GRMZM2G110000	chr1:46078267-46084185	SN	LN	OK	0.456396	2.11602	2.21299	1.01904	0.30965	0.633805	no	i
TCONS_00009855	XLOC_009111	-	chr1:46263193-46263405	SN	LN	OK	4.92563	0	inf	nan	0.01375	0.117057	no	u
TCONS_00009866	XLOC_009122	-	chr1:46688317-46688537	SN	LN	OK	0	2.11602	inf	nan	0.09495	0.298045	no	u
TCONS_00009879	XLOC_009133	-	chr1:46974033-46974245	SN	LN	OK	0	3.73297	inf	nan	0.00835	0.109094	no	u
TCONS_00009884	XLOC_009138	-	chr1:47247548-47247793	SN	LN	OK	0	2.28012	inf	nan	0.0683	0.298045	no	u
TCONS_00009893	XLOC_009147	-	chr1:47783780-47785707	SN	LN	OK	1.14975	1.12065	-0.0369845	-0.0248494	0.9805	0.990892	no	u
TCONS_00009894	XLOC_009148	-	chr1:47817398-47818197	SN	LN	OK	1.15613	2.56358	1.14886	0.754764	0.42965	0.71682	no	u
TCONS_00009898	XLOC_009152	-	chr1:47907114-47907789	SN	LN	OK	0.357003	1.86209	2.38292	0.982154	0.4046	0.705183	no	u
TCONS_00009899	XLOC_009153	-	chr1:47956650-47956851	SN	LN	OK	0	3.24245	inf	nan	0.02535	0.190782	no	u
TCONS_00009902	XLOC_009156	-	chr1:48251228-48251436	SN	LN	OK	3.86181	0	inf	nan	0.00835	0.109094	no	u
TCONS_00009909	XLOC_009163	-	chr1:48661039-48661430	SN	LN	OK	0.102718	2.14308	4.38292	1.6963	0.27325	0.605892	no	u
TCONS_00009915	XLOC_009169	-	chr1:48877036-48877262	SN	LN	OK	7.81931	0	inf	nan	0.00025	0.015322	yes	u
TCONS_00009934	XLOC_009187	-	chr1:49632309-49632730	SN	LN	OK	0.286196	1.76921	2.62803	1.0637	0.2898	0.613416	no	u
TCONS_00009959	XLOC_009210	-	chr1:50621854-50622103	SN	LN	OK	0	3.73915	inf	nan	0.0093	0.114727	no	u
TCONS_00009983	XLOC_009234	-	chr1:51169119-51171468	SN	LN	OK	0.666816	1.62507	1.28514	1.11279	0.2836	0.609273	no	u
TCONS_00009984	XLOC_009235	-	chr1:51171737-51173350	SN	LN	OK	0.323693	2.10683	2.70238	1.50934	0.16065	0.426057	no	u
TCONS_00009992	XLOC_009243	-	chr1:51186275-51186582	SN	LN	OK	0	4.09418	inf	nan	0.01475	0.121642	no	u
TCONS_00009998	XLOC_009249	-	chr1:51281910-51282156	SN	LN	OK	1.95916	1.5139	-0.371969	-0.14821	0.44415	0.720797	no	u
TCONS_00010006	XLOC_009255	-	chr1:51491468-51491818	SN	LN	OK	0	2.79314	inf	nan	0.0111	0.116249	no	u
TCONS_00010007	XLOC_009256	-	chr1:51531230-51531509	SN	LN	OK	0	3.6708	inf	nan	0.0119	0.116249	no	u
TCONS_00010008	XLOC_009257	-	chr1:51543538-51543914	SN	LN	OK	0	5.69524	inf	nan	5e-05	0.0067776	yes	u
TCONS_00010009	XLOC_009258	-	chr1:51570675-51571220	SN	LN	OK	1.59182	0.70964	-1.16552	-0.378585	0.47275	0.726319	no	u
TCONS_00010014	XLOC_009263	-	chr1:51792006-51792359	SN	LN	OK	0	3.03316	inf	nan	0.01085	0.116249	no	u
TCONS_00010019	XLOC_009268	-	chr1:51967525-51967878	SN	LN	OK	0.568878	1.45064	1.3505	0.514591	0.4312	0.71712	no	u
TCONS_00010030	XLOC_009279	-	chr1:52365009-52365238	SN	LN	OK	0.175384	3.25257	4.21299	1.6029	0.27305	0.605892	no	u
TCONS_00010048	XLOC_009296	GRMZM2G145065	chr1:52779621-52779891	SN	LN	OK	0	2.41383	inf	nan	0.02535	0.190782	no	i
TCONS_00010053	XLOC_009301	-	chr1:52941004-52941422	SN	LN	OK	1.34517	1.22506	-0.13493	-0.0576993	0.3129	0.634972	no	u
TCONS_00010067	XLOC_009313	-	chr1:53411128-53411333	SN	LN	OK	0	2.27085	inf	nan	0.09495	0.298045	no	u
TCONS_00010071	XLOC_009317	-	chr1:53578215-53578891	SN	LN	OK	0.772362	2.1348	1.46675	0.755832	0.31265	0.634972	no	u
TCONS_00010074	XLOC_009320	-	chr1:53621020-53621320	SN	LN	OK	0.133876	6.20698	5.53492	2.34612	0.24375	0.56965	no	u
TCONS_00010079	XLOC_009325	-	chr1:53850115-53850359	SN	LN	OK	1.64602	0.381577	-2.10893	-0.780703	0.37135	0.684552	no	u
TCONS_00010094	XLOC_009340	GRMZM2G006477	chr1:54344373-54350944	SN	LN	OK	4.97471	2.16892	-1.19764	-0.453331	0.4244	0.715295	no	i
TCONS_00010142	XLOC_009384	-	chr1:55989331-55989570	SN	LN	OK	0	2.33736	inf	nan	0.0683	0.298045	no	u
TCONS_00010146	XLOC_009388	-	chr1:56124191-56124505	SN	LN	OK	0	4.89245	inf	nan	0.0009	0.0289012	yes	u
TCONS_00010148	XLOC_009390	-	chr1:56156715-56157115	SN	LN	OK	0	2.09486	inf	nan	0.0084	0.109094	no	u
TCONS_00010149	XLOC_009391	GRMZM2G062391	chr1:56218365-56223135	SN	LN	OK	1.21235	1.76553	0.542301	0.428683	0.67625	0.84485	no	i
TCONS_00010152	XLOC_009394	-	chr1:56292534-56292883	SN	LN	OK	0.460319	2.66776	2.53492	1.04753	0.3397	0.659698	no	u
TCONS_00010154	XLOC_009396	-	chr1:56400417-56400875	SN	LN	OK	0.263075	4.26899	4.02035	1.84949	0.1982	0.502753	no	u
TCONS_00010156	XLOC_009398	GRMZM2G173387	chr1:56444866-56445114	SN	LN	OK	0	2.25253	inf	nan	0.0683	0.298045	no	i
TCONS_00010164	XLOC_009406	-	chr1:56731807-56732208	SN	LN	OK	0	2.08963	inf	nan	0.0084	0.109094	no	u
TCONS_00010165	XLOC_009407	-	chr1:56745287-56745568	SN	LN	OK	5.43127	0.331334	-4.03493	-1.81341	0.16415	0.433129	no	u
TCONS_00010169	XLOC_009411	-	chr1:56803004-56803280	SN	LN	OK	0	4.05643	inf	nan	0.10855	0.308827	no	u
TCONS_00010178	XLOC_009420	-	chr1:56985758-56986404	SN	LN	OK	1.11909	1.153	0.0430687	0.0209464	0.9719	0.988042	no	u
TCONS_00010179	XLOC_009421	-	chr1:57030762-57031022	SN	LN	OK	0	4.29714	inf	nan	0.01315	0.116249	no	u
TCONS_00010201	XLOC_009441	-	chr1:58306380-58306604	SN	LN	OK	3.04807	0	inf	nan	0.0133	0.116249	no	u
TCONS_00010202	XLOC_009442	-	chr1:58311372-58311594	SN	LN	OK	0.542741	11.3235	4.38292	2.05187	0.19715	0.500674	no	u
TCONS_00010207	XLOC_009446	-	chr1:58447836-58448080	SN	LN	OK	0	2.28946	inf	nan	0.0683	0.298045	no	u
TCONS_00010234	XLOC_009472	-	chr1:59564855-59565095	SN	LN	OK	0	3.29746	inf	nan	0.00835	0.109094	no	u
TCONS_00010250	XLOC_009486	-	chr1:60132898-60133229	SN	LN	OK	0	2.81283	inf	nan	0.0093	0.114727	no	u
TCONS_00010255	XLOC_009491	-	chr1:60410055-60410654	SN	LN	OK	0	2.3315	inf	nan	0.00065	0.0233515	yes	u
TCONS_00010256	XLOC_009492	-	chr1:60452519-60452779	SN	LN	OK	0	2.50667	inf	nan	0.02535	0.190782	no	u
TCONS_00010259	XLOC_009495	-	chr1:60549719-60549950	SN	LN	OK	2.26025	0	inf	nan	0.07745	0.298045	no	u
TCONS_00010260	XLOC_009496	-	chr1:60573727-60574103	SN	LN	OK	0.53408	1.98095	1.89107	0.763404	0.40035	0.705095	no	u
TCONS_00010263	XLOC_009499	-	chr1:60608769-60609349	SN	LN	OK	0	2.50282	inf	nan	0.0105	0.114727	no	u
TCONS_00010266	XLOC_009502	-	chr1:60701562-60701815	SN	LN	OK	2.22245	0	inf	nan	0.06055	0.298045	no	u
TCONS_00010289	XLOC_009524	-	chr1:61337314-61337596	SN	LN	OK	0	2.64127	inf	nan	0.0085	0.109094	no	u
TCONS_00010300	XLOC_009533	GRMZM5G898740	chr1:61625950-61633772	SN	LN	OK	2.50307	0.131876	-4.24644	-0.589397	0.47925	0.729243	no	i
TCONS_00010310	XLOC_009542	-	chr1:62058749-62058990	SN	LN	OK	0	2.1248	inf	nan	0.08275	0.298045	no	u
TCONS_00010313	XLOC_009545	-	chr1:62089574-62089943	SN	LN	OK	2.93874	0	inf	nan	0.0121	0.116249	no	u
TCONS_00010329	XLOC_009559	-	chr1:62471399-62476717	SN	LN	OK	0.700006	2.12985	1.60531	0.424533	0.58635	0.788312	no	u
TCONS_00010359	XLOC_009587	-	chr1:63208224-63208480	SN	LN	OK	2.35329	0	inf	nan	0.052	0.298045	no	u
TCONS_00010370	XLOC_009598	-	chr1:63602053-63602273	SN	LN	OK	0	2.11602	inf	nan	0.09495	0.298045	no	u
TCONS_00010371	XLOC_009599	-	chr1:63602467-63602727	SN	LN	OK	0	2.14857	inf	nan	0.0683	0.298045	no	u
TCONS_00010378	XLOC_009606	-	chr1:64007470-64007726	SN	LN	OK	0.470658	1.81845	1.94996	0.734109	0.4048	0.705183	no	u
TCONS_00010387	XLOC_009615	-	chr1:64552313-64552526	SN	LN	OK	0	2.62267	inf	nan	0.0683	0.298045	no	u
TCONS_00010388	XLOC_009616	-	chr1:64557424-64557638	SN	LN	OK	0	4.13315	inf	nan	0.0072	0.109094	no	u
TCONS_00010409	XLOC_009634	-	chr1:65095231-65095572	SN	LN	OK	4.12228	0	inf	nan	0.0005	0.0208892	yes	u
TCONS_00010437	XLOC_009660	-	chr1:65752603-65753153	SN	LN	OK	12.487	6.85589	-0.865009	-1.01499	0.3124	0.634972	no	u
TCONS_00010440	XLOC_009663	-	chr1:65958119-65958376	SN	LN	OK	0	2.53593	inf	nan	0.02535	0.190782	no	u
TCONS_00010452	XLOC_009674	-	chr1:66521175-66521408	SN	LN	OK	0	3.19673	inf	nan	0.0085	0.109094	no	u
TCONS_00010470	XLOC_009691	-	chr1:67065508-67065864	SN	LN	OK	0	2.35377	inf	nan	0.0084	0.109094	no	u
TCONS_00010473	XLOC_009694	-	chr1:67163750-67163985	SN	LN	OK	0	2.17905	inf	nan	0.08275	0.298045	no	u
TCONS_00010474	XLOC_009695	-	chr1:67188578-67188954	SN	LN	OK	1.06816	1.48571	0.476028	0.195556	0.3806	0.687794	no	u
TCONS_00010482	XLOC_009702	-	chr1:67611149-67611369	SN	LN	OK	2.1907	0	inf	nan	0.0881	0.298045	no	u
TCONS_00010485	XLOC_009705	-	chr1:67732871-67733072	SN	LN	OK	0	3.47406	inf	nan	0.00015	0.0112042	yes	u
TCONS_00010515	XLOC_009735	GRMZM2G022061	chr1:68883927-68889837	SN	LN	OK	3.25645	1.53777	-1.08246	-0.419435	0.60405	0.799472	no	i
TCONS_00010520	XLOC_009740	-	chr1:69098008-69098794	SN	LN	OK	0.664271	1.48067	1.15641	0.533994	0.47075	0.726045	no	u
TCONS_00010531	XLOC_009750	-	chr1:69700596-69700852	SN	LN	OK	0	2.0003	inf	nan	0.08275	0.298045	no	u
TCONS_00010532	XLOC_009751	-	chr1:69716311-69716523	SN	LN	OK	0	4.61132	inf	nan	0.0111	0.116249	no	u
TCONS_00010535	XLOC_009754	-	chr1:69787543-69787789	SN	LN	OK	0	3.59551	inf	nan	0.0072	0.109094	no	u
TCONS_00010555	XLOC_009774	-	chr1:70623824-70624027	SN	LN	OK	0	2.75186	inf	nan	0.0683	0.298045	no	u
TCONS_00010556	XLOC_009775	-	chr1:70695015-70695248	SN	LN	OK	4.30932	0	inf	nan	0.0102	0.114727	no	u
TCONS_00010560	XLOC_009779	-	chr1:70944771-70945030	SN	LN	OK	0	2.15687	inf	nan	0.0683	0.298045	no	u
TCONS_00010577	XLOC_009796	GRMZM6G205247	chr1:71588291-71588888	SN	LN	OK	1.14366	2.41729	1.07973	0.621368	0.5008	0.736962	no	i
TCONS_00010581	XLOC_009800	-	chr1:71639986-71640189	SN	LN	OK	0	2.52254	inf	nan	0.08275	0.298045	no	u
TCONS_00010582	XLOC_009801	-	chr1:71694321-71694618	SN	LN	OK	0	4.07529	inf	nan	0.0142	0.117934	no	u
TCONS_00010589	XLOC_009808	-	chr1:71915581-71915957	SN	LN	OK	0	2.72381	inf	nan	0.0119	0.116249	no	u
TCONS_00010593	XLOC_009812	-	chr1:72151977-72152254	SN	LN	OK	0	2.18477	inf	nan	0.05085	0.298045	no	u
TCONS_00010612	XLOC_009831	-	chr1:72787196-72788374	SN	LN	OK	1.09101	1.62024	0.570546	0.421212	0.63455	0.81904	no	u
TCONS_00010625	XLOC_009844	-	chr1:73516347-73516585	SN	LN	OK	4.21878	0	inf	nan	0.0102	0.114727	no	u
TCONS_00010627	XLOC_009846	-	chr1:73541243-73541825	SN	LN	OK	2.89835	0.159974	-4.17932	-1.86342	0.16335	0.431764	no	u
TCONS_00010631	XLOC_009850	-	chr1:73583315-73583617	SN	LN	OK	2.79278	0.154147	-4.17932	-1.72222	0.28355	0.609273	no	u
TCONS_00010646	XLOC_009863	-	chr1:74096267-74096545	SN	LN	OK	0	2.51182	inf	nan	0.00015	0.0112042	yes	u
TCONS_00010648	XLOC_009865	-	chr1:74140049-74140250	SN	LN	OK	5.19519	0	inf	nan	0.01375	0.117057	no	u
TCONS_00010649	XLOC_009866	-	chr1:74221813-74223692	SN	LN	OK	4.15243	0.473414	-3.13278	-0.595935	0.4243	0.715295	no	u
TCONS_00010657	XLOC_009872	-	chr1:74488895-74489648	SN	LN	OK	1.76012	2.96748	0.753562	0.570991	0.5564	0.767398	no	u
TCONS_00010662	XLOC_009877	GRMZM2G086992	chr1:74611383-74615731	SN	LN	OK	1.00942	1.06365	0.0754902	0.0431796	0.9629	0.984781	no	i
TCONS_00010673	XLOC_009887	-	chr1:74845347-74845648	SN	LN	OK	0	2.01057	inf	nan	0.05085	0.298045	no	u
TCONS_00010676	XLOC_009890	-	chr1:75075664-75077842	SN	LN	OK	4.73269	7.59636	0.682648	0.661136	0.5205	0.74559	no	u
TCONS_00010677	XLOC_009890	-	chr1:75075664-75077842	SN	LN	OK	1.71322	6.39074	1.89928	1.1945	0.28035	0.607949	no	u
TCONS_00010678	XLOC_009891	-	chr1:75080629-75081143	SN	LN	OK	0.625102	1.81138	1.53492	0.672131	0.46435	0.724084	no	u
TCONS_00010679	XLOC_009892	-	chr1:75081255-75081466	SN	LN	OK	0.951726	6.39819	2.74905	1.21764	0.2646	0.594805	no	u
TCONS_00010681	XLOC_009894	-	chr1:75138926-75139660	SN	LN	OK	2.31943	2.12245	-0.128043	-0.0649751	0.9425	0.975579	no	u
TCONS_00010689	XLOC_009902	-	chr1:75463078-75463364	SN	LN	OK	2.10644	0	inf	nan	0.052	0.298045	no	u
TCONS_00010692	XLOC_009905	-	chr1:75650456-75650745	SN	LN	OK	0	2.57729	inf	nan	0.0085	0.109094	no	u
TCONS_00010694	XLOC_009907	-	chr1:75722389-75722684	SN	LN	OK	0	2.20926	inf	nan	0.02535	0.190782	no	u
TCONS_00010701	XLOC_009914	-	chr1:75965154-75965385	SN	LN	OK	0	7.25491	inf	nan	0.001	0.0316867	yes	u
TCONS_00010715	XLOC_009927	-	chr1:76563434-76563691	SN	LN	OK	0	3.07934	inf	nan	0.00835	0.109094	no	u
TCONS_00010716	XLOC_009928	-	chr1:76579651-76579909	SN	LN	OK	6.6938	0	inf	nan	0.0004	0.0201566	yes	u
TCONS_00010718	XLOC_009930	-	chr1:76747213-76747458	SN	LN	OK	4.75397	0.19001	-4.64499	-1.90351	0.3019	0.625913	no	u
TCONS_00010721	XLOC_009933	GRMZM2G084063	chr1:76847922-76850492	SN	LN	OK	0.91383	1.42994	0.645953	0.27228	0.28885	0.611983	no	i
TCONS_00010736	XLOC_009946	-	chr1:77413937-77414144	SN	LN	OK	0	4.04803	inf	nan	0.0084	0.109094	no	u
TCONS_00010740	XLOC_009950	-	chr1:77620072-77620409	SN	LN	OK	0.238355	1.79579	2.91343	1.12398	0.1952	0.496795	no	u
TCONS_00010748	XLOC_009957	-	chr1:78178144-78178414	SN	LN	OK	0	2.24141	inf	nan	0.05085	0.298045	no	u
TCONS_00010759	XLOC_009968	-	chr1:78753292-78753511	SN	LN	OK	0	2.12568	inf	nan	0.09495	0.298045	no	u
TCONS_00010763	XLOC_009972	-	chr1:78969240-78969454	SN	LN	OK	1.87677	1.08767	-0.787006	-0.29315	0.5046	0.738014	no	u
TCONS_00010773	XLOC_009982	-	chr1:79360262-79360840	SN	LN	OK	0	2.73837	inf	nan	0.00035	0.0188703	yes	u
TCONS_00010779	XLOC_009987	-	chr1:79454686-79455030	SN	LN	OK	0	3.11251	inf	nan	0.01085	0.116249	no	u
TCONS_00010814	XLOC_010017	-	chr1:80507605-80508017	SN	LN	OK	0.584895	2.37281	2.02035	0.865952	0.40685	0.705183	no	u
TCONS_00010822	XLOC_010025	-	chr1:80826521-80826891	SN	LN	OK	0	2.01308	inf	nan	0.0085	0.109094	no	u
TCONS_00010825	XLOC_010027	-	chr1:81031629-81031855	SN	LN	OK	0.710846	4.53165	2.67243	1.10929	0.33865	0.658671	no	u
TCONS_00010872	XLOC_010074	GRMZM2G064466	chr1:82921716-82926957	SN	LN	OK	2.56749	0.637704	-2.0094	-0.446017	0.54625	0.760272	no	i
TCONS_00010889	XLOC_010091	-	chr1:83507141-83507377	SN	LN	OK	0	2.76158	inf	nan	0.02535	0.190782	no	u
TCONS_00010895	XLOC_010096	-	chr1:83752914-83753361	SN	LN	OK	0.539098	3.12432	2.53492	1.14629	0.2811	0.608563	no	u
TCONS_00010904	XLOC_010104	-	chr1:83960222-83960437	SN	LN	OK	0	3.24784	inf	nan	0.00015	0.0112042	yes	u
TCONS_00010911	XLOC_010111	-	chr1:84045443-84045729	SN	LN	OK	0.561718	2.60433	2.21299	0.881318	0.3552	0.672413	no	u
TCONS_00010919	XLOC_010119	-	chr1:84370711-84370941	SN	LN	OK	8.03256	0	inf	nan	0.0007	0.0236545	yes	u
TCONS_00010921	XLOC_010121	-	chr1:84419215-84419419	SN	LN	OK	0	2.28198	inf	nan	0.09495	0.298045	no	u
TCONS_00010925	XLOC_010125	-	chr1:84543751-84544044	SN	LN	OK	0	3.01875	inf	nan	0.0072	0.109094	no	u
TCONS_00010937	XLOC_010134	-	chr1:84846786-84847096	SN	LN	OK	0	2.10236	inf	nan	0.02535	0.190782	no	u
TCONS_00010940	XLOC_010137	-	chr1:85027112-85027440	SN	LN	OK	2.3265	0	inf	nan	0.0073	0.109094	no	u
TCONS_00010942	XLOC_010139	-	chr1:85175024-85175233	SN	LN	OK	0	6.23668	inf	nan	0.00055	0.0208892	yes	u
TCONS_00010945	XLOC_010142	-	chr1:85228839-85229524	SN	LN	OK	1.87622	0.271839	-2.78701	-1.21521	0.2633	0.592774	no	u
TCONS_00010954	XLOC_010151	-	chr1:85561833-85562072	SN	LN	OK	2.68872	0	inf	nan	0.03065	0.21143	no	u
TCONS_00010961	XLOC_010158	-	chr1:85813956-85814165	SN	LN	OK	0	3.11834	inf	nan	0.02535	0.190782	no	u
TCONS_00010973	XLOC_010169	-	chr1:86102402-86102691	SN	LN	OK	0	2.41621	inf	nan	0.00015	0.0112042	yes	u
TCONS_00010975	XLOC_010171	-	chr1:86411686-86411907	SN	LN	OK	0.363464	2.10644	2.53492	0.941019	0.28885	0.611983	no	u
TCONS_00010991	XLOC_010187	-	chr1:87165653-87166482	SN	LN	OK	0.72671	1.85311	1.3505	0.726504	0.28385	0.609273	no	u
TCONS_00010992	XLOC_010188	-	chr1:87167985-87168458	SN	LN	OK	1.35857	0.984194	-0.465078	-0.199962	0.27435	0.606811	no	u
TCONS_00011019	XLOC_010212	-	chr1:88070628-88070839	SN	LN	OK	0	6.39819	inf	nan	0.00045	0.02032	yes	u
TCONS_00011020	XLOC_010213	-	chr1:88166816-88171572	SN	LN	OK	0.955499	6.46048	2.75731	2.78534	0.02075	0.164903	no	u
TCONS_00011021	XLOC_010214	-	chr1:88172383-88173484	SN	LN	OK	0.328306	4.77785	3.86325	2.00106	0.21345	0.528207	no	u
TCONS_00011028	XLOC_010221	-	chr1:88321566-88321878	SN	LN	OK	0	2.23809	inf	nan	0.00015	0.0112042	yes	u
TCONS_00011029	XLOC_010222	-	chr1:88333987-88334270	SN	LN	OK	1.84494	0.986976	-0.902483	-0.351589	0.43945	0.720315	no	u
TCONS_00011037	XLOC_010228	-	chr1:88521704-88521987	SN	LN	OK	0	3.61891	inf	nan	0.0119	0.116249	no	u
TCONS_00011043	XLOC_010234	-	chr1:88680989-88681366	SN	LN	OK	0	2.09918	inf	nan	0.00835	0.109094	no	u
TCONS_00011046	XLOC_010237	-	chr1:88859284-88859579	SN	LN	OK	0	2.52487	inf	nan	0.0085	0.109094	no	u
TCONS_00011065	XLOC_010255	-	chr1:89879137-89879583	SN	LN	OK	2.79159	0.208755	-3.7412	-1.53208	0.2298	0.551076	no	u
TCONS_00011067	XLOC_010257	-	chr1:89888800-89889060	SN	LN	OK	0.308945	3.22286	3.38292	1.37275	0.1481	0.398044	no	u
TCONS_00011089	XLOC_010279	-	chr1:90843082-90843310	SN	LN	OK	0	2.04177	inf	nan	0.09495	0.298045	no	u
TCONS_00011091	XLOC_010281	-	chr1:90955487-90955792	SN	LN	OK	0.131681	1.9842	3.91343	1.44625	0.3437	0.66186	no	u
TCONS_00011108	XLOC_010298	-	chr1:91535916-91536248	SN	LN	OK	1.93556	0.140218	-3.78701	-1.49269	0.315	0.635008	no	u
TCONS_00011112	XLOC_010302	-	chr1:92084112-92084316	SN	LN	OK	3.74065	0	inf	nan	0.0073	0.109094	no	u
TCONS_00011113	XLOC_010303	-	chr1:92244076-92244435	SN	LN	OK	0.223748	3.24181	3.85685	1.55984	0.16375	0.43236	no	u
TCONS_00011132	XLOC_010321	-	chr1:93071560-93071786	SN	LN	OK	0	2.26582	inf	nan	0.08275	0.298045	no	u
TCONS_00011134	XLOC_010323	-	chr1:93235952-93236168	SN	LN	OK	0	2.1552	inf	nan	0.09495	0.298045	no	u
TCONS_00011137	XLOC_010326	-	chr1:93276272-93276547	SN	LN	OK	0.292093	6.26341	4.42245	1.94322	0.10095	0.298045	no	u
TCONS_00011138	XLOC_010327	-	chr1:93301681-93301922	SN	LN	OK	2.16646	0	inf	nan	0.07745	0.298045	no	u
TCONS_00011143	XLOC_010332	-	chr1:93687809-93688337	SN	LN	OK	1.52132	1.76335	0.212994	0.112822	0.9011	0.958313	no	u
TCONS_00011147	XLOC_010336	-	chr1:93950332-93950600	SN	LN	OK	0	2.77925	inf	nan	0.0085	0.109094	no	u
TCONS_00011154	XLOC_010343	-	chr1:94378846-94379088	SN	LN	OK	0.663848	1.92365	1.53492	0.569797	0.44435	0.720797	no	u
TCONS_00011161	XLOC_010350	-	chr1:94612964-94613209	SN	LN	OK	0	2.28012	inf	nan	0.0683	0.298045	no	u
TCONS_00011175	XLOC_010363	-	chr1:95077060-95077332	SN	LN	OK	0	2.73837	inf	nan	0.0085	0.109094	no	u
TCONS_00011180	XLOC_010368	-	chr1:95362957-95363204	SN	LN	OK	0	2.6386	inf	nan	0.02535	0.190782	no	u
TCONS_00011183	XLOC_010371	-	chr1:95470199-95470460	SN	LN	OK	2.30821	0	inf	nan	0.052	0.298045	no	u
TCONS_00011197	XLOC_010385	-	chr1:95974343-95974597	SN	LN	OK	0	6.23142	inf	nan	0.00035	0.0188703	yes	u
TCONS_00011200	XLOC_010388	-	chr1:96122644-96122998	SN	LN	OK	0	2.19439	inf	nan	0.0098	0.114727	no	u
TCONS_00011207	XLOC_010395	-	chr1:96417435-96417804	SN	LN	OK	0.326527	3.9109	3.58223	1.60383	0.2107	0.525226	no	u
TCONS_00011230	XLOC_010417	GRMZM2G049422	chr1:97157970-97161408	SN	LN	OK	1.26951	1.73903	0.454002	0.115757	0.80775	0.915029	no	i
TCONS_00011245	XLOC_010432	-	chr1:97670375-97670660	SN	LN	OK	2.67752	0	inf	nan	0.0073	0.109094	no	u
TCONS_00011251	XLOC_010437	-	chr1:97886842-97887211	SN	LN	OK	0	3.15395	inf	nan	0.0149	0.121856	no	u
TCONS_00011252	XLOC_010438	-	chr1:97889851-97890074	SN	LN	OK	4.14235	0	inf	nan	0.01045	0.114727	no	u
TCONS_00011255	XLOC_010441	-	chr1:98103681-98103896	SN	LN	OK	0	6.06263	inf	nan	0.00055	0.0208892	yes	u
TCONS_00011260	XLOC_010446	-	chr1:98327061-98327338	SN	LN	OK	0.724961	1.84865	1.3505	0.514591	0.4312	0.71712	no	u
TCONS_00011268	XLOC_010454	-	chr1:98393386-98393642	SN	LN	OK	2.51018	2.0003	-0.327575	-0.143522	0.2443	0.570007	no	u
TCONS_00011274	XLOC_010460	-	chr1:98632987-98633321	SN	LN	OK	2.16446	0	inf	nan	0.006	0.109094	no	u
TCONS_00011282	XLOC_010468	-	chr1:99248692-99248913	SN	LN	OK	0	13.0599	inf	nan	5e-05	0.0067776	yes	u
TCONS_00011287	XLOC_010473	-	chr1:99448658-99448885	SN	LN	OK	0	2.25584	inf	nan	0.08275	0.298045	no	u
TCONS_00011295	XLOC_010481	-	chr1:99878294-99878502	SN	LN	OK	0	3.58095	inf	nan	0.0085	0.109094	no	u
TCONS_00011301	XLOC_010487	-	chr1:100126311-100126541	SN	LN	OK	0	2.02402	inf	nan	0.09495	0.298045	no	u
TCONS_00011303	XLOC_010489	-	chr1:100226296-100226499	SN	LN	OK	1.97846	0.458644	-2.10893	-0.780703	0.37135	0.684552	no	u
TCONS_00011307	XLOC_010493	-	chr1:100410028-100410606	SN	LN	OK	0.416915	1.69135	2.02035	0.865952	0.40685	0.705183	no	u
TCONS_00011310	XLOC_010496	-	chr1:100498070-100498297	SN	LN	OK	2.83086	0	inf	nan	0.03065	0.21143	no	u
TCONS_00011320	XLOC_010505	-	chr1:100750807-100751050	SN	LN	OK	0	2.29888	inf	nan	0.0683	0.298045	no	u
TCONS_00011328	XLOC_010512	-	chr1:101162389-101162635	SN	LN	OK	3.5918	0	inf	nan	0.00775	0.109094	no	u
TCONS_00011330	XLOC_010514	-	chr1:101320872-101321268	SN	LN	OK	0	2.11602	inf	nan	0.0084	0.109094	no	u
TCONS_00011332	XLOC_010516	-	chr1:101393471-101393816	SN	LN	OK	1.39697	1.07948	-0.371969	-0.14821	0.44415	0.720797	no	u
TCONS_00011338	XLOC_010522	-	chr1:101599762-101600034	SN	LN	OK	0.147657	2.39608	4.02035	1.50043	0.29445	0.617932	no	u
TCONS_00011349	XLOC_010532	-	chr1:102006742-102006948	SN	LN	OK	2.14462	0	inf	nan	0.09575	0.298045	no	u
TCONS_00011366	XLOC_010549	-	chr1:102457679-102457933	SN	LN	OK	0	2.01605	inf	nan	0.08275	0.298045	no	u
TCONS_00011369	XLOC_010552	-	chr1:102511064-102511329	SN	LN	OK	0	3.33772	inf	nan	0.0072	0.109094	no	u
TCONS_00011375	XLOC_010558	-	chr1:102795969-102796271	SN	LN	OK	0	2.3122	inf	nan	0.00015	0.0112042	yes	u
TCONS_00011380	XLOC_010563	-	chr1:102959467-102959747	SN	LN	OK	0	2.32762	inf	nan	0.02535	0.190782	no	u
TCONS_00011394	XLOC_010577	-	chr1:103508681-103508961	SN	LN	OK	0	3.65769	inf	nan	0.0119	0.116249	no	u
TCONS_00011399	XLOC_010582	-	chr1:103632574-103632776	SN	LN	OK	0	2.30457	inf	nan	0.09495	0.298045	no	u
TCONS_00011412	XLOC_010594	-	chr1:104148054-104148382	SN	LN	OK	0.122448	4.39977	5.16719	2.14687	0.246	0.57226	no	u
TCONS_00011430	XLOC_010612	-	chr1:104624313-104624550	SN	LN	OK	3.55873	0	inf	nan	0.0082	0.109094	no	u
TCONS_00011431	XLOC_010613	-	chr1:104625504-104625825	SN	LN	OK	0.375353	2.17534	2.53492	1.01482	0.20175	0.509093	no	u
TCONS_00011432	XLOC_010614	-	chr1:104816985-104817194	SN	LN	OK	0	2.45012	inf	nan	0.08275	0.298045	no	u
TCONS_00011442	XLOC_010622	-	chr1:105224235-105224558	SN	LN	OK	0	12.9712	inf	nan	5e-05	0.0067776	yes	u
TCONS_00011471	XLOC_010647	-	chr1:106279543-106279753	SN	LN	OK	0	2.21678	inf	nan	0.09495	0.298045	no	u
TCONS_00011476	XLOC_010652	-	chr1:106629696-106630103	SN	LN	OK	0	4.11765	inf	nan	0.001	0.0316867	yes	u
TCONS_00011495	XLOC_010671	-	chr1:107297891-107298146	SN	LN	OK	2.52002	0.547675	-2.20204	-0.859443	0.28475	0.609273	no	u
TCONS_00011503	XLOC_010679	-	chr1:107384801-107385003	SN	LN	OK	0	6.22235	inf	nan	0.01475	0.121642	no	u
TCONS_00011521	XLOC_010696	-	chr1:108306934-108307135	SN	LN	OK	2.19797	0.694811	-1.66148	-0.61577	0.43085	0.716937	no	u
TCONS_00011522	XLOC_010697	-	chr1:108501920-108502203	SN	LN	OK	0	2.30294	inf	nan	0.02535	0.190782	no	u
TCONS_00011526	XLOC_010701	-	chr1:108616861-108617086	SN	LN	OK	4.64104	0	inf	nan	0.01375	0.117057	no	u
TCONS_00011529	XLOC_010704	-	chr1:108890113-108890395	SN	LN	OK	0	2.80635	inf	nan	0.00835	0.109094	no	u
TCONS_00011542	XLOC_010716	-	chr1:109784592-109784864	SN	LN	OK	0	2.05378	inf	nan	0.0683	0.298045	no	u
TCONS_00011561	XLOC_010733	-	chr1:110615519-110615944	SN	LN	OK	3.21303	0	inf	nan	0.00045	0.02032	yes	u
TCONS_00011565	XLOC_010737	-	chr1:110766779-110767054	SN	LN	OK	0	4.40131	inf	nan	0.0142	0.117934	no	u
TCONS_00011567	XLOC_010739	-	chr1:110979404-110979704	SN	LN	OK	0	2.48279	inf	nan	0.0085	0.109094	no	u
TCONS_00011588	XLOC_010760	-	chr1:111990605-111990807	SN	LN	OK	0	2.53503	inf	nan	0.08275	0.298045	no	u
TCONS_00011593	XLOC_010765	-	chr1:112478030-112478314	SN	LN	OK	0	2.62267	inf	nan	0.0085	0.109094	no	u
TCONS_00011600	XLOC_010770	-	chr1:112771324-112771605	SN	LN	OK	0	3.81034	inf	nan	0.01085	0.116249	no	u
TCONS_00011606	XLOC_010776	-	chr1:113014212-113014505	SN	LN	OK	0	2.06546	inf	nan	0.05085	0.298045	no	u
TCONS_00011609	XLOC_010779	-	chr1:113061008-113061210	SN	LN	OK	0	2.76549	inf	nan	0.0683	0.298045	no	u
TCONS_00011619	XLOC_010789	-	chr1:113760250-113760475	SN	LN	OK	0	3.10349	inf	nan	0.00015	0.0112042	yes	u
TCONS_00011623	XLOC_010793	-	chr1:113901442-113901728	SN	LN	OK	0	2.27879	inf	nan	0.02535	0.190782	no	u
TCONS_00011627	XLOC_010797	-	chr1:114056870-114057217	SN	LN	OK	2.54635	0.536627	-2.24644	-0.925853	0.36935	0.684552	no	u
TCONS_00011629	XLOC_010799	-	chr1:114129297-114129500	SN	LN	OK	0	2.75186	inf	nan	0.0683	0.298045	no	u
TCONS_00011630	XLOC_010800	-	chr1:114140235-114140501	SN	LN	OK	2.86877	0	inf	nan	0.0073	0.109094	no	u
TCONS_00011632	XLOC_010802	-	chr1:114151054-114151279	SN	LN	OK	0	3.51729	inf	nan	0.00835	0.109094	no	u
TCONS_00011643	XLOC_010813	-	chr1:115032193-115032395	SN	LN	OK	0	6.91372	inf	nan	0.00065	0.0233515	yes	u
TCONS_00011650	XLOC_010820	-	chr1:115518334-115518563	SN	LN	OK	0	7.72485	inf	nan	0.0011	0.0345803	yes	u
TCONS_00011652	XLOC_010822	-	chr1:115681111-115681341	SN	LN	OK	0	8.29846	inf	nan	5e-05	0.0067776	yes	u
TCONS_00011658	XLOC_010828	-	chr1:116129176-116129414	SN	LN	OK	0	2.15158	inf	nan	0.08275	0.298045	no	u
TCONS_00011671	XLOC_010841	-	chr1:116730578-116731836	SN	LN	OK	3.11389	1.69415	-0.878154	-0.526592	0.57595	0.781243	no	u
TCONS_00011677	XLOC_010847	-	chr1:116944432-116944800	SN	LN	OK	0	2.27702	inf	nan	0.0084	0.109094	no	u
TCONS_00011683	XLOC_010853	-	chr1:117177922-117178177	SN	LN	OK	0	3.10349	inf	nan	0.00835	0.109094	no	u
TCONS_00011686	XLOC_010856	-	chr1:117278784-117279209	SN	LN	OK	0	3.28605	inf	nan	0.00065	0.0233515	yes	u
TCONS_00011697	XLOC_010867	-	chr1:117749682-117749891	SN	LN	OK	0	2.22739	inf	nan	0.09495	0.298045	no	u
TCONS_00011702	XLOC_010872	-	chr1:117829112-117829329	SN	LN	OK	4.81214	0	inf	nan	0.01375	0.117057	no	u
TCONS_00011706	XLOC_010876	-	chr1:118056097-118056455	SN	LN	OK	0	2.08055	inf	nan	0.0085	0.109094	no	u
TCONS_00011709	XLOC_010879	-	chr1:118162487-118162978	SN	LN	OK	1.30877	3.03396	1.21299	0.666422	0.2577	0.58614	no	u
TCONS_00011714	XLOC_010884	-	chr1:118337553-118337809	SN	LN	OK	0	2.54583	inf	nan	0.02535	0.190782	no	u
TCONS_00011719	XLOC_010889	-	chr1:118610418-118610643	SN	LN	OK	0	2.27589	inf	nan	0.08275	0.298045	no	u
TCONS_00011726	XLOC_010896	-	chr1:118953856-118954109	SN	LN	OK	0	2.20802	inf	nan	0.0683	0.298045	no	u
TCONS_00011755	XLOC_010925	-	chr1:120286388-120286596	SN	LN	OK	0	2.4619	inf	nan	0.08275	0.298045	no	u
TCONS_00011757	XLOC_010927	-	chr1:120331937-120332164	SN	LN	OK	2.65393	0	inf	nan	0.052	0.298045	no	u
TCONS_00011761	XLOC_010930	-	chr1:120412814-120413016	SN	LN	OK	0	2.30457	inf	nan	0.09495	0.298045	no	u
TCONS_00011776	XLOC_010945	-	chr1:121475491-121475698	SN	LN	OK	0	2.92358	inf	nan	0.05085	0.298045	no	u
TCONS_00011783	XLOC_010952	-	chr1:121627609-121627865	SN	LN	OK	0.313772	4.00059	3.67243	1.52437	0.1533	0.409899	no	u
TCONS_00011787	XLOC_010956	-	chr1:121793617-121794095	SN	LN	OK	0.252068	5.94078	4.55877	2.14183	0.19725	0.500786	no	u
TCONS_00011794	XLOC_010963	-	chr1:121963554-121963755	SN	LN	OK	0	2.54764	inf	nan	0.08275	0.298045	no	u
TCONS_00011809	XLOC_010978	GRMZM2G152981	chr1:122411771-122423865	SN	LN	OK	0	2.30665	inf	nan	0.0866	0.298045	no	i
TCONS_00011820	XLOC_010989	-	chr1:123226374-123226610	SN	LN	OK	0	7.29846	inf	nan	0.00045	0.02032	yes	u
TCONS_00011821	XLOC_010990	-	chr1:123268645-123268887	SN	LN	OK	2.98732	0.192365	-3.95693	-1.58835	0.27895	0.607596	no	u
TCONS_00011825	XLOC_010994	-	chr1:123699906-123700133	SN	LN	OK	0	9.02337	inf	nan	5e-05	0.0067776	yes	u
TCONS_00011830	XLOC_010999	-	chr1:123864638-123864923	SN	LN	OK	7.04611	0.326683	-4.43086	-2.0385	0.15455	0.412396	no	u
TCONS_00011841	XLOC_011010	-	chr1:124304199-124304662	SN	LN	OK	0	2.31254	inf	nan	0.01085	0.116249	no	u
TCONS_00011842	XLOC_011011	-	chr1:124338176-124338443	SN	LN	OK	6.31775	0	inf	nan	0.00035	0.0188703	yes	u
TCONS_00011866	XLOC_011035	-	chr1:125728336-125728619	SN	LN	OK	0	3.28992	inf	nan	0.0093	0.114727	no	u
TCONS_00011867	XLOC_011036	-	chr1:125751295-125751496	SN	LN	OK	0	9.03255	inf	nan	0.0003	0.017882	yes	u
TCONS_00011889	XLOC_011058	-	chr1:126979504-126979774	SN	LN	OK	3.57003	0.172416	-4.37197	-1.83876	0.2882	0.611983	no	u
TCONS_00011894	XLOC_011063	-	chr1:127114213-127114551	SN	LN	OK	0.23765	1.79048	2.91343	1.12398	0.1952	0.496795	no	u
TCONS_00011904	XLOC_011073	-	chr1:127482002-127482265	SN	LN	OK	2.59608	0	inf	nan	0.0133	0.116249	no	u
TCONS_00011915	XLOC_011084	-	chr1:128085261-128085535	SN	LN	OK	0	3.90768	inf	nan	0.01085	0.116249	no	u
TCONS_00011927	XLOC_011096	-	chr1:128814250-128814672	SN	LN	OK	1.61793	1.32376	-0.289507	-0.130266	0.1718	0.4491	no	u
TCONS_00011936	XLOC_011104	-	chr1:129085474-129085680	SN	LN	OK	2.72951	0	inf	nan	0.06055	0.298045	no	u
TCONS_00011939	XLOC_011107	-	chr1:129260868-129261085	SN	LN	OK	16.8425	0	inf	nan	5e-05	0.0067776	yes	u
TCONS_00011950	XLOC_011118	-	chr1:129728520-129728776	SN	LN	OK	0	2.0003	inf	nan	0.08275	0.298045	no	u
TCONS_00011951	XLOC_011119	-	chr1:129767918-129768150	SN	LN	OK	2.2505	0	inf	nan	0.07745	0.298045	no	u
TCONS_00011954	XLOC_011122	-	chr1:129796415-129796693	SN	LN	OK	0.288941	3.684	3.67243	1.52437	0.1533	0.409899	no	u
TCONS_00011955	XLOC_011123	-	chr1:129810969-129811210	SN	LN	OK	0	2.31796	inf	nan	0.0683	0.298045	no	u
TCONS_00011959	XLOC_011127	-	chr1:130199711-130199932	SN	LN	OK	0	2.73837	inf	nan	0.05085	0.298045	no	u
TCONS_00011961	XLOC_011129	-	chr1:130483309-130483516	SN	LN	OK	2.13426	0	inf	nan	0.09575	0.298045	no	u
TCONS_00011967	XLOC_011135	-	chr1:131001928-131002152	SN	LN	OK	3.94456	0	inf	nan	0.00775	0.109094	no	u
TCONS_00011976	XLOC_011144	-	chr1:131463484-131463823	SN	LN	OK	0.118474	3.84503	5.02035	2.06458	0.24545	0.571296	no	u
TCONS_00011978	XLOC_011146	-	chr1:131736753-131736988	SN	LN	OK	0	2.37714	inf	nan	0.0683	0.298045	no	u
TCONS_00011980	XLOC_011148	-	chr1:131795694-131795959	SN	LN	OK	0	3.86472	inf	nan	0.0119	0.116249	no	u
TCONS_00011988	XLOC_011156	-	chr1:132377727-132377932	SN	LN	OK	0	2.9521	inf	nan	0.05085	0.298045	no	u
TCONS_00011997	XLOC_011165	-	chr1:133031255-133031534	SN	LN	OK	1.87139	0.333709	-2.48745	-0.951222	0.31355	0.634972	no	u
TCONS_00011998	XLOC_011166	-	chr1:133231620-133231920	SN	LN	OK	0	3.56901	inf	nan	0.01085	0.116249	no	u
TCONS_00011999	XLOC_011167	-	chr1:133253565-133253818	SN	LN	OK	0	2.20802	inf	nan	0.0683	0.298045	no	u
TCONS_00012001	XLOC_011169	-	chr1:133390945-133391152	SN	LN	OK	0.388047	2.69869	2.79796	1.0659	0.23135	0.552686	no	u
TCONS_00012002	XLOC_011170	-	chr1:133522821-133523051	SN	LN	OK	2.44469	0	inf	nan	0.06055	0.298045	no	u
TCONS_00012025	XLOC_011193	-	chr1:135096337-135096709	SN	LN	OK	0	2.37767	inf	nan	0.0072	0.109094	no	u
TCONS_00012029	XLOC_011197	-	chr1:135421669-135421924	SN	LN	OK	0	4.56396	inf	nan	0.0149	0.121856	no	u
TCONS_00012032	XLOC_011200	-	chr1:135488693-135489008	SN	LN	OK	0.510004	1.62564	1.67243	0.629587	0.41125	0.70676	no	u
TCONS_00012045	XLOC_011213	-	chr1:136285947-136286241	SN	LN	OK	0	2.37512	inf	nan	0.00015	0.0112042	yes	u
TCONS_00012054	XLOC_011222	-	chr1:136624364-136624630	SN	LN	OK	2.26482	0	inf	nan	0.052	0.298045	no	u
TCONS_00012056	XLOC_011224	-	chr1:136765071-136765358	SN	LN	OK	0	2.27085	inf	nan	0.02535	0.190782	no	u
TCONS_00012058	XLOC_011226	-	chr1:136810432-136811064	SN	LN	OK	0.699036	1.91513	1.454	0.649934	0.4715	0.726107	no	u
TCONS_00012064	XLOC_011232	-	chr1:137255193-137255433	SN	LN	OK	5.52239	0	inf	nan	0.00055	0.0208892	yes	u
TCONS_00012069	XLOC_011237	-	chr1:137520043-137520503	SN	LN	OK	0.523863	3.23843	2.62803	1.19642	0.28055	0.608254	no	u
TCONS_00012079	XLOC_011247	-	chr1:137934848-137935063	SN	LN	OK	0	3.03132	inf	nan	0.02535	0.190782	no	u
TCONS_00012087	XLOC_011255	-	chr1:138166848-138167205	SN	LN	OK	3.03752	0	inf	nan	0.0121	0.116249	no	u
TCONS_00012111	XLOC_011278	-	chr1:139505420-139505663	SN	LN	OK	0	2.29888	inf	nan	0.0683	0.298045	no	u
TCONS_00012119	XLOC_011286	-	chr1:140044859-140045484	SN	LN	OK	0.706866	3.87316	2.454	1.26031	0.23215	0.553434	no	u
TCONS_00012126	XLOC_011293	-	chr1:140291365-140291770	SN	LN	OK	0.297502	1.95405	2.71549	1.11063	0.27545	0.607404	no	u
TCONS_00012132	XLOC_011299	-	chr1:140615238-140615453	SN	LN	OK	0	2.38175	inf	nan	0.08275	0.298045	no	u
TCONS_00012139	XLOC_011304	-	chr1:140925427-140925693	SN	LN	OK	0.301976	1.75009	2.53492	0.941019	0.28885	0.611983	no	u
TCONS_00012142	XLOC_011307	-	chr1:140963457-140963703	SN	LN	OK	0.326527	2.27085	2.79796	1.0659	0.23135	0.552686	no	u
TCONS_00012151	XLOC_011315	-	chr1:141269777-141270024	SN	LN	OK	0	6.59649	inf	nan	0.00075	0.0250607	yes	u
TCONS_00012155	XLOC_011318	-	chr1:141313655-141314019	SN	LN	OK	0	5.24534	inf	nan	0.01485	0.121856	no	u
TCONS_00012158	XLOC_011321	-	chr1:141365020-141365872	SN	LN	OK	1.64988	1.09278	-0.594361	-0.366458	0.70205	0.859003	no	u
TCONS_00012181	XLOC_011343	-	chr1:142658031-142658606	SN	LN	OK	2.72409	0.566724	-2.26505	-1.0681	0.30695	0.63145	no	u
TCONS_00012197	XLOC_011359	-	chr1:143260033-143260289	SN	LN	OK	0.470658	2.72768	2.53492	1.01482	0.20175	0.509093	no	u
TCONS_00012203	XLOC_011365	-	chr1:143597901-143598148	SN	LN	OK	0	4.52331	inf	nan	0.01315	0.116249	no	u
TCONS_00012208	XLOC_011370	-	chr1:143803252-143803598	SN	LN	OK	0.46431	2.15271	2.21299	0.881318	0.3552	0.672413	no	u
TCONS_00012233	XLOC_011394	GRMZM2G077757	chr1:144967828-144983386	SN	LN	OK	3.3469	2.21678	-0.594361	-0.110671	0.82175	0.921571	no	i
TCONS_00012245	XLOC_011406	-	chr1:145328477-145328760	SN	LN	OK	3.1222	0.328992	-3.24644	-1.35094	0.21565	0.530442	no	u
TCONS_00012247	XLOC_011408	GRMZM2G039214	chr1:145408558-145426846	SN	LN	OK	0	5.44575	inf	nan	0.1032	0.298045	no	i
TCONS_00012251	XLOC_011412	-	chr1:145686086-145686374	SN	LN	OK	2.92854	0	inf	nan	0.0082	0.109094	no	u
TCONS_00012253	XLOC_011414	-	chr1:145723952-145724234	SN	LN	OK	0	2.31111	inf	nan	0.02535	0.190782	no	u
TCONS_00012257	XLOC_011418	GRMZM2G156608	chr1:145853230-145881042	SN	LN	OK	2.58559	0	inf	nan	0.17165	0.448888	no	i
TCONS_00012268	XLOC_011429	-	chr1:146272655-146272884	SN	LN	OK	0	2.43943	inf	nan	0.0683	0.298045	no	u
TCONS_00012270	XLOC_011431	-	chr1:146296583-146296857	SN	LN	OK	2.78501	0	inf	nan	0.0073	0.109094	no	u
TCONS_00012278	XLOC_011439	-	chr1:146495932-146496230	SN	LN	OK	0	4.06162	inf	nan	0.0142	0.117934	no	u
TCONS_00012279	XLOC_011440	-	chr1:146496733-146498553	SN	LN	OK	1.78747	2.04626	0.195072	0.211549	0.8345	0.927241	no	u
TCONS_00012280	XLOC_011441	-	chr1:146498710-146499843	SN	LN	OK	4.28923	3.73898	-0.198075	-0.236681	0.8145	0.918338	no	u
TCONS_00012287	XLOC_011448	-	chr1:146710073-146710312	SN	LN	OK	2.35263	0	inf	nan	0.06055	0.298045	no	u
TCONS_00012291	XLOC_011452	-	chr1:146864277-146864548	SN	LN	OK	0	2.06136	inf	nan	0.0683	0.298045	no	u
TCONS_00012296	XLOC_011457	-	chr1:147119006-147119284	SN	LN	OK	0	2.00945	inf	nan	0.0683	0.298045	no	u
TCONS_00012302	XLOC_011463	-	chr1:147250773-147251498	SN	LN	OK	1.73732	3.19825	0.880418	0.489753	0.5588	0.769051	no	u
TCONS_00012303	XLOC_011464	-	chr1:147268977-147269246	SN	LN	OK	0	7.61451	inf	nan	5e-05	0.0067776	yes	u
TCONS_00012329	XLOC_011487	-	chr1:148239096-148239520	SN	LN	OK	0	3.5401	inf	nan	0.10775	0.308827	no	u
TCONS_00012330	XLOC_011488	-	chr1:148242340-148242603	SN	LN	OK	0	6.01818	inf	nan	0.00035	0.0188703	yes	u
TCONS_00012331	XLOC_011489	-	chr1:148304880-148305083	SN	LN	OK	0	3.21051	inf	nan	0.02535	0.190782	no	u
TCONS_00012333	XLOC_011491	-	chr1:148392290-148392654	SN	LN	OK	2.09641	0	inf	nan	0.0073	0.109094	no	u
TCONS_00012353	XLOC_011510	-	chr1:149421536-149421856	SN	LN	OK	0.135685	2.98816	4.46092	0.724435	0.2808	0.608457	no	u
TCONS_00012360	XLOC_011517	-	chr1:149656396-149656655	SN	LN	OK	0	2.51634	inf	nan	0.02535	0.190782	no	u
TCONS_00012364	XLOC_011521	-	chr1:149877127-149877464	SN	LN	OK	0	2.76275	inf	nan	0.0093	0.114727	no	u
TCONS_00012378	XLOC_011534	-	chr1:150239589-150239798	SN	LN	OK	5.95716	0	inf	nan	0.01405	0.117807	no	u
TCONS_00012385	XLOC_011540	GRMZM2G007146	chr1:150486736-150496271	SN	LN	OK	2.56358	0.707483	-1.8574	-0.406576	0.5829	0.785839	no	i
TCONS_00012388	XLOC_011543	-	chr1:150606873-150607135	SN	LN	OK	0	2.13217	inf	nan	0.0683	0.298045	no	u
TCONS_00012392	XLOC_011547	-	chr1:150709633-150709991	SN	LN	OK	3.14123	0.130035	-4.59436	-1.87216	0.2974	0.621226	no	u
TCONS_00012397	XLOC_011551	-	chr1:150814412-150814709	SN	LN	OK	0	3.60507	inf	nan	0.01085	0.116249	no	u
TCONS_00012412	XLOC_011566	-	chr1:151381229-151381466	SN	LN	OK	0	2.16066	inf	nan	0.08275	0.298045	no	u
TCONS_00012417	XLOC_011570	-	chr1:151542362-151542806	SN	LN	OK	0	4.19391	inf	nan	5e-05	0.0067776	yes	u
TCONS_00012418	XLOC_011571	-	chr1:151597848-151598155	SN	LN	OK	0	7.73345	inf	nan	5e-05	0.0067776	yes	u
TCONS_00012421	XLOC_011574	-	chr1:151675349-151675743	SN	LN	OK	0	5.19874	inf	nan	5e-05	0.0067776	yes	u
TCONS_00012427	XLOC_011580	-	chr1:151838176-151838392	SN	LN	OK	0	3.2328	inf	nan	0.00015	0.0112042	yes	u
TCONS_00012428	XLOC_011581	-	chr1:151917042-151917327	SN	LN	OK	0	3.9202	inf	nan	0.01315	0.116249	no	u
TCONS_00012444	XLOC_011596	-	chr1:152390276-152390490	SN	LN	OK	0	2.17534	inf	nan	0.09495	0.298045	no	u
TCONS_00012447	XLOC_011599	-	chr1:152565523-152565779	SN	LN	OK	2.03952	0	inf	nan	0.07745	0.298045	no	u
TCONS_00012453	XLOC_011605	-	chr1:152875932-152876173	SN	LN	OK	0	2.1248	inf	nan	0.08275	0.298045	no	u
TCONS_00012464	XLOC_011616	-	chr1:153447587-153447845	SN	LN	OK	0	6.85655	inf	nan	0.0011	0.0345803	yes	u
TCONS_00012466	XLOC_011618	-	chr1:153470263-153470482	SN	LN	OK	0	2.33825	inf	nan	0.08275	0.298045	no	u
TCONS_00012467	XLOC_011619	-	chr1:153472240-153472540	SN	LN	OK	0	2.48279	inf	nan	0.0085	0.109094	no	u
TCONS_00012476	XLOC_011628	-	chr1:153726805-153727086	SN	LN	OK	2.85856	0	inf	nan	0.00835	0.109094	no	u
TCONS_00012483	XLOC_011635	-	chr1:154131526-154131811	SN	LN	OK	2.11383	0	inf	nan	0.052	0.298045	no	u
TCONS_00012492	XLOC_011643	-	chr1:154565854-154566070	SN	LN	OK	3.3469	0	inf	nan	0.006	0.109094	no	u
TCONS_00012493	XLOC_011644	-	chr1:154590033-154590282	SN	LN	OK	3.38723	0	inf	nan	0.0082	0.109094	no	u
TCONS_00012498	XLOC_011649	-	chr1:154990069-154990443	SN	LN	OK	0	7.84171	inf	nan	5e-05	0.0067776	yes	u
TCONS_00012514	XLOC_011664	-	chr1:155716509-155716864	SN	LN	OK	0	3.5406	inf	nan	0.01475	0.121642	no	u
TCONS_00012522	XLOC_011672	-	chr1:156253403-156253699	SN	LN	OK	0	2.35907	inf	nan	0.00015	0.0112042	yes	u
TCONS_00012553	XLOC_011698	-	chr1:157705341-157705665	SN	LN	OK	0.123959	2.29888	4.21299	1.6029	0.27305	0.605892	no	u
TCONS_00012559	XLOC_011704	-	chr1:158009881-158010092	SN	LN	OK	2.28414	0	inf	nan	0.0881	0.298045	no	u
TCONS_00012560	XLOC_011705	-	chr1:158073179-158073394	SN	LN	OK	0	2.59827	inf	nan	0.0683	0.298045	no	u
TCONS_00012561	XLOC_011706	-	chr1:158195109-158195432	SN	LN	OK	0	2.73837	inf	nan	0.0072	0.109094	no	u
TCONS_00012562	XLOC_011707	-	chr1:158196222-158196481	SN	LN	OK	0	2.69608	inf	nan	0.00015	0.0112042	yes	u
TCONS_00012576	XLOC_011721	-	chr1:158695443-158695709	SN	LN	OK	0	2.27512	inf	nan	0.05085	0.298045	no	u
TCONS_00012581	XLOC_011723	-	chr1:158734187-158734583	SN	LN	OK	2.23127	0	inf	nan	0.00775	0.109094	no	u
TCONS_00012584	XLOC_011726	-	chr1:158852783-158853077	SN	LN	OK	0	3.32517	inf	nan	0.0111	0.116249	no	u
TCONS_00012598	XLOC_011740	-	chr1:159872406-159872650	SN	LN	OK	0	2.09867	inf	nan	0.08275	0.298045	no	u
TCONS_00012601	XLOC_011743	-	chr1:160723237-160723444	SN	LN	OK	0	2.24891	inf	nan	0.09495	0.298045	no	u
TCONS_00012602	XLOC_011744	-	chr1:160726934-160727449	SN	LN	OK	2.18361	0.903929	-1.27243	-0.569321	0.4887	0.730918	no	u
TCONS_00012603	XLOC_011745	-	chr1:160787587-160787886	SN	LN	OK	0.134324	4.98219	5.21299	2.17148	0.2462	0.572452	no	u
TCONS_00012618	XLOC_011760	-	chr1:161439514-161439782	SN	LN	OK	0	2.95295	inf	nan	0.00835	0.109094	no	u
TCONS_00012632	XLOC_011774	-	chr1:161959466-161959743	SN	LN	OK	0	3.36118	inf	nan	0.0093	0.114727	no	u
TCONS_00012684	XLOC_011823	-	chr1:164965629-164965923	SN	LN	OK	2.04912	0	inf	nan	0.052	0.298045	no	u
TCONS_00012687	XLOC_011826	-	chr1:164973859-164977005	SN	LN	OK	0.929388	1.15419	0.312529	0.100305	0.7284	0.873405	no	u
TCONS_00012691	XLOC_011830	-	chr1:165094019-165094239	SN	LN	OK	0	4.86684	inf	nan	0.01085	0.116249	no	u
TCONS_00012719	XLOC_011858	AC205730.3_FG002	chr1:166344307-166345400	SN	LN	OK	1.80053	0.894419	-1.0094	-0.672056	0.4873	0.730632	no	i
TCONS_00012728	XLOC_011867	-	chr1:166423127-166424869	SN	LN	OK	0.566399	2.08889	1.88285	0.918915	0.30755	0.631996	no	u
TCONS_00012729	XLOC_011868	-	chr1:166426708-166427061	SN	LN	OK	0.227551	1.84627	3.02035	1.17777	0.14535	0.392063	no	u
TCONS_00012740	XLOC_011879	-	chr1:166830489-166830720	SN	LN	OK	2.08638	0	inf	nan	0.0881	0.298045	no	u
TCONS_00012744	XLOC_011883	-	chr1:166942603-166943571	SN	LN	OK	0	2.4269	inf	nan	0.16325	0.43158	no	u
TCONS_00012754	XLOC_011893	GRMZM2G007555	chr1:167215915-167225576	SN	LN	OK	1.50376	3.8491	1.35595	0.680261	0.28065	0.608397	no	i
TCONS_00012755	XLOC_011894	-	chr1:167225846-167226203	SN	LN	OK	1.68751	0.912791	-0.886542	-0.357684	0.36655	0.68307	no	u
TCONS_00012756	XLOC_011895	-	chr1:167240984-167241284	SN	LN	OK	0	2.63797	inf	nan	0.00835	0.109094	no	u
TCONS_00012757	XLOC_011896	-	chr1:167277076-167277296	SN	LN	OK	2.55582	0	inf	nan	0.06055	0.298045	no	u
TCONS_00012762	XLOC_011901	-	chr1:167493038-167494110	SN	LN	OK	5.58233	3.34378	-0.739388	-0.8767	0.3933	0.699394	no	u
TCONS_00012775	XLOC_011914	-	chr1:168060739-168060969	SN	LN	OK	4.88939	0	inf	nan	0.01255	0.116249	no	u
TCONS_00012783	XLOC_011922	-	chr1:168373916-168374138	SN	LN	OK	0	2.30665	inf	nan	0.08275	0.298045	no	u
TCONS_00012784	XLOC_011923	-	chr1:168376037-168376423	SN	LN	OK	5.20244	0.120602	-5.43086	-2.49291	0.2534	0.582137	no	u
TCONS_00012787	XLOC_011926	-	chr1:168541957-168542229	SN	LN	OK	0	3.76526	inf	nan	0.0119	0.116249	no	u
TCONS_00012793	XLOC_011932	-	chr1:168946105-168946410	SN	LN	OK	0.131681	2.44209	4.21299	1.6029	0.27305	0.605892	no	u
TCONS_00012797	XLOC_011936	-	chr1:169246347-169246714	SN	LN	OK	0	2.15638	inf	nan	0.00835	0.109094	no	u
TCONS_00012804	XLOC_011943	-	chr1:169643224-169643649	SN	LN	OK	0.472504	1.64302	1.79796	0.717939	0.24875	0.575521	no	u
TCONS_00012810	XLOC_011949	-	chr1:169849013-169849310	SN	LN	OK	0.405685	4.859	3.58223	1.60383	0.2107	0.525226	no	u
TCONS_00012814	XLOC_011953	-	chr1:169884750-169885226	SN	LN	OK	0.253127	2.44498	3.27189	1.34557	0.29245	0.616459	no	u
TCONS_00012828	XLOC_011967	-	chr1:170128396-170128639	SN	LN	OK	0	2.10731	inf	nan	0.08275	0.298045	no	u
TCONS_00012829	XLOC_011968	-	chr1:170240970-170241203	SN	LN	OK	0	3.19673	inf	nan	0.0085	0.109094	no	u
TCONS_00012834	XLOC_011973	-	chr1:170430327-170430577	SN	LN	OK	0	3.72419	inf	nan	0.0093	0.114727	no	u
TCONS_00012837	XLOC_011976	-	chr1:170564621-170564841	SN	LN	OK	0.547675	4.86684	3.15159	1.30285	0.28545	0.60997	no	u
TCONS_00012843	XLOC_011981	-	chr1:170731511-170731730	SN	LN	OK	4.21801	0	inf	nan	0.01045	0.114727	no	u
TCONS_00012856	XLOC_011994	-	chr1:171291013-171291259	SN	LN	OK	4.73464	0	inf	nan	0.0154	0.123453	no	u
TCONS_00012858	XLOC_011996	-	chr1:171313698-171313926	SN	LN	OK	0	2.04177	inf	nan	0.09495	0.298045	no	u
TCONS_00012865	XLOC_012003	GRMZM2G072939	chr1:171769349-171769564	SN	LN	OK	2.42845	0	inf	nan	0.07745	0.298045	no	i
TCONS_00012870	XLOC_012008	-	chr1:172115815-172116111	SN	LN	OK	0	2.2018	inf	nan	0.02535	0.190782	no	u
TCONS_00012883	XLOC_012019	-	chr1:172554661-172554920	SN	LN	OK	2.32603	0	inf	nan	0.052	0.298045	no	u
TCONS_00012887	XLOC_012023	-	chr1:172575844-172576089	SN	LN	OK	2.62288	0	inf	nan	0.03065	0.21143	no	u
TCONS_00012888	XLOC_012024	-	chr1:172661838-172662692	SN	LN	OK	1.50692	0.987244	-0.610129	-0.296327	0.4703	0.726045	no	u
TCONS_00012892	XLOC_012028	-	chr1:172908857-172909312	SN	LN	OK	2.03021	0	inf	nan	0.01045	0.114727	no	u
TCONS_00012920	XLOC_012051	-	chr1:173629185-173629495	SN	LN	OK	0.129557	4.3549	5.07097	2.09318	0.2453	0.571169	no	u
TCONS_00012923	XLOC_012054	-	chr1:173679594-173680359	SN	LN	OK	0.840007	2.12985	1.34228	0.738392	0.24525	0.571169	no	u
TCONS_00012930	XLOC_012061	-	chr1:173764437-173764787	SN	LN	OK	0	3.45818	inf	nan	0.0142	0.117934	no	u
TCONS_00012948	XLOC_012079	-	chr1:174396161-174396420	SN	LN	OK	0	5.5719	inf	nan	0.0007	0.0236545	yes	u
TCONS_00012952	XLOC_012082	-	chr1:174417030-174417252	SN	LN	OK	0	2.30665	inf	nan	0.08275	0.298045	no	u
TCONS_00012956	XLOC_012086	-	chr1:174554545-174554772	SN	LN	OK	0	2.87107	inf	nan	0.02535	0.190782	no	u
TCONS_00012969	XLOC_012099	-	chr1:175028806-175029753	SN	LN	OK	0	3.03602	inf	nan	0.0951	0.298045	no	u
TCONS_00012970	XLOC_012100	-	chr1:175041170-175041405	SN	LN	OK	0	2.37714	inf	nan	0.0683	0.298045	no	u
TCONS_00012985	XLOC_012113	-	chr1:175457250-175457528	SN	LN	OK	0	2.34436	inf	nan	0.02535	0.190782	no	u
TCONS_00012998	XLOC_012123	-	chr1:176001147-176001427	SN	LN	OK	0	4.32272	inf	nan	0.0142	0.117934	no	u
TCONS_00013003	XLOC_012128	-	chr1:176210737-176211073	SN	LN	OK	4.54222	0	inf	nan	0.0009	0.0289012	yes	u
TCONS_00013004	XLOC_012129	-	chr1:176416499-176416712	SN	LN	OK	0	2.40411	inf	nan	0.08275	0.298045	no	u
TCONS_00013021	XLOC_012146	-	chr1:177064745-177065007	SN	LN	OK	0	3.02057	inf	nan	0.00835	0.109094	no	u
TCONS_00013024	XLOC_012149	-	chr1:177116682-177116937	SN	LN	OK	0	2.92093	inf	nan	0.0085	0.109094	no	u
TCONS_00013028	XLOC_012153	-	chr1:177452869-177453489	SN	LN	OK	0.125902	2.62678	4.38292	0.689126	0.27625	0.607596	no	u
TCONS_00013030	XLOC_012155	-	chr1:177634378-177634660	SN	LN	OK	0	4.29206	inf	nan	0.0142	0.117934	no	u
TCONS_00013039	XLOC_012164	-	chr1:178082249-178082463	SN	LN	OK	0	3.04548	inf	nan	0.02535	0.190782	no	u
TCONS_00013045	XLOC_012170	-	chr1:178189233-178189541	SN	LN	OK	3.39037	0	inf	nan	0.01375	0.117057	no	u
TCONS_00013051	XLOC_012176	-	chr1:178275142-178275397	SN	LN	OK	4.25253	4.01628	-0.0824622	-0.0448727	0.96485	0.985549	no	u
TCONS_00013064	XLOC_012189	-	chr1:178755201-178755455	SN	LN	OK	0	2.93243	inf	nan	0.0085	0.109094	no	u
TCONS_00013065	XLOC_012190	-	chr1:178759752-178760484	SN	LN	OK	0	2.79823	inf	nan	5e-05	0.0067776	yes	u
TCONS_00013070	XLOC_012195	-	chr1:179040844-179041048	SN	LN	OK	4.92191	0	inf	nan	0.0102	0.114727	no	u
TCONS_00013077	XLOC_012202	-	chr1:179256989-179257290	SN	LN	OK	2.53519	0	inf	nan	0.0073	0.109094	no	u
TCONS_00013103	XLOC_012225	-	chr1:179949481-179949767	SN	LN	OK	0	2.60433	inf	nan	0.0085	0.109094	no	u
TCONS_00013111	XLOC_012233	-	chr1:180202437-180202680	SN	LN	OK	0	2.10731	inf	nan	0.08275	0.298045	no	u
TCONS_00013124	XLOC_012244	-	chr1:180421754-180422010	SN	LN	OK	0	4.54613	inf	nan	0.0149	0.121856	no	u
TCONS_00013127	XLOC_012247	-	chr1:180530491-180530840	SN	LN	OK	0	2.93453	inf	nan	0.0119	0.116249	no	u
TCONS_00013129	XLOC_012249	-	chr1:180547667-180548858	SN	LN	OK	2.12314	0	inf	nan	0.16515	0.434967	no	u
TCONS_00013157	XLOC_012271	-	chr1:181234380-181235053	SN	LN	OK	0.47671	7.32129	3.94091	1.37212	0.2511	0.579201	no	u
TCONS_00013174	XLOC_012288	-	chr1:181837669-181837985	SN	LN	OK	0	3.53562	inf	nan	0.01315	0.116249	no	u
TCONS_00013188	XLOC_012302	-	chr1:182244225-182244603	SN	LN	OK	0	2.01727	inf	nan	0.03005	0.21143	no	u
TCONS_00013189	XLOC_012303	-	chr1:182296072-182296290	SN	LN	OK	0	4.4844	inf	nan	0.0111	0.116249	no	u
TCONS_00013196	XLOC_012310	-	chr1:182387366-182387784	SN	LN	OK	2.59425	1.33643	-0.956931	-0.452936	0.463	0.724084	no	u
TCONS_00013208	XLOC_012322	-	chr1:182851131-182855285	SN	LN	OK	1.91436	2.64477	0.46628	0.67625	0.4811	0.72937	no	u
TCONS_00013214	XLOC_012327	-	chr1:183094259-183094470	SN	LN	OK	0.190345	3.08878	4.02035	1.50043	0.29445	0.617932	no	u
TCONS_00013265	XLOC_012376	-	chr1:185036185-185036445	SN	LN	OK	0.154472	3.4019	4.46092	1.74223	0.26935	0.600512	no	u
TCONS_00013268	XLOC_012379	-	chr1:185170805-185171071	SN	LN	OK	0	5.07526	inf	nan	0.00045	0.02032	yes	u
TCONS_00013269	XLOC_012380	-	chr1:185228467-185228823	SN	LN	OK	0	3.26913	inf	nan	0.0149	0.121856	no	u
TCONS_00013289	XLOC_012399	-	chr1:186046166-186046442	SN	LN	OK	0	2.19268	inf	nan	0.05085	0.298045	no	u
TCONS_00013308	XLOC_012416	-	chr1:186820766-186821135	SN	LN	OK	1.52379	4.66785	1.61509	0.852222	0.27375	0.606625	no	u
TCONS_00013310	XLOC_012418	-	chr1:186889458-186889678	SN	LN	OK	2.37326	0	inf	nan	0.07745	0.298045	no	u
TCONS_00013311	XLOC_012419	-	chr1:186912361-186912795	SN	LN	OK	2.0359	0.214527	-3.24644	-1.35094	0.21565	0.530442	no	u
TCONS_00013325	XLOC_012433	-	chr1:187442134-187442413	SN	LN	OK	0	2.16911	inf	nan	0.05085	0.298045	no	u
TCONS_00013337	XLOC_012445	-	chr1:187833889-187834282	SN	LN	OK	3.37245	0.118454	-4.8314	-2.13321	0.25615	0.584981	no	u
TCONS_00013396	XLOC_012499	-	chr1:190068482-190068964	SN	LN	OK	0	2.02821	inf	nan	0.0111	0.116249	no	u
TCONS_00013400	XLOC_012503	-	chr1:190328892-190329104	SN	LN	OK	0	5.70925	inf	nan	0.0142	0.117934	no	u
TCONS_00013426	XLOC_012524	-	chr1:191150606-191150917	SN	LN	OK	5.29478	0	inf	nan	0.00035	0.0188703	yes	u
TCONS_00013431	XLOC_012529	-	chr1:191383229-191383512	SN	LN	OK	2.98028	0.493488	-2.59436	-1.05764	0.30805	0.63228	no	u
TCONS_00013441	XLOC_012539	-	chr1:191622562-191622905	SN	LN	OK	0	2.85014	inf	nan	0.0111	0.116249	no	u
TCONS_00013466	XLOC_012563	-	chr1:192321997-192323801	SN	LN	OK	0.779212	2.14182	1.45875	1.24842	0.18625	0.479239	no	u
TCONS_00013468	XLOC_012565	-	chr1:192325441-192325835	SN	LN	OK	0.203872	5.67135	4.79796	2.16842	0.0955	0.298045	no	u
TCONS_00013495	XLOC_012589	-	chr1:193246637-193246877	SN	LN	OK	0	2.32762	inf	nan	0.0683	0.298045	no	u
TCONS_00013501	XLOC_012594	-	chr1:193375932-193376264	SN	LN	OK	0.604862	2.10327	1.79796	0.717939	0.24875	0.575521	no	u
TCONS_00013509	XLOC_012602	-	chr1:193656655-193657005	SN	LN	OK	0	2.12811	inf	nan	0.0085	0.109094	no	u
TCONS_00013512	XLOC_012605	-	chr1:193774053-193774292	SN	LN	OK	0	2.14258	inf	nan	0.08275	0.298045	no	u
TCONS_00013516	XLOC_012609	GRMZM2G114739	chr1:193898581-193901889	SN	LN	OK	2.69463	2.08221	-0.371969	-0.0588609	0.878	0.948617	no	i
TCONS_00013543	XLOC_012634	-	chr1:194840742-194840954	SN	LN	OK	0	2.63504	inf	nan	0.0683	0.298045	no	u
TCONS_00013550	XLOC_012641	GRMZM2G064962	chr1:195179488-195184394	SN	LN	OK	0.936196	1.30216	0.476028	0.0726324	0.8247	0.922858	no	i
TCONS_00013559	XLOC_012650	-	chr1:195525335-195526185	SN	LN	OK	1.37026	1.42395	0.0554524	0.0284189	0.97625	0.989453	no	u
TCONS_00013565	XLOC_012655	-	chr1:195698857-195699139	SN	LN	OK	0	6.10793	inf	nan	0.00045	0.02032	yes	u
TCONS_00013620	XLOC_012706	-	chr1:197617493-197617696	SN	LN	OK	3.36339	0	inf	nan	0.0133	0.116249	no	u
TCONS_00013626	XLOC_012712	-	chr1:197779015-197779233	SN	LN	OK	0	4.05732	inf	nan	0.0072	0.109094	no	u
TCONS_00013632	XLOC_012718	-	chr1:198016490-198016742	SN	LN	OK	2.55002	0	inf	nan	0.03065	0.21143	no	u
TCONS_00013635	XLOC_012721	-	chr1:198191885-198192086	SN	LN	OK	0	3.01085	inf	nan	0.05085	0.298045	no	u
TCONS_00013636	XLOC_012722	-	chr1:198230833-198231404	SN	LN	OK	0	2.28278	inf	nan	0.00055	0.0208892	yes	u
TCONS_00013639	XLOC_012724	-	chr1:198388273-198388602	SN	LN	OK	0	2.40544	inf	nan	0.00835	0.109094	no	u
TCONS_00013640	XLOC_012725	-	chr1:198396714-198396946	SN	LN	OK	2.94297	0	inf	nan	0.0133	0.116249	no	u
TCONS_00013658	XLOC_012741	-	chr1:199016304-199016553	SN	LN	OK	0	2.80436	inf	nan	0.00015	0.0112042	yes	u
TCONS_00013662	XLOC_012745	GRMZM2G030594	chr1:199304539-199310362	SN	LN	OK	0.413441	1.8484	2.16053	0.880772	0.3322	0.650734	no	i
TCONS_00013665	XLOC_012748	-	chr1:199441480-199441701	SN	LN	OK	0	3.37031	inf	nan	0.0085	0.109094	no	u
TCONS_00013675	XLOC_012758	-	chr1:199836019-199836568	SN	LN	OK	1.53628	1.78069	0.212994	0.11579	0.90835	0.961261	no	u
TCONS_00013683	XLOC_012766	-	chr1:200185972-200186302	SN	LN	OK	2.06899	0	inf	nan	0.0133	0.116249	no	u
TCONS_00013695	XLOC_012777	-	chr1:200717404-200717719	SN	LN	OK	0	10.0494	inf	nan	5e-05	0.0067776	yes	u
TCONS_00013716	XLOC_012796	-	chr1:201821435-201821725	SN	LN	OK	1.8004	0.321051	-2.48745	-0.951222	0.31355	0.634972	no	u
TCONS_00013724	XLOC_012804	-	chr1:202021643-202022159	SN	LN	OK	0.389175	1.89457	2.28338	0.964085	0.3822	0.689522	no	u
TCONS_00013726	XLOC_012806	-	chr1:202055800-202056105	SN	LN	OK	0.131681	3.05261	4.53492	1.78437	0.2755	0.607404	no	u
TCONS_00013727	XLOC_012807	-	chr1:202058432-202058682	SN	LN	OK	2.24912	0.558628	-2.0094	-0.769213	0.34815	0.666528	no	u
TCONS_00013731	XLOC_012811	-	chr1:202240522-202240731	SN	LN	OK	0	5.34573	inf	nan	0.01315	0.116249	no	u
TCONS_00013733	XLOC_012813	GRMZM2G315375	chr1:202338048-202338470	SN	LN	OK	3.28605	0	inf	nan	0.11575	0.321698	no	i
TCONS_00013740	XLOC_012820	-	chr1:202486432-202486667	SN	LN	OK	0	3.9619	inf	nan	0.0093	0.114727	no	u
TCONS_00013742	XLOC_012822	-	chr1:202617238-202617448	SN	LN	OK	0	7.75873	inf	nan	0.00075	0.0250607	yes	u
TCONS_00013754	XLOC_012834	-	chr1:203040648-203040884	SN	LN	OK	0.170181	1.97256	3.53492	1.26089	0.43425	0.717499	no	u
TCONS_00013765	XLOC_012845	-	chr1:203385434-203385883	SN	LN	OK	3.75688	4.45824	0.246941	0.190713	0.84645	0.932743	no	u
TCONS_00013766	XLOC_012846	-	chr1:203501231-203502184	SN	LN	OK	3.75078	8.89038	1.24505	1.54535	0.12765	0.350678	no	u
TCONS_00013770	XLOC_012850	-	chr1:203567449-203567673	SN	LN	OK	0	2.7017	inf	nan	0.05085	0.298045	no	u
TCONS_00013772	XLOC_012852	-	chr1:203636817-203637199	SN	LN	OK	0	2.31543	inf	nan	0.0072	0.109094	no	u
TCONS_00013774	XLOC_012854	-	chr1:203667394-203667627	SN	LN	OK	0	3.19673	inf	nan	0.0085	0.109094	no	u
TCONS_00013779	XLOC_012859	-	chr1:204108929-204109139	SN	LN	OK	2.86877	0	inf	nan	0.052	0.298045	no	u
TCONS_00013782	XLOC_012862	-	chr1:204171875-204172293	SN	LN	OK	4.32375	0.556846	-2.95693	-1.3234	0.2802	0.607881	no	u
TCONS_00013801	XLOC_012879	-	chr1:204914736-204914955	SN	LN	OK	3.85123	0	inf	nan	0.0082	0.109094	no	u
TCONS_00013809	XLOC_012887	-	chr1:205366463-205366721	SN	LN	OK	0	2.5261	inf	nan	0.02535	0.190782	no	u
TCONS_00013832	XLOC_012905	-	chr1:205678641-205678861	SN	LN	OK	0	2.11602	inf	nan	0.09495	0.298045	no	u
TCONS_00013836	XLOC_012909	-	chr1:205752473-205752698	SN	LN	OK	2.49902	0	inf	nan	0.06055	0.298045	no	u
TCONS_00013838	XLOC_012911	-	chr1:205838020-205838239	SN	LN	OK	0	3.40109	inf	nan	0.0085	0.109094	no	u
TCONS_00013850	XLOC_012923	-	chr1:206311181-206311661	SN	LN	OK	2.17549	1.35778	-0.680091	-0.336119	0.4242	0.715295	no	u
TCONS_00013854	XLOC_012927	-	chr1:206717518-206717819	SN	LN	OK	2.1349	0	inf	nan	0.03065	0.21143	no	u
TCONS_00013864	XLOC_012936	GRMZM2G037650	chr1:207221155-207221754	SN	LN	OK	3.21839	4.74072	0.558769	0.505146	0.6063	0.800942	no	i
TCONS_00013865	XLOC_012937	GRMZM2G037650	chr1:207224141-207226351	SN	LN	OK	0	2.31709	inf	nan	0.1588	0.421931	no	i
TCONS_00013868	XLOC_012940	-	chr1:207428413-207428615	SN	LN	OK	2.38591	0	inf	nan	0.0881	0.298045	no	u
TCONS_00013877	XLOC_012949	-	chr1:207826415-207826637	SN	LN	OK	0	11.3235	inf	nan	5e-05	0.0067776	yes	u
TCONS_00013878	XLOC_012950	-	chr1:207916603-207916862	SN	LN	OK	0	2.15687	inf	nan	0.0683	0.298045	no	u
TCONS_00013883	XLOC_012955	-	chr1:208034658-208034998	SN	LN	OK	0.118126	5.61367	5.57055	2.36404	0.2436	0.569645	no	u
TCONS_00013885	XLOC_012957	-	chr1:208110973-208111214	SN	LN	OK	0	4.44276	inf	nan	0.01085	0.116249	no	u
TCONS_00013894	XLOC_012966	GRMZM2G050583	chr1:208576754-208591210	SN	LN	OK	0	2.63122	inf	nan	0.1389	0.377677	no	i
TCONS_00013896	XLOC_012968	-	chr1:208718347-208718559	SN	LN	OK	0	3.73297	inf	nan	0.00835	0.109094	no	u
TCONS_00013905	XLOC_012977	-	chr1:209098914-209099927	SN	LN	OK	3.48897	3.03303	-0.202044	-0.217916	0.8181	0.920024	no	u
TCONS_00013919	XLOC_012990	GRMZM2G110306	chr1:209569413-209574434	SN	LN	OK	2.73837	0.132251	-4.37197	-0.695133	0.2766	0.607596	no	i
TCONS_00013933	XLOC_013001	-	chr1:210037315-210037632	SN	LN	OK	0	2.05594	inf	nan	0.02535	0.190782	no	u
TCONS_00013943	XLOC_013010	GRMZM2G073814	chr1:210510232-210514511	SN	LN	OK	1.95387	0.754903	-1.37197	-0.342393	0.6675	0.839749	no	i
TCONS_00013949	XLOC_013016	-	chr1:211044880-211045179	SN	LN	OK	0	3.11387	inf	nan	0.0093	0.114727	no	u
TCONS_00013953	XLOC_013020	-	chr1:211282493-211282712	SN	LN	OK	0	3.82622	inf	nan	0.0084	0.109094	no	u
TCONS_00013984	XLOC_013049	-	chr1:212551116-212551361	SN	LN	OK	0	2.09011	inf	nan	0.08275	0.298045	no	u
TCONS_00013987	XLOC_013052	-	chr1:212647890-212648257	SN	LN	OK	0	6.46913	inf	nan	5e-05	0.0067776	yes	u
TCONS_00014018	XLOC_013079	-	chr1:213406932-213407198	SN	LN	OK	0	4.37522	inf	nan	0.0149	0.121856	no	u
TCONS_00014045	XLOC_013103	-	chr1:214429843-214430072	SN	LN	OK	0	3.86242	inf	nan	0.0072	0.109094	no	u
TCONS_00014063	XLOC_013113	-	chr1:214722574-214722788	SN	LN	OK	0	3.48055	inf	nan	0.0085	0.109094	no	u
TCONS_00014075	XLOC_013125	-	chr1:215031179-215031482	SN	LN	OK	0.927854	1.53638	0.727567	0.279492	0.47725	0.727837	no	u
TCONS_00014081	XLOC_013131	-	chr1:215260036-215261600	SN	LN	OK	3.2613	2.08355	-0.646408	-0.756263	0.4334	0.717499	no	u
TCONS_00014082	XLOC_013132	-	chr1:215261713-215262035	SN	LN	OK	0	5.34918	inf	nan	0.00045	0.02032	yes	u
TCONS_00014087	XLOC_013137	-	chr1:215412525-215412735	SN	LN	OK	0	2.43846	inf	nan	0.08275	0.298045	no	u
TCONS_00014101	XLOC_013151	-	chr1:215953655-215953886	SN	LN	OK	2.08638	0	inf	nan	0.0881	0.298045	no	u
TCONS_00014107	XLOC_013156	-	chr1:216311753-216312023	SN	LN	OK	0	3.79316	inf	nan	0.0119	0.116249	no	u
TCONS_00014111	XLOC_013159	-	chr1:216535090-216535746	SN	LN	OK	11.6937	22.1408	0.920967	1.36225	0.19135	0.489766	no	u
TCONS_00014119	XLOC_013167	-	chr1:216904033-216904245	SN	LN	OK	0	3.95256	inf	nan	0.0084	0.109094	no	u
TCONS_00014130	XLOC_013178	-	chr1:217692058-217692448	SN	LN	OK	3.08945	0.119365	-4.6939	-1.91044	0.2997	0.623435	no	u
TCONS_00014143	XLOC_013188	-	chr1:218122134-218122564	SN	LN	OK	4.7635	0.324784	-3.87447	-1.7574	0.2154	0.530442	no	u
TCONS_00014157	XLOC_013201	-	chr1:218800120-218800369	SN	LN	OK	12.2585	0	inf	nan	5e-05	0.0067776	yes	u
TCONS_00014159	XLOC_013203	-	chr1:218857699-218858249	SN	LN	OK	2.1907	0.253922	-3.10893	-1.25213	0.3218	0.64075	no	u
TCONS_00014160	XLOC_013204	-	chr1:218873826-218874114	SN	LN	OK	1.67345	0.808201	-1.05004	-0.400255	0.45125	0.723095	no	u
TCONS_00014161	XLOC_013205	-	chr1:218885217-218885446	SN	LN	OK	3.50767	0	inf	nan	0.00835	0.109094	no	u
TCONS_00014165	XLOC_013209	-	chr1:219014842-219015106	SN	LN	OK	0.152132	1.93968	3.67243	1.32694	0.40875	0.705183	no	u
TCONS_00014168	XLOC_013212	-	chr1:219049463-219049718	SN	LN	OK	0	2.55582	inf	nan	0.02535	0.190782	no	u
TCONS_00014171	XLOC_013215	-	chr1:219183347-219183603	SN	LN	OK	3.29461	0	inf	nan	0.0082	0.109094	no	u
TCONS_00014184	XLOC_013224	-	chr1:219455510-219456483	SN	LN	OK	2.0852	0.210169	-3.31057	-0.826208	0.32875	0.649037	no	u
TCONS_00014193	XLOC_013232	-	chr1:219757741-219758013	SN	LN	OK	0	2.22493	inf	nan	0.05085	0.298045	no	u
TCONS_00014200	XLOC_013239	-	chr1:219954104-219954312	SN	LN	OK	0	2.68571	inf	nan	0.0683	0.298045	no	u
TCONS_00014226	XLOC_013263	GRMZM2G101105	chr1:220828866-220831934	SN	LN	OK	2.85677	2.9217	0.0324215	0.0275831	0.9771	0.989453	no	i
TCONS_00014227	XLOC_013264	-	chr1:220834229-220834510	SN	LN	OK	0	3.31334	inf	nan	0.0093	0.114727	no	u
TCONS_00014238	XLOC_013273	-	chr1:221235788-221236006	SN	LN	OK	0	2.34897	inf	nan	0.08275	0.298045	no	u
TCONS_00014251	XLOC_013285	-	chr1:221769042-221769273	SN	LN	OK	0	3.22441	inf	nan	0.0085	0.109094	no	u
TCONS_00014255	XLOC_013289	-	chr1:221892115-221892404	SN	LN	OK	2.22355	0	inf	nan	0.03065	0.21143	no	u
TCONS_00014265	XLOC_013299	GRMZM2G068639	chr1:222359127-222359347	SN	LN	OK	0	2.11602	inf	nan	0.09495	0.298045	no	i
TCONS_00014283	XLOC_013317	-	chr1:222933429-222933692	SN	LN	OK	0	3.18609	inf	nan	0.0084	0.109094	no	u
TCONS_00014287	XLOC_013321	-	chr1:222994367-222994572	SN	LN	OK	0	2.27085	inf	nan	0.09495	0.298045	no	u
TCONS_00014305	XLOC_013338	-	chr1:223273794-223274040	SN	LN	OK	0	2.46008	inf	nan	0.05085	0.298045	no	u
TCONS_00014312	XLOC_013345	-	chr1:223478012-223478221	SN	LN	OK	3.459	0	inf	nan	0.006	0.109094	no	u
TCONS_00014325	XLOC_013357	-	chr1:224091269-224091582	SN	LN	OK	2.30968	0.297459	-2.95693	-1.189	0.2128	0.527108	no	u
TCONS_00014326	XLOC_013358	-	chr1:224108521-224108816	SN	LN	OK	0	3.4717	inf	nan	0.0119	0.116249	no	u
TCONS_00014331	XLOC_013362	-	chr1:224168032-224168393	SN	LN	OK	1.33505	1.28954	-0.0500407	-0.0204862	0.41025	0.706513	no	u
TCONS_00014333	XLOC_013364	-	chr1:224433171-224433383	SN	LN	OK	2.27337	0	inf	nan	0.0881	0.298045	no	u
TCONS_00014347	XLOC_013376	-	chr1:224848408-224850646	SN	LN	OK	2.7484	2.27879	-0.270329	-0.312884	0.75295	0.88687	no	u
TCONS_00014354	XLOC_013383	-	chr1:224964543-224965125	SN	LN	OK	0.690083	2.71955	1.97853	0.969594	0.31295	0.634972	no	u
TCONS_00014355	XLOC_013384	-	chr1:224985296-224985518	SN	LN	OK	0	2.09695	inf	nan	0.09495	0.298045	no	u
TCONS_00014368	XLOC_013397	-	chr1:225344177-225344417	SN	LN	OK	5.1877	0	inf	nan	0.01405	0.117807	no	u
TCONS_00014388	XLOC_013415	-	chr1:226186424-226186887	SN	LN	OK	0.0867448	2.21199	4.67243	1.84592	0.27995	0.607596	no	u
TCONS_00014394	XLOC_013420	-	chr1:226342451-226342703	SN	LN	OK	0	2.58624	inf	nan	0.02535	0.190782	no	u
TCONS_00014423	XLOC_013444	-	chr1:227099065-227099277	SN	LN	OK	0	6.36801	inf	nan	0.00045	0.02032	yes	u
TCONS_00014426	XLOC_013447	-	chr1:227242430-227242689	SN	LN	OK	0	3.77452	inf	nan	0.0111	0.116249	no	u
TCONS_00014429	XLOC_013450	-	chr1:227282001-227282206	SN	LN	OK	0.391832	2.27085	2.53492	0.941019	0.28885	0.611983	no	u
TCONS_00014444	XLOC_013464	-	chr1:227720748-227720973	SN	LN	OK	0	4.55179	inf	nan	0.0119	0.116249	no	u
TCONS_00014449	XLOC_013469	-	chr1:227850631-227850868	SN	LN	OK	2.71141	0	inf	nan	0.03065	0.21143	no	u
TCONS_00014450	XLOC_013470	-	chr1:227850946-227851181	SN	LN	OK	3.0763	0.198095	-3.95693	-1.58835	0.27895	0.607596	no	u
TCONS_00014451	XLOC_013471	-	chr1:227880898-227881149	SN	LN	OK	0	3.15295	inf	nan	0.00835	0.109094	no	u
TCONS_00014453	XLOC_013473	-	chr1:227971348-227971757	SN	LN	OK	0.294593	1.93494	2.71549	1.11063	0.27545	0.607404	no	u
TCONS_00014484	XLOC_013500	-	chr1:228632287-228632563	SN	LN	OK	3.49242	1.34934	-1.37197	-0.616125	0.47785	0.72821	no	u
TCONS_00014489	XLOC_013505	-	chr1:228785166-228785387	SN	LN	OK	6.72409	0	inf	nan	0.00055	0.0208892	yes	u
TCONS_00014501	XLOC_013516	-	chr1:229190630-229190877	SN	LN	OK	0.162603	1.88471	3.53492	1.26089	0.43425	0.717499	no	u
TCONS_00014523	XLOC_013534	-	chr1:229933339-229933545	SN	LN	OK	2.53455	0	inf	nan	0.07745	0.298045	no	u
TCONS_00014548	XLOC_013558	-	chr1:230706015-230706272	SN	LN	OK	0	5.7964	inf	nan	0.00065	0.0233515	yes	u
TCONS_00014553	XLOC_013562	-	chr1:230889404-230889741	SN	LN	OK	2.62191	0.276275	-3.24644	-1.35094	0.21565	0.530442	no	u
TCONS_00014567	XLOC_013574	-	chr1:231447191-231447977	SN	LN	OK	5.78617	3.94512	-0.552541	-0.431109	0.66275	0.836761	no	u
TCONS_00014570	XLOC_013577	GRMZM2G010362	chr1:231541380-231575595	SN	LN	OK	0	3.73205	inf	nan	0.22735	0.547857	no	i
TCONS_00014585	XLOC_013589	-	chr1:232332304-232332576	SN	LN	OK	2.36252	0	inf	nan	0.03065	0.21143	no	u
TCONS_00014591	XLOC_013592	-	chr1:232353413-232353944	SN	LN	OK	0.831998	1.31504	0.660453	0.286637	0.21365	0.528392	no	u
TCONS_00014602	XLOC_013603	GRMZM2G116885	chr1:232980240-232983250	SN	LN	OK	1.93463	0.448481	-2.10893	-0.656459	0.4251	0.715295	no	i
TCONS_00014606	XLOC_013607	-	chr1:233056409-233056838	SN	LN	OK	15.9153	19.5325	0.295456	0.417343	0.6632	0.837078	no	u
TCONS_00014607	XLOC_013608	-	chr1:233064899-233065164	SN	LN	OK	0.909347	3.86472	2.08746	0.892626	0.4067	0.705183	no	u
TCONS_00014608	XLOC_013609	-	chr1:233068610-233068880	SN	LN	OK	0	2.24141	inf	nan	0.05085	0.298045	no	u
TCONS_00014623	XLOC_013624	-	chr1:233696554-233697757	SN	LN	OK	2.67084	3.7923	0.505775	0.576336	0.5613	0.771042	no	u
TCONS_00014641	XLOC_013639	-	chr1:234284526-234285047	SN	LN	OK	1.46467	0.804167	-0.865009	-0.378539	0.53495	0.75385	no	u
TCONS_00014649	XLOC_013647	-	chr1:234634477-234636280	SN	LN	OK	4.31126	4.57633	0.0860816	0.0735359	0.93545	0.973118	no	u
TCONS_00014651	XLOC_013649	-	chr1:234641460-234652818	SN	LN	OK	3.24149	1.28294	-1.3372	-0.273529	0.6774	0.845535	no	u
TCONS_00014654	XLOC_013652	-	chr1:234700806-234701223	SN	LN	OK	6.16408	4.35382	-0.501604	-0.39931	0.6776	0.845667	no	u
TCONS_00014673	XLOC_013670	-	chr1:235248385-235252169	SN	LN	OK	1.13668	1.31752	0.212994	0.065047	0.7595	0.890097	no	u
TCONS_00014684	XLOC_013680	-	chr1:235694117-235694334	SN	LN	OK	0	2.78885	inf	nan	0.05085	0.298045	no	u
TCONS_00014689	XLOC_013685	-	chr1:235812505-235812728	SN	LN	OK	4.32246	0	inf	nan	0.01055	0.114727	no	u
TCONS_00014699	XLOC_013690	-	chr1:236189050-236189254	SN	LN	OK	2.5594	0	inf	nan	0.07745	0.298045	no	u
TCONS_00014701	XLOC_013692	GRMZM2G365731	chr1:236237384-236237598	SN	LN	OK	3.37818	0	inf	nan	0.006	0.109094	no	i
TCONS_00014706	XLOC_013696	-	chr1:236460316-236460579	SN	LN	OK	0	3.89411	inf	nan	0.0119	0.116249	no	u
TCONS_00014708	XLOC_013698	-	chr1:236503219-236503897	SN	LN	OK	1.54017	0.961258	-0.680091	-0.336119	0.4242	0.715295	no	u
TCONS_00014715	XLOC_013705	-	chr1:236850100-236850590	SN	LN	OK	4.34414	2.75514	-0.656946	-0.505606	0.5972	0.795309	no	u
TCONS_00014739	XLOC_013728	-	chr1:237618544-237618873	SN	LN	OK	0.122075	2.12245	4.11988	1.55234	0.2437	0.569645	no	u
TCONS_00014746	XLOC_013734	-	chr1:237794846-237795049	SN	LN	OK	0	2.29322	inf	nan	0.09495	0.298045	no	u
TCONS_00014747	XLOC_013735	-	chr1:237988233-237988460	SN	LN	OK	0	2.87107	inf	nan	0.02535	0.190782	no	u
TCONS_00014748	XLOC_013736	-	chr1:238002016-238002285	SN	LN	OK	0	2.4228	inf	nan	0.02535	0.190782	no	u
TCONS_00014750	XLOC_013738	-	chr1:238095142-238095366	SN	LN	OK	2.15158	0	inf	nan	0.0881	0.298045	no	u
TCONS_00014753	XLOC_013741	-	chr1:238241838-238242110	SN	LN	OK	0	2.39608	inf	nan	0.02535	0.190782	no	u
TCONS_00014759	XLOC_013747	-	chr1:238448625-238448920	SN	LN	OK	0.136145	2.52487	4.21299	1.6029	0.27305	0.605892	no	u
TCONS_00014778	XLOC_013762	-	chr1:238888986-238889255	SN	LN	OK	0	2.07669	inf	nan	0.0683	0.298045	no	u
TCONS_00014779	XLOC_013763	-	chr1:238892481-238892699	SN	LN	OK	3.8689	0	inf	nan	0.0082	0.109094	no	u
TCONS_00014785	XLOC_013769	-	chr1:239176737-239176994	SN	LN	OK	0.156276	2.17365	3.79796	1.38741	0.3792	0.68625	no	u
TCONS_00014794	XLOC_013778	-	chr1:239540992-239541267	SN	LN	OK	0	2.20066	inf	nan	0.05085	0.298045	no	u
TCONS_00014795	XLOC_013779	-	chr1:239567104-239595390	SN	LN	OK	1.48751	1.37933	-0.108934	-0.0282525	0.83235	0.92623	no	u
TCONS_00014798	XLOC_013782	-	chr1:239616455-239616727	SN	LN	OK	0	2.05378	inf	nan	0.0683	0.298045	no	u
TCONS_00014809	XLOC_013790	-	chr1:239971149-239971423	SN	LN	OK	3.07817	0	inf	nan	0.0082	0.109094	no	u
TCONS_00014811	XLOC_013792	-	chr1:240074445-240074659	SN	LN	OK	0	2.39288	inf	nan	0.08275	0.298045	no	u
TCONS_00014816	XLOC_013795	-	chr1:240108416-240108894	SN	LN	OK	0	2.33736	inf	nan	0.01315	0.116249	no	u
TCONS_00014849	XLOC_013828	-	chr1:241422548-241423123	SN	LN	OK	0.139697	1.86209	3.73656	1.5188	0.15565	0.414637	no	u
TCONS_00014874	XLOC_013853	-	chr1:241913930-241914136	SN	LN	OK	0	9.03929	inf	nan	5e-05	0.0067776	yes	u
TCONS_00014897	XLOC_013875	-	chr1:242676386-242676693	SN	LN	OK	0	3.336	inf	nan	0.0119	0.116249	no	u
TCONS_00014905	XLOC_013883	-	chr1:242977333-242977546	SN	LN	OK	0	2.62267	inf	nan	0.0683	0.298045	no	u
TCONS_00014906	XLOC_013884	-	chr1:242992876-242993124	SN	LN	OK	0	2.25253	inf	nan	0.0683	0.298045	no	u
TCONS_00014907	XLOC_013885	-	chr1:243002438-243002745	SN	LN	OK	0.523294	4.85236	3.21299	1.41444	0.2455	0.571357	no	u
TCONS_00014908	XLOC_013886	-	chr1:243024080-243024361	SN	LN	OK	0	3.31334	inf	nan	0.0093	0.114727	no	u
TCONS_00014921	XLOC_013899	-	chr1:243467356-243467562	SN	LN	OK	0.194965	7.00545	5.16719	2.14687	0.246	0.57226	no	u
TCONS_00014926	XLOC_013904	-	chr1:243747671-243747942	SN	LN	OK	2.81584	0	inf	nan	0.0073	0.109094	no	u
TCONS_00014937	XLOC_013915	-	chr1:244204517-244204816	SN	LN	OK	0	2.3354	inf	nan	0.00015	0.0112042	yes	u
TCONS_00014946	XLOC_013924	-	chr1:244494155-244494418	SN	LN	OK	0.305421	1.77005	2.53492	0.941019	0.28885	0.611983	no	u
TCONS_00014986	XLOC_013962	-	chr1:245970107-245970492	SN	LN	OK	0	3.15295	inf	nan	0.0102	0.114727	no	u
TCONS_00014987	XLOC_013963	-	chr1:245981382-245981637	SN	LN	OK	6.30005	0	inf	nan	0.0004	0.0201566	yes	u
TCONS_00014988	XLOC_013964	-	chr1:246093702-246093921	SN	LN	OK	0.183392	4.46393	4.60531	1.82304	0.27665	0.607596	no	u
TCONS_00014989	XLOC_013965	-	chr1:246132270-246132526	SN	LN	OK	0	2.0003	inf	nan	0.08275	0.298045	no	u
TCONS_00014991	XLOC_013967	-	chr1:246225431-246225643	SN	LN	OK	0	3.73297	inf	nan	0.00835	0.109094	no	u
TCONS_00014998	XLOC_013974	-	chr1:246540115-246540463	SN	LN	OK	0	3.47805	inf	nan	0.0142	0.117934	no	u
TCONS_00015004	XLOC_013980	-	chr1:246701266-246701493	SN	LN	OK	2.65393	0	inf	nan	0.052	0.298045	no	u
TCONS_00015013	XLOC_013988	GRMZM2G146486	chr1:246761619-246783180	SN	LN	OK	6.52646	8.29214	0.345444	0.120921	0.6877	0.851121	no	i
TCONS_00015033	XLOC_014008	-	chr1:247263779-247264085	SN	LN	OK	0.262502	2.12985	3.02035	1.17777	0.14535	0.392063	no	u
TCONS_00015034	XLOC_014009	-	chr1:247281297-247281730	SN	LN	OK	0.463774	1.82769	1.97853	0.807043	0.3854	0.692125	no	u
TCONS_00015039	XLOC_014014	-	chr1:247400388-247400695	SN	LN	OK	0.915765	6.06545	2.72757	1.28829	0.248	0.575215	no	u
TCONS_00015040	XLOC_014015	-	chr1:247458731-247458949	SN	LN	OK	9.21166	0.213543	-5.43086	-2.49291	0.2534	0.582137	no	u
TCONS_00015071	XLOC_014044	-	chr1:248754217-248754671	SN	LN	OK	1.06157	6.25483	2.55877	1.37933	0.18895	0.485038	no	u
TCONS_00015076	XLOC_014049	-	chr1:248899390-248899601	SN	LN	OK	3.04552	0	inf	nan	0.03065	0.21143	no	u
TCONS_00015083	XLOC_014055	-	chr1:249123497-249123706	SN	LN	OK	0	3.11834	inf	nan	0.02535	0.190782	no	u
TCONS_00015089	XLOC_014061	-	chr1:249148109-249148547	SN	LN	OK	3.48445	3.18852	-0.128043	-0.0925489	0.9252	0.968756	no	u
TCONS_00015090	XLOC_014062	-	chr1:249151958-249154360	SN	LN	OK	1.51466	0.792863	-0.933848	-0.518995	0.53475	0.753746	no	u
TCONS_00015091	XLOC_014063	-	chr1:249161199-249161527	SN	LN	OK	2.69385	3.97398	0.560917	0.33387	0.71275	0.865113	no	u
TCONS_00015106	XLOC_014078	-	chr1:249590316-249590567	SN	LN	OK	0	2.22561	inf	nan	0.0683	0.298045	no	u
TCONS_00015115	XLOC_014086	-	chr1:249984608-249985221	SN	LN	OK	1.70348	2.43014	0.512554	0.313232	0.75705	0.888707	no	u
TCONS_00015126	XLOC_014097	GRMZM2G023392	chr1:250361626-250364194	SN	LN	OK	0.596478	2.07412	1.79796	0.632998	0.4836	0.730206	no	i
TCONS_00015144	XLOC_014114	-	chr1:250931534-250931832	SN	LN	OK	0	2.18702	inf	nan	0.02535	0.190782	no	u
TCONS_00015159	XLOC_014129	-	chr1:251344374-251344662	SN	LN	OK	0	6.14233	inf	nan	0.0011	0.0345803	yes	u
TCONS_00015163	XLOC_014133	-	chr1:251486982-251487533	SN	LN	OK	0.0728908	2.11218	4.85685	1.87401	0.28705	0.611948	no	u
TCONS_00015166	XLOC_014136	-	chr1:251682334-251682567	SN	LN	OK	0	2.59734	inf	nan	0.05085	0.298045	no	u
TCONS_00015179	XLOC_014149	-	chr1:252335180-252335413	SN	LN	OK	0	2.19775	inf	nan	0.08275	0.298045	no	u
TCONS_00015180	XLOC_014150	-	chr1:252420487-252420855	SN	LN	OK	2.61931	2.78302	0.0874628	0.0490957	0.9626	0.984709	no	u
TCONS_00015185	XLOC_014154	-	chr1:252509865-252510103	SN	LN	OK	0	2.34718	inf	nan	0.0683	0.298045	no	u
TCONS_00015191	XLOC_014160	-	chr1:252795465-252795671	SN	LN	OK	0	2.25982	inf	nan	0.09495	0.298045	no	u
TCONS_00015192	XLOC_014161	AC207347.3_FG005	chr1:252855270-252858023	SN	LN	OK	0.0854528	2.37714	4.79796	0.77998	0.27945	0.607596	no	i
TCONS_00015267	XLOC_014232	-	chr1:255415471-255415709	SN	LN	OK	5.56879	0	inf	nan	0.00055	0.0208892	yes	u
TCONS_00015276	XLOC_014241	-	chr1:255925617-255925829	SN	LN	OK	8.52513	0	inf	nan	0.0006	0.0223386	yes	u
TCONS_00015284	XLOC_014249	-	chr1:256280777-256281074	SN	LN	OK	0	2.66461	inf	nan	0.00835	0.109094	no	u
TCONS_00015310	XLOC_014268	-	chr1:257010243-257010489	SN	LN	OK	0	2.46008	inf	nan	0.05085	0.298045	no	u
TCONS_00015324	XLOC_014282	-	chr1:257798803-257799009	SN	LN	OK	0	2.93777	inf	nan	0.05085	0.298045	no	u
TCONS_00015325	XLOC_014283	-	chr1:257929060-257929282	SN	LN	OK	0	2.30665	inf	nan	0.08275	0.298045	no	u
TCONS_00015346	XLOC_014302	-	chr1:258459470-258459680	SN	LN	OK	6.50255	0	inf	nan	0.00045	0.02032	yes	u
TCONS_00015354	XLOC_014310	-	chr1:258657853-258658076	SN	LN	OK	0	2.50506	inf	nan	0.0683	0.298045	no	u
TCONS_00015357	XLOC_014313	-	chr1:258805068-258805378	SN	LN	OK	2.33203	0	inf	nan	0.006	0.109094	no	u
TCONS_00015364	XLOC_014320	-	chr1:258967752-258968018	SN	LN	OK	0	3.67519	inf	nan	0.0111	0.116249	no	u
TCONS_00015371	XLOC_014327	-	chr1:259198360-259198613	SN	LN	OK	0	2.57602	inf	nan	0.02535	0.190782	no	u
TCONS_00015385	XLOC_014339	GRMZM2G436429	chr1:259432643-259435888	SN	LN	OK	1.24099	4.51139	1.86209	0.818643	0.41435	0.709485	no	i
TCONS_00015393	XLOC_014347	GRMZM2G330453	chr1:259877104-259877607	SN	LN	OK	1.35739	0.832945	-0.704544	-0.30205	0.254	0.582182	no	i
TCONS_00015394	XLOC_014348	GRMZM2G330453	chr1:259877972-259878232	SN	LN	OK	1.23578	4.11809	1.73656	0.74648	0.4495	0.722503	no	i
TCONS_00015410	XLOC_014361	-	chr1:260684507-260684711	SN	LN	OK	2.16564	0	inf	nan	0.09575	0.298045	no	u
TCONS_00015411	XLOC_014362	-	chr1:260726171-260726538	SN	LN	OK	1.75097	0.634228	-1.46508	-0.582532	0.32165	0.640682	no	u
TCONS_00015415	XLOC_014366	-	chr1:260997781-260998047	SN	LN	OK	0.452964	1.9251	2.08746	0.797267	0.3738	0.685564	no	u
TCONS_00015417	XLOC_014368	-	chr1:261106355-261106576	SN	LN	OK	0	2.31709	inf	nan	0.08275	0.298045	no	u
TCONS_00015434	XLOC_014383	-	chr1:261632135-261632392	SN	LN	OK	0.156276	1.99251	3.67243	1.32694	0.40875	0.705183	no	u
TCONS_00015446	XLOC_014395	-	chr1:262092387-262092614	SN	LN	OK	0	3.89645	inf	nan	0.0072	0.109094	no	u
TCONS_00015451	XLOC_014400	-	chr1:262188997-262190989	SN	LN	OK	1.0081	3.27175	1.69842	1.74006	0.08905	0.298045	no	u
TCONS_00015453	XLOC_014402	-	chr1:262192721-262192959	SN	LN	OK	0	3.52077	inf	nan	0.0084	0.109094	no	u
TCONS_00015481	XLOC_014430	-	chr1:263016312-263016524	SN	LN	OK	0	11.6381	inf	nan	5e-05	0.0067776	yes	u
TCONS_00015499	XLOC_014447	-	chr1:263450028-263450306	SN	LN	OK	0	3.18164	inf	nan	0.0072	0.109094	no	u
TCONS_00015501	XLOC_014449	-	chr1:263473390-263473727	SN	LN	OK	0.119178	2.76275	4.53492	1.78437	0.2755	0.607404	no	u
TCONS_00015502	XLOC_014450	-	chr1:263483819-263484077	SN	LN	OK	0	2.16523	inf	nan	0.0683	0.298045	no	u
TCONS_00015510	XLOC_014458	GRMZM5G856436	chr1:263709090-263712453	SN	LN	OK	0.897108	1.11982	0.319909	0.135162	0.2646	0.594805	no	i
TCONS_00015526	XLOC_014472	-	chr1:264238251-264238504	SN	LN	OK	2.0637	0	inf	nan	0.07745	0.298045	no	u
TCONS_00015530	XLOC_014476	-	chr1:264340536-264340761	SN	LN	OK	2.14202	0	inf	nan	0.0881	0.298045	no	u
TCONS_00015531	XLOC_014477	-	chr1:264478005-264478212	SN	LN	OK	0	2.24891	inf	nan	0.09495	0.298045	no	u
TCONS_00015532	XLOC_014478	-	chr1:264498445-264498707	SN	LN	OK	0	4.6197	inf	nan	0.0142	0.117934	no	u
TCONS_00015539	XLOC_014484	-	chr1:264591675-264591880	SN	LN	OK	2.54691	0	inf	nan	0.07745	0.298045	no	u
TCONS_00015544	XLOC_014489	-	chr1:264750834-264751072	SN	LN	OK	2.53127	0	inf	nan	0.052	0.298045	no	u
TCONS_00015545	XLOC_014490	-	chr1:264773555-264773782	SN	LN	OK	0	2.25584	inf	nan	0.08275	0.298045	no	u
TCONS_00015548	XLOC_014492	-	chr1:264783824-264784119	SN	LN	OK	2.31447	3.15609	0.447459	0.226444	0.4318	0.717485	no	u
TCONS_00015569	XLOC_014509	GRMZM2G153706	chr1:265236642-265238475	SN	LN	OK	0.0953986	2.21151	4.53492	0.736308	0.29265	0.616566	no	i
TCONS_00015580	XLOC_014520	-	chr1:265501391-265501596	SN	LN	OK	0	2.27085	inf	nan	0.09495	0.298045	no	u
TCONS_00015582	XLOC_014522	-	chr1:265531270-265531480	SN	LN	OK	2.29502	0	inf	nan	0.0881	0.298045	no	u
TCONS_00015585	XLOC_014525	-	chr1:265720239-265720512	SN	LN	OK	0.147117	2.21678	3.91343	1.44625	0.3437	0.66186	no	u
TCONS_00015599	XLOC_014537	-	chr1:266817418-266817685	SN	LN	OK	0	2.09224	inf	nan	0.0683	0.298045	no	u
TCONS_00015602	XLOC_014540	-	chr1:266829299-266831877	SN	LN	OK	2.17096	0	inf	nan	0.21445	0.529494	no	u
TCONS_00015609	XLOC_014547	-	chr1:266982113-266982404	SN	LN	OK	0	2.71955	inf	nan	0.00835	0.109094	no	u
TCONS_00015647	XLOC_014583	-	chr1:268472239-268472441	SN	LN	OK	0	2.99594	inf	nan	0.05085	0.298045	no	u
TCONS_00015662	XLOC_014598	-	chr1:268876645-268876980	SN	LN	OK	0	2.2234	inf	nan	0.0085	0.109094	no	u
TCONS_00015667	XLOC_014603	-	chr1:269147106-269147386	SN	LN	OK	1.72126	0.332517	-2.37197	-0.898308	0.33235	0.650734	no	u
TCONS_00015674	XLOC_014609	-	chr1:269335675-269335927	SN	LN	OK	3.02815	0	inf	nan	0.0073	0.109094	no	u
TCONS_00015679	XLOC_014613	-	chr1:269373728-269373947	SN	LN	OK	0.183392	2.97595	4.02035	1.50043	0.29445	0.617932	no	u
TCONS_00015684	XLOC_014617	-	chr1:269433749-269434003	SN	LN	OK	2.52994	0	inf	nan	0.03065	0.21143	no	u
TCONS_00015685	XLOC_014618	-	chr1:269538764-269538982	SN	LN	OK	3.68466	0	inf	nan	0.00835	0.109094	no	u
TCONS_00015721	XLOC_014653	-	chr1:271022128-271022349	SN	LN	OK	0	3.37031	inf	nan	0.0085	0.109094	no	u
TCONS_00015726	XLOC_014658	GRMZM2G179473	chr1:271187205-271196143	SN	LN	OK	1.56322	5.71451	1.87011	0.862665	0.30395	0.628035	no	i
TCONS_00015754	XLOC_014682	-	chr1:272613074-272613343	SN	LN	OK	0	2.76891	inf	nan	0.0085	0.109094	no	u
TCONS_00015766	XLOC_014693	-	chr1:272911604-272912596	SN	LN	OK	1.49801	1.6894	0.173465	0.125854	0.9044	0.959446	no	u
TCONS_00015777	XLOC_014702	-	chr1:273434749-273435067	SN	LN	OK	0	2.34226	inf	nan	0.0085	0.109094	no	u
TCONS_00015790	XLOC_014714	GRMZM2G416426	chr1:273943493-273951378	SN	LN	OK	1.8961	0.199796	-3.24644	-0.512279	0.50885	0.740362	no	i
TCONS_00015791	XLOC_014715	-	chr1:273958363-273958708	SN	LN	OK	2.91035	3.64323	0.324025	0.169761	0.87635	0.947834	no	u
TCONS_00015811	XLOC_014732	-	chr1:274794433-274795173	SN	LN	OK	1.08548	1.00654	-0.108934	-0.054377	0.9445	0.976291	no	u
TCONS_00015813	XLOC_014734	-	chr1:274796131-274796858	SN	LN	OK	0.883914	1.3447	0.605311	0.305287	0.4433	0.720797	no	u
TCONS_00015815	XLOC_014736	-	chr1:274798062-274799569	SN	LN	OK	0.612969	1.69899	1.47079	0.996554	0.29825	0.62174	no	u
TCONS_00015818	XLOC_014739	-	chr1:274896017-274896315	SN	LN	OK	0	2.34324	inf	nan	0.00015	0.0112042	yes	u
TCONS_00015830	XLOC_014750	GRMZM2G149775	chr1:275151303-275153562	SN	LN	OK	1.00157	1.16091	0.212994	0.0779349	0.59175	0.791676	no	i
TCONS_00015839	XLOC_014758	GRMZM2G009895	chr1:275451871-275456051	SN	LN	OK	2.47449	0	inf	nan	0.20745	0.519908	no	i
TCONS_00015841	XLOC_014760	-	chr1:275540859-275541087	SN	LN	OK	0.176153	2.85848	4.02035	1.50043	0.29445	0.617932	no	u
TCONS_00015864	XLOC_014781	GRMZM2G009843	chr1:276270647-276274872	SN	LN	OK	0	2.04626	inf	nan	0.234	0.5555	no	i
TCONS_00015875	XLOC_014789	-	chr1:276435233-276435434	SN	LN	OK	0	3.70566	inf	nan	0.0085	0.109094	no	u
TCONS_00015899	XLOC_014809	-	chr1:276940019-276940302	SN	LN	OK	0	2.13845	inf	nan	0.05085	0.298045	no	u
TCONS_00015918	XLOC_014825	GRMZM2G032339	chr1:277232663-277232896	SN	LN	OK	0	9.59019	inf	nan	0.0001	0.0112042	yes	i
TCONS_00015928	XLOC_014835	-	chr1:277594704-277594967	SN	LN	OK	3.81776	0	inf	nan	0.0102	0.114727	no	u
TCONS_00015959	XLOC_014865	GRMZM2G029536	chr1:278584844-278585065	SN	LN	OK	0	2.31709	inf	nan	0.08275	0.298045	no	i
TCONS_00015965	XLOC_014870	-	chr1:279021942-279022380	SN	LN	OK	2.2924	0	inf	nan	0.0102	0.114727	no	u
TCONS_00015971	XLOC_014875	-	chr1:279337915-279338150	SN	LN	OK	3.75992	0	inf	nan	0.00775	0.109094	no	u
TCONS_00015972	XLOC_014876	-	chr1:279355346-279356490	SN	LN	OK	2.31709	1.18009	-0.973419	-0.779982	0.4057	0.705183	no	u
TCONS_00015994	XLOC_014896	-	chr1:280166371-280166647	SN	LN	OK	2.03724	0	inf	nan	0.06055	0.298045	no	u
TCONS_00015996	XLOC_014898	-	chr1:280202591-280202884	SN	LN	OK	0	2.06546	inf	nan	0.05085	0.298045	no	u
TCONS_00016004	XLOC_014906	-	chr1:280321623-280321904	SN	LN	OK	0	3.479	inf	nan	0.0111	0.116249	no	u
TCONS_00016010	XLOC_014912	-	chr1:280699039-280699240	SN	LN	OK	0	2.77925	inf	nan	0.0683	0.298045	no	u
TCONS_00016022	XLOC_014924	-	chr1:281067764-281068336	SN	LN	OK	0.842577	2.68571	1.67243	0.85396	0.3106	0.634535	no	u
TCONS_00016025	XLOC_014927	-	chr1:281220583-281220886	SN	LN	OK	1.45806	2.30457	0.660453	0.286637	0.21365	0.528392	no	u
TCONS_00016033	XLOC_014935	-	chr1:281454264-281454589	SN	LN	OK	0.61789	2.43505	1.97853	0.807043	0.3854	0.692125	no	u
TCONS_00016048	XLOC_014949	-	chr1:282209493-282209834	SN	LN	OK	1.88447	0.136517	-3.78701	-1.49269	0.315	0.635008	no	u
TCONS_00016056	XLOC_014957	-	chr1:282460208-282460427	SN	LN	OK	2.56749	0	inf	nan	0.06055	0.298045	no	u
TCONS_00016080	XLOC_014977	-	chr1:283424908-283425207	SN	LN	OK	0.268648	3.42526	3.67243	1.52437	0.1533	0.409899	no	u
TCONS_00016088	XLOC_014985	-	chr1:283785573-283785792	SN	LN	OK	0	3.40109	inf	nan	0.0085	0.109094	no	u
TCONS_00016104	XLOC_015000	-	chr1:284271995-284272293	SN	LN	OK	2.83027	0.156216	-4.17932	-1.72222	0.28355	0.609273	no	u
TCONS_00016111	XLOC_015007	-	chr1:284816118-284816377	SN	LN	OK	8.06358	0	inf	nan	5e-05	0.0067776	yes	u
TCONS_00016131	XLOC_015025	-	chr1:285300710-285300975	SN	LN	OK	0	2.63504	inf	nan	0.00015	0.0112042	yes	u
TCONS_00016132	XLOC_015026	-	chr1:285305122-285305514	SN	LN	OK	2.25404	0	inf	nan	0.00775	0.109094	no	u
TCONS_00016145	XLOC_015039	-	chr1:286001894-286006566	SN	LN	OK	0.836255	1.57183	0.910431	0.709488	0.49475	0.734104	no	u
TCONS_00016152	XLOC_015044	-	chr1:286092664-286092888	SN	LN	OK	5.37895	0	inf	nan	0.0129	0.116249	no	u
TCONS_00016157	XLOC_015049	-	chr1:286386830-286387108	SN	LN	OK	0	3.684	inf	nan	0.0119	0.116249	no	u
TCONS_00016164	XLOC_015053	-	chr1:286548549-286548796	SN	LN	OK	2.11383	0	inf	nan	0.07745	0.298045	no	u
TCONS_00016165	XLOC_015054	-	chr1:286573839-286574279	SN	LN	OK	0.182558	3.38563	4.21299	1.85466	0.1016	0.298045	no	u
TCONS_00016198	XLOC_015083	-	chr1:287529073-287529294	SN	LN	OK	0	2.10644	inf	nan	0.09495	0.298045	no	u
TCONS_00016208	XLOC_015092	GRMZM2G052471	chr1:287702279-287705643	SN	LN	OK	4.04154	0.731955	-2.46508	-0.4129	0.5178	0.744528	no	i
TCONS_00016247	XLOC_015127	-	chr1:289130914-289131185	SN	LN	OK	6.96551	3.09204	-1.17167	-0.729204	0.41375	0.708897	no	u
TCONS_00016255	XLOC_015135	-	chr1:289345992-289346266	SN	LN	OK	0.14658	2.03879	3.79796	1.38741	0.3792	0.68625	no	u
TCONS_00016262	XLOC_015141	-	chr1:289540183-289540505	SN	LN	OK	2.1204	0	inf	nan	0.0133	0.116249	no	u
TCONS_00016284	XLOC_015159	-	chr1:290007180-290007578	SN	LN	OK	2.01823	0	inf	nan	0.00835	0.109094	no	u
TCONS_00016294	XLOC_015168	GRMZM2G022662	chr1:290210533-290232387	SN	LN	OK	2.00045	0	inf	nan	0.14725	0.396279	no	i
TCONS_00016295	XLOC_015169	-	chr1:290269482-290269758	SN	LN	OK	0.436552	3.03602	2.79796	1.15465	0.28535	0.609847	no	u
TCONS_00016299	XLOC_015173	-	chr1:290366037-290370387	SN	LN	OK	3.67233	3.35731	-0.129389	-0.0944582	0.92675	0.969402	no	u
TCONS_00016300	XLOC_015174	-	chr1:290370574-290371453	SN	LN	OK	1.0509	1.95954	0.898885	0.557048	0.59375	0.793042	no	u
TCONS_00016321	XLOC_015191	-	chr1:290754295-290754918	SN	LN	OK	1.28934	1.6439	0.350497	0.187026	0.8484	0.933715	no	u
TCONS_00016328	XLOC_015198	-	chr1:290803309-290803598	SN	LN	OK	0	2.25513	inf	nan	0.02535	0.190782	no	u
TCONS_00016341	XLOC_015209	-	chr1:291255375-291255636	SN	LN	OK	3.23149	0	inf	nan	0.0082	0.109094	no	u
TCONS_00016348	XLOC_015216	-	chr1:291544983-291545187	SN	LN	OK	0	2.51018	inf	nan	0.08275	0.298045	no	u
TCONS_00016405	XLOC_015269	-	chr1:293232785-293233045	SN	LN	OK	0	2.86476	inf	nan	0.0085	0.109094	no	u
TCONS_00016427	XLOC_015288	-	chr1:294215754-294216878	SN	LN	OK	2.57271	3.76892	0.550863	0.594991	0.5536	0.76542	no	u
TCONS_00016448	XLOC_015306	-	chr1:295135738-295135980	SN	LN	OK	0	2.88548	inf	nan	0.00015	0.0112042	yes	u
TCONS_00016464	XLOC_015320	GRMZM2G156756	chr1:295501928-295508963	SN	LN	OK	1.94211	0.810389	-1.26094	-0.212697	0.67855	0.846146	no	i
TCONS_00016469	XLOC_015324	-	chr1:295548746-295548988	SN	LN	OK	0	2.69311	inf	nan	0.02535	0.190782	no	u
TCONS_00016470	XLOC_015325	-	chr1:295549921-295550353	SN	LN	OK	2.41721	1.40088	-0.787006	-0.382366	0.45765	0.723939	no	u
TCONS_00016483	XLOC_015337	-	chr1:295954303-295954542	SN	LN	OK	0	2.53214	inf	nan	0.05085	0.298045	no	u
TCONS_00016492	XLOC_015346	-	chr1:296131625-296132103	SN	LN	OK	0	2.72692	inf	nan	0.00055	0.0208892	yes	u
TCONS_00016500	XLOC_015354	-	chr1:296499916-296500123	SN	LN	OK	0	5.84716	inf	nan	0.0142	0.117934	no	u
TCONS_00016519	XLOC_015368	GRMZM5G881369	chr1:296974533-296979612	SN	LN	OK	2.39064	6.46561	1.43539	0.774849	0.2076	0.520175	no	i
TCONS_00016541	XLOC_015388	-	chr1:297316808-297317091	SN	LN	OK	0.70959	1.97395	1.47603	0.569323	0.3955	0.700781	no	u
TCONS_00016547	XLOC_015392	-	chr1:297536435-297536723	SN	LN	OK	0	4.68756	inf	nan	0.00045	0.02032	yes	u
TCONS_00016567	XLOC_015410	GRMZM2G301805	chr1:297990166-297996039	SN	LN	OK	1.2238	1.86983	0.611543	0.178227	0.76585	0.893625	no	i
TCONS_00016580	XLOC_015421	-	chr1:298356001-298356227	SN	LN	OK	0	4.73763	inf	nan	0.01085	0.116249	no	u
TCONS_00016593	XLOC_015433	-	chr1:298627841-298628094	SN	LN	OK	3.01618	0	inf	nan	0.0073	0.109094	no	u
TCONS_00016594	XLOC_015434	-	chr1:298653978-298654301	SN	LN	OK	2.98423	0.144125	-4.37197	-1.83876	0.2882	0.611983	no	u
TCONS_00016607	XLOC_015447	-	chr1:298979610-298979833	SN	LN	OK	0	2.2963	inf	nan	0.08275	0.298045	no	u
TCONS_00016634	XLOC_015470	-	chr1:299878742-299879033	SN	LN	OK	0	4.47927	inf	nan	0.00055	0.0208892	yes	u
TCONS_00016656	XLOC_015488	GRMZM2G391815	chr1:300606935-300610009	SN	LN	OK	2.50236	0.435069	-2.52397	-0.735587	0.3821	0.689522	no	i
TCONS_00016659	XLOC_015491	-	chr1:300800123-300800366	SN	LN	OK	0	4.78934	inf	nan	0.0149	0.121856	no	u
TCONS_00016672	XLOC_015504	-	chr1:301283850-301284109	SN	LN	OK	7.13317	0	inf	nan	0.0007	0.0236545	yes	u
TCONS_00016673	XLOC_015505	-	chr1:301317797-301318056	SN	LN	OK	0.775344	3.2353	2.06099	0.848201	0.38815	0.693884	no	u
TCONS_00016676	XLOC_015507	GRMZM2G007025	chr1:2871511-2894252	SN	LN	OK	1.73009	1.1459	-0.594361	-0.0652958	0.811	0.916813	no	i
TCONS_00016679	XLOC_015510	GRMZM2G087600	chr1:40419747-40429395	SN	LN	OK	0.533472	2.12003	1.9906	0.27433	0.557	0.767866	no	i
TCONS_00016681	XLOC_015512	GRMZM2G326643	chr1:116022659-116097243	SN	LN	OK	0	3.13132	inf	nan	0.06865	0.298045	no	i
TCONS_00016688	XLOC_015519	GRMZM2G074404	chr1:287776725-287791043	SN	LN	OK	1.21297	4.8427	1.99727	0.255089	0.52765	0.749528	no	i
TCONS_00016708	XLOC_015539	-	chr10:1303692-1303935	SN	LN	OK	0	2.10731	inf	nan	0.08275	0.298045	no	u
TCONS_00016710	XLOC_015541	-	chr10:1353138-1353361	SN	LN	OK	0	2.92257	inf	nan	0.02535	0.190782	no	u
TCONS_00016742	XLOC_015572	-	chr10:2032792-2033215	SN	LN	OK	0.284843	1.76085	2.62803	1.0637	0.2898	0.613416	no	u
TCONS_00016754	XLOC_015582	-	chr10:2250278-2250585	SN	LN	OK	2.74729	0.303273	-3.17932	-1.31253	0.21145	0.526163	no	u
TCONS_00016773	XLOC_015597	-	chr10:2791135-2791462	SN	LN	OK	1.84233	0.569448	-1.6939	-0.654194	0.35915	0.674407	no	u
TCONS_00016786	XLOC_015608	-	chr10:3124251-3124476	SN	LN	OK	0	3.93109	inf	nan	0.0072	0.109094	no	u
TCONS_00016795	XLOC_015615	-	chr10:3272057-3272278	SN	LN	OK	0	3.58095	inf	nan	0.00835	0.109094	no	u
TCONS_00016803	XLOC_015623	-	chr10:3367938-3368211	SN	LN	OK	2.50098	0	inf	nan	0.0133	0.116249	no	u
TCONS_00016807	XLOC_015627	-	chr10:3455128-3455353	SN	LN	OK	6.06905	0	inf	nan	0.00045	0.02032	yes	u
TCONS_00016809	XLOC_015629	-	chr10:3645675-3645906	SN	LN	OK	0	5.03813	inf	nan	0.0149	0.121856	no	u
TCONS_00016813	XLOC_015633	-	chr10:3979462-3979856	SN	LN	OK	0.713553	1.41784	0.990601	0.391251	0.40745	0.705183	no	u
TCONS_00016817	XLOC_015636	-	chr10:4002081-4002538	SN	LN	OK	3.16381	5.80631	0.875959	0.720274	0.46195	0.723939	no	u
TCONS_00016819	XLOC_015638	-	chr10:4005745-4006422	SN	LN	OK	0.949195	2.54422	1.42245	0.77922	0.24015	0.564771	no	u
TCONS_00016851	XLOC_015667	-	chr10:4754392-4754641	SN	LN	OK	0	2.24349	inf	nan	0.0683	0.298045	no	u
TCONS_00016871	XLOC_015687	-	chr10:5570852-5571098	SN	LN	OK	0	2.27085	inf	nan	0.0683	0.298045	no	u
TCONS_00016908	XLOC_015722	-	chr10:6887270-6887733	SN	LN	OK	0	2.0109	inf	nan	0.0093	0.114727	no	u
TCONS_00016914	XLOC_015725	-	chr10:7004434-7004731	SN	LN	OK	0	2.03765	inf	nan	0.05085	0.298045	no	u
TCONS_00016919	XLOC_015730	-	chr10:7133619-7133866	SN	LN	OK	0	9.42356	inf	nan	0.00015	0.0112042	yes	u
TCONS_00016938	XLOC_015749	-	chr10:8060030-8060302	SN	LN	OK	2.65783	0	inf	nan	0.006	0.109094	no	u
TCONS_00016939	XLOC_015750	-	chr10:8088589-8088895	SN	LN	OK	0.656255	1.67345	1.3505	0.514591	0.4312	0.71712	no	u
TCONS_00016952	XLOC_015761	-	chr10:8608657-8608889	SN	LN	OK	0	2.20722	inf	nan	0.08275	0.298045	no	u
TCONS_00016958	XLOC_015767	-	chr10:8800496-8800825	SN	LN	OK	0.244151	2.68843	3.46092	1.41849	0.14305	0.387258	no	u
TCONS_00016965	XLOC_015774	-	chr10:8985882-8986134	SN	LN	OK	0	3.14044	inf	nan	0.00835	0.109094	no	u
TCONS_00016967	XLOC_015776	-	chr10:9063168-9063404	SN	LN	OK	0	2.56433	inf	nan	0.05085	0.298045	no	u
TCONS_00016973	XLOC_015782	-	chr10:9268177-9268584	SN	LN	OK	2.07228	0.114379	-4.17932	-1.72222	0.28355	0.609273	no	u
TCONS_00016980	XLOC_015788	GRMZM2G118316	chr10:9366092-9382809	SN	LN	OK	0	2.02402	inf	nan	0.22385	0.541772	no	i
TCONS_00016984	XLOC_015792	-	chr10:9753226-9754164	SN	LN	OK	1.75552	3.32517	0.921531	0.78438	0.41315	0.708292	no	u
TCONS_00017016	XLOC_015821	-	chr10:11195881-11196248	SN	LN	OK	0	3.29799	inf	nan	0.0142	0.117934	no	u
TCONS_00017017	XLOC_015822	-	chr10:11206778-11207025	SN	LN	OK	6.1789	0	inf	nan	0.0009	0.0289012	yes	u
TCONS_00017024	XLOC_015829	GRMZM2G036534	chr10:11755725-11760855	SN	LN	OK	0	2.23451	inf	nan	0.2131	0.527632	no	i
TCONS_00017029	XLOC_015834	-	chr10:12013437-12013696	SN	LN	OK	1.55069	0.539217	-1.52397	-0.558459	0.4542	0.72336	no	u
TCONS_00017030	XLOC_015835	-	chr10:12060951-12061153	SN	LN	OK	0	2.53503	inf	nan	0.08275	0.298045	no	u
TCONS_00017034	XLOC_015838	-	chr10:12193165-12193370	SN	LN	OK	7.2489	0	inf	nan	0.00055	0.0208892	yes	u
TCONS_00017037	XLOC_015841	-	chr10:12367147-12367604	SN	LN	OK	0	2.34897	inf	nan	0.1692	0.443808	no	u
TCONS_00017040	XLOC_015844	-	chr10:12631221-12631465	SN	LN	OK	2.79823	0	inf	nan	0.0133	0.116249	no	u
TCONS_00017048	XLOC_015852	-	chr10:12926516-12926834	SN	LN	OK	1.89447	1.90308	0.00654285	0.00291186	0.2176	0.531652	no	u
TCONS_00017053	XLOC_015857	-	chr10:13146758-13147055	SN	LN	OK	0	3.13484	inf	nan	0.0093	0.114727	no	u
TCONS_00017057	XLOC_015861	-	chr10:13200459-13200733	SN	LN	OK	3.51791	0	inf	nan	0.01055	0.114727	no	u
TCONS_00017080	XLOC_015884	-	chr10:14192048-14192337	SN	LN	OK	0	3.22162	inf	nan	0.0093	0.114727	no	u
TCONS_00017081	XLOC_015885	-	chr10:14252065-14252287	SN	LN	OK	0	2.30665	inf	nan	0.08275	0.298045	no	u
TCONS_00017096	XLOC_015900	-	chr10:14978515-14978731	SN	LN	OK	0.371878	4.09488	3.46092	1.41849	0.14305	0.387258	no	u
TCONS_00017105	XLOC_015907	GRMZM5G862959	chr10:15213777-15247491	SN	LN	OK	2.95074	0	inf	nan	0.19475	0.496461	no	i
TCONS_00017106	XLOC_015908	GRMZM5G862959	chr10:15213777-15247491	SN	LN	OK	7.04611	0.816708	-3.10893	-0.552571	0.35275	0.671649	no	i
TCONS_00017112	XLOC_015913	-	chr10:15641305-15641810	SN	LN	OK	2.6245	0.368732	-2.8314	-1.23923	0.2623	0.591396	no	u
TCONS_00017119	XLOC_015918	-	chr10:15918497-15918799	SN	LN	OK	0	2.3122	inf	nan	0.00015	0.0112042	yes	u
TCONS_00017144	XLOC_015940	-	chr10:16759132-16759351	SN	LN	OK	0	2.33825	inf	nan	0.08275	0.298045	no	u
TCONS_00017152	XLOC_015947	-	chr10:17163628-17163926	SN	LN	OK	4.17801	0	inf	nan	0.01405	0.117807	no	u
TCONS_00017159	XLOC_015954	-	chr10:17526632-17526876	SN	LN	OK	0	2.09867	inf	nan	0.08275	0.298045	no	u
TCONS_00017165	XLOC_015960	-	chr10:17916029-17916262	SN	LN	OK	0	4.3955	inf	nan	0.0119	0.116249	no	u
TCONS_00017176	XLOC_015971	-	chr10:18354987-18355199	SN	LN	OK	6.8201	5.48967	-0.313075	-0.185192	0.852	0.935796	no	u
TCONS_00017190	XLOC_015985	-	chr10:19024587-19025031	SN	LN	OK	0.0904568	2.72604	4.91343	1.89266	0.28695	0.611899	no	u
TCONS_00017208	XLOC_016003	-	chr10:19591472-19593777	SN	LN	OK	1.69015	1.53492	-0.138992	-0.157503	0.8683	0.943825	no	u
TCONS_00017211	XLOC_016006	-	chr10:19595371-19596061	SN	LN	OK	1.98572	0.816708	-1.28177	-0.638047	0.34035	0.660393	no	u
TCONS_00017220	XLOC_016014	-	chr10:19908040-19908260	SN	LN	OK	2.73837	0	inf	nan	0.052	0.298045	no	u
TCONS_00017224	XLOC_016018	-	chr10:19974811-19975088	SN	LN	OK	0	2.52089	inf	nan	0.00015	0.0112042	yes	u
TCONS_00017263	XLOC_016055	-	chr10:21116094-21116355	SN	LN	OK	0	2.14034	inf	nan	0.0683	0.298045	no	u
TCONS_00017266	XLOC_016058	-	chr10:21276373-21276585	SN	LN	OK	2.46281	0	inf	nan	0.07745	0.298045	no	u
TCONS_00017275	XLOC_016067	-	chr10:21557475-21557680	SN	LN	OK	2.35099	0	inf	nan	0.0881	0.298045	no	u
TCONS_00017277	XLOC_016069	-	chr10:21594051-21594278	SN	LN	OK	0	2.25584	inf	nan	0.08275	0.298045	no	u
TCONS_00017285	XLOC_016076	-	chr10:21811757-21813136	SN	LN	OK	0.943998	2.58624	1.454	0.636166	0.4645	0.724084	no	u
TCONS_00017286	XLOC_016077	-	chr10:21811757-21813136	SN	LN	OK	0.543475	3.52765	2.69842	1.30632	0.24205	0.568084	no	u
TCONS_00017290	XLOC_016081	-	chr10:21827394-21827764	SN	LN	OK	0.108548	2.13889	4.30046	1.65131	0.26825	0.599346	no	u
TCONS_00017299	XLOC_016090	-	chr10:22186536-22186753	SN	LN	OK	4.99722	0.214527	-4.54189	-1.87675	0.2948	0.61807	no	u
TCONS_00017303	XLOC_016094	-	chr10:22320133-22320358	SN	LN	OK	0	4.13799	inf	nan	0.0093	0.114727	no	u
TCONS_00017315	XLOC_016106	GRMZM2G304915	chr10:22864073-22881358	SN	LN	OK	0	2.29888	inf	nan	0.1414	0.383718	no	i
TCONS_00017325	XLOC_016116	-	chr10:23112957-23113329	SN	LN	OK	0	3.12852	inf	nan	0.0149	0.121856	no	u
TCONS_00017327	XLOC_016118	-	chr10:23129720-23130584	SN	LN	OK	0.97618	1.23924	0.344238	0.179988	0.8553	0.937023	no	u
TCONS_00017338	XLOC_016128	-	chr10:23390295-23391149	SN	LN	OK	5.36131	4.08832	-0.391078	-0.450307	0.66405	0.837635	no	u
TCONS_00017351	XLOC_016141	-	chr10:23993739-23994023	SN	LN	OK	2.40411	0.983501	-1.28951	-0.523762	0.2918	0.615868	no	u
TCONS_00017358	XLOC_016148	-	chr10:24503803-24504032	SN	LN	OK	10.3476	0	inf	nan	0.0001	0.0112042	yes	u
TCONS_00017363	XLOC_016153	-	chr10:24671785-24672018	SN	LN	OK	4.99881	0.599387	-3.06002	-1.24071	0.3242	0.643153	no	u
TCONS_00017377	XLOC_016167	-	chr10:25285520-25285765	SN	LN	OK	0.32786	2.85014	3.11988	1.22935	0.0944	0.298045	no	u
TCONS_00017386	XLOC_016175	GRMZM2G054393	chr10:25565287-25575347	SN	LN	OK	2.18708	0	inf	nan	0.21905	0.533594	no	i
TCONS_00017390	XLOC_016179	-	chr10:25702128-25702331	SN	LN	OK	2.37416	0	inf	nan	0.0881	0.298045	no	u
TCONS_00017391	XLOC_016180	-	chr10:25724137-25724347	SN	LN	OK	0	2.43846	inf	nan	0.08275	0.298045	no	u
TCONS_00017398	XLOC_016186	-	chr10:25855345-25855890	SN	LN	OK	3.35856	0.162203	-4.37197	-0.749571	0.2946	0.618066	no	u
TCONS_00017400	XLOC_016188	-	chr10:25956244-25956454	SN	LN	OK	0	3.9902	inf	nan	0.0084	0.109094	no	u
TCONS_00017404	XLOC_016192	GRMZM2G014376	chr10:25983462-25988233	SN	LN	OK	1.58389	0.655667	-1.27243	-0.170788	0.66615	0.838911	no	i
TCONS_00017417	XLOC_016203	-	chr10:26538341-26538812	SN	LN	OK	0	2.37209	inf	nan	0.01315	0.116249	no	u
TCONS_00017420	XLOC_016206	-	chr10:26664591-26665352	SN	LN	OK	0.474987	1.83518	1.94996	0.926585	0.3122	0.634972	no	u
TCONS_00017421	XLOC_016207	-	chr10:26665464-26665755	SN	LN	OK	0	2.87953	inf	nan	0.0084	0.109094	no	u
TCONS_00017423	XLOC_016209	-	chr10:26670506-26670743	SN	LN	OK	1.8641	2.16066	0.212994	0.0875036	0.4001	0.705095	no	u
TCONS_00017432	XLOC_016218	-	chr10:26888064-26888267	SN	LN	OK	3.16554	0	inf	nan	0.03065	0.21143	no	u
TCONS_00017437	XLOC_016223	-	chr10:26946559-26947205	SN	LN	OK	0.310858	3.24281	3.38292	1.55919	0.23705	0.55972	no	u
TCONS_00017444	XLOC_016229	-	chr10:27081535-27081924	SN	LN	OK	0.103246	2.9918	4.85685	1.87401	0.28705	0.611948	no	u
TCONS_00017453	XLOC_016237	-	chr10:27423375-27423627	SN	LN	OK	0	2.03205	inf	nan	0.08275	0.298045	no	u
TCONS_00017462	XLOC_016246	-	chr10:28161502-28161725	SN	LN	OK	0	2.2963	inf	nan	0.08275	0.298045	no	u
TCONS_00017470	XLOC_016254	-	chr10:28471489-28471763	SN	LN	OK	0	2.20869	inf	nan	0.05085	0.298045	no	u
TCONS_00017478	XLOC_016262	-	chr10:29051888-29052312	SN	LN	OK	3.69422	0	inf	nan	0.0007	0.0236545	yes	u
TCONS_00017479	XLOC_016263	-	chr10:29125534-29125899	SN	LN	OK	0.22007	5.35671	4.60531	2.07491	0.0947	0.298045	no	u
TCONS_00017482	XLOC_016266	-	chr10:29194188-29194470	SN	LN	OK	2.13632	0	inf	nan	0.052	0.298045	no	u
TCONS_00017489	XLOC_016273	-	chr10:29606928-29607202	SN	LN	OK	4.10423	0	inf	nan	0.01255	0.116249	no	u
TCONS_00017497	XLOC_016280	-	chr10:29801332-29801534	SN	LN	OK	5.56712	0	inf	nan	0.01255	0.116249	no	u
TCONS_00017503	XLOC_016284	-	chr10:29994817-29995426	SN	LN	OK	1.31898	3.82203	1.53492	0.950612	0.31195	0.634972	no	u
TCONS_00017517	XLOC_016297	-	chr10:30444283-30444539	SN	LN	OK	4.54969	0	inf	nan	0.0154	0.123453	no	u
TCONS_00017520	XLOC_016299	-	chr10:30457344-30457775	SN	LN	OK	0.0931852	4.21239	5.4984	2.26876	0.24715	0.573763	no	u
TCONS_00017532	XLOC_016309	-	chr10:31062554-31062788	SN	LN	OK	0	2.98413	inf	nan	0.00015	0.0112042	yes	u
TCONS_00017533	XLOC_016310	-	chr10:31129225-31130085	SN	LN	OK	0.793916	3.95154	2.31536	1.41477	0.0364	0.248845	no	u
TCONS_00017538	XLOC_016315	-	chr10:31148952-31150339	SN	LN	OK	6.4495	2.94492	-1.13096	-0.869972	0.3408	0.660747	no	u
TCONS_00017540	XLOC_016317	GRMZM2G316595	chr10:31180945-31181191	SN	LN	OK	0	2.46008	inf	nan	0.05085	0.298045	no	i
TCONS_00017544	XLOC_016321	-	chr10:31269813-31270031	SN	LN	OK	2.7635	0	inf	nan	0.052	0.298045	no	u
TCONS_00017545	XLOC_016322	-	chr10:31294528-31294746	SN	LN	OK	0	3.41669	inf	nan	0.0085	0.109094	no	u
TCONS_00017552	XLOC_016329	-	chr10:31606041-31606280	SN	LN	OK	0	3.70082	inf	nan	0.0072	0.109094	no	u
TCONS_00017572	XLOC_016349	-	chr10:32218446-32218674	SN	LN	OK	0	6.53366	inf	nan	0.00065	0.0233515	yes	u
TCONS_00017575	XLOC_016352	-	chr10:32417331-32417815	SN	LN	OK	1.50745	1.24805	-0.272433	-0.112138	0.3386	0.658671	no	u
TCONS_00017578	XLOC_016355	-	chr10:32576308-32576595	SN	LN	OK	2.0991	0.162203	-3.6939	-1.43636	0.3584	0.674164	no	u
TCONS_00017580	XLOC_016357	-	chr10:32607433-32607691	SN	LN	OK	0	2.88697	inf	nan	0.0085	0.109094	no	u
TCONS_00017581	XLOC_016358	-	chr10:32615677-32615925	SN	LN	OK	0	4.31736	inf	nan	0.01085	0.116249	no	u
TCONS_00017600	XLOC_016377	-	chr10:33468819-33469129	SN	LN	OK	1.94336	0.150169	-3.6939	-1.43636	0.3584	0.674164	no	u
TCONS_00017626	XLOC_016403	-	chr10:34311697-34312018	SN	LN	OK	5.00471	0	inf	nan	0.0004	0.0201566	yes	u
TCONS_00017629	XLOC_016406	-	chr10:34420221-34420561	SN	LN	OK	0.118126	2.60146	4.46092	1.74223	0.26935	0.600512	no	u
TCONS_00017630	XLOC_016407	-	chr10:34426528-34426809	SN	LN	OK	0	5.79834	inf	nan	0.00075	0.0250607	yes	u
TCONS_00017633	XLOC_016410	GRMZM2G325643	chr10:34507284-34514189	SN	LN	OK	1.65241	1.80889	0.130532	0.0591855	0.6554	0.832287	no	i
TCONS_00017651	XLOC_016427	-	chr10:35158305-35158632	SN	LN	OK	1.84233	0.284724	-2.6939	-1.04922	0.26095	0.590077	no	u
TCONS_00017653	XLOC_016429	-	chr10:35207610-35207829	SN	LN	OK	0	2.33825	inf	nan	0.08275	0.298045	no	u
TCONS_00017656	XLOC_016432	-	chr10:35357056-35357484	SN	LN	OK	0	2.17534	inf	nan	0.0093	0.114727	no	u
[truncated: 5,249 more rows]

## Sheet: annotated_RNAs_exp
Isoform_id	Gene_id	Gene	Locus	Sample_1	Sample_2	Status	Value_1	Value_2	Log2(fold_change)	Test_stat	P_value	q_value	Significant	Class_code
TCONS_00000007	XLOC_000007	GRMZM5G809743	chr1:143289-145665	SN	LN	OK	4.41183	7.8371	0.828944	1.28348	0.2019	0.509346	no	=
TCONS_00000037	XLOC_000037	GRMZM2G172183	chr1:983360-991083	SN	LN	OK	6.77125	8.72055	0.364997	0.546747	0.5796	0.783778	no	=
TCONS_00000038	XLOC_000038	GRMZM2G073979	chr1:994875-997693	SN	LN	OK	9.71258	11.349	0.224644	0.355508	0.71195	0.864786	no	=
TCONS_00000039	XLOC_000039	GRMZM2G374779	chr1:999355-1004954	SN	LN	OK	15.3843	8.24157	-0.900464	-0.331284	0.65725	0.83353	no	=
TCONS_00000078	XLOC_000077	GRMZM2G329177	chr1:2425646-2433432	SN	LN	OK	12.6825	16.8089	0.406381	0.65672	0.51715	0.744098	no	=
TCONS_00000083	XLOC_000082	GRMZM2G035377	chr1:2655820-2657994	SN	LN	OK	1.60251	2.64106	0.720788	0.770298	0.42935	0.716686	no	=
TCONS_00000085	XLOC_000084	GRMZM2G085827	chr1:2725852-2734167	SN	LN	OK	3.95071	3.1469	-0.328178	-0.347455	0.7264	0.872086	no	=
TCONS_00000089	XLOC_000086	GRMZM2G085885	chr1:2740246-2748493	SN	LN	OK	6.53614	3.02374	-1.1121	-0.849867	0.4086	0.705183	no	=
TCONS_00000091	XLOC_000088	GRMZM2G086269	chr1:2751003-2753499	SN	LN	OK	9.80313	7.03406	-0.478884	-0.766155	0.43	0.716937	no	=
TCONS_00000092	XLOC_000089	GRMZM2G042552	chr1:2781594-2783905	SN	LN	OK	6.06474	8.59894	0.503711	0.650936	0.51135	0.741434	no	=
TCONS_00000095	XLOC_000091	GRMZM5G802392	chr1:2839384-2840203	SN	LN	OK	74.6371	101.517	0.443757	0.735285	0.46455	0.724084	no	=
TCONS_00000097	XLOC_000092	GRMZM2G006673	chr1:2856627-2869291	SN	LN	OK	10.0226	14.5134	0.534137	0.861594	0.37895	0.68625	no	=
TCONS_00000098	XLOC_000093	GRMZM2G007025	chr1:2871511-2894252	SN	LN	OK	5.26773	12.7513	1.27539	0.663835	0.5094	0.740563	no	=
TCONS_00000101	XLOC_000096	GRMZM2G137366	chr1:2930178-2934953	SN	LN	OK	7.56949	9.3724	0.308223	0.500112	0.5918	0.791676	no	=
TCONS_00000103	XLOC_000098	GRMZM2G137352	chr1:2949804-2950725	SN	LN	OK	1.32854	1.18454	-0.165518	-0.068535	0.38495	0.691785	no	=
TCONS_00000122	XLOC_000113	GRMZM2G077769	chr1:3273495-3274244	SN	LN	OK	1.03293	0	inf	nan	0.0133	0.116249	no	=
TCONS_00000124	XLOC_000115	GRMZM2G126199	chr1:3348017-3349204	SN	LN	OK	0.388047	1.27438	1.71549	0.709631	0.4198	0.712926	no	=
TCONS_00000127	XLOC_000117	GRMZM2G440537	chr1:3397962-3400241	SN	LN	OK	10.6199	9.96981	-0.0911279	-0.141742	0.885	0.952006	no	=
TCONS_00000129	XLOC_000118	GRMZM2G055880	chr1:3441796-3445099	SN	LN	OK	4.87446	3.81968	-0.351791	-0.198672	0.83405	0.926999	no	=
TCONS_00000134	XLOC_000123	GRMZM2G044388	chr1:3639338-3642516	SN	LN	OK	3.72926	1.59209	-1.22797	-1.32523	0.1831	0.472915	no	=
TCONS_00000140	XLOC_000128	GRMZM2G320099	chr1:3704158-3706768	SN	LN	OK	22.8987	21.8	-0.0709402	-0.120465	0.90235	0.958692	no	=
TCONS_00000141	XLOC_000129	GRMZM2G030299	chr1:3723712-3728052	SN	LN	OK	18.9421	23.5063	0.311446	0.490177	0.6149	0.806627	no	=
TCONS_00000142	XLOC_000129	GRMZM2G030299	chr1:3723712-3728052	SN	LN	OK	1.45798	3.76757	1.36967	0.68994	0.5486	0.761989	no	=
TCONS_00000143	XLOC_000130	GRMZM2G085909	chr1:3824596-3828477	SN	LN	OK	6.09413	8.02807	0.397631	0.607481	0.53475	0.753746	no	=
TCONS_00000146	XLOC_000133	CDC2	chr1:3872205-3876916	SN	LN	OK	3.65359	3.46206	-0.0776834	-0.0982805	0.9162	0.964784	no	=
TCONS_00000148	XLOC_000134	GRMZM2G008773	chr1:3883270-3883968	SN	LN	OK	5.63891	1.73404	-1.70128	-1.12708	0.25575	0.584722	no	=
TCONS_00000151	XLOC_000136	GRMZM2G387837	chr1:4016421-4019226	SN	LN	OK	3.19684	2.8377	-0.171924	-0.229199	0.81735	0.919657	no	=
TCONS_00000160	XLOC_000144	GRMZM2G453794	chr1:4173407-4187523	SN	LN	OK	8.05216	12.9892	0.68987	1.04976	0.27495	0.607404	no	=
TCONS_00000164	XLOC_000148	GRMZM2G169402	chr1:4282039-4284064	SN	LN	OK	22.3127	29.2671	0.391416	0.610922	0.53695	0.755095	no	=
TCONS_00000180	XLOC_000164	GRMZM2G105415	chr1:4709233-4714482	SN	LN	OK	9.06186	1.61413	-2.48905	-3.16579	0.00525	0.109094	no	=
TCONS_00000185	XLOC_000169	GRMZM2G070047	chr1:4975244-4977998	SN	LN	OK	28.4223	32.3026	0.184625	0.308815	0.75295	0.88687	no	=
TCONS_00000186	XLOC_000170	GRMZM2G070259	chr1:4986674-4988496	SN	LN	OK	6.17638	4.53978	-0.44414	-0.599891	0.5358	0.754425	no	=
TCONS_00000188	XLOC_000171	GRMZM2G159427	chr1:4991586-4997114	SN	LN	OK	5.07651	6.06639	0.257001	0.346491	0.7194	0.868642	no	=
TCONS_00000192	XLOC_000175	GRMZM2G159477	chr1:5039802-5041778	SN	LN	OK	2.40104	5.56604	1.21299	1.00873	0.2932	0.61726	no	=
TCONS_00000195	XLOC_000176	GRMZM2G327059	chr1:5080779-5086668	SN	LN	NOTEST	0.116923	0.172921	0.564555	0	1	1	no	=
TCONS_00000198	XLOC_000178	GRMZM2G165422	chr1:5238305-5241522	SN	LN	OK	3.66393	7.07804	0.949959	1.46316	0.13435	0.366891	no	=
TCONS_00000204	XLOC_000184	GRMZM2G089976	chr1:5380541-5387722	SN	LN	OK	14.445	16.0138	0.148744	0.242633	0.80345	0.912869	no	=
TCONS_00000205	XLOC_000185	GRMZM2G176558	chr1:5428813-5433155	SN	LN	OK	4.00294	2.91274	-0.45868	-0.614451	0.5377	0.755691	no	=
TCONS_00000206	XLOC_000186	GRMZM2G176548	chr1:5435271-5436645	SN	LN	OK	1.25104	0.20001	-2.64499	-1.07574	0.37645	0.68625	no	=
TCONS_00000217	XLOC_000197	GRMZM2G319022	chr1:5713136-5734968	SN	LN	OK	21.7084	30.2985	0.480997	0.730824	0.4606	0.723939	no	=
TCONS_00000218	XLOC_000198	GRMZM2G428184	chr1:5739321-5741177	SN	LN	OK	0.837752	1.71358	1.03242	0.570566	0.2561	0.584981	no	=
TCONS_00000222	XLOC_000202	GRMZM2G105571	chr1:5867156-5870795	SN	LN	OK	68.3798	84.3016	0.301989	0.47666	0.6282	0.815451	no	=
TCONS_00000224	XLOC_000204	GRMZM2G057778	chr1:6012062-6029964	SN	LN	OK	19.8972	20.5001	0.0430687	0.0682347	0.94345	0.975848	no	=
TCONS_00000231	XLOC_000211	GRMZM2G032852	chr1:6187850-6193678	SN	LN	OK	5.03548	5.80852	0.206041	0.304064	0.74745	0.884183	no	=
TCONS_00000238	XLOC_000218	GRMZM5G845611	chr1:6404124-6406775	SN	LN	OK	912.148	296.916	-1.61921	-1.40151	0.1827	0.472069	no	=
TCONS_00000239	XLOC_000219	zma-MIR528a	chr1:6408924-6413083	SN	LN	OK	21.321	8.71659	-1.29044	-0.770251	0.428	0.716116	no	=
TCONS_00000245	XLOC_000225	GRMZM2G092813	chr1:6776504-6778457	SN	LN	OK	6.04602	4.36205	-0.470979	-0.703966	0.46865	0.7251	no	=
TCONS_00000247	XLOC_000227	GRMZM2G092923	chr1:6830850-6834055	SN	LN	OK	42.7353	35.5572	-0.265286	-0.444383	0.6565	0.833035	no	=
TCONS_00000253	XLOC_000233	GRMZM2G020548	chr1:7034606-7040081	SN	LN	OK	3.91994	10.0297	1.35537	1.78208	0.0807	0.298045	no	=
TCONS_00000258	XLOC_000236	GRMZM2G109566	chr1:7070200-7073645	SN	LN	OK	2.50366	0.846407	-1.56461	-1.29608	0.15035	0.403456	no	=
TCONS_00000264	XLOC_000242	GRMZM2G040887	chr1:7237134-7257470	SN	LN	OK	4.88992	5.90501	0.272129	0.411071	0.6751	0.844134	no	=
TCONS_00000265	XLOC_000243	GRMZM2G132019	chr1:7290555-7294772	SN	LN	OK	12.3728	14.2438	0.203159	0.264509	0.7897	0.905771	no	=
TCONS_00000266	XLOC_000243	GRMZM2G132019	chr1:7290555-7294772	SN	LN	OK	2.04572	1.55717	-0.393687	-0.204356	0.8411	0.929877	no	=
TCONS_00000267	XLOC_000244	GRMZM2G071349	chr1:7295719-7296290	SN	LN	OK	28.9771	38.6915	0.417104	0.66575	0.4972	0.735045	no	=
TCONS_00000268	XLOC_000245	GRMZM6G101378	chr1:7296619-7297670	SN	LN	OK	43.3166	33.4968	-0.370897	-0.610583	0.5452	0.760005	no	=
TCONS_00000273	XLOC_000250	GRMZM2G095968	chr1:7352945-7355637	SN	LN	OK	1.2926	1.2842	-0.0093987	-0.00491845	0.9825	0.99125	no	=
TCONS_00000277	XLOC_000252	GRMZM2G099598	chr1:7392257-7396305	SN	LN	OK	9.14627	12.0728	0.40051	0.635566	0.51475	0.742919	no	=
TCONS_00000278	XLOC_000253	GRMZM2G099454	chr1:7398313-7402935	SN	LN	OK	3.89579	0.558628	-2.80196	-1.48606	0.08875	0.298045	no	=
TCONS_00000279	XLOC_000253	GRMZM2G099454	chr1:7398313-7402935	SN	LN	OK	8.89806	0.44992	-4.30575	-2.15046	0.22225	0.539502	no	=
TCONS_00000280	XLOC_000253	GRMZM2G099454	chr1:7398313-7402935	SN	LN	OK	3.22808	1.38877	-1.21687	-0.862704	0.3986	0.703896	no	=
TCONS_00000282	XLOC_000255	GRMZM2G410991	chr1:7561451-7563774	SN	LN	OK	26.3231	11.9328	-1.14139	-1.86015	0.0654	0.298045	no	=
TCONS_00000295	XLOC_000268	GRMZM2G075701	chr1:8025250-8027282	SN	LN	OK	4.64481	4.2841	-0.116629	-0.170731	0.86145	0.940528	no	=
TCONS_00000297	XLOC_000270	GRMZM2G075901	chr1:8034871-8035594	SN	LN	OK	2.05536	1.99602	-0.0422633	-0.0306174	0.97535	0.989125	no	=
TCONS_00000309	XLOC_000282	AC155624.2_FG006	chr1:8259905-8264432	SN	LN	OK	8.13528	4.54808	-0.838934	-1.08509	0.2472	0.573842	no	=
TCONS_00000312	XLOC_000285	GRMZM5G891266	chr1:8278435-8284298	SN	LN	OK	1.07205	3.66129	1.77198	1.41657	0.18085	0.468161	no	=
TCONS_00000313	XLOC_000285	GRMZM5G891266	chr1:8278435-8284298	SN	LN	OK	2.94344	1.61628	-0.864824	-0.738125	0.4399	0.72069	no	=
TCONS_00000316	XLOC_000287	GRMZM2G018417	chr1:8306864-8347036	SN	LN	OK	6.64744	7.66475	0.20544	0.214861	0.82455	0.922763	no	=
TCONS_00000320	XLOC_000288	GRMZM2G018579	chr1:8347503-8348887	SN	LN	OK	3.85844	11.8922	1.62393	2.04596	0.05055	0.298045	no	=
TCONS_00000322	XLOC_000290	GRMZM2G157510	chr1:8443062-8446201	SN	LN	OK	3.41151	3.3701	-0.0176192	-0.0189407	0.98415	0.991868	no	=
TCONS_00000325	XLOC_000292	GRMZM2G009014	chr1:8510510-8514828	SN	LN	OK	3.76286	4.27249	0.183247	0.122575	0.8853	0.9522	no	=
TCONS_00000330	XLOC_000297	GRMZM2G171181	chr1:8612176-8615113	SN	LN	OK	88.2276	120.431	0.4489	0.24713	0.4364	0.71908	no	=
TCONS_00000335	XLOC_000302	GRMZM2G066805	chr1:8874411-8876579	SN	LN	OK	0.833638	1.43866	0.78723	0.64679	0.4975	0.735248	no	=
TCONS_00000340	XLOC_000307	GRMZM2G149257	chr1:9045211-9047800	SN	LN	OK	9.50383	9.42699	-0.0117126	-0.0158552	0.9874	0.99312	no	=
TCONS_00000341	XLOC_000308	GRMZM2G450125	chr1:9051958-9054987	SN	LN	OK	8.8555	4.09536	-1.11258	-1.60017	0.1031	0.298045	no	=
TCONS_00000343	XLOC_000310	GRMZM2G355846	chr1:9183382-9187391	SN	LN	OK	1.69756	1.431	-0.246438	-0.26098	0.7885	0.905191	no	=
TCONS_00000346	XLOC_000313	GRMZM5G823004	chr1:9293903-9297061	SN	LN	OK	73.88	87.4225	0.242821	0.364797	0.71635	0.866798	no	=
TCONS_00000354	XLOC_000321	GRMZM2G107532	chr1:9428146-9432010	SN	LN	OK	3.13745	2.42617	-0.370911	-0.485684	0.629	0.816076	no	=
TCONS_00000355	XLOC_000321	GRMZM2G107532	chr1:9428146-9432010	SN	LN	OK	1.35109	0.423296	-1.67439	-1.09651	0.3132	0.634972	no	=
TCONS_00000358	XLOC_000324	GRMZM2G113174	chr1:9539165-9567925	SN	LN	OK	1.24063	1.5355	0.307631	0.291324	0.75875	0.889712	no	=
TCONS_00000367	XLOC_000333	GRMZM2G038485	chr1:10087135-10088104	SN	LN	OK	0.27229	0.867925	1.67243	0.629587	0.41125	0.70676	no	=
TCONS_00000368	XLOC_000334	GRMZM2G339563	chr1:10090884-10095170	SN	LN	OK	43.0385	86.5059	1.00717	1.58454	0.1068	0.306786	no	=
TCONS_00000375	XLOC_000341	GRMZM2G087918	chr1:10220709-10229765	SN	LN	OK	16.3053	11.5371	-0.499058	-0.759212	0.4418	0.720797	no	=
TCONS_00000377	XLOC_000343	GRMZM2G418037	chr1:10360506-10373613	SN	LN	OK	2.8725	3.75325	0.38583	0.349808	0.7335	0.87656	no	=
TCONS_00000379	XLOC_000345	GRMZM2G086093	chr1:10395663-10430848	SN	LN	OK	5.21344	7.43047	0.511218	0.832854	0.3932	0.699303	no	=
TCONS_00000383	XLOC_000349	GRMZM2G028521	chr1:10536657-10544710	SN	LN	OK	28.5609	22.23	-0.361535	-0.325304	0.7397	0.879892	no	=
TCONS_00000384	XLOC_000349	GRMZM2G028521	chr1:10536657-10544710	SN	LN	OK	88.5425	68.3291	-0.37387	-0.408814	0.66885	0.840378	no	=
TCONS_00000386	XLOC_000351	GRMZM2G043799	chr1:10672706-10677865	SN	LN	OK	12.7369	13.2623	0.0583124	0.0974509	0.92	0.966331	no	=
TCONS_00000395	XLOC_000360	GRMZM2G358279	chr1:10959299-10963003	SN	LN	OK	6.66379	8.46949	0.345933	0.529468	0.59785	0.795761	no	=
TCONS_00000398	XLOC_000363	GRMZM2G112728	chr1:11107914-11112046	SN	LN	OK	99.1239	123.281	0.314647	0.443764	0.6478	0.827339	no	=
TCONS_00000403	XLOC_000367	GRMZM2G112640	chr1:11167363-11174013	SN	LN	OK	10.0717	7.22447	-0.479339	-0.675384	0.49205	0.732077	no	=
TCONS_00000408	XLOC_000372	AC209858.4_FG002	chr1:11389761-11395676	SN	LN	OK	11.0251	16.6432	0.594145	0.999129	0.30735	0.631832	no	=
TCONS_00000412	XLOC_000376	GRMZM2G086072	chr1:11479848-11487090	SN	LN	OK	10.0533	14.6098	0.539265	0.833291	0.38755	0.693313	no	=
TCONS_00000417	XLOC_000381	GRMZM2G315806	chr1:11687930-11694171	SN	LN	OK	6.39794	5.6583	-0.17724	-0.157792	0.87115	0.945203	no	=
TCONS_00000418	XLOC_000382	GRMZM2G018080	chr1:11687930-11694171	SN	LN	OK	16.3293	10.7161	-0.607683	-0.649355	0.5026	0.737828	no	=
TCONS_00000423	XLOC_000387	GRMZM2G140339	chr1:11908442-11941516	SN	LN	OK	10.9685	15.9741	0.542365	0.875922	0.3759	0.68625	no	=
TCONS_00000426	XLOC_000390	CNR13	chr1:11979876-11988530	SN	LN	OK	6.45878	2.23984	-1.52787	-0.801736	0.24235	0.568491	no	=
TCONS_00000433	XLOC_000397	GRMZM2G000749	chr1:12096629-12104564	SN	LN	OK	33.6908	32.3601	-0.058141	-0.0848138	0.93125	0.971445	no	=
TCONS_00000434	XLOC_000397	GRMZM2G000749	chr1:12096629-12104564	SN	LN	OK	0.961723	1.34965	0.488892	0.112742	0.8395	0.92914	no	=
TCONS_00000438	XLOC_000400	GRMZM2G300801	chr1:12138295-12139932	SN	LN	OK	15.6039	25.4232	0.704242	1.18313	0.23835	0.561754	no	=
TCONS_00000439	XLOC_000401	GRMZM2G000823	chr1:12143257-12148326	SN	LN	OK	30.7648	35.9214	0.223563	0.362015	0.70125	0.858655	no	=
TCONS_00000442	XLOC_000404	GRMZM2G377787	chr1:12172517-12175150	SN	LN	OK	2.79529	2.69999	-0.0500407	-0.060823	0.9516	0.979676	no	=
TCONS_00000443	XLOC_000405	GRMZM2G076423	chr1:12183182-12186667	SN	LN	OK	62.9027	101.661	0.69258	0.984405	0.30935	0.633407	no	=
TCONS_00000444	XLOC_000406	GRMZM2G169747	chr1:12247975-12249427	SN	LN	OK	3.49379	4.04962	0.212994	0.266199	0.79425	0.907883	no	=
TCONS_00000445	XLOC_000407	GRMZM2G038982	chr1:12306577-12314350	SN	LN	OK	8.1397	6.54217	-0.315207	-0.498768	0.6159	0.807436	no	=
TCONS_00000455	XLOC_000417	GRMZM2G154036	chr1:12479663-12485644	SN	LN	OK	2.65261	2.46836	-0.103863	-0.10085	0.9225	0.967384	no	=
TCONS_00000456	XLOC_000418	GRMZM2G165998	chr1:12513468-12517304	SN	LN	OK	352.191	428.578	0.283198	0.351996	0.72185	0.869742	no	=
TCONS_00000457	XLOC_000419	GRMZM2G165972	chr1:12518269-12520781	SN	LN	OK	5.68494	14.2426	1.32499	1.47441	0.14195	0.385021	no	=
TCONS_00000458	XLOC_000419	GRMZM2G165972	chr1:12518269-12520781	SN	LN	OK	1.40798	2.46373	0.807223	0.400574	0.70155	0.858831	no	=
TCONS_00000469	XLOC_000427	GRMZM2G172410	chr1:12975414-12984532	SN	LN	OK	20.4162	12.7589	-0.678216	-1.07001	0.2823	0.609273	no	=
TCONS_00000471	XLOC_000428	GRMZM2G172322	chr1:12985838-12991957	SN	LN	OK	23.9714	20.4225	-0.23115	-0.358209	0.71665	0.866945	no	=
TCONS_00000472	XLOC_000428	GRMZM2G172322	chr1:12985838-12991957	SN	LN	OK	1.55281	6.33994	2.02959	1.01566	0.3056	0.629558	no	=
TCONS_00000481	XLOC_000435	GRMZM2G377311	chr1:13356190-13371094	SN	LN	OK	2.70947	2.32702	-0.219526	-0.158197	0.8775	0.948305	no	=
TCONS_00000482	XLOC_000435	GRMZM2G377311	chr1:13356190-13371094	SN	LN	OK	9.43681	10.1747	0.108618	0.161522	0.8681	0.943825	no	=
TCONS_00000484	XLOC_000437	GRMZM2G169320	chr1:13535172-13538465	SN	LN	OK	10.5339	10.012	-0.0733105	-0.121255	0.9039	0.959242	no	=
TCONS_00000490	XLOC_000442	GRMZM2G407396	chr1:13741562-13743618	SN	LN	OK	0.863228	1.68515	0.965066	0.558131	0.5398	0.756744	no	=
TCONS_00000498	XLOC_000450	GRMZM2G124051	chr1:14093545-14100180	SN	LN	OK	9.15081	10.0617	0.136902	0.199072	0.8349	0.927398	no	=
TCONS_00000499	XLOC_000451	RPS28	chr1:14103664-14104972	SN	LN	OK	7.53053	16.3381	1.11742	0.682414	0.50605	0.738929	no	=
TCONS_00000504	XLOC_000456	GRMZM2G412674	chr1:14405532-14412382	SN	LN	OK	2.97782	2.86174	-0.057364	-0.0458304	0.9623	0.984585	no	=
TCONS_00000508	XLOC_000458	GRMZM2G362942	chr1:14484764-14489821	SN	LN	OK	3.29056	3.29158	0.000449088	0.000616034	0.99635	0.997184	no	=
TCONS_00000511	XLOC_000461	GRMZM2G091921	chr1:14547707-14550366	SN	LN	OK	2.69644	4.52364	0.746426	0.608837	0.53345	0.753058	no	=
TCONS_00000513	XLOC_000463	GRMZM2G026807	chr1:14623879-14638609	SN	LN	OK	460.888	371.243	-0.312052	-0.356919	0.7147	0.865958	no	=
TCONS_00000519	XLOC_000469	GRMZM2G162725	chr1:14804568-14808659	SN	LN	OK	6.53004	4.50813	-0.534563	-0.807164	0.4126	0.707959	no	=
TCONS_00000521	XLOC_000471	GRMZM2G162749	chr1:14850142-14852900	SN	LN	OK	107.191	133.825	0.320168	0.24122	0.7986	0.910069	no	=
TCONS_00000535	XLOC_000484	GRMZM2G035243	chr1:15167996-15170590	SN	LN	OK	18.0154	19.1574	0.0886656	0.0390785	0.2431	0.569645	no	=
TCONS_00000540	XLOC_000489	GRMZM2G124353	chr1:15352772-15355746	SN	LN	OK	25.2529	73.4614	1.54054	2.51987	0.0139	0.117807	no	=
TCONS_00000545	XLOC_000494	GRMZM2G142557	chr1:15726611-15735386	SN	LN	OK	26.7903	32.8851	0.295726	0.501803	0.6024	0.798482	no	=
TCONS_00000547	XLOC_000496	GRMZM2G119933	chr1:15778527-15784668	SN	LN	OK	2.48121	4.83821	0.963432	0.885227	0.3757	0.68625	no	=
TCONS_00000549	XLOC_000496	GRMZM2G119933	chr1:15778527-15784668	SN	LN	OK	5.06001	4.60222	-0.13681	-0.143073	0.8871	0.952964	no	=
TCONS_00000552	XLOC_000499	GRMZM2G000741	chr1:15906309-15908322	SN	LN	OK	4.60885	5.22645	0.181424	0.268555	0.7871	0.904627	no	=
TCONS_00000554	XLOC_000501	GRMZM2G156486	chr1:15989821-15994369	SN	LN	OK	23.7388	29.3322	0.30524	0.511924	0.6041	0.799524	no	=
TCONS_00000562	XLOC_000508	GRMZM2G064663	chr1:16346773-16356262	SN	LN	OK	4.20228	3.79286	-0.147888	-0.159741	0.87055	0.945024	no	=
TCONS_00000564	XLOC_000510	GRMZM2G175164	chr1:16467801-16473319	SN	LN	OK	1.7538	0.995518	-0.816963	-0.655568	0.5117	0.741502	no	=
TCONS_00000567	XLOC_000512	GRMZM2G017616	chr1:16573971-16580707	SN	LN	OK	9.72465	9.21466	-0.0777156	-0.131046	0.88815	0.953149	no	=
TCONS_00000568	XLOC_000513	GRMZM2G017254	chr1:16594679-16602598	SN	LN	OK	20.8069	26.1422	0.32932	0.432744	0.6583	0.834168	no	=
TCONS_00000570	XLOC_000513	GRMZM2G017254	chr1:16594679-16602598	SN	LN	OK	4.68398	1.94511	-1.26788	-0.529331	0.5624	0.771621	no	=
TCONS_00000575	XLOC_000518	GRMZM5G838098	chr1:16782376-16783872	SN	LN	OK	2.9296	2.32959	-0.330628	-0.338519	0.7333	0.876423	no	=
TCONS_00000580	XLOC_000522	GRMZM2G445602	chr1:16822088-16825606	SN	LN	OK	7.2489	2.49793	-1.53703	-0.746633	0.21415	0.529008	no	=
TCONS_00000582	XLOC_000524	GRMZM2G148855	chr1:16951811-16972917	SN	LN	OK	6.01028	8.46903	0.494765	0.681644	0.47915	0.729168	no	=
TCONS_00000594	XLOC_000536	GRMZM2G115105	chr1:17382995-17394477	SN	LN	OK	1.57914	1.24905	-0.338305	-0.21558	0.82785	0.924292	no	=
TCONS_00000595	XLOC_000536	GRMZM2G115105	chr1:17382995-17394477	SN	LN	OK	2.74134	2.82036	0.0409957	0.0440571	0.9664	0.985821	no	=
TCONS_00000600	XLOC_000541	GRMZM2G153393	chr1:17640167-17655503	SN	LN	OK	16.3079	15.5175	-0.071683	-0.114591	0.91015	0.962229	no	=
TCONS_00000601	XLOC_000542	PDS1	chr1:17660122-17666235	SN	LN	OK	83.9632	70.1204	-0.259923	-0.392424	0.69485	0.854876	no	=
TCONS_00000602	XLOC_000543	GRMZM5G815358	chr1:17667655-17669721	SN	LN	OK	5.83859	2.55893	-1.19008	-0.648581	0.43685	0.719375	no	=
TCONS_00000603	XLOC_000543	GRMZM5G815358	chr1:17667655-17669721	SN	LN	OK	24.4652	28.4942	0.219934	0.349884	0.72885	0.873711	no	=
TCONS_00000607	XLOC_000545	GRMZM2G109431	chr1:17693779-17696861	SN	LN	OK	1.13135	0.131133	-3.10893	-0.93273	0.26865	0.599996	no	=
TCONS_00000609	XLOC_000547	GRMZM2G109589	chr1:17713525-17715800	SN	LN	OK	5.93391	3.96356	-0.582186	-0.746952	0.44815	0.721964	no	=
TCONS_00000611	XLOC_000548	GRMZM2G113351	chr1:17734920-17742233	SN	LN	OK	5.44323	4.24683	-0.358074	-0.573304	0.56155	0.771306	no	=
TCONS_00000613	XLOC_000550	GRMZM2G113401	chr1:17744957-17745947	SN	LN	OK	3.99811	5.05546	0.338525	0.389955	0.6997	0.857899	no	=
TCONS_00000621	XLOC_000558	GRMZM2G358311	chr1:17958437-17963988	SN	LN	OK	4.54535	7.82362	0.783445	1.28092	0.1985	0.503354	no	=
TCONS_00000625	XLOC_000562	GRMZM2G023575	chr1:18127943-18133861	SN	LN	OK	2.07797	2.14119	0.0432406	0.0230243	0.97895	0.990218	no	=
TCONS_00000626	XLOC_000562	GRMZM2G023575	chr1:18127943-18133861	SN	LN	OK	10.0639	13.9489	0.470961	0.593334	0.53985	0.756755	no	=
TCONS_00000627	XLOC_000562	GRMZM2G023575	chr1:18127943-18133861	SN	LN	OK	1.36041	0.195035	-2.80224	-0.579033	0.5036	0.738014	no	=
TCONS_00000630	XLOC_000565	AC177850.2_FG005	chr1:18198682-18199373	SN	LN	OK	2.09618	1.84654	-0.182935	-0.0984625	0.926	0.969098	no	=
TCONS_00000632	XLOC_000567	GRMZM2G385605	chr1:18273180-18293730	SN	LN	OK	5.46479	8.46817	0.631884	1.0299	0.2802	0.607881	no	=
TCONS_00000635	XLOC_000570	GRMZM2G106017	chr1:18432291-18436667	SN	LN	OK	10.5495	11.6983	0.149122	0.208772	0.82765	0.924198	no	=
TCONS_00000640	XLOC_000575	GRMZM2G009326	chr1:18696287-18698449	SN	LN	OK	6.95387	7.86357	0.17737	0.258897	0.79385	0.907729	no	=
TCONS_00000647	XLOC_000580	GRMZM2G031177	chr1:18972750-18980274	SN	LN	OK	7.43234	9.57755	0.365841	0.286542	0.7773	0.899157	no	=
TCONS_00000653	XLOC_000585	GRMZM2G075712	chr1:19260497-19261576	SN	LN	OK	2.12167	1.7689	-0.262344	-0.216592	0.8262	0.923571	no	=
TCONS_00000662	XLOC_000594	GRMZM2G097283	chr1:19556684-19559478	SN	LN	OK	15.4278	9.79124	-0.655967	-1.03495	0.2917	0.615868	no	=
TCONS_00000670	XLOC_000602	AC166636.1_FG008	chr1:19979863-19982726	SN	LN	OK	5.23863	9.64938	0.881247	1.2065	0.2254	0.544549	no	=
TCONS_00000673	XLOC_000605	GRMZM2G432566	chr1:20212351-20218518	SN	LN	OK	14.7367	20.5857	0.48223	0.579702	0.55115	0.763929	no	=
TCONS_00000688	XLOC_000620	GRMZM2G029055	chr1:20901536-20914744	SN	LN	OK	31.8088	37.2809	0.22901	0.382389	0.70295	0.859547	no	=
TCONS_00000696	XLOC_000628	GRMZM2G064841	chr1:21196079-21220725	SN	LN	OK	40.2621	16.1596	-1.31703	-2.18232	0.02425	0.190782	no	=
TCONS_00000701	XLOC_000633	GRMZM5G896834	chr1:21376795-21382647	SN	LN	OK	5.82126	12.6368	1.11823	1.36352	0.1683	0.441997	no	=
TCONS_00000702	XLOC_000633	GRMZM5G896834	chr1:21376795-21382647	SN	LN	OK	10.4036	3.49252	-1.57474	-1.40467	0.15115	0.405117	no	=
TCONS_00000706	XLOC_000637	GRMZM2G004259	chr1:21456130-21460919	SN	LN	OK	6.18276	5.76806	-0.100164	-0.113685	0.91025	0.962242	no	=
TCONS_00000707	XLOC_000638	GRMZM2G004397	chr1:21464678-21467984	SN	LN	OK	22.654	22.0856	-0.0366602	-0.0623668	0.94805	0.978142	no	=
TCONS_00000708	XLOC_000639	GRMZM2G004523	chr1:21471183-21473982	SN	LN	OK	30.6482	15.2244	-1.00942	-1.50977	0.1175	0.325676	no	=
TCONS_00000709	XLOC_000639	GRMZM2G004523	chr1:21471183-21473982	SN	LN	OK	5.20032	4.58815	-0.180687	-0.127922	0.89155	0.954855	no	=
TCONS_00000710	XLOC_000640	GRMZM2G162535	chr1:21567145-21568025	SN	LN	OK	15.7091	3.15609	-2.31539	-2.42565	0.0419	0.284358	no	=
TCONS_00000712	XLOC_000642	GRMZM2G114234	chr1:21682328-21684991	SN	LN	OK	8.62423	5.75366	-0.583914	-0.730478	0.4436	0.720797	no	=
TCONS_00000730	XLOC_000660	GRMZM5G880508	chr1:22246123-22252554	SN	LN	OK	17.6636	20.3845	0.206691	0.348198	0.72675	0.872229	no	=
TCONS_00000738	XLOC_000668	GRMZM2G457201	chr1:22509478-22512128	SN	LN	OK	15.9659	21.7199	0.444026	0.717145	0.4658	0.724796	no	=
TCONS_00000740	XLOC_000669	GRMZM2G119104	chr1:22583950-22595745	SN	LN	OK	3.49133	2.32907	-0.584019	-0.688813	0.493	0.732705	no	=
TCONS_00000742	XLOC_000671	GRMZM2G055025	chr1:22628504-22632485	SN	LN	OK	5.87374	6.59432	0.166946	0.237177	0.8108	0.916717	no	=
TCONS_00000745	XLOC_000673	GRMZM2G055217	chr1:22646665-22650347	SN	LN	OK	9.13461	13.1153	0.521832	0.829139	0.40155	0.705183	no	=
TCONS_00000748	XLOC_000676	GRMZM2G007188	chr1:22772535-22775506	SN	LN	OK	9.95597	9.77207	-0.0268986	-0.0397997	0.9659	0.985793	no	=
TCONS_00000753	XLOC_000681	GRMZM2G015067	chr1:22866058-22873262	SN	LN	OK	0.88248	0.688016	-0.35912	-0.201272	0.8482	0.933624	no	=
TCONS_00000755	XLOC_000682	GRMZM2G015219	chr1:22887718-22892309	SN	LN	OK	1.79602	2.74576	0.612401	0.794472	0.4055	0.705183	no	=
TCONS_00000780	XLOC_000704	GRMZM2G153769	chr1:23604056-23614786	SN	LN	OK	17.2647	19.7017	0.190499	0.312991	0.7522	0.886642	no	=
TCONS_00000789	XLOC_000713	GRMZM2G047513	chr1:23961978-23966146	SN	LN	OK	30.0568	31.8091	0.0817492	0.135939	0.8911	0.954701	no	=
TCONS_00000790	XLOC_000714	GRMZM2G013430	chr1:24050067-24051288	SN	LN	OK	5.55898	7.20589	0.374357	0.530949	0.58395	0.786767	no	=
TCONS_00000794	XLOC_000718	GRMZM2G103873	chr1:24307402-24308199	SN	LN	OK	7.20613	7.88528	0.129938	0.173227	0.8564	0.937567	no	=
TCONS_00000811	XLOC_000734	GRMZM2G071374	chr1:24777343-24780038	SN	LN	OK	1.12073	0.231941	-2.27261	-1.1062	0.2931	0.61714	no	=
TCONS_00000812	XLOC_000734	GRMZM2G071374	chr1:24777343-24780038	SN	LN	OK	0.241227	0.741458	1.61997	0.751012	0.43415	0.717499	no	=
TCONS_00000818	XLOC_000740	GRMZM2G032423	chr1:24930261-24940881	SN	LN	OK	1.02808	2.8858	1.48902	0.524845	0.5388	0.756269	no	=
TCONS_00000819	XLOC_000740	GRMZM2G032423	chr1:24930261-24940881	SN	LN	OK	10.837	19.0997	0.817585	1.19099	0.2211	0.53731	no	=
TCONS_00000822	XLOC_000743	GRMZM2G023364	chr1:25098665-25101599	SN	LN	OK	1.91252	4.4904	1.23137	0.745427	0.44305	0.720797	no	=
TCONS_00000826	XLOC_000747	GRMZM2G155242	chr1:25282963-25287136	SN	LN	OK	28.6363	34.8412	0.282951	0.471989	0.63305	0.818413	no	=
TCONS_00000827	XLOC_000748	GRMZM2G070716	chr1:25369473-25371565	SN	LN	OK	6.64588	4.64166	-0.51782	-0.551028	0.57595	0.781243	no	=
TCONS_00000828	XLOC_000748	GRMZM2G070716	chr1:25369473-25371565	SN	LN	OK	0.585707	4.33142	2.88659	1.31356	0.26525	0.595743	no	=
TCONS_00000833	XLOC_000752	GRMZM2G107805	chr1:25396178-25399029	SN	LN	OK	11.3553	10.6885	-0.0873116	-0.144428	0.88755	0.953015	no	=
TCONS_00000834	XLOC_000753	GRMZM2G107815	chr1:25409257-25413562	SN	LN	OK	7.77808	4.92404	-0.659573	-0.969628	0.3169	0.636642	no	=
TCONS_00000837	XLOC_000756	GRMZM5G890241	chr1:25440379-25452620	SN	LN	OK	10.0942	14.3772	0.51026	0.655792	0.4942	0.733637	no	=
TCONS_00000842	XLOC_000761	GRMZM2G130987	chr1:25742219-25746511	SN	LN	OK	60.8285	63.0062	0.0507467	0.0812654	0.9356	0.973137	no	=
TCONS_00000843	XLOC_000762	GRMZM2G103079	chr1:25820769-25828327	SN	LN	OK	8.0954	9.93377	0.295239	0.493969	0.61145	0.804249	no	=
TCONS_00000848	XLOC_000765	GRMZM2G069458	chr1:26037615-26039675	SN	LN	OK	41.2132	45.2632	0.135232	0.222342	0.82835	0.924485	no	=
TCONS_00000849	XLOC_000766	GRMZM2G009638	chr1:26150270-26151792	SN	LN	OK	29.3222	28.3154	-0.0504111	-0.0838151	0.92965	0.970625	no	=
TCONS_00000853	XLOC_000769	GRMZM2G079823	chr1:26197964-26204506	SN	LN	OK	14.4259	22.2401	0.624507	0.937745	0.34905	0.667769	no	=
TCONS_00000864	XLOC_000780	GRMZM2G099767	chr1:26700907-26705782	SN	LN	OK	6.9064	2.00657	-1.7832	-2.42852	0.0243	0.190782	no	=
TCONS_00000865	XLOC_000781	GRMZM2G165622	chr1:26818962-26822200	SN	LN	OK	2.88462	4.24372	0.556948	0.31896	0.75435	0.887426	no	=
TCONS_00000866	XLOC_000782	GRMZM2G128744	chr1:26822450-26824649	SN	LN	OK	1.6721	3.56303	1.09144	0.683897	0.5095	0.740634	no	=
TCONS_00000867	XLOC_000782	GRMZM2G128744	chr1:26822450-26824649	SN	LN	OK	6.51149	6.71154	0.0436558	0.0582027	0.95205	0.979886	no	=
TCONS_00000874	XLOC_000789	GRMZM2G163129	chr1:27095623-27099212	SN	LN	OK	9.25958	5.79075	-0.677196	-1.0945	0.27875	0.607596	no	=
TCONS_00000876	XLOC_000791	AC208897.3_FG003	chr1:27117139-27121554	SN	LN	OK	11.1881	3.70513	-1.59436	-2.34212	0.0225	0.178376	no	=
TCONS_00000890	XLOC_000802	GRMZM2G164965	chr1:27501949-27503783	SN	LN	OK	67.074	33.2247	-1.0135	-1.62261	0.1052	0.302882	no	=
TCONS_00000915	XLOC_000824	GRMZM2G099797	chr1:28417838-28423347	SN	LN	OK	7.60913	9.81604	0.367409	0.596957	0.5421	0.758189	no	=
TCONS_00000923	XLOC_000830	TATC	chr1:28597433-28607847	SN	LN	OK	6.37832	11.5427	0.855733	0.906052	0.3478	0.666528	no	=
TCONS_00000928	XLOC_000835	GRMZM2G103579	chr1:28794283-28800867	SN	LN	OK	16.8717	22.8946	0.440404	0.740907	0.44445	0.720797	no	=
TCONS_00000929	XLOC_000836	GRMZM2G433579	chr1:28862284-28867148	SN	LN	OK	1.07934	1.28398	0.250468	0.178951	0.86655	0.942963	no	=
TCONS_00000937	XLOC_000843	GRMZM2G161780	chr1:29152873-29158346	SN	LN	OK	18.363	12.6194	-0.541155	-0.892709	0.37625	0.68625	no	=
TCONS_00000939	XLOC_000845	GRMZM2G180458	chr1:29255301-29257013	SN	LN	OK	17.8762	24.8261	0.473818	0.802802	0.4053	0.705183	no	=
TCONS_00000945	XLOC_000851	GRMZM2G012126	chr1:29355776-29361412	SN	LN	OK	8.3692	2.49291	-1.74726	-1.1364	0.2623	0.591396	no	=
TCONS_00000948	XLOC_000854	GRMZM2G091456	chr1:29400797-29405490	SN	LN	OK	43.5658	31.7611	-0.455935	-0.739008	0.44945	0.722503	no	=
TCONS_00000972	XLOC_000873	GRMZM2G043584	chr1:30260771-30262093	SN	LN	OK	1.27791	0.370303	-1.78701	-0.758412	0.4582	0.723939	no	=
TCONS_00000991	XLOC_000892	GRMZM2G012758	chr1:30748102-30767308	SN	LN	OK	9.59506	12.9581	0.433494	0.316254	0.76055	0.890658	no	=
TCONS_00001001	XLOC_000902	GRMZM2G116823	chr1:31211760-31213141	SN	LN	OK	1.38766	1.74629	0.331638	0.235313	0.8192	0.920482	no	=
TCONS_00001004	XLOC_000905	GRMZM2G096877	chr1:31378910-31383336	SN	LN	OK	6.33978	9.88622	0.640987	0.935695	0.343	0.66186	no	=
TCONS_00001015	XLOC_000916	GRMZM2G061096	chr1:31743929-31748481	SN	LN	OK	28.665	33.1146	0.208177	0.289479	0.7636	0.892393	no	=
TCONS_00001016	XLOC_000917	GRMZM2G060952	chr1:31749716-31752629	SN	LN	OK	74.4474	56.0769	-0.408816	-0.675619	0.4899	0.731738	no	=
TCONS_00001019	XLOC_000920	GRMZM2G100714	chr1:31862181-31867637	SN	LN	OK	18.2879	7.40606	-1.30411	-2.16916	0.0308	0.212363	no	=
TCONS_00001024	XLOC_000925	GRMZM2G152447	chr1:32026139-32029056	SN	LN	OK	211.415	29.0489	-2.86352	-4.21343	0.00025	0.015322	yes	=
TCONS_00001025	XLOC_000926	GRMZM2G152477	chr1:32056760-32059650	SN	LN	OK	49.5712	21.3445	-1.21564	-2.03909	0.04005	0.272551	no	=
TCONS_00001026	XLOC_000927	GRMZM2G152549	chr1:32086746-32092580	SN	LN	OK	6.27816	2.82339	-1.15291	-1.66399	0.10105	0.298045	no	=
TCONS_00001030	XLOC_000930	GRMZM2G152663	chr1:32096295-32098962	SN	LN	OK	33.6078	30.3615	-0.146549	-0.231096	0.81165	0.917028	no	=
TCONS_00001039	XLOC_000939	GRMZM5G884325	chr1:32326809-32333273	SN	LN	OK	9.75531	8.90149	-0.132142	-0.175708	0.85635	0.937567	no	=
TCONS_00001041	XLOC_000941	GRMZM2G104255	chr1:32406879-32408277	SN	LN	OK	9.85328	7.03458	-0.48614	-0.70404	0.4719	0.726107	no	=
TCONS_00001044	XLOC_000944	GRMZM5G868062	chr1:32530091-32537458	SN	LN	OK	4.16356	4.72391	0.182165	0.184851	0.84925	0.934218	no	=
TCONS_00001045	XLOC_000944	GRMZM5G868062	chr1:32530091-32537458	SN	LN	OK	5.16769	2.51742	-1.03757	-0.693656	0.4864	0.730632	no	=
TCONS_00001046	XLOC_000944	GRMZM5G868062	chr1:32530091-32537458	SN	LN	OK	4.95038	4.74332	-0.0616441	-0.0551294	0.9581	0.982671	no	=
TCONS_00001047	XLOC_000945	GRMZM5G849530	chr1:32544652-32548507	SN	LN	OK	5.50037	5.47489	-0.00669722	-0.00642605	0.99475	0.996209	no	=
TCONS_00001048	XLOC_000945	GRMZM5G849530	chr1:32544652-32548507	SN	LN	OK	5.56905	6.14609	0.142236	0.14418	0.8858	0.952309	no	=
TCONS_00001057	XLOC_000954	GRMZM2G108138	chr1:33116208-33123302	SN	LN	OK	32.0878	17.6671	-0.860961	-1.45207	0.14595	0.39346	no	=
TCONS_00001068	XLOC_000965	GRMZM2G165944	chr1:33723089-33730562	SN	LN	OK	5.50906	4.42865	-0.314938	-0.505016	0.6091	0.802837	no	=
TCONS_00001071	XLOC_000968	GRMZM2G110004	chr1:33836544-33838839	SN	LN	OK	9.83953	11.8925	0.273388	0.45395	0.6398	0.822321	no	=
TCONS_00001080	XLOC_000976	GRMZM2G179907	chr1:34208113-34208383	SN	LN	OK	0	3.71277	inf	nan	0.05085	0.298045	no	=
TCONS_00001082	XLOC_000977	GRMZM2G170532	chr1:34210382-34214218	SN	LN	OK	28.0625	35.7598	0.349695	0.58312	0.5545	0.766118	no	=
TCONS_00001083	XLOC_000978	GRMZM2G170382	chr1:34257661-34261706	SN	LN	NOTEST	0.267877	0.155094	-0.788426	0	1	1	no	=
TCONS_00001084	XLOC_000978	GRMZM2G170382	chr1:34257661-34261706	SN	LN	OK	5.65054	8.90178	0.655706	0.971325	0.3181	0.63781	no	=
TCONS_00001086	XLOC_000980	RPS20	chr1:34316805-34322448	SN	LN	OK	1.96395	1.82112	-0.108934	-0.0573987	0.94995	0.978919	no	=
TCONS_00001097	XLOC_000990	GRMZM2G058870	chr1:34669405-34678051	SN	LN	OK	9.85808	11.1162	0.173289	0.288189	0.78035	0.900941	no	=
TCONS_00001111	XLOC_001003	GRMZM2G030223	chr1:35219990-35221217	SN	LN	OK	1.42693	1.8153	0.347295	0.274983	0.7894	0.905601	no	=
TCONS_00001126	XLOC_001018	GRMZM2G001663	chr1:35738701-35743883	SN	LN	OK	23.1736	18.9247	-0.292213	-0.490422	0.6145	0.806323	no	=
TCONS_00001139	XLOC_001030	GRMZM2G360429	chr1:36218273-36218723	SN	LN	OK	0.624755	3.62074	2.53492	1.17283	0.293	0.616984	no	=
TCONS_00001142	XLOC_001033	GRMZM2G372398	chr1:36501794-36518874	SN	LN	OK	21.1867	20.9125	-0.0187928	-0.0315007	0.97435	0.988866	no	=
TCONS_00001156	XLOC_001047	GRMZM2G105362	chr1:36977586-36979392	SN	LN	OK	5.27877	4.08764	-0.368933	-0.404956	0.68835	0.85137	no	=
TCONS_00001157	XLOC_001047	GRMZM2G105362	chr1:36977586-36979392	SN	LN	OK	3.07891	0.738405	-2.05994	-1.02487	0.29915	0.622946	no	=
TCONS_00001161	XLOC_001051	GRMZM2G703555	chr1:37111663-37116832	SN	LN	OK	61.2901	77.5873	0.340165	0.548799	0.5696	0.776685	no	=
TCONS_00001168	XLOC_001058	GRMZM2G143655	chr1:37412163-37417044	SN	LN	OK	9.73003	13.6326	0.486539	0.566004	0.56705	0.774961	no	=
TCONS_00001169	XLOC_001058	GRMZM2G143655	chr1:37412163-37417044	SN	LN	OK	12.2569	13.2396	0.111273	0.129459	0.89875	0.957546	no	=
TCONS_00001178	XLOC_001067	GRMZM2G118208	chr1:37846610-37854811	SN	LN	OK	7.86371	5.11657	-0.620035	-0.847865	0.38055	0.687794	no	=
TCONS_00001180	XLOC_001069	GRMZM2G151582	chr1:37947270-37950799	SN	LN	OK	4.91051	4.55338	-0.108934	-0.117152	0.90205	0.958682	no	=
TCONS_00001183	XLOC_001072	GRMZM2G151576	chr1:38002319-38012176	SN	LN	OK	19.7169	21.9685	0.156004	0.257598	0.79865	0.910069	no	=
TCONS_00001184	XLOC_001073	GRMZM2G151564	chr1:38013278-38016159	SN	LN	OK	6.98423	6.96427	-0.00412901	-0.0067904	0.99355	0.995633	no	=
TCONS_00001188	XLOC_001077	GRMZM2G161452	chr1:38124987-38128703	SN	LN	OK	18.6074	12.875	-0.531305	-0.877652	0.38605	0.692894	no	=
TCONS_00001189	XLOC_001078	GRMZM2G049190	chr1:38248409-38253656	SN	LN	OK	10.9239	11.7997	0.111264	0.164947	0.8619	0.940733	no	=
TCONS_00001191	XLOC_001080	GRMZM2G540403	chr1:38316008-38320069	SN	LN	OK	20.3122	21.7304	0.0973647	0.162045	0.8641	0.941844	no	=
TCONS_00001192	XLOC_001080	GRMZM2G540403	chr1:38320999-38327828	SN	LN	OK	83.7293	77.0373	-0.120174	-0.176181	0.8562	0.93748	no	=
TCONS_00001193	XLOC_001081	GRMZM2G079112	chr1:38448198-38451283	SN	LN	OK	7.52945	9.62601	0.354394	0.565499	0.56725	0.775096	no	=
TCONS_00001194	XLOC_001082	GRMZM2G012319	chr1:38540864-38552544	SN	LN	OK	9.66515	12.484	0.369221	0.609373	0.53225	0.752159	no	=
TCONS_00001196	XLOC_001084	GRMZM2G128444	chr1:38614085-38618300	SN	LN	OK	25.1551	39.3867	0.646858	1.05242	0.27215	0.605306	no	=
TCONS_00001197	XLOC_001085	GRMZM2G128206	chr1:38621382-38628749	SN	LN	OK	16.3117	19.9371	0.289546	0.470976	0.6304	0.816932	no	=
TCONS_00001198	XLOC_001085	GRMZM2G128206	chr1:38621382-38628749	SN	LN	NOTEST	0.00217545	0.0021154	-0.040387	0	1	1	no	=
TCONS_00001200	XLOC_001087	AC208204.3_FG006	chr1:38639349-38642276	SN	LN	OK	8.48602	10.8872	0.35948	0.408048	0.68235	0.848056	no	=
TCONS_00001202	XLOC_001089	GRMZM2G046382	chr1:38724472-38725381	SN	LN	OK	12.5039	11.9838	-0.0612998	-0.0935988	0.9199	0.966268	no	=
TCONS_00001205	XLOC_001091	GRMZM2G046274	chr1:38730277-38745220	SN	LN	OK	2.22478	4.27023	0.940647	0.979025	0.33015	0.649886	no	=
TCONS_00001208	XLOC_001093	GRMZM5G886952	chr1:38791438-38799971	SN	LN	OK	1.86646	0.314676	-2.56837	-1.651	0.09735	0.298045	no	=
TCONS_00001209	XLOC_001094	GRMZM2G007055	chr1:38874651-38877166	SN	LN	OK	1.4977	0.637704	-1.23179	-0.77131	0.39435	0.700219	no	=
TCONS_00001211	XLOC_001096	GRMZM2G160237	chr1:39048067-39055773	SN	LN	OK	9.671	12.57	0.378242	0.566246	0.57315	0.779096	no	=
TCONS_00001220	XLOC_001105	GRMZM2G061202	chr1:39247526-39252462	SN	LN	OK	1.23044	0.658242	-0.902483	-0.547511	0.5922	0.791916	no	=
TCONS_00001231	XLOC_001115	GRMZM2G001918	chr1:39737115-39741474	SN	LN	OK	9.7002	13.9003	0.519024	0.867022	0.38675	0.693148	no	=
TCONS_00001233	XLOC_001117	GRMZM5G828820	chr1:39752239-39753539	SN	LN	OK	4.60328	7.41257	0.687312	0.953637	0.3474	0.666528	no	=
TCONS_00001234	XLOC_001118	GRMZM2G337425	chr1:39807136-39813073	SN	LN	OK	4.49229	4.17247	-0.106548	-0.139286	0.89095	0.954654	no	=
TCONS_00001235	XLOC_001119	GRMZM2G109831	chr1:39848101-39849304	SN	LN	OK	9.07369	5.99189	-0.598678	-0.856562	0.39705	0.702179	no	=
TCONS_00001236	XLOC_001120	GRMZM2G109885	chr1:39852704-39860132	SN	LN	OK	18.3513	26.6043	0.535776	0.868224	0.3749	0.685825	no	=
TCONS_00001240	XLOC_001124	GRMZM2G179432	chr1:40062768-40065008	SN	LN	OK	351.735	133.767	-1.39477	-1.87492	0.05765	0.298045	no	=
TCONS_00001245	XLOC_001129	GRMZM2G174644	chr1:40226668-40231223	SN	LN	OK	63.3833	77.274	0.285882	0.448831	0.64075	0.822879	no	=
TCONS_00001246	XLOC_001130	GRMZM2G110309	chr1:40356863-40362195	SN	LN	OK	14.8727	13.2394	-0.167828	-0.282716	0.77785	0.89959	no	=
TCONS_00001248	XLOC_001132	GRMZM2G087600	chr1:40419747-40429395	SN	LN	OK	13.8711	12.8072	-0.115119	-0.098005	0.9229	0.967591	no	=
TCONS_00001255	XLOC_001139	GRMZM2G043030	chr1:40649272-40654254	SN	LN	OK	1.76904	5.56155	1.65252	1.13581	0.23885	0.562618	no	=
TCONS_00001256	XLOC_001139	GRMZM2G043030	chr1:40649272-40654254	SN	LN	OK	10.474	3.59224	-1.54385	-1.67872	0.10675	0.306655	no	=
TCONS_00001257	XLOC_001140	GRMZM5G891990	chr1:40812736-40817503	SN	LN	OK	11.2711	8.25759	-0.448838	-0.742181	0.46675	0.724796	no	=
TCONS_00001266	XLOC_001149	GRMZM2G428391	chr1:41105853-41108394	SN	LN	OK	950.398	3528.48	1.89244	0.984025	0.28745	0.611983	no	=
TCONS_00001272	XLOC_001155	GRMZM2G043857	chr1:41432513-41435966	SN	LN	OK	5.23863	7.16903	0.452589	0.737503	0.4585	0.723939	no	=
TCONS_00001273	XLOC_001156	GRMZM2G044027	chr1:41473817-41477706	SN	LN	OK	10.1109	7.9432	-0.348122	-0.54201	0.5859	0.788017	no	=
TCONS_00001295	XLOC_001178	GRMZM2G171232	chr1:42169070-42171420	SN	LN	OK	43.2985	32.8264	-0.39946	-0.677378	0.48115	0.72937	no	=
TCONS_00001302	XLOC_001184	GRMZM2G026910	chr1:42481224-42482481	SN	LN	OK	1.94183	0.32938	-2.5596	-1.04155	0.3302	0.649967	no	=
TCONS_00001304	XLOC_001186	GRMZM2G338333	chr1:42519210-42522202	SN	LN	OK	54.1708	59.0988	0.125612	0.196521	0.83595	0.927731	no	=
TCONS_00001305	XLOC_001187	GRMZM2G042107	chr1:42524155-42527154	SN	LN	OK	4.58844	1.2058	-1.92802	-2.23238	0.03495	0.239618	no	=
TCONS_00001310	XLOC_001192	GRMZM2G442277	chr1:42850840-42855464	SN	LN	OK	10.0182	12.8829	0.362832	0.448843	0.64915	0.8284	no	=
TCONS_00001319	XLOC_001200	GRMZM2G042032	chr1:43137825-43143201	SN	LN	OK	31.7481	46.8351	0.560917	0.913943	0.35355	0.671649	no	=
TCONS_00001324	XLOC_001205	GRMZM2G154883	chr1:43348668-43363359	SN	LN	OK	11.223	10.1722	-0.141825	-0.158536	0.87065	0.94509	no	=
TCONS_00001330	XLOC_001210	GRMZM2G052479	chr1:43497828-43508783	SN	LN	OK	100.407	122.976	0.292522	0.459438	0.63155	0.817432	no	=
TCONS_00001331	XLOC_001211	GRMZM2G052581	chr1:43510630-43512240	SN	LN	OK	3.43593	4.31722	0.329403	0.408445	0.69435	0.854554	no	=
TCONS_00001332	XLOC_001212	GRMZM2G030880	chr1:43552091-43557290	SN	LN	OK	5.15048	29.0238	2.49446	1.98932	0.0665	0.298045	no	=
TCONS_00001336	XLOC_001216	GRMZM2G137839	chr1:43682875-43685888	SN	LN	OK	91.1162	94.3834	0.0508263	0.0817338	0.9321	0.971879	no	=
TCONS_00001338	XLOC_001218	GRMZM2G141273	chr1:43755021-43762588	SN	LN	OK	4.02381	4.43887	0.141628	0.0999098	0.9165	0.964959	no	=
TCONS_00001339	XLOC_001218	GRMZM2G141273	chr1:43755021-43762588	SN	LN	OK	8.31062	3.6707	-1.1789	-0.976113	0.32595	0.645393	no	=
TCONS_00001342	XLOC_001219	GRMZM2G443265	chr1:43765511-43768900	SN	LN	OK	3.92538	3.20886	-0.290773	-0.227349	0.8217	0.921558	no	=
TCONS_00001344	XLOC_001221	GRMZM2G179411	chr1:43975543-43979488	SN	LN	OK	3.18096	2.76779	-0.200728	-0.235566	0.81115	0.91688	no	=
TCONS_00001350	XLOC_001226	GRMZM2G001079	chr1:44181969-44184827	SN	LN	OK	2.92373	0.475631	-2.6199	-1.18132	0.2821	0.609273	no	=
TCONS_00001359	XLOC_001235	GRMZM2G158197	chr1:44331424-44336511	SN	LN	OK	10.1166	8.88807	-0.186787	-0.304199	0.75265	0.886808	no	=
TCONS_00001361	XLOC_001236	GRMZM2G158261	chr1:44339684-44344089	SN	LN	OK	16.2469	19.1409	0.236494	0.358225	0.70835	0.862767	no	=
TCONS_00001362	XLOC_001237	GRMZM2G065552	chr1:44344478-44345261	SN	LN	OK	5.6416	3.26956	-0.787006	-0.493181	0.64605	0.826414	no	=
TCONS_00001364	XLOC_001239	GRMZM2G107731	chr1:44348557-44357166	SN	LN	OK	6.26628	4.80502	-0.383067	-0.414368	0.6719	0.842447	no	=
TCONS_00001367	XLOC_001241	GRMZM2G107867	chr1:44371955-44378446	SN	LN	OK	4.46053	8.73678	0.969888	0.848555	0.4097	0.706329	no	=
TCONS_00001368	XLOC_001241	GRMZM2G107867	chr1:44371955-44378446	SN	LN	OK	12.226	15.9247	0.381305	0.508191	0.60305	0.798827	no	=
TCONS_00001371	XLOC_001244	GRMZM2G024159	chr1:44536069-44547083	SN	LN	OK	5.2578	5.77973	0.136542	0.182173	0.85375	0.936499	no	=
TCONS_00001384	XLOC_001257	AC208201.3_FG002	chr1:45370567-45372769	SN	LN	OK	11.3971	34.2284	1.58653	2.23542	0.0275	0.205969	no	=
TCONS_00001386	XLOC_001259	AC208201.3_FG001	chr1:45404958-45407147	SN	LN	OK	4.85902	9.85608	1.02035	1.40021	0.1635	0.43189	no	=
TCONS_00001393	XLOC_001266	GRMZM2G087079	chr1:45509591-45510925	SN	LN	OK	30.2571	23.1842	-0.384131	-0.642012	0.51795	0.744555	no	=
TCONS_00001394	XLOC_001267	GRMZM2G087161	chr1:45511150-45514740	SN	LN	OK	4.28509	5.425	0.340298	0.526728	0.58835	0.789373	no	=
TCONS_00001406	XLOC_001279	GRMZM2G006085	chr1:45909865-45923416	SN	LN	OK	13.9025	7.32467	-0.92451	-1.32917	0.16875	0.442919	no	=
TCONS_00001412	XLOC_001285	GRMZM2G058138	chr1:46066839-46070367	SN	LN	OK	17.8501	25.5309	0.516306	0.848857	0.38725	0.693148	no	=
TCONS_00001413	XLOC_001286	GRMZM2G110000	chr1:46078267-46084185	SN	LN	OK	1.93155	2.47044	0.355013	0.31668	0.75025	0.885581	no	=
TCONS_00001414	XLOC_001287	GRMZM2G032182	chr1:46124145-46127450	SN	LN	OK	3.24808	4.42218	0.445167	0.589497	0.5402	0.756949	no	=
TCONS_00001415	XLOC_001288	GRMZM2G030016	chr1:46129396-46133774	SN	LN	OK	23.0104	26.892	0.224888	0.248839	0.8059	0.913901	no	=
TCONS_00001430	XLOC_001301	TS2	chr1:46683529-46684884	SN	LN	OK	4.10214	3.24355	-0.338802	-0.417411	0.6731	0.843059	no	=
TCONS_00001432	XLOC_001303	GRMZM2G313934	chr1:46845178-46848486	SN	LN	OK	3.99061	1.48773	-1.4235	-1.57935	0.1129	0.316895	no	=
TCONS_00001433	XLOC_001304	GRMZM2G010328	chr1:46857217-46866429	SN	LN	OK	56.0203	47.7832	-0.229447	-0.368258	0.70475	0.860604	no	=
TCONS_00001441	XLOC_001312	GRMZM2G095043	chr1:47135149-47140241	SN	LN	OK	8.77427	16.5736	0.917538	1.52717	0.1224	0.337574	no	=
TCONS_00001443	XLOC_001314	GRMZM2G112524	chr1:47176458-47177517	SN	LN	OK	23.5323	5.34918	-2.13725	-3.05908	0.00365	0.107179	no	=
TCONS_00001444	XLOC_001315	GRMZM2G112488	chr1:47182467-47183258	SN	LN	OK	10.0126	1.82558	-2.45538	-2.1176	0.03975	0.270637	no	=
TCONS_00001446	XLOC_001317	GRMZM2G321753	chr1:47296056-47325614	SN	LN	OK	8.88487	11.671	0.393502	0.645343	0.5145	0.742782	no	=
TCONS_00001458	XLOC_001325	GRMZM2G377215	chr1:47509411-47511466	SN	LN	OK	2.20967	0.640302	-1.78701	-1.16811	0.24725	0.573865	no	=
TCONS_00001459	XLOC_001326	GRMZM2G076537	chr1:47513994-47521715	SN	LN	OK	2.11112	3.10349	0.555881	0.631055	0.52675	0.748933	no	=
TCONS_00001465	XLOC_001332	GRMZM5G807260	chr1:47832443-47833589	SN	LN	OK	2.38207	1.2842	-0.891343	-0.551709	0.59355	0.7929	no	=
TCONS_00001483	XLOC_001350	GRMZM2G179155	chr1:49189239-49192344	SN	LN	OK	22.415	28.5938	0.35124	0.594208	0.5366	0.754825	no	=
TCONS_00001486	XLOC_001353	GRMZM2G140432	chr1:49204328-49213156	SN	LN	OK	60.9136	49.6093	-0.296154	-0.441434	0.653	0.830715	no	=
TCONS_00001492	XLOC_001359	GRMZM5G824629	chr1:49611709-49614691	SN	LN	OK	38.9251	33.8204	-0.202809	-0.318238	0.73795	0.879079	no	=
TCONS_00001494	XLOC_001361	GRMZM2G121871	chr1:49720025-49725246	SN	LN	OK	8.73572	13.1685	0.59209	0.971388	0.31455	0.635008	no	=
TCONS_00001508	XLOC_001375	GRMZM2G124532	chr1:50023242-50034504	SN	LN	OK	12.8541	13.5019	0.0709365	0.116869	0.9025	0.958692	no	=
TCONS_00001518	XLOC_001384	GRMZM2G033491	chr1:50250555-50252579	SN	LN	OK	2.84607	3.19456	0.166646	0.143087	0.88845	0.953282	no	=
TCONS_00001519	XLOC_001384	GRMZM2G033491	chr1:50250555-50252579	SN	LN	OK	6.80231	10.0274	0.559856	0.646835	0.5129	0.742168	no	=
TCONS_00001521	XLOC_001386	GRMZM2G135968	chr1:50326366-50337922	SN	LN	OK	8.40059	7.74327	-0.117548	-0.187747	0.8449	0.931737	no	=
TCONS_00001524	XLOC_001389	GRMZM5G878582	chr1:50435747-50437009	SN	LN	OK	187.257	101.183	-0.888049	-1.33855	0.1801	0.467051	no	=
TCONS_00001530	XLOC_001395	GRMZM2G329040	chr1:50626084-50650846	SN	LN	OK	58.1444	26.6305	-1.12656	-1.64143	0.1018	0.298045	no	=
TCONS_00001531	XLOC_001395	GRMZM2G329040	chr1:50626084-50650846	SN	LN	OK	4.75948	2.37669	-1.00185	-0.426354	0.35405	0.671649	no	=
TCONS_00001533	XLOC_001395	GRMZM2G329040	chr1:50626084-50650846	SN	LN	OK	3.04509	7.60628	1.32071	0.555697	0.49175	0.732077	no	=
TCONS_00001539	XLOC_001401	GRMZM2G018941	chr1:51011428-51013347	SN	LN	OK	70.5249	57.7366	-0.288646	-0.486092	0.6189	0.809268	no	=
TCONS_00001542	XLOC_001404	GRMZM5G895991	chr1:51154612-51159211	SN	LN	OK	6.25095	5.42852	-0.203515	-0.314856	0.74285	0.881723	no	=
TCONS_00001546	XLOC_001408	GRMZM2G385931	chr1:51283058-51287360	SN	LN	OK	11.0127	21.843	0.988008	1.58074	0.1066	0.306335	no	=
TCONS_00001547	XLOC_001408	GRMZM2G385931	chr1:51283058-51287360	SN	LN	OK	2.46635	0.580439	-2.08716	-0.721733	0.39785	0.703143	no	=
TCONS_00001548	XLOC_001409	GRMZM2G084783	chr1:51288747-51290030	SN	LN	OK	9.67426	7.17824	-0.430521	-0.438418	0.6519	0.829915	no	=
TCONS_00001559	XLOC_001420	GRMZM2G165919	chr1:51531587-51533316	SN	LN	OK	64.4621	28.4418	-1.18044	-1.96789	0.04795	0.298045	no	=
TCONS_00001567	XLOC_001427	GRMZM2G318652	chr1:51892086-51893423	SN	LN	OK	2.04269	7.10298	1.79796	2.09923	0.05135	0.298045	no	=
TCONS_00001570	XLOC_001430	GRMZM2G138814	chr1:52073066-52082912	SN	LN	OK	4.22211	4.40443	0.0609906	0.0561945	0.9534	0.980698	no	=
TCONS_00001573	XLOC_001433	GRMZM2G152891	chr1:52093023-52096606	SN	LN	OK	34.1454	17.3558	-0.976277	-0.60689	0.52295	0.747115	no	=
TCONS_00001575	XLOC_001435	GRMZM2G175019	chr1:52192668-52195934	SN	LN	OK	2.53553	2.11602	-0.260937	-0.109299	0.31705	0.636642	no	=
TCONS_00001585	XLOC_001445	GRMZM2G009253	chr1:52454940-52460946	SN	LN	OK	6.36365	7.76423	0.286989	0.355305	0.72035	0.869057	no	=
TCONS_00001586	XLOC_001445	GRMZM2G009253	chr1:52454940-52460946	SN	LN	OK	2.33134	2.84039	0.284927	0.202934	0.83875	0.92885	no	=
TCONS_00001590	XLOC_001449	GRMZM2G144997	chr1:52758981-52760125	SN	LN	OK	2.00112	5.4935	1.45692	1.49733	0.1453	0.392063	no	=
TCONS_00001615	XLOC_001474	GRMZM2G010149	chr1:53711199-53712300	SN	LN	OK	2.2183	2.0299	-0.128043	-0.0619623	0.4705	0.726045	no	=
TCONS_00001635	XLOC_001490	GRMZM2G006477	chr1:54344373-54350944	SN	LN	OK	29.6048	25.3076	-0.226256	-0.37229	0.7033	0.859623	no	=
TCONS_00001639	XLOC_001494	GRMZM2G010196	chr1:54599411-54602370	SN	LN	OK	27.4086	21.055	-0.38047	-0.635185	0.5255	0.748476	no	=
TCONS_00001644	XLOC_001499	GRMZM2G106283	chr1:54729301-54730593	SN	LN	OK	1.91556	2.9604	0.628031	0.381103	0.6783	0.846011	no	=
TCONS_00001649	XLOC_001504	AC209460.3_FG002	chr1:54826774-54831700	SN	LN	OK	10.7861	10.4692	-0.0430203	-0.0389874	0.96775	0.986608	no	=
TCONS_00001650	XLOC_001505	GRMZM2G032936	chr1:54843341-54851689	SN	LN	OK	16.259	14.6962	-0.1458	-0.235395	0.80835	0.915333	no	=
TCONS_00001662	XLOC_001516	GRMZM2G109121	chr1:55290260-55298632	SN	LN	OK	25.3678	22.5127	-0.172257	-0.288466	0.765	0.893142	no	=
TCONS_00001665	XLOC_001518	GRMZM2G100288	chr1:55389556-55392807	SN	LN	OK	15.4795	14.391	-0.105197	-0.178733	0.8545	0.93692	no	=
TCONS_00001666	XLOC_001519	GRMZM2G056462	chr1:55443929-55454076	SN	LN	OK	30.4303	44.5581	0.550181	0.92808	0.3521	0.671354	no	=
TCONS_00001667	XLOC_001520	GRMZM2G056424	chr1:55455653-55458708	SN	LN	OK	16.1284	3.7022	-2.12315	-2.01922	0.0548	0.298045	no	=
TCONS_00001696	XLOC_001548	GRMZM2G062391	chr1:56218365-56223135	SN	LN	OK	0.827247	2.44508	1.56349	1.01026	0.3208	0.64018	no	=
TCONS_00001697	XLOC_001549	GRMZM2G062425	chr1:56225539-56227817	SN	LN	OK	10.1791	7.05937	-0.528002	-0.752517	0.4541	0.72336	no	=
TCONS_00001698	XLOC_001550	GRMZM2G063657	chr1:56285104-56292207	SN	LN	OK	6.21303	6.59232	0.0854892	0.133186	0.8875	0.953015	no	=
TCONS_00001702	XLOC_001554	GRMZM2G044074	chr1:56560277-56563563	SN	LN	OK	51.3019	53.3824	0.0573521	0.0952372	0.9263	0.969243	no	=
TCONS_00001703	XLOC_001555	GRMZM2G044038	chr1:56566377-56569057	SN	LN	OK	29.1504	21.6152	-0.43147	-0.732083	0.44985	0.722806	no	=
TCONS_00001704	XLOC_001556	GRMZM2G043948	chr1:56571002-56575587	SN	LN	OK	5.76135	6.70553	0.218943	0.327247	0.74535	0.882981	no	=
TCONS_00001711	XLOC_001563	GRMZM2G010823	chr1:56748472-56754513	SN	LN	OK	20.9157	14.0782	-0.571129	-0.955129	0.3343	0.653267	no	=
TCONS_00001715	XLOC_001567	GRMZM2G069618	chr1:56894722-56896911	SN	LN	OK	9.98118	10.1201	0.0199388	0.0328539	0.975	0.989111	no	=
TCONS_00001731	XLOC_001582	GRMZM2G158676	chr1:57460578-57465717	SN	LN	OK	22.6911	24.0929	0.0864821	0.140302	0.8843	0.951695	no	=
TCONS_00001732	XLOC_001583	GRMZM2G158662	chr1:57481389-57485049	SN	LN	OK	25.7241	21.8197	-0.23749	-0.404046	0.67985	0.846884	no	=
TCONS_00001734	XLOC_001585	GRMZM2G018229	chr1:57555695-57561285	SN	LN	OK	28.8696	31.9557	0.146524	0.225735	0.81865	0.92034	no	=
TCONS_00001735	XLOC_001586	GRMZM2G322917	chr1:57563617-57564432	SN	LN	OK	2.14125	1.67696	-0.352603	-0.203787	0.844	0.931284	no	=
TCONS_00001754	XLOC_001605	RPS21	chr1:58370382-58372633	SN	LN	OK	16.7756	10.1798	-0.720664	-0.888463	0.34095	0.660877	no	=
TCONS_00001770	XLOC_001621	GRMZM2G177532	chr1:58708514-58722792	SN	LN	OK	4.31372	4.68642	0.119556	0.130133	0.8936	0.955409	no	=
TCONS_00001771	XLOC_001621	GRMZM2G177532	chr1:58708514-58722792	SN	LN	OK	2.27501	2.97782	0.388385	0.205534	0.8471	0.933072	no	=
TCONS_00001786	XLOC_001634	GRMZM2G083689	chr1:59063103-59089019	SN	LN	OK	10.9988	15.3624	0.482065	0.718525	0.4544	0.723442	no	=
TCONS_00001794	XLOC_001642	GRMZM5G896731	chr1:59464216-59469814	SN	LN	OK	4.90717	0.685693	-2.83926	-1.77605	0.25465	0.583057	no	=
TCONS_00001795	XLOC_001642	GRMZM5G896731	chr1:59464216-59469814	SN	LN	OK	2.10666	4.42707	1.0714	0.930603	0.32755	0.647506	no	=
TCONS_00001805	XLOC_001652	GRMZM2G134671	chr1:59766862-59771585	SN	LN	OK	44.16	80.1321	0.859641	1.25265	0.1921	0.491242	no	=
TCONS_00001816	XLOC_001663	GRMZM2G038598	chr1:59958794-59963507	SN	LN	OK	113.053	99.2444	-0.187938	-0.284834	0.7801	0.900827	no	=
TCONS_00001818	XLOC_001665	GRMZM2G082034	chr1:60090266-60092212	SN	LN	OK	3.08104	1.03844	-1.56901	-1.55584	0.1114	0.313396	no	=
TCONS_00001825	XLOC_001672	SODCC.3	chr1:60147420-60150953	SN	LN	OK	10.8615	10.5954	-0.0357901	-0.029959	0.97585	0.98933	no	=
TCONS_00001826	XLOC_001672	SODCC.3	chr1:60147420-60150953	SN	LN	OK	27.7943	39.9049	0.521777	0.74604	0.44765	0.721665	no	=
TCONS_00001828	XLOC_001674	GRMZM2G000923	chr1:60165494-60167797	SN	LN	OK	46.5985	45.8354	-0.0238213	-0.0310822	0.97445	0.988889	no	=
TCONS_00001829	XLOC_001674	GRMZM2G000923	chr1:60165494-60167797	SN	LN	OK	29.3894	30.1893	0.0387414	0.038011	0.9678	0.986608	no	=
TCONS_00001830	XLOC_001675	GRMZM2G144868	chr1:60263372-60267780	SN	LN	OK	33.7046	38.7936	0.202875	0.32726	0.74	0.880045	no	=
TCONS_00001833	XLOC_001678	GRMZM2G469162	chr1:60397863-60408665	SN	LN	OK	18.6752	21.6124	0.210737	0.336532	0.73095	0.875	no	=
TCONS_00001841	XLOC_001686	GRMZM2G009232	chr1:60678272-60680788	SN	LN	OK	8.56894	3.43709	-1.31793	-1.86001	0.0666	0.298045	no	=
TCONS_00001844	XLOC_001689	GRMZM2G101689	chr1:60864505-60868244	SN	LN	OK	6.83737	12.5429	0.875361	1.32964	0.18045	0.467807	no	=
TCONS_00001867	XLOC_001709	AC204530.4_FG002	chr1:61615409-61623616	SN	LN	OK	3.13954	5.36417	0.772803	0.979398	0.31045	0.634319	no	=
TCONS_00001868	XLOC_001710	GRMZM5G898740	chr1:61625950-61633772	SN	LN	OK	10.2337	7.09054	-0.529355	-0.802813	0.408	0.705183	no	=
TCONS_00001901	XLOC_001742	GRMZM2G577677	chr1:62533605-62536105	SN	LN	OK	139.254	101.007	-0.463261	-0.775583	0.41895	0.712771	no	=
TCONS_00001912	XLOC_001751	AC213099.3_FG002	chr1:62891505-62893700	SN	LN	OK	6.62259	3.71428	-0.834312	-0.905298	0.3533	0.671649	no	=
TCONS_00001913	XLOC_001752	AC213099.3_FG001	chr1:62921441-62922551	SN	LN	OK	5.99288	6.5807	0.134991	0.166636	0.86695	0.94313	no	=
TCONS_00001922	XLOC_001760	GRMZM2G046297	chr1:63101439-63103657	SN	LN	OK	10.5305	16.6582	0.661664	1.08044	0.25945	0.588877	no	=
TCONS_00001931	XLOC_001767	GRMZM2G040954	chr1:63357325-63364827	SN	LN	OK	8.75926	8.89935	0.0228908	0.0369088	0.9681	0.98676	no	=
TCONS_00001933	XLOC_001769	GRMZM5G808350	chr1:63501588-63504575	SN	LN	OK	0.138019	1.85137	3.74566	1.20896	0.25585	0.584722	no	=
TCONS_00001934	XLOC_001769	GRMZM5G808350	chr1:63501588-63504575	SN	LN	OK	2.64754	3.32484	0.328634	0.357996	0.7177	0.867524	no	=
TCONS_00001935	XLOC_001769	GRMZM5G808350	chr1:63501588-63504575	SN	LN	OK	1.39	0	inf	nan	0.11015	0.310391	no	=
TCONS_00001936	XLOC_001770	AC216247.3_FG005	chr1:63577231-63581301	SN	LN	OK	11.1846	13.6374	0.286057	0.385215	0.6957	0.855364	no	=
TCONS_00001939	XLOC_001773	GRMZM2G040453	chr1:63612976-63614730	SN	LN	OK	3.23106	4.61604	0.514649	0.607497	0.5342	0.753296	no	=
TCONS_00001940	XLOC_001774	GRMZM2G040515	chr1:63614904-63617837	SN	LN	OK	8.80856	11.4659	0.380372	0.550933	0.57805	0.782789	no	=
TCONS_00001953	XLOC_001787	AC197387.3_FG004	chr1:63922341-63923480	SN	LN	OK	1.43732	2.57038	0.838598	0.502645	0.60685	0.801315	no	=
TCONS_00001954	XLOC_001788	GRMZM2G107196	chr1:64008054-64013382	SN	LN	OK	5.6751	6.164	0.119221	0.147916	0.8787	0.949006	no	=
TCONS_00001955	XLOC_001788	GRMZM2G107196	chr1:64008054-64013382	SN	LN	OK	0.177461	0.934283	2.39636	0.625352	0.5476	0.761481	no	=
TCONS_00001956	XLOC_001788	GRMZM2G107196	chr1:64008054-64013382	SN	LN	OK	5.0757	3.04996	-0.734815	-0.622885	0.5367	0.754892	no	=
TCONS_00001957	XLOC_001789	GRMZM2G326248	chr1:64018198-64020664	SN	LN	OK	1.2376	1.65065	0.415487	0.439507	0.6481	0.827457	no	=
TCONS_00001961	XLOC_001793	GRMZM2G084407	chr1:64153855-64156397	SN	LN	OK	25.5936	11.3785	-1.16948	-1.95499	0.0527	0.298045	no	=
TCONS_00001964	XLOC_001796	GRMZM2G092888	chr1:64396825-64403534	SN	LN	OK	3.06597	2.26732	-0.435357	-0.615241	0.53	0.750992	no	=
TCONS_00001981	XLOC_001813	GRMZM5G883601	chr1:65347106-65353438	SN	LN	OK	6.59425	8.52952	0.371256	0.510253	0.5997	0.796848	no	=
TCONS_00001983	XLOC_001815	GRMZM2G056944	chr1:65357499-65359652	SN	LN	OK	4.3541	6.39551	0.554685	0.712755	0.46715	0.724796	no	=
TCONS_00001991	XLOC_001822	GRMZM2G097426	chr1:65624161-65627166	SN	LN	OK	11.751	10.7285	-0.131341	-0.194122	0.8424	0.930554	no	=
TCONS_00001995	XLOC_001824	GRMZM2G100497	chr1:65736905-65747489	SN	LN	OK	4.80497	7.70675	0.681596	0.756466	0.45565	0.723885	no	=
TCONS_00001996	XLOC_001824	GRMZM2G100497	chr1:65736905-65747489	SN	LN	NOTEST	0	0	0	0	1	1	no	=
TCONS_00001997	XLOC_001824	GRMZM2G100497	chr1:65736905-65747489	SN	LN	NOTEST	0.000240716	0.000384052	0.673969	0	1	1	no	=
TCONS_00002017	XLOC_001842	GRMZM2G143086	chr1:66175948-66181972	SN	LN	OK	26.3382	21.9154	-0.265215	-0.372455	0.6993	0.857732	no	=
TCONS_00002018	XLOC_001842	GRMZM2G143086	chr1:66175948-66181972	SN	LN	OK	5.82031	7.72943	0.409265	0.291452	0.77525	0.898003	no	=
TCONS_00002023	XLOC_001846	GRMZM2G311036	chr1:66311129-66312437	SN	LN	OK	0.915239	0.124805	-2.87447	-1.14423	0.1809	0.468161	no	=
TCONS_00002026	XLOC_001848	GRMZM2G336824	chr1:66394317-66395715	SN	LN	OK	0.386925	1.07636	1.47603	0.569323	0.3955	0.700781	no	=
TCONS_00002028	XLOC_001850	GRMZM2G113139	chr1:66581692-66586824	SN	LN	OK	9.13742	8.87783	-0.0415791	-0.067702	0.93925	0.97487	no	=
TCONS_00002032	XLOC_001853	GRMZM2G017670	chr1:66776093-66776764	SN	LN	OK	1.69806	2.6528	0.643628	0.398072	0.6852	0.849746	no	=
TCONS_00002044	XLOC_001865	GRMZM2G120069	chr1:67061360-67064623	SN	LN	OK	1.15453	0.825699	-0.483614	-0.328829	0.734	0.87685	no	=
TCONS_00002045	XLOC_001866	GRMZM2G120079	chr1:67083255-67084878	SN	LN	OK	219.783	272.228	0.308738	0.421712	0.66365	0.837484	no	=
TCONS_00002046	XLOC_001867	GRMZM2G125314	chr1:67134838-67137249	SN	LN	OK	9.78543	19.1338	0.967417	1.56057	0.101	0.298045	no	=
TCONS_00002048	XLOC_001869	GRMZM2G104353	chr1:67254435-67258576	SN	LN	OK	8.89016	6.79689	-0.387335	-0.508982	0.5996	0.796759	no	=
TCONS_00002060	XLOC_001880	GRMZM2G051879	chr1:67652502-67655433	SN	LN	OK	78.6623	93.8101	0.25407	0.39955	0.67365	0.843255	no	=
TCONS_00002061	XLOC_001881	GRMZM2G090018	chr1:67733528-67735946	SN	LN	OK	12.1932	13.699	0.167985	0.236355	0.807	0.914568	no	=
TCONS_00002074	XLOC_001889	GRMZM2G082836	chr1:68115392-68118824	SN	LN	OK	10.0558	15.8432	0.655838	1.04128	0.2869	0.611883	no	=
TCONS_00002082	XLOC_001897	GRMZM5G866758	chr1:68438384-68443785	SN	LN	OK	26.7214	47.0198	0.815269	1.37743	0.1718	0.4491	no	=
TCONS_00002085	XLOC_001900	GRMZM2G077960	chr1:68562848-68565994	SN	LN	OK	1.67553	1.04351	-0.68317	-0.563348	0.5698	0.77681	no	=
TCONS_00002090	XLOC_001905	GRMZM2G347583	chr1:68668008-68674288	SN	LN	OK	42.5153	49.2696	0.212717	0.298576	0.76215	0.891585	no	=
TCONS_00002091	XLOC_001906	GRMZM2G173030	chr1:68676622-68679365	SN	LN	OK	19.1231	20.2501	0.0826195	0.118563	0.9107	0.962342	no	=
TCONS_00002097	XLOC_001911	GRMZM2G022061	chr1:68883927-68889837	SN	LN	OK	8.67558	7.7594	-0.161016	-0.145166	0.88325	0.951201	no	=
TCONS_00002109	XLOC_001917	GRMZM2G347808	chr1:69012613-69020313	SN	LN	OK	6.99085	3.01097	-1.21524	-1.28185	0.2015	0.509017	no	=
TCONS_00002111	XLOC_001919	GRMZM2G085825	chr1:69094607-69097917	SN	LN	OK	3.68972	3.80972	0.0461746	0.0643575	0.9483	0.978212	no	=
TCONS_00002113	XLOC_001921	GRMZM2G049070	chr1:69295686-69297154	SN	LN	OK	7.05859	4.18591	-0.753839	-1.04023	0.3082	0.632389	no	=
TCONS_00002134	XLOC_001942	GRMZM2G149224	chr1:70163208-70171735	SN	LN	OK	1.89022	2.55274	0.433494	0.544992	0.5921	0.791856	no	=
TCONS_00002137	XLOC_001945	GRMZM2G117222	chr1:70255023-70262311	SN	LN	OK	1.14324	2.50323	1.13066	0.689491	0.51655	0.744098	no	=
TCONS_00002141	XLOC_001948	GRMZM2G048324	chr1:70432447-70436808	SN	LN	OK	48.369	37.1093	-0.382302	-0.631058	0.5153	0.743354	no	=
TCONS_00002143	XLOC_001950	GRMZM5G828488	chr1:70572056-70573088	SN	LN	OK	5.5652	0	inf	nan	5e-05	0.0067776	yes	=
TCONS_00002144	XLOC_001951	GRMZM2G071688	chr1:70582444-70597855	SN	LN	OK	14.531	5.21328	-1.47887	-1.87633	0.05705	0.298045	no	=
TCONS_00002158	XLOC_001963	GRMZM2G110076	chr1:71022648-71028397	SN	LN	OK	3.79588	4.35246	0.197397	0.224591	0.82445	0.922763	no	=
TCONS_00002167	XLOC_001972	GRMZM2G083642	chr1:71344864-71347762	SN	LN	OK	72.7234	101.335	0.478634	0.773489	0.4324	0.717499	no	=
TCONS_00002172	XLOC_001977	GRMZM2G004736	chr1:71541397-71548900	SN	LN	OK	5.73041	7.54955	0.397754	0.611606	0.5366	0.754825	no	=
TCONS_00002184	XLOC_001988	GRMZM2G313009	chr1:72006401-72018715	SN	LN	OK	77.8386	52.5017	-0.568121	-0.913108	0.3427	0.66186	no	=
TCONS_00002186	XLOC_001990	GRMZM2G179521	chr1:72102477-72121797	SN	LN	OK	14.5274	10.4971	-0.468787	-0.777075	0.42105	0.714068	no	=
TCONS_00002210	XLOC_002012	GRMZM2G351259	chr1:72892017-72893859	SN	LN	OK	51.0727	42.6818	-0.258929	-0.422827	0.65395	0.831123	no	=
TCONS_00002214	XLOC_002016	GRMZM2G117930	chr1:73239702-73241103	SN	LN	OK	1.92071	1.82754	-0.0717358	-0.0703331	0.9418	0.975497	no	=
TCONS_00002217	XLOC_002019	GRMZM2G067371	chr1:73517329-73520265	SN	LN	OK	8.79757	4.72913	-0.895531	-1.21507	0.2211	0.53731	no	=
TCONS_00002237	XLOC_002038	GRMZM2G019562	chr1:74416039-74425230	SN	LN	OK	7.30617	13.2902	0.863174	0.849601	0.38945	0.695389	no	=
TCONS_00002241	XLOC_002042	GRMZM2G086992	chr1:74611383-74615731	SN	LN	OK	3.76749	2.22463	-0.760039	-0.779032	0.39785	0.703143	no	=
TCONS_00002243	XLOC_002044	GRMZM2G130121	chr1:74636684-74640291	SN	LN	OK	58.0149	41.5912	-0.480147	-0.699227	0.46555	0.724745	no	=
TCONS_00002254	XLOC_002055	GRMZM2G042881	chr1:75150372-75154394	SN	LN	OK	3.11993	4.59197	0.557602	0.450193	0.6599	0.834985	no	=
TCONS_00002255	XLOC_002055	GRMZM2G042881	chr1:75150372-75154394	SN	LN	OK	1.54213	2.04219	0.405192	0.200562	0.81375	0.918098	no	=
TCONS_00002263	XLOC_002063	GRMZM2G032821	chr1:75404307-75432986	SN	LN	OK	80.661	103.828	0.364257	0.484783	0.61975	0.809937	no	=
TCONS_00002264	XLOC_002063	GRMZM2G032821	chr1:75404307-75432986	SN	LN	OK	17.6466	11.6456	-0.599607	-0.289379	0.54125	0.757503	no	=
TCONS_00002284	XLOC_002083	GRMZM2G174708	chr1:76347461-76348498	SN	LN	OK	4.57012	1.43652	-1.66965	-1.47053	0.15735	0.418683	no	=
TCONS_00002291	XLOC_002090	GRMZM2G084063	chr1:76847922-76850492	SN	LN	OK	13.9416	15.4104	0.144514	0.218606	0.8151	0.918552	no	=
TCONS_00002293	XLOC_002092	GRMZM2G084587	chr1:76878283-76903889	SN	LN	OK	13.8824	15.8379	0.19013	0.182451	0.85235	0.935951	no	=
TCONS_00002334	XLOC_002133	AC199541.4_FG001	chr1:78413994-78416288	SN	LN	OK	13.339	13.3635	0.00265221	0.00381701	0.99675	0.997459	no	=
TCONS_00002350	XLOC_002149	GRMZM2G060001	chr1:79013345-79013972	SN	LN	OK	0.439739	1.27424	1.53492	0.621193	0.2549	0.583387	no	=
TCONS_00002360	XLOC_002159	GRMZM2G096683	chr1:79423978-79424711	SN	LN	OK	18.0323	4.75024	-1.92451	-2.22519	0.04385	0.296889	no	=
TCONS_00002377	XLOC_002173	GRMZM2G064804	chr1:80066039-80093340	SN	LN	OK	3.19286	3.01909	-0.0807375	-0.0959466	0.9229	0.967591	no	=
TCONS_00002380	XLOC_002176	GRMZM2G143703	chr1:80173286-80175319	SN	LN	OK	2.5749	1.68691	-0.610129	-0.573243	0.57685	0.781946	no	=
TCONS_00002389	XLOC_002185	GRMZM2G060257	chr1:80510299-80513026	SN	LN	OK	0.945407	1.80704	0.934621	0.590229	0.5558	0.766983	no	=
TCONS_00002390	XLOC_002185	GRMZM2G060257	chr1:80510299-80513026	SN	LN	OK	5.09251	4.19866	-0.278446	-0.362012	0.71475	0.865958	no	=
TCONS_00002392	XLOC_002187	GRMZM2G087063	chr1:80629998-80632671	SN	LN	OK	5.45248	5.20963	-0.0657308	-0.0793261	0.93455	0.972779	no	=
TCONS_00002393	XLOC_002187	GRMZM2G087063	chr1:80629998-80632671	SN	LN	OK	4.92116	2.45796	-1.00154	-0.956178	0.3396	0.659698	no	=
TCONS_00002405	XLOC_002199	GRMZM2G137561	chr1:81434214-81441554	SN	LN	OK	2.91781	2.32099	-0.330149	-0.250413	0.7984	0.910029	no	=
TCONS_00002412	XLOC_002203	GRMZM2G178079	chr1:81590396-81593917	SN	LN	OK	5.58857	6.3174	0.176852	0.174114	0.86405	0.941818	no	=
TCONS_00002418	XLOC_002206	GRMZM2G066369	chr1:81649179-81650547	SN	LN	OK	4.1744	1.50287	-1.47385	-1.4535	0.12675	0.348513	no	=
TCONS_00002427	XLOC_002214	GRMZM2G030529	chr1:82020946-82030244	SN	LN	OK	7.68026	10.142	0.40112	0.676221	0.4996	0.736015	no	=
TCONS_00002435	XLOC_002222	GRMZM2G418294	chr1:82387437-82398287	SN	LN	OK	4.07073	5.34946	0.394106	0.61465	0.53295	0.752674	no	=
TCONS_00002441	XLOC_002227	GRMZM2G125304	chr1:82499949-82505832	SN	LN	OK	7.71494	2.42267	-1.67105	-1.26055	0.1986	0.503501	no	=
TCONS_00002443	XLOC_002227	GRMZM2G125304	chr1:82499949-82505832	SN	LN	OK	3.16037	4.41922	0.483701	0.274542	0.7721	0.896396	no	=
TCONS_00002447	XLOC_002227	GRMZM2G125304	chr1:82499949-82505832	SN	LN	OK	6.7186	8.11932	0.273198	0.218192	0.81505	0.91851	no	=
TCONS_00002450	XLOC_002230	GRMZM2G162292	chr1:82584833-82587309	SN	LN	OK	9.78325	13.5991	0.475124	0.726416	0.47335	0.726383	no	=
TCONS_00002469	XLOC_002249	GRMZM2G099467	chr1:83410191-83414162	SN	LN	OK	38.5956	73.9865	0.938826	1.36656	0.1621	0.429157	no	=
TCONS_00002477	XLOC_002256	GRMZM2G003076	chr1:83835169-83838671	SN	LN	OK	3.27639	2.45978	-0.413579	-0.4275	0.663	0.836958	no	=
TCONS_00002478	XLOC_002256	GRMZM2G003076	chr1:83835169-83838671	SN	LN	OK	2.39805	0.385811	-2.6359	-1.30996	0.25995	0.58975	no	=
TCONS_00002493	XLOC_002266	GRMZM2G052685	chr1:84355886-84358957	SN	LN	OK	15.6641	20.655	0.399028	0.643201	0.5125	0.742031	no	=
TCONS_00002495	XLOC_002268	GRMZM2G083173	chr1:84423269-84427793	SN	LN	OK	8.21637	3.44017	-1.25602	-0.562601	0.5216	0.746322	no	=
TCONS_00002496	XLOC_002268	GRMZM2G083173	chr1:84423269-84427793	SN	LN	OK	48.1232	54.0667	0.168006	0.242646	0.8038	0.913004	no	=
TCONS_00002502	XLOC_002274	GRMZM2G095020	chr1:84615029-84620048	SN	LN	OK	0.798466	3.88708	2.28338	1.14725	0.2392	0.563109	no	=
TCONS_00002516	XLOC_002288	GRMZM2G026767	chr1:85064178-85070257	SN	LN	OK	10.8894	17.6696	0.698348	0.817194	0.4164	0.711313	no	=
TCONS_00002548	XLOC_002319	GRMZM2G154549	chr1:85998335-86004869	SN	LN	OK	34.1279	25.3503	-0.428948	-0.602895	0.5391	0.756457	no	=
TCONS_00002554	XLOC_002325	GRMZM2G127067	chr1:86168333-86176519	SN	LN	OK	8.34346	4.41255	-0.919035	-1.2758	0.21065	0.525175	no	=
TCONS_00002558	XLOC_002329	GRMZM2G113761	chr1:86369133-86370841	SN	LN	OK	3.54067	0.918797	-1.9462	-1.70589	0.09185	0.298045	no	=
TCONS_00002565	XLOC_002336	GRMZM2G424595	chr1:86595558-86601790	SN	LN	OK	5.52565	5.64901	0.0318539	0.0502446	0.9587	0.983005	no	=
TCONS_00002566	XLOC_002337	GRMZM2G090100	chr1:86607286-86617473	SN	LN	OK	14.9274	18.3643	0.298936	0.480869	0.625	0.813506	no	=
TCONS_00002571	XLOC_002342	GRMZM2G143202	chr1:86848274-86858503	SN	LN	OK	16.8404	21.9503	0.382314	0.647487	0.5085	0.74014	no	=
TCONS_00002579	XLOC_002350	GRMZM2G177400	chr1:87168773-87172623	SN	LN	OK	4.24317	3.16268	-0.423998	-0.241518	0.8152	0.918605	no	=
TCONS_00002580	XLOC_002350	GRMZM2G177400	chr1:87168773-87172623	SN	LN	OK	22.5344	22.5466	0.000780777	0.000999217	0.99715	0.997734	no	=
TCONS_00002585	XLOC_002355	GRMZM6G178175	chr1:87370525-87371376	SN	LN	OK	3.71173	1.21345	-1.61298	-0.836411	0.2693	0.600512	no	=
TCONS_00002601	XLOC_002370	GRMZM2G071208	chr1:87992507-87998427	SN	LN	OK	17.7446	10.9031	-0.702644	-0.986708	0.3134	0.634972	no	=
TCONS_00002602	XLOC_002370	GRMZM2G071208	chr1:87992507-87998427	SN	LN	OK	2.6751	7.61555	1.50936	1.03198	0.29545	0.619052	no	=
TCONS_00002616	XLOC_002381	GRMZM2G053720	chr1:88349843-88351781	SN	LN	OK	31.3606	38.7082	0.303685	0.449893	0.64165	0.823459	no	=
TCONS_00002623	XLOC_002388	GRMZM2G079487	chr1:88539447-88552017	SN	LN	OK	4.66134	4.74801	0.0265806	0.0313603	0.9737	0.988701	no	=
TCONS_00002644	XLOC_002408	GRMZM5G813892	chr1:89448265-89451823	SN	LN	OK	12.659	10.2394	-0.306035	-0.467847	0.6288	0.815935	no	=
TCONS_00002648	XLOC_002412	GRMZM2G428071	chr1:89622897-89624840	SN	LN	OK	1.86033	2.06768	0.152452	0.15634	0.87545	0.947346	no	=
TCONS_00002686	XLOC_002450	GRMZM2G317386	chr1:90797367-90802406	SN	LN	OK	6.48452	9.75905	0.589743	0.495407	0.6019	0.798247	no	=
TCONS_00002713	XLOC_002477	GRMZM2G082916	chr1:91777050-91782023	SN	LN	OK	6.27571	7.11314	0.180708	0.295123	0.75765	0.889106	no	=
TCONS_00002728	XLOC_002492	GRMZM2G423886	chr1:92521412-92523497	SN	LN	OK	3.20962	4.41161	0.458904	0.571583	0.574	0.779764	no	=
TCONS_00002749	XLOC_002513	GRMZM2G079031	chr1:93500653-93514872	SN	LN	OK	8.23788	7.94725	-0.0518174	-0.0851198	0.93225	0.971989	no	=
TCONS_00002769	XLOC_002533	GRMZM2G088524	chr1:94375944-94377949	SN	LN	OK	47.1613	38.2749	-0.301205	-0.506599	0.6084	0.802371	no	=
TCONS_00002774	XLOC_002538	GRMZM2G052666	chr1:94495924-94498427	SN	LN	OK	249.554	203.114	-0.297062	-0.422124	0.66855	0.840222	no	=
TCONS_00002789	XLOC_002553	GRMZM2G180909	chr1:94881430-94884782	SN	LN	OK	11.354	14.7879	0.381209	0.608537	0.5245	0.748032	no	=
TCONS_00002793	XLOC_002557	GRMZM2G107575	chr1:94994253-94998640	SN	LN	OK	7.73156	10.0903	0.384142	0.587148	0.5673	0.775096	no	=
TCONS_00002798	XLOC_002562	GRMZM2G098208	chr1:95094291-95100093	SN	LN	OK	55.2204	68.4897	0.310686	0.45563	0.63705	0.820758	no	=
TCONS_00002799	XLOC_002563	GRMZM2G399484	chr1:95106174-95109867	SN	LN	OK	4.42566	6.0595	0.453308	0.638228	0.51155	0.741434	no	=
TCONS_00002800	XLOC_002564	GRMZM2G155422	chr1:95114518-95117967	SN	LN	OK	1.5732	1.50169	-0.0671142	-0.0461062	0.9599	0.983294	no	=
TCONS_00002817	XLOC_002581	GRMZM2G042538	chr1:96079168-96080865	SN	LN	OK	1.23068	0.850397	-0.53325	-0.418371	0.67375	0.843255	no	=
TCONS_00002819	XLOC_002583	GRMZM2G050961	chr1:96123282-96125668	SN	LN	OK	8.7702	10.3202	0.234789	0.350412	0.7295	0.874154	no	=
TCONS_00002820	XLOC_002583	GRMZM2G050961	chr1:96123282-96125668	SN	LN	NOTEST	0.000115236	0.000178694	0.632895	0	1	1	no	=
TCONS_00002831	XLOC_002593	GRMZM2G086750	chr1:96697393-96699878	SN	LN	OK	32.1603	34.751	0.111772	0.188012	0.8473	0.933176	no	=
TCONS_00002848	XLOC_002610	GRMZM2G049422	chr1:97157970-97161408	SN	LN	OK	11.2604	15.0795	0.421337	0.688552	0.47255	0.726167	no	=
TCONS_00002852	XLOC_002614	GRMZM2G077937	chr1:97510608-97513735	SN	LN	OK	3.044	3.94512	0.374099	0.553849	0.5785	0.783088	no	=
TCONS_00002861	XLOC_002623	GRMZM2G034096	chr1:97677246-97681457	SN	LN	OK	5.47264	9.96053	0.863986	1.12693	0.26425	0.594279	no	=
TCONS_00002862	XLOC_002624	GRMZM2G033526	chr1:97682367-97687591	SN	LN	OK	30.7223	27.3456	-0.167978	-0.280246	0.7846	0.903201	no	=
TCONS_00002875	XLOC_002637	GRMZM2G367023	chr1:98327375-98335839	SN	LN	OK	9.03846	12.0816	0.418669	0.615623	0.5354	0.754143	no	=
TCONS_00002885	XLOC_002647	GRMZM2G094390	chr1:98551844-98556746	SN	LN	OK	27.6738	20.9205	-0.403604	-0.681595	0.49595	0.734683	no	=
TCONS_00002886	XLOC_002648	GRMZM2G094168	chr1:98770339-98772388	SN	LN	OK	1.91541	2.3611	0.301803	0.287724	0.7715	0.896062	no	=
TCONS_00002891	XLOC_002652	GRMZM2G169931	chr1:99137606-99139635	SN	LN	OK	7.6825	9.81425	0.353303	0.462804	0.63155	0.817432	no	=
TCONS_00002892	XLOC_002652	GRMZM2G169931	chr1:99137606-99139635	SN	LN	OK	3.5126	5.97366	0.766077	0.75837	0.4514	0.723107	no	=
TCONS_00002894	XLOC_002654	GRMZM2G024823	chr1:99180372-99184464	SN	LN	OK	16.8818	17.4319	0.046257	0.0778642	0.93255	0.972025	no	=
TCONS_00002909	XLOC_002669	GRMZM2G033876	chr1:99853137-99859686	SN	LN	OK	20.2967	25.0124	0.301396	0.412851	0.67285	0.843026	no	=
TCONS_00002913	XLOC_002672	GRMZM2G072117	chr1:99999277-100001899	SN	LN	OK	0.175384	1.52464	3.11988	1.36482	0.246	0.57226	no	=
TCONS_00002939	XLOC_002698	GRMZM2G003318	chr1:101275720-101279491	SN	LN	OK	35.8792	34.6227	-0.0514286	-0.0873893	0.92755	0.969754	no	=
TCONS_00002946	XLOC_002705	GRMZM2G456603	chr1:101787303-101789746	SN	LN	OK	5.31733	3.80287	-0.483614	-0.246795	0.8098	0.916107	no	=
TCONS_00002958	XLOC_002717	GRMZM2G068917	chr1:102253612-102258463	SN	LN	OK	18.6889	14.1925	-0.39706	-0.569022	0.56815	0.775652	no	=
TCONS_00002993	XLOC_002749	GRMZM2G057466	chr1:103624754-103630738	SN	LN	OK	3.56534	10.0074	1.48896	2.35579	0.01785	0.142361	no	=
TCONS_00002999	XLOC_002755	GRMZM2G089147	chr1:103831977-103834692	SN	LN	OK	42.4175	45.4373	0.0992196	0.164945	0.87305	0.946105	no	=
TCONS_00003012	XLOC_002768	GRMZM2G098331	chr1:104477527-104491132	SN	LN	OK	6.44001	6.80268	0.0790393	0.114205	0.90745	0.960904	no	=
TCONS_00003043	XLOC_002798	GRMZM2G041028	chr1:105824481-105841662	SN	LN	OK	66.1405	74.5828	0.17331	0.290161	0.76705	0.894137	no	=
TCONS_00003053	XLOC_002806	GRMZM2G430710	chr1:106069821-106071481	SN	LN	OK	0.534825	1.15126	1.10608	0.652258	0.5091	0.740397	no	=
TCONS_00003056	XLOC_002809	GRMZM2G394410	chr1:106163529-106166438	SN	LN	OK	9.53016	11.0134	0.208694	0.328858	0.74135	0.880979	no	=
TCONS_00003067	XLOC_002820	GRMZM2G306079	chr1:106503676-106506693	SN	LN	OK	13.0452	10.7843	-0.274578	-0.390574	0.6857	0.850021	no	=
TCONS_00003076	XLOC_002829	GRMZM2G012434	chr1:106850955-106854629	SN	LN	OK	44.0501	36.4731	-0.272312	-0.448554	0.6429	0.82409	no	=
TCONS_00003080	XLOC_002833	GRMZM2G011518	chr1:106910851-106914044	SN	LN	OK	11.6379	15.1947	0.384742	0.610827	0.53035	0.751265	no	=
TCONS_00003099	XLOC_002849	GRMZM2G143625	chr1:107371758-107373344	SN	LN	OK	2.32789	1.76781	-0.39706	-0.414769	0.68485	0.849629	no	=
TCONS_00003110	XLOC_002860	GRMZM2G304897	chr1:107799134-107801897	SN	LN	OK	1.87514	2.32509	0.310291	0.409108	0.6694	0.840716	no	=
TCONS_00003142	XLOC_002892	GRMZM2G041613	chr1:109394549-109444394	SN	LN	OK	4.45594	6.73563	0.596084	0.711823	0.4666	0.724796	no	=
TCONS_00003173	XLOC_002922	GRMZM2G333641	chr1:110644753-110647045	SN	LN	OK	5.09022	7.3114	0.522421	0.793429	0.42195	0.714699	no	=
TCONS_00003182	XLOC_002930	GRMZM2G084825	chr1:110955771-110958906	SN	LN	OK	5.29143	7.18897	0.442128	0.676463	0.4969	0.735005	no	=
TCONS_00003189	XLOC_002937	GRMZM2G343916	chr1:111208960-111231121	SN	LN	OK	32.3914	33.7791	0.0605177	0.0938292	0.92535	0.968871	no	=
TCONS_00003200	XLOC_002948	GRMZM2G474602	chr1:111576021-111576796	SN	LN	OK	0.818132	3.36212	2.03896	1.00223	0.30395	0.628035	no	=
TCONS_00003215	XLOC_002962	GRMZM2G034372	chr1:112335580-112344577	SN	LN	OK	7.73971	6.20698	-0.318388	-0.505083	0.60705	0.80149	no	=
TCONS_00003290	XLOC_003037	GRMZM2G110198	chr1:115412468-115416209	SN	LN	OK	0.23673	0.769962	1.70154	0.36687	0.6235	0.812611	no	=
TCONS_00003291	XLOC_003037	GRMZM2G110198	chr1:115412468-115416209	SN	LN	OK	14.9596	1.88693	-2.98696	-1.78496	0.1843	0.475313	no	=
TCONS_00003292	XLOC_003037	GRMZM2G110198	chr1:115412468-115416209	SN	LN	OK	5.17143	25.2769	2.28918	2.43524	0.03225	0.221998	no	=
TCONS_00003296	XLOC_003041	GRMZM2G300424	chr1:115768724-115770650	SN	LN	OK	1.8928	1.57688	-0.263444	-0.243444	0.80385	0.913004	no	=
TCONS_00003304	XLOC_003049	GRMZM2G326643	chr1:116022659-116097243	SN	LN	OK	23.4556	28.4226	0.277107	0.417142	0.6733	0.843074	no	=
TCONS_00003375	XLOC_003120	GRMZM2G032171	chr1:119006542-119031306	SN	LN	OK	12.1609	13.1943	0.117662	0.169589	0.86495	0.942341	no	=
TCONS_00003376	XLOC_003120	GRMZM2G032171	chr1:119006542-119031306	SN	LN	OK	2.74153	1.93872	-0.499877	-0.25529	0.79525	0.908417	no	=
TCONS_00003469	XLOC_003213	GRMZM5G841743	chr1:123022801-123023992	SN	LN	OK	2.93268	2.93833	0.00277602	0.0025821	0.9887	0.993424	no	=
TCONS_00003479	XLOC_003223	GRMZM2G022804	chr1:123262074-123263708	SN	LN	OK	3.73608	3.90311	0.0630983	0.083681	0.93205	0.971879	no	=
TCONS_00003660	XLOC_003403	GRMZM2G019673	chr1:132817454-132863234	SN	LN	OK	9.99731	11.9948	0.2628	0.327621	0.7437	0.882133	no	=
TCONS_00003716	XLOC_003459	GRMZM2G072415	chr1:136512238-136520894	SN	LN	OK	8.64682	6.5721	-0.395816	-0.521334	0.56645	0.774511	no	=
TCONS_00003725	XLOC_003468	GRMZM5G891425	chr1:136808050-136810203	SN	LN	OK	5.07217	7.12277	0.489834	0.687498	0.4916	0.732077	no	=
TCONS_00003742	XLOC_003485	GRMZM2G703749	chr1:138022152-138030153	SN	LN	OK	1.33514	0.880114	-0.601226	-0.465394	0.63625	0.820101	no	=
TCONS_00003749	XLOC_003490	GRMZM2G165506	chr1:138145253-138156533	SN	LN	OK	3.04552	0.514797	-2.56461	-1.23598	0.25005	0.577522	no	=
TCONS_00003779	XLOC_003520	GRMZM2G080530	chr1:139470288-139474054	SN	LN	OK	54.8218	22.5407	-1.28222	-2.01428	0.04365	0.295591	no	=
TCONS_00003780	XLOC_003520	GRMZM2G080530	chr1:139470288-139474054	SN	LN	OK	1.79952	0.20997	-3.09935	-0.58732	0.46705	0.724796	no	=
TCONS_00003793	XLOC_003533	GRMZM2G119999	chr1:139960774-139961563	SN	LN	OK	1.08282	1.14099	0.0754902	0.0305024	0.4345	0.717499	no	=
TCONS_00003825	XLOC_003564	GRMZM2G162158	chr1:140927754-140929579	SN	LN	OK	4.98838	7.70931	0.628031	0.888672	0.3589	0.674407	no	=
TCONS_00003836	XLOC_003575	GRMZM2G303909	chr1:141429154-141431306	SN	LN	OK	0.877162	2.9636	1.75644	1.75455	0.0738	0.298045	no	=
TCONS_00003841	XLOC_003580	GRMZM5G811095	chr1:141541610-141544066	SN	LN	OK	10.3597	13.4426	0.375829	0.627886	0.52515	0.748476	no	=
TCONS_00003882	XLOC_003621	GRMZM2G093020	chr1:143352436-143354297	SN	LN	OK	7.67261	7.65808	-0.00273497	-0.00427933	0.99625	0.997098	no	=
TCONS_00003886	XLOC_003625	GRMZM2G152526	chr1:143634168-143638380	SN	LN	OK	30.2855	43.9305	0.536597	0.863932	0.3717	0.684968	no	=
TCONS_00003924	XLOC_003663	GRMZM2G077757	chr1:144967828-144983386	SN	LN	OK	32.0412	29.4924	-0.119582	-0.19504	0.83885	0.92885	no	=
TCONS_00003928	XLOC_003667	GRMZM2G118743	chr1:145298522-145324012	SN	LN	OK	2.88459	4.39702	0.608161	0.592452	0.54925	0.762479	no	=
TCONS_00003929	XLOC_003667	GRMZM2G118743	chr1:145298522-145324012	SN	LN	OK	5.9621	5.46692	-0.125093	-0.161267	0.874	0.946606	no	=
TCONS_00003960	XLOC_003697	GRMZM2G158911	chr1:146834125-146835123	SN	LN	OK	1.94023	4.10425	1.08089	0.931821	0.355	0.672372	no	=
TCONS_00003964	XLOC_003701	OBF1	chr1:147170821-147172291	SN	LN	OK	7.5681	6.52366	-0.214248	-0.322042	0.7367	0.878525	no	=
TCONS_00003986	XLOC_003723	GRMZM2G432850	chr1:147904302-147907561	SN	LN	OK	16.4243	33.8354	1.04271	1.75169	0.0753	0.298045	no	=
TCONS_00003989	XLOC_003726	GRMZM2G110572	chr1:147990748-148002300	SN	LN	OK	14.988	18.2107	0.280983	0.418968	0.6702	0.841278	no	=
TCONS_00003992	XLOC_003729	GRMZM2G099909	chr1:148068910-148077435	SN	LN	OK	6.30005	8.85945	0.491853	0.562883	0.54275	0.758492	no	=
TCONS_00004002	XLOC_003738	GRMZM2G135045	chr1:148459824-148467981	SN	LN	OK	11.6765	17.0384	0.545174	0.826299	0.4052	0.705183	no	=
TCONS_00004029	XLOC_003763	GRMZM2G424181	chr1:149555338-149563167	SN	LN	OK	21.0278	21.1836	0.0106503	0.0170217	0.98635	0.992732	no	=
TCONS_00004037	XLOC_003771	GRMZM2G030408	chr1:149968480-149978527	SN	LN	OK	12.9073	16.0045	0.310291	0.455627	0.6439	0.824856	no	=
TCONS_00004040	XLOC_003774	GRMZM2G322024	chr1:150114113-150122754	SN	LN	OK	17.9495	21.4491	0.256976	0.363334	0.7114	0.864631	no	=
TCONS_00004053	XLOC_003787	GRMZM2G130332	chr1:150679082-150692064	SN	LN	OK	36.9213	37.1136	0.00749308	0.0125754	0.9904	0.99406	no	=
TCONS_00004055	XLOC_003789	GRMZM2G171713	chr1:150907718-150908959	SN	LN	OK	4.06298	7.84894	0.949959	1.16286	0.2444	0.570073	no	=
TCONS_00004057	XLOC_003791	GRMZM2G119249	chr1:151032515-151036050	SN	LN	OK	112.993	116.191	0.0402542	0.0612908	0.95205	0.979886	no	=
TCONS_00004064	XLOC_003798	GRMZM2G376727	chr1:151267225-151270423	SN	LN	OK	19.4422	22.3559	0.201469	0.328646	0.7391	0.879631	no	=
TCONS_00004068	XLOC_003801	GRMZM2G077851	chr1:151365945-151367708	SN	LN	OK	25.2221	25.6641	0.0250608	0.0410976	0.96785	0.986617	no	=
TCONS_00004080	XLOC_003813	GRMZM6G924006	chr1:151733997-151736151	SN	LN	OK	34.0194	51.4924	0.598004	0.982991	0.3233	0.642007	no	=
TCONS_00004081	XLOC_003814	GRMZM2G138419	chr1:151744587-151749665	SN	LN	OK	13.7611	16.6312	0.273301	0.456742	0.63935	0.822087	no	=
TCONS_00004083	XLOC_003814	GRMZM2G138419	chr1:151750006-151750997	SN	LN	OK	2.06691	0.563702	-1.87447	-1.02579	0.19405	0.495046	no	=
TCONS_00004099	XLOC_003831	GRMZM2G104070	chr1:152517315-152523398	SN	LN	OK	2.65684	4.38325	0.722292	0.945405	0.3493	0.667962	no	=
TCONS_00004129	XLOC_003861	GRMZM2G056039	chr1:154092672-154096559	SN	LN	OK	269.185	378.513	0.491746	0.42028	0.684	0.849103	no	=
TCONS_00004134	XLOC_003865	GRMZM2G123900	chr1:154329451-154330446	SN	LN	OK	1.69032	1.3435	-0.331296	-0.189848	0.85555	0.937068	no	=
TCONS_00004199	XLOC_003927	GRMZM2G315848	chr1:157080426-157084073	SN	LN	OK	26.584	13.9435	-0.930959	-1.5448	0.1293	0.354735	no	=
TCONS_00004204	XLOC_003932	GRMZM2G086887	chr1:157239315-157254078	SN	LN	OK	35.9153	45.3434	0.336297	0.456104	0.6355	0.819645	no	=
TCONS_00004232	XLOC_003959	GRMZM2G062788	chr1:158329271-158340575	SN	LN	OK	30.8705	27.5411	-0.164644	-0.216662	0.8183	0.920076	no	=
TCONS_00004238	XLOC_003965	GRMZM5G832908	chr1:158489109-158492701	SN	LN	OK	1.54028	2.99042	0.957155	0.735912	0.4467	0.720797	no	=
TCONS_00004256	XLOC_003983	GRMZM5G873675	chr1:159453546-159454372	SN	LN	OK	0.851896	0	inf	nan	0.21245	0.527079	no	=
TCONS_00004278	XLOC_004004	GRMZM2G331902	chr1:160824486-160826701	SN	LN	OK	21.1553	20.5333	-0.043058	-0.073298	0.93815	0.974362	no	=
TCONS_00004301	XLOC_004025	GRMZM2G028036	chr1:161471891-161475814	SN	LN	OK	6.43233	7.59204	0.239146	0.37489	0.7052	0.860831	no	=
TCONS_00004306	XLOC_004030	GRMZM2G426125	chr1:161696163-161699365	SN	LN	OK	5.76595	2.45821	-1.22995	-0.699675	0.41185	0.70723	no	=
TCONS_00004325	XLOC_004049	GRMZM2G039238	chr1:162282182-162287550	SN	LN	OK	57.7641	47.5493	-0.28075	-0.454024	0.648	0.827433	no	=
TCONS_00004328	XLOC_004052	GRMZM2G039186	chr1:162423977-162438012	SN	LN	OK	1.7029	2.16003	0.343054	0.415654	0.6712	0.842033	no	=
TCONS_00004337	XLOC_004059	GRMZM2G041050	chr1:162601638-162611365	SN	LN	OK	4.79705	7.49054	0.642923	0.716918	0.4711	0.726107	no	=
TCONS_00004359	XLOC_004079	GRMZM2G443525	chr1:164103202-164107814	SN	LN	OK	57.9351	34.6135	-0.743102	-1.15091	0.25785	0.58614	no	=
TCONS_00004367	XLOC_004086	GRMZM5G878058	chr1:164522557-164525772	SN	LN	OK	32.9914	28.6092	-0.205611	-0.316636	0.738	0.87911	no	=
TCONS_00004372	XLOC_004090	GRMZM2G131907	chr1:164655873-164658439	SN	LN	OK	24.5205	34.3017	0.484296	0.797868	0.4343	0.717499	no	=
TCONS_00004391	XLOC_004106	GRMZM2G428216	chr1:165420907-165421459	SN	LN	OK	2.98311	0.927674	-1.68513	-0.867289	0.30205	0.625913	no	=
TCONS_00004404	XLOC_004119	GRMZM2G003595	chr1:165830876-165981685	SN	LN	OK	0.832182	1.99292	1.25991	0.564594	0.47565	0.727113	no	=
TCONS_00004405	XLOC_004119	GRMZM2G003595	chr1:165830876-165981685	SN	LN	OK	2.31882	1.55071	-0.580466	-0.4479	0.6523	0.830085	no	=
TCONS_00004406	XLOC_004120	GRMZM2G003631	chr1:165985406-165988486	SN	LN	OK	4.55673	4.54469	-0.00381767	-0.0026001	0.98765	0.993176	no	=
TCONS_00004427	XLOC_004139	GRMZM2G012932	chr1:166685921-166689573	SN	LN	OK	8.35691	7.84058	-0.0920092	-0.13994	0.8814	0.950357	no	=
TCONS_00004429	XLOC_004141	GRMZM2G142649	chr1:166727537-166729477	SN	LN	OK	8.27324	9.24073	0.159554	0.109245	0.9044	0.959446	no	=
TCONS_00004436	XLOC_004148	GRMZM2G038893	chr1:166818364-166824914	SN	LN	OK	0.852213	0.231186	-1.88216	-0.975472	0.2358	0.558073	no	=
TCONS_00004439	XLOC_004150	GRMZM2G017584	chr1:166937780-166941648	SN	LN	OK	4.69462	5.20178	0.147996	0.219527	0.8223	0.921741	no	=
TCONS_00004446	XLOC_004156	GRMZM2G099328	chr1:167019497-167024924	SN	LN	OK	9.45777	5.17869	-0.868913	-0.981908	0.32465	0.643885	no	=
TCONS_00004447	XLOC_004156	GRMZM2G099328	chr1:167019497-167024924	SN	LN	OK	5.18431	8.6356	0.736145	0.830206	0.4078	0.705183	no	=
TCONS_00004448	XLOC_004156	GRMZM2G099328	chr1:167019497-167024924	SN	LN	NOTEST	0.410544	0.221188	-0.892265	0	1	1	no	=
TCONS_00004450	XLOC_004158	GRMZM2G167728	chr1:167048193-167051296	SN	LN	OK	1.79236	0.174802	-3.35807	-1.32291	0.2597	0.589351	no	=
TCONS_00004451	XLOC_004158	GRMZM2G167728	chr1:167048193-167051296	SN	LN	OK	1.17333	1.90258	0.697354	0.512311	0.62015	0.810179	no	=
TCONS_00004453	XLOC_004160	GRMZM2G007555	chr1:167215915-167225576	SN	LN	OK	11.6302	21.5687	0.891066	1.3123	0.175	0.456218	no	=
TCONS_00004463	XLOC_004170	GRMZM2G012156	chr1:167533293-167538112	SN	LN	OK	13.876	14.1984	0.0331322	0.0563664	0.95465	0.981182	no	=
TCONS_00004477	XLOC_004183	GRMZM2G130095	chr1:167883117-167889687	SN	LN	OK	32.3104	42.8991	0.408952	0.664859	0.49505	0.734291	no	=
TCONS_00004547	XLOC_004251	GRMZM2G079957	chr1:170554302-170555880	SN	LN	OK	2.83955	5.23153	0.88157	0.759802	0.454	0.72336	no	=
TCONS_00004550	XLOC_004252	GRMZM2G073427	chr1:170592810-170597620	SN	LN	OK	104.931	130.286	0.312246	0.244616	0.7967	0.909132	no	=
TCONS_00004566	XLOC_004265	GRMZM2G015097	chr1:171249471-171254419	SN	LN	OK	7.19681	8.93375	0.311909	0.351547	0.72875	0.87362	no	=
TCONS_00004572	XLOC_004271	GRMZM2G019926	chr1:171508761-171515072	SN	LN	OK	22.0797	17.823	-0.308984	-0.472377	0.6208	0.810703	no	=
TCONS_00004574	XLOC_004272	GRMZM2G019434	chr1:171553467-171558227	SN	LN	OK	16.4788	25.1599	0.610513	1.02185	0.30335	0.627284	no	=
TCONS_00004583	XLOC_004280	HMT-2	chr1:172036949-172042311	SN	LN	OK	1.64874	1.09871	-0.585561	-0.622956	0.52235	0.746731	no	=
TCONS_00004588	XLOC_004285	GRMZM2G332821	chr1:172138992-172147201	SN	LN	OK	1.08842	2.88061	1.40414	0.884594	0.3713	0.684552	no	=
TCONS_00004607	XLOC_004304	GRMZM2G049201	chr1:172834769-172841015	SN	LN	OK	12.2781	14.2454	0.214416	0.354354	0.71975	0.868761	no	=
TCONS_00004626	XLOC_004317	GRMZM2G136237	chr1:173331906-173333479	SN	LN	OK	25.9538	21.5138	-0.270685	-0.440845	0.65095	0.829275	no	=
TCONS_00004653	XLOC_004344	GRMZM2G118646	chr1:174298978-174303597	SN	LN	OK	7.41861	9.78489	0.399407	0.49463	0.6251	0.813533	no	=
TCONS_00004656	XLOC_004346	GRMZM2G088565	chr1:174332203-174336096	SN	LN	OK	26.8202	26.8921	0.00385814	0.00656629	0.9946	0.996128	no	=
TCONS_00004657	XLOC_004347	GRMZM6G247892	chr1:174371277-174378415	SN	LN	OK	7.57902	1.9368	-1.96834	-2.27839	0.03155	0.217367	no	=
TCONS_00004684	XLOC_004374	GRMZM2G141955	chr1:175665530-175671547	SN	LN	OK	4.38723	4.12621	-0.0884914	-0.0781537	0.9384	0.974509	no	=
TCONS_00004685	XLOC_004374	GRMZM2G141955	chr1:175665530-175671547	SN	LN	OK	10.7625	8.89035	-0.275701	-0.344446	0.7313	0.875185	no	=
TCONS_00004710	XLOC_004399	GRMZM2G149751	chr1:176865332-176871265	SN	LN	OK	70.3082	47.414	-0.568378	-0.64733	0.4832	0.729756	no	=
TCONS_00004717	XLOC_004406	GRMZM2G005887	chr1:177054763-177059489	SN	LN	OK	325.007	180.321	-0.849903	-1.12842	0.25945	0.588877	no	=
TCONS_00004742	XLOC_004431	GRMZM2G396477	chr1:178276985-178279492	SN	LN	OK	31.6844	11.2108	-1.49888	-2.49605	0.0173	0.138036	no	=
TCONS_00004760	XLOC_004449	GRMZM2G131245	chr1:179367658-179371581	SN	LN	OK	15.792	21.4498	0.44177	0.751016	0.43925	0.720315	no	=
TCONS_00004767	XLOC_004456	GRMZM2G099319	chr1:179613586-179618833	SN	LN	OK	51.9367	58.4434	0.170285	0.250365	0.79985	0.910814	no	=
TCONS_00004778	XLOC_004467	GRMZM2G093828	chr1:179989591-179992698	SN	LN	OK	8.22848	7.08504	-0.21585	-0.307488	0.7526	0.886793	no	=
TCONS_00004789	XLOC_004478	BX9	chr1:180333529-180335434	SN	LN	OK	42.1144	17.7367	-1.24758	-2.00577	0.04495	0.298045	no	=
TCONS_00004794	XLOC_004483	GRMZM2G085411	chr1:180424705-180427838	SN	LN	OK	13.5157	19.7944	0.550452	0.920929	0.3474	0.666528	no	=
TCONS_00004797	XLOC_004485	GRMZM2G174554	chr1:180539570-180547630	SN	LN	OK	9.80588	13.3784	0.448192	0.511406	0.591	0.791196	no	=
TCONS_00004810	XLOC_004497	GRMZM2G423476	chr1:180715752-180720303	SN	LN	OK	4.06299	3.13583	-0.373693	-0.292658	0.76255	0.891733	no	=
TCONS_00004812	XLOC_004498	GRMZM2G423472	chr1:180715752-180720303	SN	LN	OK	14.0866	17.6363	0.324229	0.384213	0.6897	0.852063	no	=
TCONS_00004814	XLOC_004500	GRMZM2G169451	chr1:180743261-180744358	SN	LN	OK	15.7917	33.8215	1.09877	1.76356	0.0799	0.298045	no	=
TCONS_00004816	XLOC_004502	GRMZM2G071413	chr1:180839144-180840235	SN	LN	OK	3.58694	1.13389	-1.66148	-1.06393	0.2955	0.619139	no	=
TCONS_00004853	XLOC_004538	GRMZM2G086365	chr1:181912470-181917434	SN	LN	OK	1.84052	1.90476	0.049495	0.0259938	0.9776	0.989662	no	=
TCONS_00004869	XLOC_004552	GRMZM2G379179	chr1:182381994-182383335	SN	LN	OK	2.63559	1.87459	-0.49155	-0.502756	0.6094	0.802995	no	=
TCONS_00004870	XLOC_004553	GRMZM2G048616	chr1:182418206-182420553	SN	LN	OK	46.6779	41.9841	-0.152895	-0.250251	0.796	0.908869	no	=
TCONS_00004871	XLOC_004554	GRMZM2G301098	chr1:182446703-182450965	SN	LN	OK	2.64531	2.78614	0.0748313	0.109943	0.9107	0.962342	no	=
TCONS_00004876	XLOC_004559	GRMZM2G175574	chr1:182649621-182652171	SN	LN	OK	2.87366	2.77569	-0.0500407	-0.0361166	0.97205	0.988042	no	=
TCONS_00004878	XLOC_004561	GRMZM2G169449	chr1:182682345-182683663	SN	LN	OK	4.93655	4.20313	-0.232039	-0.309532	0.7453	0.882965	no	=
TCONS_00004884	XLOC_004567	GRMZM2G164062	chr1:182823512-182825062	SN	LN	OK	0.22007	0.892785	2.02035	0.787828	0.2847	0.609273	no	=
TCONS_00004885	XLOC_004568	GRMZM2G176962	chr1:182873144-182875845	SN	LN	OK	2.34078	2.24908	-0.0576539	-0.0559785	0.95865	0.982996	no	=
TCONS_00004899	XLOC_004582	GRMZM2G042371	chr1:183474572-183479146	SN	LN	OK	10.5401	13.8358	0.392519	0.599445	0.5316	0.751729	no	=
TCONS_00004902	XLOC_004585	GRMZM2G037265	chr1:183584865-183588632	SN	LN	OK	2.64479	2.03758	-0.376295	-0.492466	0.61305	0.805334	no	=
TCONS_00004905	XLOC_004588	GRMZM6G274034	chr1:183801908-183803741	SN	LN	OK	13.0487	12.2765	-0.0880085	-0.136031	0.8875	0.953015	no	=
TCONS_00004911	XLOC_004594	GRMZM2G113899	chr1:183871962-183874973	SN	LN	OK	9.73885	7.88149	-0.305283	-0.503248	0.61825	0.80889	no	=
TCONS_00004912	XLOC_004595	GRMZM2G113911	chr1:183876605-183882529	SN	LN	OK	8.95304	10.4816	0.227406	0.354827	0.72005	0.868885	no	=
TCONS_00004917	XLOC_004600	GRMZM2G080775	chr1:184024125-184036704	SN	LN	OK	11.4206	15.8748	0.475101	0.795397	0.4126	0.707959	no	=
TCONS_00004927	XLOC_004610	GRMZM2G115981	chr1:184600901-184602492	SN	LN	OK	47.9188	92.3381	0.946334	1.5816	0.1118	0.314287	no	=
TCONS_00004928	XLOC_004611	GRMZM6G907181	chr1:184603432-184605089	SN	LN	OK	17.745	26.8413	0.597044	1.00026	0.3232	0.642007	no	=
TCONS_00004932	XLOC_004615	GRMZM2G017629	chr1:184813464-184814638	SN	LN	OK	1.6581	0	inf	nan	0.00135	0.0407083	yes	=
TCONS_00004933	XLOC_004616	GRMZM2G137868	chr1:184941358-184943262	SN	LN	OK	98.64	179.066	0.860251	1.03546	0.2845	0.609273	no	=
TCONS_00004934	XLOC_004616	GRMZM2G137868	chr1:184941358-184943262	SN	LN	OK	20.1745	50.7906	1.33203	0.716098	0.52815	0.749909	no	=
TCONS_00004943	XLOC_004625	GRMZM2G533147	chr1:185256731-185260080	SN	LN	OK	2.33853	3.94771	0.755411	1.1111	0.27145	0.604049	no	=
TCONS_00005010	XLOC_004690	GRMZM2G059129	chr1:187124502-187128779	SN	LN	OK	11.4618	21.706	0.921256	1.51164	0.12175	0.336014	no	=
TCONS_00005011	XLOC_004691	GRMZM2G419267	chr1:187225004-187227750	SN	LN	OK	1.20123	1.11992	-0.101115	-0.0712442	0.94515	0.976503	no	=
TCONS_00005014	XLOC_004694	GRMZM2G083755	chr1:187375465-187378367	SN	LN	OK	7.08174	11.2775	0.671273	0.849241	0.39	0.695613	no	=
TCONS_00005015	XLOC_004694	GRMZM2G083755	chr1:187375465-187378367	SN	LN	OK	2.74368	2.8759	0.0678988	0.0534171	0.9581	0.982671	no	=
TCONS_00005016	XLOC_004695	GRMZM2G142507	chr1:187414125-187418125	SN	LN	OK	4.89844	1.30346	-1.90997	-1.53223	0.1163	0.322899	no	=
TCONS_00005018	XLOC_004696	GRMZM2G142597	chr1:187420859-187430624	SN	LN	OK	15.0694	18.5962	0.303385	0.483951	0.62385	0.812777	no	=
TCONS_00005022	XLOC_004699	GRMZM2G132748	chr1:187660105-187660707	SN	LN	OK	6.33799	4.87176	-0.379582	-0.388915	0.69895	0.857449	no	=
TCONS_00005023	XLOC_004700	GRMZM2G132704	chr1:187668806-187673986	SN	LN	OK	9.17394	4.71214	-0.961159	-1.53783	0.1249	0.343861	no	=
TCONS_00005037	XLOC_004714	GRMZM5G879527	chr1:188065361-188068250	SN	LN	OK	2.59548	3.89594	0.585969	0.503508	0.6221	0.811706	no	=
TCONS_00005040	XLOC_004716	AC234203.1_FG009	chr1:188092598-188096463	SN	LN	OK	6.32004	8.15257	0.367322	0.257983	0.78285	0.902244	no	=
TCONS_00005041	XLOC_004717	AC234203.1_FG011	chr1:188105110-188107023	SN	LN	OK	6.07351	10.6655	0.812347	1.21374	0.2195	0.5344	no	=
TCONS_00005045	XLOC_004721	GRMZM5G822593	chr1:188147809-188153478	SN	LN	OK	9.97	10.8349	0.120021	0.18408	0.85295	0.936337	no	=
TCONS_00005075	XLOC_004748	GRMZM2G308873	chr1:189234340-189234763	SN	LN	OK	2.94337	1.65079	-0.834312	-0.409978	0.3564	0.67376	no	=
TCONS_00005076	XLOC_004749	GRMZM2G124557	chr1:189385282-189390274	SN	LN	OK	1.29443	0.426905	-1.60033	-0.710388	0.46855	0.72507	no	=
TCONS_00005082	XLOC_004753	GRMZM2G169270	chr1:189617384-189622996	SN	LN	OK	15.3937	17.5425	0.188519	0.305937	0.75555	0.887935	no	=
TCONS_00005087	XLOC_004758	GRMZM2G047968	chr1:189719494-189721351	SN	LN	OK	2.3932	5.00657	1.06489	0.409917	0.623	0.812348	no	=
TCONS_00005088	XLOC_004758	GRMZM2G047968	chr1:189719494-189721351	SN	LN	OK	83.2281	69.941	-0.250931	-0.401733	0.67985	0.846884	no	=
TCONS_00005089	XLOC_004759	GRMZM2G083128	chr1:189721771-189722534	SN	LN	OK	26.5329	22.9602	-0.208647	-0.323881	0.74125	0.880918	no	=
TCONS_00005091	XLOC_004761	GRMZM2G016088	chr1:189804924-189806552	SN	LN	OK	29.4736	31.4403	0.0931935	0.126895	0.8922	0.954891	no	=
TCONS_00005092	XLOC_004761	GRMZM2G016088	chr1:189804924-189806552	SN	LN	OK	16.5584	16.3947	-0.0143374	-0.0142525	0.9879	0.993302	no	=
TCONS_00005103	XLOC_004772	GRMZM2G070163	chr1:190522005-190526010	SN	LN	OK	14.9349	24.5628	0.717786	0.996475	0.3106	0.634535	no	=
TCONS_00005104	XLOC_004773	GRMZM2G169820	chr1:190580090-190595543	SN	LN	OK	24.9877	24.9474	-0.00232933	-0.00314908	0.997	0.99764	no	=
TCONS_00005106	XLOC_004775	GRMZM2G166355	chr1:190729070-190734188	SN	LN	OK	25.0734	30.8245	0.29792	0.479812	0.6184	0.808969	no	=
TCONS_00005107	XLOC_004776	GRMZM2G166407	chr1:190734747-190736004	SN	LN	OK	7.44466	8.99938	0.27362	0.411755	0.678	0.845938	no	=
TCONS_00005109	XLOC_004778	GRMZM2G149480	chr1:190777542-190781940	SN	LN	NOTEST	0.0464813	0	inf	0	1	1	no	=
TCONS_00005110	XLOC_004778	GRMZM2G149480	chr1:190777542-190781940	SN	LN	OK	10.5879	5.90699	-0.841923	-0.957752	0.3156	0.635588	no	=
TCONS_00005119	XLOC_004786	GRMZM2G084149	chr1:191031442-191038880	SN	LN	OK	54.9067	89.1239	0.698831	1.08935	0.2647	0.595011	no	=
TCONS_00005121	XLOC_004788	GRMZM2G061542	chr1:191096406-191098782	SN	LN	OK	8.50136	12.3883	0.54321	0.902704	0.3554	0.672561	no	=
TCONS_00005123	XLOC_004790	GRMZM2G076257	chr1:191232427-191236332	SN	LN	OK	7.20977	10.2761	0.511267	0.865748	0.3709	0.684552	no	=
TCONS_00005129	XLOC_004796	GRMZM2G074270	chr1:191475454-191478833	SN	LN	OK	4.53067	5.88321	0.37688	0.503786	0.60825	0.802247	no	=
TCONS_00005131	XLOC_004797	GRMZM2G074114	chr1:191480385-191483077	SN	LN	OK	18.5905	12.2178	-0.605584	-0.91662	0.34915	0.667943	no	=
TCONS_00005134	XLOC_004800	GRMZM2G132780	chr1:191534223-191547162	SN	LN	OK	4.64509	7.38255	0.668411	0.990818	0.3077	0.632135	no	=
TCONS_00005143	XLOC_004809	GRMZM2G329909	chr1:191886230-191892242	SN	LN	OK	10.0407	14.0614	0.485884	0.546938	0.57545	0.780875	no	=
TCONS_00005154	XLOC_004819	GRMZM2G032597	chr1:192308666-192310863	SN	LN	OK	1.01129	1.842	0.86507	0.302886	0.49855	0.735557	no	=
TCONS_00005157	XLOC_004822	GRMZM2G096585	chr1:192433109-192437110	SN	LN	OK	41.6186	92.668	1.15484	1.75868	0.0781	0.298045	no	=
TCONS_00005170	XLOC_004835	GRMZM2G012123	chr1:193065544-193074388	SN	LN	OK	2.4015	3.99105	0.732834	0.794165	0.4217	0.714444	no	=
TCONS_00005172	XLOC_004836	GRMZM2G012453	chr1:193074893-193078324	SN	LN	OK	15.5805	23.1066	0.568562	0.953943	0.3303	0.650075	no	=
TCONS_00005186	XLOC_004848	GRMZM2G142383	chr1:193633680-193640847	SN	LN	OK	51.0471	14.1802	-1.84795	-2.89404	0.00395	0.109094	no	=
TCONS_00005188	XLOC_004850	GRMZM2G165301	chr1:193861745-193863948	SN	LN	OK	2.22418	1.7539	-0.342704	-0.410564	0.66505	0.838178	no	=
TCONS_00005192	XLOC_004854	GRMZM2G114739	chr1:193898581-193901889	SN	LN	OK	65.9513	42.0393	-0.649662	-1.05946	0.2764	0.607596	no	=
TCONS_00005195	XLOC_004857	GRMZM2G114841	chr1:193906169-193910719	SN	LN	OK	7.0228	5.10404	-0.460407	-0.703092	0.48675	0.730632	no	=
TCONS_00005199	XLOC_004861	GRMZM2G171111	chr1:194243570-194252523	SN	LN	OK	29.0141	16.4959	-0.814645	-1.3674	0.173	0.451792	no	=
TCONS_00005216	XLOC_004878	GRMZM2G135617	chr1:194761998-194764798	SN	LN	OK	4.63636	8.60493	0.892172	1.29262	0.1877	0.482278	no	=
TCONS_00005219	XLOC_004880	GRMZM2G436319	chr1:194768460-194771877	SN	LN	OK	2.31555	3.74825	0.694863	0.637334	0.52945	0.750569	no	=
TCONS_00005220	XLOC_004881	GRMZM5G886044	chr1:194789487-194798354	SN	LN	OK	2.25522	2.76777	0.295456	0.308234	0.7586	0.889609	no	=
TCONS_00005227	XLOC_004888	GRMZM2G064962	chr1:195179488-195184394	SN	LN	OK	4.32921	1.14673	-1.91658	-0.766246	0.4486	0.722076	no	=
TCONS_00005228	XLOC_004888	GRMZM2G064962	chr1:195179488-195184394	SN	LN	OK	35.2515	7.89167	-2.15928	-2.75207	0.0084	0.109094	no	=
TCONS_00005231	XLOC_004890	GRMZM2G054252	chr1:195218119-195221882	SN	LN	OK	23.5321	25.7968	0.132562	0.101983	0.9195	0.966066	no	=
TCONS_00005232	XLOC_004890	GRMZM2G054252	chr1:195218119-195221882	SN	LN	OK	20.0923	3.66277	-2.45564	-1.10317	0.3203	0.639667	no	=
TCONS_00005246	XLOC_004903	GRMZM2G041797	chr1:195919427-195923393	SN	LN	OK	8.48915	9.8985	0.22159	0.362194	0.7132	0.865235	no	=
TCONS_00005247	XLOC_004904	GRMZM2G317770	chr1:195943255-195956198	SN	LN	OK	10.8098	10.418	-0.0532553	-0.0794852	0.9336	0.972171	no	=
TCONS_00005248	XLOC_004905	GRMZM2G048129	chr1:196085113-196086873	SN	LN	OK	13.0763	4.44441	-1.55689	-2.35437	0.02505	0.190782	no	=
TCONS_00005250	XLOC_004907	GRMZM2G053027	chr1:196236216-196247528	SN	LN	OK	11.1235	15.2523	0.455418	0.518057	0.5911	0.791256	no	=
TCONS_00005251	XLOC_004908	GRMZM2G153823	chr1:196277711-196281218	SN	LN	OK	5.21174	10.4094	0.998054	1.47683	0.14385	0.389056	no	=
TCONS_00005252	XLOC_004909	GRMZM2G452523	chr1:196296616-196300451	SN	LN	OK	13.3402	27.5951	1.04863	1.72202	0.08235	0.298045	no	=
TCONS_00005253	XLOC_004910	GRMZM2G143644	chr1:196334857-196339044	SN	LN	OK	8.14491	11.897	0.546633	0.8512	0.38535	0.692125	no	=
TCONS_00005254	XLOC_004911	AC206989.4_FG002	chr1:196339497-196340315	SN	LN	OK	13.8152	30.8824	1.16053	1.60747	0.1122	0.315128	no	=
TCONS_00005262	XLOC_004919	GRMZM2G107336	chr1:196567630-196569615	SN	LN	OK	21.2509	29.7439	0.485073	0.814179	0.4185	0.712507	no	=
TCONS_00005263	XLOC_004920	GRMZM2G045135	chr1:196619230-196622853	SN	LN	OK	13.41	11.4141	-0.232494	-0.357901	0.7091	0.863182	no	=
TCONS_00005269	XLOC_004925	GRMZM2G045503	chr1:196671792-196675981	SN	LN	OK	9.55786	10.6479	0.155812	0.251117	0.79	0.905939	no	=
TCONS_00005276	XLOC_004932	GRMZM2G175280	chr1:197089535-197092926	SN	LN	OK	7.0959	4.57299	-0.633849	-0.903784	0.36325	0.679543	no	=
TCONS_00005285	XLOC_004940	GRMZM2G175423	chr1:197301261-197304284	SN	LN	OK	93.2081	25.1207	-1.89158	-2.23218	0.0238	0.188307	no	=
TCONS_00005289	XLOC_004943	GRMZM2G159581	chr1:197419215-197421505	SN	LN	OK	19.0086	15.3049	-0.312658	-0.500262	0.60265	0.798607	no	=
TCONS_00005300	XLOC_004954	GRMZM2G021687	chr1:197879674-197881660	SN	LN	OK	306.277	302.812	-0.0164184	-0.0226056	0.97975	0.990594	no	=
TCONS_00005302	XLOC_004956	GRMZM2G049346	chr1:197997170-198001158	SN	LN	OK	4.3286	3.68354	-0.232806	-0.308443	0.7509	0.885926	no	=
TCONS_00005310	XLOC_004964	GRMZM2G318475	chr1:198252717-198255965	SN	LN	OK	54.1731	57.9385	0.0969446	0.162095	0.87075	0.945098	no	=
TCONS_00005334	XLOC_004987	GRMZM2G030594	chr1:199304539-199310362	SN	LN	OK	1.45335	1.87894	0.370535	0.335488	0.73485	0.877427	no	=
TCONS_00005340	XLOC_004992	GRMZM2G478417	chr1:199519966-199525635	SN	LN	OK	5.94599	16.5322	1.47529	2.06102	0.0426	0.288726	no	=
TCONS_00005343	XLOC_004995	GRMZM2G386463	chr1:199647683-199660240	SN	LN	OK	2.04533	1.50864	-0.439083	-0.416083	0.66465	0.837935	no	=
TCONS_00005348	XLOC_005000	GRMZM5G881887	chr1:199789013-199790816	SN	LN	OK	1.77289	1.54121	-0.202044	-0.154727	0.87965	0.949498	no	=
TCONS_00005362	XLOC_005014	GRMZM2G082640	chr1:200434799-200444921	SN	LN	OK	30.8375	33.9706	0.1396	0.234855	0.81325	0.917823	no	=
TCONS_00005364	XLOC_005016	GRMZM2G457309	chr1:200504287-200505464	SN	LN	OK	1.3308	4.23203	1.66906	1.51244	0.14695	0.395576	no	=
TCONS_00005381	XLOC_005031	GRMZM5G899800	chr1:201502399-201505169	SN	LN	OK	34.4978	42.4639	0.299733	0.498335	0.62285	0.8123	no	=
TCONS_00005384	XLOC_005034	GRMZM2G318794	chr1:201668917-201669639	SN	LN	OK	5.39584	6.7056	0.313521	0.368492	0.69975	0.857917	no	=
TCONS_00005385	XLOC_005035	GRMZM2G148896	chr1:201772155-201775565	SN	LN	OK	3.0391	2.24904	-0.434335	-0.447249	0.64355	0.824584	no	=
TCONS_00005400	XLOC_005047	GRMZM5G833477	chr1:202027640-202031797	SN	LN	OK	0.602865	1.20182	0.995314	0.52001	0.6292	0.816158	no	=
TCONS_00005401	XLOC_005047	GRMZM5G833477	chr1:202027640-202031797	SN	LN	OK	4.89851	5.02734	0.0374513	0.0477474	0.9615	0.984197	no	=
TCONS_00005421	XLOC_005064	GRMZM2G389233	chr1:202789102-202800967	SN	LN	OK	48.2063	40.4857	-0.251811	-0.356659	0.7151	0.866206	no	=
TCONS_00005423	XLOC_005065	GRMZM2G090177	chr1:202802270-202803498	SN	LN	OK	41.5365	46.9694	0.177341	0.300004	0.7545	0.887501	no	=
TCONS_00005425	XLOC_005066	GRMZM2G179703	chr1:202956179-202957317	SN	LN	OK	1.10754	0.13513	-3.03493	-1.22962	0.21215	0.526644	no	=
TCONS_00005430	XLOC_005070	GRMZM2G109977	chr1:203029918-203033554	SN	LN	OK	15.4835	23.7772	0.618848	1.03684	0.29995	0.623688	no	=
TCONS_00005438	XLOC_005078	GRMZM2G139683	chr1:203369967-203377110	SN	LN	OK	2.59611	1.47451	-0.816117	-0.542389	0.5683	0.775783	no	=
TCONS_00005439	XLOC_005078	GRMZM2G139683	chr1:203369967-203377110	SN	LN	OK	7.59962	9.35517	0.299837	0.379633	0.70075	0.858277	no	=
TCONS_00005445	XLOC_005084	GRMZM2G086123	chr1:203756103-203759688	SN	LN	OK	3.71501	2.65646	-0.483862	-0.651341	0.5253	0.748476	no	=
TCONS_00005464	XLOC_005101	GRMZM2G103258	chr1:204475187-204480029	SN	LN	OK	1.00003	1.03373	0.0478044	0.025772	0.9801	0.990725	no	=
TCONS_00005465	XLOC_005101	GRMZM2G103258	chr1:204475187-204480029	SN	LN	OK	7.75084	6.06816	-0.353094	-0.497625	0.61495	0.806663	no	=
TCONS_00005466	XLOC_005102	GRMZM6G829919	chr1:204630338-204630676	SN	LN	OK	24.77	24.8143	0.00257394	0.00337281	0.99355	0.995633	no	=
TCONS_00005470	XLOC_005106	GRMZM2G167548	chr1:204799249-204802905	SN	LN	OK	86.2815	107.502	0.317239	0.499013	0.60495	0.800161	no	=
TCONS_00005471	XLOC_005107	GRMZM2G167836	chr1:204845615-204848539	SN	LN	OK	59.5334	72.4651	0.283588	0.472688	0.63235	0.81798	no	=
TCONS_00005473	XLOC_005109	GRMZM2G023059	chr1:204915603-204918664	SN	LN	OK	9.69447	9.49393	-0.0301573	-0.0449686	0.96355	0.9851	no	=
TCONS_00005479	XLOC_005115	GRMZM2G144387	chr1:205135066-205138641	SN	LN	OK	160.611	146.307	-0.134567	-0.182091	0.85485	0.936993	no	=
TCONS_00005482	XLOC_005117	GRMZM2G015344	chr1:205230313-205234369	SN	LN	OK	7.4039	4.58609	-0.691019	-0.930978	0.3424	0.66186	no	=
TCONS_00005489	XLOC_005123	GRMZM2G158462	chr1:205454944-205457051	SN	LN	OK	41.8097	49.9415	0.256403	0.434552	0.64635	0.826459	no	=
TCONS_00005494	XLOC_005128	AC194264.3_FG006	chr1:205546157-205549994	SN	LN	OK	5.08319	7.51053	0.56318	0.663677	0.50595	0.738843	no	=
TCONS_00005495	XLOC_005129	GRMZM2G449163	chr1:205553815-205562810	SN	LN	OK	9.82129	11.3838	0.212994	0.304099	0.749	0.88479	no	=
TCONS_00005496	XLOC_005130	GRMZM2G449177	chr1:205572855-205574410	SN	LN	OK	10.033	11.9848	0.256452	0.403336	0.68805	0.851198	no	=
TCONS_00005505	XLOC_005139	GRMZM2G179677	chr1:206161613-206168800	SN	LN	OK	1.28018	3.58463	1.48548	1.07088	0.26105	0.590285	no	=
TCONS_00005507	XLOC_005139	GRMZM2G179677	chr1:206161613-206168800	SN	LN	OK	2.91899	0.430992	-2.75974	-1.53853	0.24425	0.570007	no	=
TCONS_00005508	XLOC_005139	GRMZM2G179677	chr1:206161613-206168800	SN	LN	OK	1.67139	0.392134	-2.09163	-1.04751	0.3363	0.656174	no	=
TCONS_00005510	XLOC_005141	GRMZM2G095579	chr1:206241880-206245960	SN	LN	OK	10.2723	7.05056	-0.542955	-0.781133	0.44435	0.720797	no	=
TCONS_00005517	XLOC_005148	GRMZM2G119761	chr1:206554978-206558450	SN	LN	OK	12.3035	10.2926	-0.257457	-0.423111	0.67295	0.843052	no	=
TCONS_00005522	XLOC_005152	GRMZM2G175818	chr1:206784827-206787422	SN	LN	OK	6.60072	15.7136	1.25132	1.75165	0.0745	0.298045	no	=
TCONS_00005524	XLOC_005154	GRMZM2G084583	chr1:206902673-206904057	SN	LN	OK	6.38374	3.55168	-0.8459	-0.996081	0.3182	0.637939	no	=
TCONS_00005534	XLOC_005163	GRMZM2G089528	chr1:207318378-207320791	SN	LN	OK	24.6592	18.3339	-0.427614	-0.720249	0.47015	0.725948	no	=
TCONS_00005542	XLOC_005171	GRMZM2G348452	chr1:207753302-207756296	SN	LN	OK	2.83844	0.155434	-4.19073	-2.07001	0.2345	0.556098	no	=
TCONS_00005555	XLOC_005183	GRMZM2G101245	chr1:208323451-208325509	SN	LN	OK	3.29604	11.532	1.80683	2.4564	0.02145	0.170315	no	=
TCONS_00005566	XLOC_005194	GRMZM2G448258	chr1:208843666-208867541	SN	LN	OK	4.00906	1.52864	-1.39101	-1.08436	0.28105	0.608529	no	=
TCONS_00005570	XLOC_005196	GRMZM2G125557	chr1:209011077-209012676	SN	LN	OK	4.76297	4.16148	-0.194764	-0.17523	0.85815	0.938454	no	=
TCONS_00005571	XLOC_005196	GRMZM2G125557	chr1:209011077-209012676	SN	LN	OK	0.391748	1.64409	2.06929	0.93446	0.33385	0.652548	no	=
TCONS_00005588	XLOC_005213	GRMZM5G866423	chr1:209583065-209585531	SN	LN	OK	4.76226	2.81785	-0.757053	-0.879459	0.3801	0.687411	no	=
TCONS_00005599	XLOC_005223	GRMZM2G043415	chr1:209836939-209838816	SN	LN	OK	2.39778	2.7258	0.184979	0.152208	0.8722	0.945693	no	=
TCONS_00005607	XLOC_005231	GRMZM2G048522	chr1:210143033-210145195	SN	LN	OK	2.36536	4.78393	1.01614	1.2849	0.1928	0.492645	no	=
TCONS_00005611	XLOC_005235	GRMZM2G048276	chr1:210266179-210271144	SN	LN	OK	8.12558	8.5648	0.0759489	0.123427	0.89845	0.957436	no	=
TCONS_00005615	XLOC_005237	GRMZM2G073988	chr1:210444265-210455467	SN	LN	OK	8.07243	11.6208	0.52563	0.806203	0.42055	0.713642	no	=
TCONS_00005616	XLOC_005238	GRMZM2G073814	chr1:210510232-210514511	SN	LN	OK	15.3191	4.13472	-1.88947	-2.9418	0.00485	0.109094	no	=
TCONS_00005643	XLOC_005261	GRMZM2G131205	chr1:211567046-211572983	SN	LN	OK	28.2945	13.1184	-1.10893	-1.65922	0.0919	0.298045	no	=
TCONS_00005647	XLOC_005265	GRMZM2G047238	chr1:211717457-211721831	SN	LN	OK	3.31492	4.08496	0.30135	0.341362	0.73495	0.877488	no	=
TCONS_00005652	XLOC_005270	GRMZM2G043819	chr1:211926290-211943094	SN	LN	OK	26.9049	30.644	0.187732	0.288623	0.7682	0.894663	no	=
TCONS_00005675	XLOC_005291	GRMZM2G438438	chr1:212577905-212579525	SN	LN	OK	2.55356	0.747137	-1.77307	-1.1778	0.2453	0.571169	no	=
TCONS_00005682	XLOC_005298	GRMZM2G152552	chr1:212996306-212998379	SN	LN	OK	26.4272	22.7349	-0.217119	-0.353322	0.7255	0.871692	no	=
TCONS_00005686	XLOC_005302	GRMZM2G161274	chr1:213142524-213143568	SN	LN	OK	2.06444	0.108767	-4.24644	-1.83975	0.28225	0.609273	no	=
TCONS_00005687	XLOC_005303	GRMZM2G466460	chr1:213178995-213180221	SN	LN	OK	5.92492	10.5896	0.837782	1.15096	0.2436	0.569645	no	=
TCONS_00005700	XLOC_005316	GRMZM2G082257	chr1:213784044-213785468	SN	LN	OK	8.41968	15.8727	0.914708	1.34383	0.1802	0.467277	no	=
TCONS_00005706	XLOC_005322	GRMZM2G160560	chr1:214158618-214163975	SN	LN	OK	11.1192	7.1615	-0.634724	-0.834136	0.3869	0.693148	no	=
TCONS_00005707	XLOC_005322	GRMZM2G160560	chr1:214158618-214163975	SN	LN	OK	1.89843	0.600061	-1.66163	-0.72306	0.46005	0.723939	no	=
TCONS_00005709	XLOC_005324	GRMZM2G459391	chr1:214284502-214291336	SN	LN	OK	160.602	165.545	0.0437359	0.0605821	0.95145	0.979662	no	=
TCONS_00005729	XLOC_005343	GRMZM6G914387	chr1:214679018-214680323	SN	LN	OK	23.7846	17.1692	-0.470201	-0.715385	0.4644	0.724084	no	=
TCONS_00005731	XLOC_005345	GRMZM2G373124	chr1:214698835-214701295	SN	LN	OK	27.9344	32.7759	0.230593	0.370419	0.70315	0.859557	no	=
TCONS_00005747	XLOC_005360	GRMZM2G092595	chr1:215253037-215259541	SN	LN	OK	14.5131	13.5802	-0.0958509	-0.129199	0.89325	0.955352	no	=
TCONS_00005751	XLOC_005364	GRMZM2G106133	chr1:215379973-215381698	SN	LN	OK	2.68872	2.88923	0.103765	0.114078	0.9054	0.959945	no	=
TCONS_00005763	XLOC_005376	GRMZM2G135949	chr1:215813272-215816110	SN	LN	OK	1.74052	2.36746	0.443825	0.316252	0.76285	0.891967	no	=
TCONS_00005764	XLOC_005376	GRMZM2G135949	chr1:215813272-215816110	SN	LN	OK	0.994832	2.02023	1.022	0.482937	0.4667	0.724796	no	=
TCONS_00005767	XLOC_005379	GRMZM2G101000	chr1:215958190-215960436	SN	LN	OK	14.1549	17.6641	0.319524	0.494705	0.60205	0.798314	no	=
TCONS_00005779	XLOC_005391	GRMZM2G119357	chr1:216524011-216531531	SN	LN	OK	7.61896	10.8496	0.509975	0.686339	0.50165	0.737188	no	=
TCONS_00005782	XLOC_005394	GRMZM2G324999	chr1:216633371-216634755	SN	LN	OK	4.61408	32.5597	2.81897	4.05914	0.00045	0.02032	yes	=
TCONS_00005784	XLOC_005396	GRMZM2G116971	chr1:216692472-216700679	SN	LN	OK	7.8434	8.50296	0.116486	0.18169	0.84915	0.934168	no	=
TCONS_00005787	XLOC_005399	GRMZM2G106703	chr1:216721020-216732031	SN	LN	OK	15.9251	30.1408	0.920419	1.23569	0.2065	0.518231	no	=
TCONS_00005788	XLOC_005400	GRMZM2G167651	chr1:216734914-216741910	SN	LN	OK	16.1645	20.7438	0.35985	0.450029	0.65285	0.830579	no	=
TCONS_00005789	XLOC_005400	GRMZM2G167651	chr1:216734914-216741910	SN	LN	OK	12.9395	15.4491	0.255732	0.264214	0.7932	0.907507	no	=
TCONS_00005801	XLOC_005411	GRMZM2G090542	chr1:217074057-217111667	SN	LN	OK	19.0715	9.03017	-1.07859	-1.80852	0.07205	0.298045	no	=
TCONS_00005804	XLOC_005414	GRMZM2G440313	chr1:217230710-217234271	SN	LN	OK	7.50645	4.25778	-0.818031	-0.791356	0.4186	0.712559	no	=
TCONS_00005805	XLOC_005414	GRMZM2G440313	chr1:217230710-217234271	SN	LN	OK	10.7238	11.9539	0.156667	0.213309	0.8277	0.924225	no	=
TCONS_00005813	XLOC_005422	GRMZM2G144547	chr1:217573181-217584457	SN	LN	OK	48.0336	43.3977	-0.146424	-0.244437	0.80545	0.913708	no	=
TCONS_00005814	XLOC_005423	GRMZM2G061487	chr1:217638248-217639953	SN	LN	OK	4.69799	4.84631	0.0448433	0.0573202	0.95365	0.980787	no	=
TCONS_00005815	XLOC_005423	GRMZM2G061487	chr1:217638248-217639953	SN	LN	OK	4.78009	1.08406	-2.1406	-1.39304	0.2145	0.529563	no	=
TCONS_00005821	XLOC_005429	GRMZM2G347280	chr1:217834027-217836432	SN	LN	OK	17.1226	11.2143	-0.610566	-1.0155	0.3082	0.632389	no	=
TCONS_00005824	XLOC_005432	GRMZM2G149553	chr1:217948479-217950814	SN	LN	OK	17.3155	8.77177	-0.981121	-1.62594	0.0998	0.298045	no	=
TCONS_00005830	XLOC_005438	GRMZM2G085249	chr1:218147464-218155231	SN	LN	OK	2.3765	1.87311	-0.3434	-0.242522	0.811	0.916813	no	=
TCONS_00005832	XLOC_005439	GRMZM2G059985	chr1:218294545-218297954	SN	LN	OK	0.18915	2.55782	3.75731	1.68869	0.21245	0.527079	no	=
TCONS_00005835	XLOC_005442	GRMZM2G138475	chr1:218407399-218410434	SN	LN	OK	1.50198	1.93058	0.362169	0.299407	0.76925	0.895174	no	=
TCONS_00005836	XLOC_005442	GRMZM2G138475	chr1:218407399-218410434	SN	LN	OK	2.46458	1.22787	-1.00518	-0.801685	0.4203	0.713387	no	=
TCONS_00005850	XLOC_005456	GRMZM2G108277	chr1:218719175-218721949	SN	LN	OK	88.8149	72.1015	-0.300773	-0.50583	0.60365	0.799275	no	=
TCONS_00005866	XLOC_005471	GRMZM2G146111	chr1:219421989-219427306	SN	LN	OK	2.39542	3.41912	0.513346	0.481251	0.6295	0.816296	no	=
TCONS_00005878	XLOC_005482	GRMZM2G008663	chr1:219775940-219813204	SN	LN	OK	1.96942	1.59022	-0.308543	-0.320512	0.75545	0.887935	no	=
TCONS_00005879	XLOC_005483	GRMZM2G487629	chr1:219822383-219844526	SN	LN	OK	18.2822	15.2012	-0.266256	-0.417336	0.659	0.834568	no	=
TCONS_00005883	XLOC_005487	GRMZM2G015925	chr1:219944939-219953184	SN	LN	OK	18.4256	25.2938	0.457067	0.734418	0.4621	0.723939	no	=
TCONS_00005887	XLOC_005491	GRMZM2G136439	chr1:220147982-220150881	SN	LN	OK	6.20469	1.55498	-1.99646	-1.23597	0.18195	0.470386	no	=
TCONS_00005888	XLOC_005492	GRMZM2G469523	chr1:220151414-220153234	SN	LN	OK	50.9355	27.3658	-0.896295	-1.48467	0.14615	0.39391	no	=
TCONS_00005899	XLOC_005503	AC217977.3_FG003	chr1:220558353-220574544	SN	LN	OK	4.80713	5.03269	0.0661523	0.0722837	0.93945	0.974879	no	=
TCONS_00005904	XLOC_005508	GRMZM2G327174	chr1:220760291-220767979	SN	LN	OK	17.7659	26.8709	0.59693	0.412041	0.68845	0.85137	no	=
TCONS_00005905	XLOC_005509	GRMZM2G101105	chr1:220828866-220831934	SN	LN	OK	0.839965	2.41909	1.52607	0.987285	0.3449	0.663494	no	=
TCONS_00005906	XLOC_005509	GRMZM2G101105	chr1:220828866-220831934	SN	LN	OK	3.07446	1.048	-1.55269	-1.03383	0.30255	0.626388	no	=
TCONS_00005914	XLOC_005517	GRMZM2G078407	chr1:221014151-221015923	SN	LN	OK	1.88122	2.88982	0.619314	0.729094	0.46265	0.723939	no	=
TCONS_00005919	XLOC_005522	GRMZM5G894200	chr1:221249087-221250091	SN	LN	OK	2.91781	2.71887	-0.10188	-0.0861636	0.92415	0.968289	no	=
TCONS_00005921	XLOC_005524	GRMZM2G447433	chr1:221352423-221357179	SN	LN	OK	1.03945	3.74796	1.85028	0.669672	0.5287	0.750188	no	=
TCONS_00005922	XLOC_005524	GRMZM2G447433	chr1:221352423-221357179	SN	LN	OK	11.6954	16.4887	0.495535	0.515406	0.6032	0.798922	no	=
TCONS_00005928	XLOC_005529	GRMZM2G174107	chr1:221538920-221542857	SN	LN	OK	121.339	111.844	-0.11756	-0.175279	0.8553	0.937023	no	=
TCONS_00005932	XLOC_005533	GRMZM2G163437	chr1:221701416-221705964	SN	LN	OK	147.332	134.002	-0.136818	-0.191951	0.84405	0.931284	no	=
TCONS_00005936	XLOC_005536	GRMZM2G150030	chr1:222177138-222179691	SN	LN	OK	3.91717	8.86191	1.1778	1.84812	0.07665	0.298045	no	=
TCONS_00005937	XLOC_005537	GRMZM2G149946	chr1:222183253-222187397	SN	LN	OK	2.76377	2.55595	-0.112776	-0.123168	0.90625	0.960357	no	=
TCONS_00005952	XLOC_005552	GRMZM2G123896	chr1:222643752-222645590	SN	LN	OK	118.609	93.699	-0.340102	-0.53408	0.5903	0.790672	no	=
TCONS_00005966	XLOC_005565	GRMZM2G170982	chr1:223034665-223037135	SN	LN	OK	4.72761	1.75047	-1.43337	-1.58117	0.12085	0.333852	no	=
TCONS_00005992	XLOC_005590	GRMZM2G123624	chr1:224033891-224037370	SN	LN	OK	11.8548	16.2363	0.453753	0.742659	0.45505	0.723442	no	=
TCONS_00005995	XLOC_005593	AC210173.4_FG005	chr1:224102016-224105613	SN	LN	OK	4.94497	2.23675	-1.14456	-1.52506	0.1357	0.370141	no	=
TCONS_00006015	XLOC_005613	AC212023.4_FG004	chr1:224834377-224835603	SN	LN	OK	4.89639	0	inf	nan	0.097	0.298045	no	=
TCONS_00006017	XLOC_005615	GRMZM2G113053	chr1:224854326-224861626	SN	LN	OK	1.92841	2.75102	0.512554	0.479331	0.6117	0.804371	no	=
TCONS_00006028	XLOC_005626	GRMZM2G125617	chr1:225187524-225196775	SN	LN	OK	5.43295	9.74296	0.842625	1.25134	0.2125	0.527108	no	=
TCONS_00006030	XLOC_005628	GRMZM2G460012	chr1:225310752-225317057	SN	LN	OK	6.06776	4.21029	-0.527247	-0.655032	0.5133	0.74229	no	=
TCONS_00006034	XLOC_005632	GRMZM2G056357	chr1:225547322-225550254	SN	LN	OK	2.5946	0	inf	nan	0.1009	0.298045	no	=
TCONS_00006037	XLOC_005633	GRMZM2G056431	chr1:225558633-225560632	SN	LN	OK	62.8067	47.9005	-0.390877	-0.630387	0.52425	0.747914	no	=
TCONS_00006041	XLOC_005637	GRMZM2G081148	chr1:225721105-225733375	SN	LN	OK	6.79414	7.1274	0.0690843	0.0941981	0.92205	0.967152	no	=
TCONS_00006047	XLOC_005643	GRMZM2G129007	chr1:225922906-225927902	SN	LN	OK	13.9621	15.4651	0.147498	0.245896	0.80005	0.910897	no	=
TCONS_00006051	XLOC_005647	GRMZM5G869779	chr1:226063190-226070270	SN	LN	OK	3.25092	4.0265	0.308677	0.397332	0.6898	0.852128	no	=
TCONS_00006052	XLOC_005648	GRMZM5G868683	chr1:226189263-226195987	SN	LN	OK	5.44743	6.25868	0.200283	0.295116	0.76035	0.89054	no	=
TCONS_00006053	XLOC_005649	GRMZM5G882228	chr1:226230814-226233844	SN	LN	OK	68.0135	73.8046	0.11789	0.196485	0.8397	0.929232	no	=
TCONS_00006054	XLOC_005650	GRMZM5G856734	chr1:226234989-226237370	SN	LN	OK	21.9904	26.0846	0.246325	0.406467	0.68535	0.849749	no	=
TCONS_00006055	XLOC_005651	AC213521.3_FG005	chr1:226276314-226279472	SN	LN	OK	26.6973	24.9641	-0.0968413	-0.16254	0.8675	0.94347	no	=
TCONS_00006056	XLOC_005652	GRMZM5G826174	chr1:226281052-226281751	SN	LN	OK	1.66627	3.06353	0.878575	0.551867	0.578	0.782765	no	=
TCONS_00006065	XLOC_005661	GRMZM2G131618	chr1:226679453-226680728	SN	LN	OK	2.09039	1.9463	-0.103034	-0.0930861	0.92665	0.96934	no	=
TCONS_00006073	XLOC_005669	GRMZM2G135849	chr1:226894223-226895552	SN	LN	OK	2.65783	1.29312	-1.03939	-0.901167	0.3706	0.684552	no	=
TCONS_00006107	XLOC_005701	GRMZM2G388882	chr1:227844460-227845449	SN	LN	OK	1.02432	2.09687	1.03357	0.378479	0.64115	0.823275	no	=
TCONS_00006108	XLOC_005702	GRMZM2G082529	chr1:227894422-227900119	SN	LN	OK	12.4908	13.7207	0.135484	0.230596	0.80945	0.915985	no	=
TCONS_00006115	XLOC_005709	GRMZM5G877884	chr1:228063571-228064725	SN	LN	OK	4.97685	7.82596	0.653035	0.90509	0.36875	0.684552	no	=
TCONS_00006117	XLOC_005711	GRMZM5G842970	chr1:228067836-228070814	SN	LN	OK	6.47576	7.506	0.212994	0.195236	0.8387	0.928842	no	=
TCONS_00006131	XLOC_005725	GRMZM2G104012	chr1:228456911-228462326	SN	LN	OK	10.9457	13.1199	0.261398	0.409442	0.6827	0.848282	no	=
TCONS_00006134	XLOC_005728	GRMZM5G888696	chr1:228622047-228626019	SN	LN	OK	81.3826	74.9816	-0.118183	-0.171992	0.8634	0.941524	no	=
TCONS_00006135	XLOC_005729	GRMZM5G832380	chr1:228630428-228632181	SN	LN	OK	1.76243	2.37371	0.429576	0.245803	0.8173	0.919644	no	=
TCONS_00006136	XLOC_005729	GRMZM5G832380	chr1:228630428-228632181	SN	LN	OK	7.4838	8.09288	0.112882	0.139233	0.8875	0.953015	no	=
TCONS_00006139	XLOC_005731	GRMZM2G028335	chr1:228777544-228781565	SN	LN	OK	1.43745	1.16587	-0.302102	-0.272574	0.7893	0.905515	no	=
TCONS_00006140	XLOC_005732	GRMZM2G023013	chr1:228821805-228822344	SN	LN	OK	1.86284	0.172736	-3.43086	-1.43908	0.21905	0.533594	no	=
TCONS_00006146	XLOC_005737	GRMZM2G071304	chr1:229128008-229135060	SN	LN	OK	3.74137	5.48673	0.552379	0.818756	0.40545	0.705183	no	=
TCONS_00006148	XLOC_005739	GRMZM2G113167	chr1:229248373-229249515	SN	LN	OK	9.03539	16.2272	0.84475	1.24664	0.2173	0.531281	no	=
TCONS_00006156	XLOC_005747	GRMZM2G014676	chr1:229628768-229632663	SN	LN	OK	15.8998	15.4987	-0.0368653	-0.053482	0.9575	0.982534	no	=
TCONS_00006174	XLOC_005765	AC192362.3_FG002	chr1:230181220-230185262	SN	LN	OK	8.50162	10.0807	0.245784	0.144524	0.8825	0.950985	no	=
TCONS_00006177	XLOC_005768	GRMZM2G131577	chr1:230240849-230244463	SN	LN	OK	20.8529	21.6665	0.0552178	0.0796161	0.9294	0.970594	no	=
TCONS_00006179	XLOC_005770	GRMZM2G131683	chr1:230247685-230252309	SN	LN	OK	8.41896	4.76993	-0.819672	-1.25257	0.2095	0.523345	no	=
TCONS_00006181	XLOC_005771	GRMZM2G131723	chr1:230262319-230266814	SN	LN	OK	3.43059	2.65864	-0.367771	-0.376697	0.7037	0.859805	no	=
TCONS_00006183	XLOC_005772	GRMZM2G131815	chr1:230267929-230271011	SN	LN	OK	11.9889	10.2618	-0.224412	-0.322613	0.7496	0.885207	no	=
TCONS_00006186	XLOC_005775	GRMZM2G027462	chr1:230428736-230434352	SN	LN	OK	7.09598	7.13455	0.00782155	0.0122099	0.989	0.993545	no	=
TCONS_00006200	XLOC_005789	GRMZM2G019641	chr1:231151951-231152815	SN	LN	OK	2.68896	4.04515	0.589142	0.529046	0.585	0.787397	no	=
TCONS_00006202	XLOC_005791	GRMZM2G042704	chr1:231242630-231245733	SN	LN	OK	2.17322	1.2262	-0.825648	-0.922471	0.35465	0.671886	no	=
TCONS_00006229	XLOC_005815	GRMZM2G004996	chr1:232238688-232242994	SN	LN	OK	56.2955	60.831	0.111789	0.186964	0.85475	0.936965	no	=
TCONS_00006234	XLOC_005820	GRMZM2G143883	chr1:232462637-232467445	SN	LN	OK	2.37729	2.58085	0.118529	0.15419	0.8791	0.94919	no	=
TCONS_00006244	XLOC_005830	GRMZM2G380286	chr1:232571809-232575832	SN	LN	OK	1.37487	0.0965817	-3.8314	-1.69523	0.1616	0.427991	no	=
TCONS_00006250	XLOC_005835	GRMZM2G116885	chr1:232980240-232983250	SN	LN	OK	6.82505	8.5701	0.328471	0.440851	0.6481	0.827457	no	=
TCONS_00006254	XLOC_005839	GRMZM2G117763	chr1:233057114-233064264	SN	LN	OK	11.7639	12.1593	0.0476978	0.0793603	0.93735	0.974096	no	=
TCONS_00006275	XLOC_005860	GRMZM2G023970	chr1:234273626-234284494	SN	LN	OK	4.61872	5.35352	0.212994	0.303754	0.7493	0.885014	no	=
TCONS_00006276	XLOC_005861	GRMZM2G445905	chr1:234316382-234321861	SN	LN	OK	36.4432	47.4762	0.381555	0.648252	0.50925	0.740465	no	=
TCONS_00006279	XLOC_005862	GRMZM2G008607	chr1:234369951-234382846	SN	LN	OK	3.68806	2.72416	-0.437052	-0.492784	0.6193	0.809585	no	=
TCONS_00006280	XLOC_005862	GRMZM2G008607	chr1:234369951-234382846	SN	LN	OK	1.0907	0	inf	nan	0.1137	0.318069	no	=
TCONS_00006291	XLOC_005873	GRMZM2G069284	chr1:234641460-234652818	SN	LN	OK	6.45806	5.78129	-0.159709	-0.118134	0.9112	0.962587	no	=
TCONS_00006292	XLOC_005874	GRMZM2G523904	chr1:234641460-234652818	SN	LN	OK	2.58346	2.69502	0.0609906	0.0352923	0.96885	0.987089	no	=
TCONS_00006295	XLOC_005876	GRMZM2G121654	chr1:234666939-234672743	SN	LN	OK	2.07517	0.660908	-1.65071	-1.11754	0.2631	0.592584	no	=
TCONS_00006298	XLOC_005879	GRMZM2G155706	chr1:234690360-234696148	SN	LN	OK	14.8633	16.1904	0.123382	0.203171	0.8359	0.927731	no	=
TCONS_00006334	XLOC_005912	GRMZM2G020295	chr1:235420380-235425171	SN	LN	OK	15.0161	19.9986	0.413396	0.604932	0.54485	0.759886	no	=
TCONS_00006338	XLOC_005916	GRMZM2G389570	chr1:235512859-235515667	SN	LN	OK	5.8703	7.40845	0.335737	0.428423	0.671	0.841899	no	=
TCONS_00006340	XLOC_005918	GRMZM2G144782	chr1:235547193-235550655	SN	LN	OK	88.0328	87.4139	-0.0101786	-0.014451	0.9868	0.992887	no	=
TCONS_00006341	XLOC_005919	GRMZM5G809265	chr1:235629269-235639599	SN	LN	OK	4.76879	8.06299	0.757692	0.985544	0.3293	0.649543	no	=
TCONS_00006352	XLOC_005930	GRMZM2G001606	chr1:236290693-236291919	SN	LN	OK	1.05034	0.463784	-1.17932	-0.517463	0.4962	0.734841	no	=
TCONS_00006354	XLOC_005932	GRMZM2G001592	chr1:236295937-236297614	SN	LN	OK	3.03832	1.72416	-0.81738	-0.812342	0.4072	0.705183	no	=
TCONS_00006359	XLOC_005937	GRMZM2G094988	chr1:236505024-236510954	SN	LN	OK	2.43923	3.33117	0.4496	0.410693	0.66195	0.836266	no	=
TCONS_00006368	XLOC_005945	GRMZM2G130904	chr1:236962293-236963858	SN	LN	OK	3.81229	0.813988	-2.22758	-1.61502	0.15155	0.405916	no	=
TCONS_00006378	XLOC_005955	GRMZM2G173315	chr1:237237371-237243290	SN	LN	OK	9.9382	6.49272	-0.614161	-0.645357	0.5086	0.740196	no	=
TCONS_00006392	XLOC_005968	GRMZM2G003724	chr1:237517091-237546409	SN	LN	OK	4.09193	4.38421	0.0995357	0.134139	0.892	0.954891	no	=
TCONS_00006399	XLOC_005975	GRMZM2G076597	chr1:237800405-237808476	SN	LN	OK	3.53856	8.14327	1.20244	0.992277	0.31245	0.634972	no	=
TCONS_00006400	XLOC_005975	GRMZM2G076597	chr1:237800405-237808476	SN	LN	OK	5.99418	7.20302	0.26504	0.27467	0.77695	0.898984	no	=
TCONS_00006401	XLOC_005975	GRMZM2G076597	chr1:237800405-237808476	SN	LN	OK	3.14037	1.02144	-1.62033	-0.748668	0.4179	0.712213	no	=
TCONS_00006418	XLOC_005990	GRMZM2G118917	chr1:238384107-238403454	SN	LN	OK	17.0193	16.9087	-0.0093987	-0.0157169	0.9868	0.992887	no	=
TCONS_00006420	XLOC_005992	GRMZM2G038833	chr1:238485970-238486702	SN	LN	OK	51.1727	51.0458	-0.00358137	-0.00586769	0.9958	0.996815	no	=
TCONS_00006430	XLOC_006002	GRMZM2G119521	chr1:238809413-238812181	SN	LN	OK	5.10424	4.43131	-0.203961	-0.283545	0.7742	0.89725	no	=
TCONS_00006448	XLOC_006020	GRMZM2G108396	chr1:239498976-239499997	SN	LN	OK	2.18682	1.79285	-0.286577	-0.197773	0.84295	0.930782	no	=
TCONS_00006452	XLOC_006023	GRMZM5G813143	chr1:239567104-239595390	SN	LN	OK	3.68772	5.20648	0.497577	0.384255	0.7035	0.859712	no	=
TCONS_00006456	XLOC_006027	GRMZM5G827939	chr1:239783398-239799879	SN	LN	OK	1.85148	1.54074	-0.265054	-0.186018	0.84265	0.930658	no	=
TCONS_00006459	XLOC_006030	GRMZM2G127421	chr1:239887162-239888942	SN	LN	OK	31.3222	16.3071	-0.941688	-1.58869	0.1044	0.300941	no	=
TCONS_00006462	XLOC_006033	GRMZM2G070673	chr1:240097913-240099642	SN	LN	OK	0.532887	0.0650173	-3.03493	-1.22962	0.21215	0.526644	no	=
TCONS_00006470	XLOC_006041	GRMZM2G035664	chr1:240331803-240335660	SN	LN	OK	0	1.49413	inf	nan	0.14365	0.388559	no	=
TCONS_00006471	XLOC_006041	GRMZM2G035664	chr1:240331803-240335660	SN	LN	OK	3.66594	3.02431	-0.277577	-0.357913	0.71225	0.864931	no	=
TCONS_00006479	XLOC_006048	GRMZM2G056989	chr1:240774459-240775981	SN	LN	OK	5.40958	6.51488	0.268223	0.381303	0.6925	0.853537	no	=
TCONS_00006480	XLOC_006049	GRMZM2G057093	chr1:240815670-240816754	SN	LN	OK	5.00183	3.8221	-0.388088	-0.482045	0.6278	0.815286	no	=
TCONS_00006481	XLOC_006050	GRMZM2G162505	chr1:240824942-240826040	SN	LN	OK	3.76755	2.11987	-0.829651	-0.8179	0.40165	0.705183	no	=
TCONS_00006483	XLOC_006052	GRMZM2G124434	chr1:240922199-240925271	SN	LN	OK	257.573	188.682	-0.449025	-0.602212	0.52605	0.748813	no	=
TCONS_00006494	XLOC_006063	GRMZM2G110681	chr1:241037904-241039476	SN	LN	OK	16.1485	6.79761	-1.2483	-1.87823	0.06225	0.298045	no	=
TCONS_00006504	XLOC_006073	GRMZM2G035594	chr1:241415611-241419968	SN	LN	OK	6.41439	5.19595	-0.303923	-0.353414	0.71955	0.868676	no	=
TCONS_00006521	XLOC_006088	GRMZM2G084513	chr1:241854302-241855154	SN	LN	OK	0.877876	1.86549	1.08746	0.511843	0.4799	0.72937	no	=
TCONS_00006526	XLOC_006094	GRMZM2G118467	chr1:241962722-241976174	SN	LN	OK	4.82222	6.88937	0.514674	0.637632	0.5133	0.74229	no	=
TCONS_00006534	XLOC_006099	GRMZM2G020553	chr1:242113532-242116270	SN	LN	OK	5.92689	9.97137	0.750515	1.11994	0.2575	0.586069	no	=
TCONS_00006541	XLOC_006105	GRMZM2G147402	chr1:242450936-242454234	SN	LN	OK	16.5734	16.0881	-0.0428734	-0.0714617	0.94215	0.975536	no	=
TCONS_00006544	XLOC_006108	GRMZM2G019411	chr1:242490748-242493047	SN	LN	OK	5.26631	13.4492	1.35266	2.0303	0.04945	0.298045	no	=
TCONS_00006550	XLOC_006114	GRMZM2G138455	chr1:242766777-242768898	SN	LN	OK	3.62438	4.23514	0.224676	0.272404	0.77965	0.900612	no	=
TCONS_00006554	XLOC_006118	GRMZM2G009591	chr1:242970100-242974950	SN	LN	OK	18.2574	28.0127	0.6176	1.04249	0.29645	0.620386	no	=
TCONS_00006566	XLOC_006130	GRMZM2G019171	chr1:243389759-243395817	SN	LN	OK	11.9161	14.392	0.27236	0.387277	0.69085	0.852764	no	=
TCONS_00006575	XLOC_006138	GRMZM2G108463	chr1:243826573-243842378	SN	LN	OK	0.680114	1.23962	0.866045	0.411978	0.54075	0.757143	no	=
TCONS_00006576	XLOC_006138	GRMZM2G108463	chr1:243826573-243842378	SN	LN	OK	8.22712	7.06172	-0.220366	-0.317399	0.74575	0.883119	no	=
TCONS_00006592	XLOC_006154	GRMZM2G020556	chr1:244220087-244222768	SN	LN	OK	6.81022	2.90109	-1.23111	-1.21087	0.2261	0.545799	no	=
TCONS_00006593	XLOC_006155	GRMZM2G020514	chr1:244228393-244229802	SN	LN	OK	7.04986	4.20952	-0.743938	-0.567346	0.58155	0.785126	no	=
TCONS_00006626	XLOC_006183	GRMZM2G174574	chr1:245086670-245090949	SN	LN	OK	11.0251	7.95089	-0.471601	-0.750823	0.44555	0.720797	no	=
TCONS_00006630	XLOC_006187	GRMZM2G139744	chr1:245218656-245224173	SN	LN	OK	1.62742	0.861988	-0.916845	-0.533487	0.62005	0.810137	no	=
TCONS_00006631	XLOC_006187	GRMZM2G139744	chr1:245218656-245224173	SN	LN	OK	4.05842	3.09215	-0.392305	-0.436655	0.65645	0.833001	no	=
TCONS_00006633	XLOC_006188	GRMZM5G803556	chr1:245277655-245280318	SN	LN	OK	4.10998	3.8012	-0.112677	-0.157019	0.87395	0.94658	no	=
TCONS_00006658	XLOC_006213	GRMZM2G158831	chr1:246277157-246279471	SN	LN	OK	4.34137	2.64719	-0.71369	-0.968427	0.32195	0.640941	no	=
TCONS_00006661	XLOC_006216	GRMZM2G010831	chr1:246455268-246458657	SN	LN	OK	1.78842	2.13217	0.253636	0.179183	0.8579	0.938367	no	=
TCONS_00006663	XLOC_006218	GRMZM2G011269	chr1:246523056-246527138	SN	LN	OK	70.383	94.6954	0.428068	0.683785	0.4756	0.727113	no	=
TCONS_00006666	XLOC_006221	GRMZM2G012119	chr1:246605776-246611252	SN	LN	OK	283.705	378.268	0.415018	0.381734	0.69785	0.856715	no	=
TCONS_00006670	XLOC_006225	GRMZM2G146818	chr1:246742949-246744815	SN	LN	OK	10.8644	14.296	0.395999	0.604555	0.54515	0.760005	no	=
TCONS_00006673	XLOC_006228	GRMZM2G146486	chr1:246761619-246783180	SN	LN	OK	11.7328	14.6198	0.317372	0.2898	0.767	0.894094	no	=
TCONS_00006676	XLOC_006231	GRMZM2G034417	chr1:246870432-246871643	SN	LN	OK	24.2001	16.9191	-0.516359	-0.84169	0.3951	0.700781	no	=
TCONS_00006677	XLOC_006232	GRMZM2G034503	chr1:246874119-246877309	SN	LN	OK	3.39951	1.46356	-1.21585	-0.470188	0.3644	0.680647	no	=
TCONS_00006701	XLOC_006255	GRMZM2G027451	chr1:247606586-247608894	SN	LN	OK	92.1181	95.8285	0.0569701	0.0897208	0.9276	0.969754	no	=
TCONS_00006704	XLOC_006257	GRMZM2G441489	chr1:247677254-247680935	SN	LN	OK	3.05938	4.43262	0.534922	0.771389	0.4478	0.72176	no	=
TCONS_00006709	XLOC_006262	GRMZM2G034217	chr1:247924606-247928042	SN	LN	OK	3.75205	3.73644	-0.00601606	-0.00789855	0.9931	0.995404	no	=
TCONS_00006717	XLOC_006270	GRMZM2G110328	chr1:248178551-248181051	SN	LN	OK	68.4685	82.0515	0.261088	0.434191	0.6662	0.83896	no	=
TCONS_00006720	XLOC_006272	GRMZM2G110294	chr1:248209183-248210134	SN	LN	OK	402.094	423.95	0.0763627	0.102887	0.91885	0.965911	no	=
TCONS_00006744	XLOC_006290	GRMZM2G383408	chr1:248794000-248797149	SN	LN	OK	40.6839	86.3888	1.08639	1.72773	0.09225	0.298045	no	=
TCONS_00006747	XLOC_006293	GRMZM2G074254	chr1:248907822-248914256	SN	LN	OK	11.4695	7.5836	-0.596842	-0.705775	0.47465	0.726542	no	=
TCONS_00006748	XLOC_006294	GRMZM2G074024	chr1:248914452-248921693	SN	LN	OK	8.2813	9.34305	0.174037	0.242689	0.8098	0.916107	no	=
TCONS_00006749	XLOC_006294	GRMZM2G074024	chr1:248914452-248921693	SN	LN	OK	0.672188	4.77272	2.82787	1.4794	0.2416	0.567288	no	=
TCONS_00006759	XLOC_006304	GRMZM2G103773	chr1:249372292-249376177	SN	LN	OK	18.6946	16.0426	-0.220715	-0.336805	0.73245	0.875859	no	=
TCONS_00006760	XLOC_006305	GRMZM2G103843	chr1:249379743-249386668	SN	LN	OK	13.3876	21.5197	0.684763	1.06088	0.28335	0.609273	no	=
TCONS_00006761	XLOC_006306	GRMZM2G058057	chr1:249475292-249478380	SN	LN	OK	11.8839	16.4732	0.471113	0.710426	0.4602	0.723939	no	=
TCONS_00006763	XLOC_006308	GRMZM2G058227	chr1:249479646-249482366	SN	LN	OK	51.0057	26.0357	-0.970167	-1.51652	0.125	0.34411	no	=
TCONS_00006781	XLOC_006325	GRMZM2G157470	chr1:250122492-250128243	SN	LN	OK	53.2714	43.8629	-0.280358	-0.451539	0.63675	0.820475	no	=
TCONS_00006785	XLOC_006329	GRMZM2G038988	chr1:250245386-250260803	SN	LN	OK	1.89686	1.1726	-0.693897	-0.636537	0.48455	0.730609	no	=
TCONS_00006788	XLOC_006332	GRMZM2G023392	chr1:250361626-250364194	SN	LN	OK	4.70527	3.16517	-0.571993	-0.59435	0.55005	0.763205	no	=
TCONS_00006791	XLOC_006335	GRMZM2G070323	chr1:250489421-250504076	SN	LN	OK	15.5621	20.8201	0.419941	0.659321	0.5096	0.740734	no	=
TCONS_00006801	XLOC_006345	GRMZM2G027991	chr1:250924139-250927114	SN	LN	OK	13.9349	19.0294	0.44953	0.698844	0.46605	0.724796	no	=
TCONS_00006818	XLOC_006361	GRMZM5G805732	chr1:251501180-251504852	SN	LN	OK	2.99534	5.3545	0.838034	1.16903	0.24825	0.575521	no	=
TCONS_00006821	XLOC_006364	GRMZM2G015005	chr1:251673041-251681498	SN	LN	OK	3.44698	2.83542	-0.281771	-0.361762	0.7115	0.864635	no	=
TCONS_00006823	XLOC_006366	GRMZM2G023291	chr1:251773289-251774559	SN	LN	OK	3.23389	1.08824	-1.57128	-0.722198	0.37035	0.684552	no	=
TCONS_00006824	XLOC_006367	GRMZM2G423337	chr1:251790229-251793295	SN	LN	OK	4.86762	3.12938	-0.637341	-0.905679	0.3608	0.6764	no	=
TCONS_00006829	XLOC_006372	GRMZM2G023372	chr1:252016458-252026912	SN	LN	OK	3.71834	2.62461	-0.502553	-0.641675	0.50465	0.738057	no	=
TCONS_00006854	XLOC_006396	GRMZM2G066801	chr1:252863873-252868070	SN	LN	OK	2.60212	1.71556	-0.601005	-0.296191	0.65725	0.83353	no	=
TCONS_00006855	XLOC_006396	GRMZM2G066801	chr1:252863873-252868070	SN	LN	OK	5.60997	7.33131	0.386078	0.501397	0.60545	0.80038	no	=
TCONS_00006856	XLOC_006396	GRMZM2G066801	chr1:252863873-252868070	SN	LN	OK	2.85057	1.04186	-1.45209	-0.951878	0.35285	0.671649	no	=
TCONS_00006859	XLOC_006399	GRMZM2G111269	chr1:252985934-252991315	SN	LN	OK	68.1938	65.6936	-0.0538865	-0.0636555	0.94735	0.977898	no	=
TCONS_00006864	XLOC_006403	GRMZM2G355771	chr1:253073344-253079443	SN	LN	OK	16.4382	11.3036	-0.540274	-0.881891	0.37	0.684552	no	=
TCONS_00006868	XLOC_006407	GRMZM2G423538	chr1:253252920-253254706	SN	LN	OK	3.5751	0.793506	-2.17167	-1.82492	0.06355	0.298045	no	=
TCONS_00006869	XLOC_006408	TATA	chr1:253336087-253339293	SN	LN	OK	111.486	134.497	0.270709	0.439244	0.65655	0.833054	no	=
TCONS_00006870	XLOC_006409	GRMZM2G066234	chr1:253340478-253358201	SN	LN	OK	2.21988	4.23563	0.932093	1.02099	0.29055	0.614188	no	=
TCONS_00006876	XLOC_006415	GRMZM2G141379	chr1:253447975-253453928	SN	LN	OK	4.01382	3.79612	-0.080452	-0.0972973	0.9246	0.968524	no	=
TCONS_00006879	XLOC_006418	GRMZM2G070061	chr1:253553480-253557938	SN	LN	OK	24.3006	34.3571	0.499615	0.796702	0.4063	0.705183	no	=
TCONS_00006881	XLOC_006420	GRMZM2G070211	chr1:253562276-253565251	SN	LN	OK	11.2447	15.3305	0.447163	0.733686	0.4648	0.724348	no	=
TCONS_00006893	XLOC_006432	GRMZM2G099056	chr1:253953594-253966726	SN	LN	OK	28.4838	36.0095	0.338238	0.551459	0.5809	0.784677	no	=
TCONS_00006915	XLOC_006453	GRMZM2G038848	chr1:254719425-254723762	SN	LN	OK	8.04838	9.62678	0.258354	0.420257	0.6682	0.840003	no	=
TCONS_00006924	XLOC_006462	GRMZM2G077131	chr1:255041431-255044377	SN	LN	OK	2.94773	3.58752	0.283383	0.300091	0.7608	0.890805	no	=
TCONS_00006925	XLOC_006463	GRMZM2G081915	chr1:255144437-255147416	SN	LN	OK	4.39133	6.27301	0.514502	0.718364	0.4696	0.72563	no	=
TCONS_00006926	XLOC_006464	GRMZM2G172506	chr1:255209321-255214953	SN	LN	OK	35.5951	29.1517	-0.288096	-0.41329	0.6803	0.847106	no	=
TCONS_00006927	XLOC_006465	GRMZM2G016875	chr1:255314226-255321991	SN	LN	OK	5.79746	7.7206	0.413292	0.614054	0.533	0.752715	no	=
TCONS_00006929	XLOC_006467	GRMZM2G017047	chr1:255376212-255378827	SN	LN	OK	4.93296	5.38008	0.125176	0.189019	0.8414	0.930051	no	=
TCONS_00006930	XLOC_006468	GRMZM2G017319	chr1:255383648-255385454	SN	LN	OK	1.02398	0.0439588	-4.54189	-1.87675	0.2948	0.61807	no	=
TCONS_00006952	XLOC_006489	GRMZM2G150772	chr1:256131733-256144963	SN	LN	OK	8.3292	8.90331	0.0961638	0.161017	0.8691	0.944305	no	=
TCONS_00006956	XLOC_006493	GRMZM2G003607	chr1:256345880-256352620	SN	LN	OK	0.913736	0.481137	-0.925329	-0.477179	0.68295	0.848364	no	=
TCONS_00006968	XLOC_006503	GRMZM2G011588	chr1:256543096-256549331	SN	LN	OK	20.7297	14.5528	-0.510406	-0.601832	0.5351	0.753943	no	=
TCONS_00006969	XLOC_006503	GRMZM2G011588	chr1:256543096-256549331	SN	LN	OK	9.56264	16.7735	0.810705	0.805069	0.39965	0.705095	no	=
TCONS_00006972	XLOC_006506	AC212186.3_FG011	chr1:256618540-256619932	SN	LN	OK	8.8866	13.2768	0.579202	0.855027	0.3786	0.68625	no	=
TCONS_00006980	XLOC_006514	GRMZM2G176235	chr1:256998189-256999575	SN	LN	OK	7.94137	6.78246	-0.227579	-0.323508	0.74635	0.883465	no	=
TCONS_00006986	XLOC_006519	GRMZM2G061101	chr1:257512089-257519105	SN	LN	OK	4.60657	5.66141	0.297468	0.428308	0.66	0.835053	no	=
TCONS_00006995	XLOC_006528	GRMZM2G154890	chr1:257867256-257872000	SN	LN	OK	0	2.45008	inf	nan	0.0987	0.298045	no	=
TCONS_00006996	XLOC_006528	GRMZM2G154890	chr1:257867256-257872000	SN	LN	OK	3.70798	4.42213e-05	-16.3555	-0.0111767	0.03605	0.246734	no	=
TCONS_00006999	XLOC_006531	GRMZM2G107136	chr1:257996963-257999642	SN	LN	OK	3.34003	3.36955	0.0126951	0.0170985	0.98395	0.991806	no	=
TCONS_00007000	XLOC_006532	GRMZM2G107120	chr1:258000591-258012229	SN	LN	OK	1.94023	11.2445	2.53492	1.70951	0.10955	0.308943	no	=
TCONS_00007004	XLOC_006534	GRMZM2G055037	chr1:258031440-258032848	SN	LN	OK	5.89225	7.19882	0.288943	0.39998	0.6817	0.847902	no	=
TCONS_00007005	XLOC_006535	GRMZM2G319281	chr1:258035560-258037697	SN	LN	OK	18.1622	25.4465	0.486525	0.785848	0.4072	0.705183	no	=
TCONS_00007007	XLOC_006537	GRMZM2G144813	chr1:258156484-258158328	SN	LN	OK	6.06558	3.71615	-0.706836	-0.847679	0.40255	0.705183	no	=
TCONS_00007009	XLOC_006539	GRMZM2G039373	chr1:258499519-258504795	SN	LN	OK	2.69549	1.6663	-0.693897	-0.554659	0.5599	0.769826	no	=
TCONS_00007010	XLOC_006540	GRMZM2G039639	chr1:258507424-258508520	SN	LN	OK	70.688	43.2818	-0.707705	-1.19158	0.23035	0.551989	no	=
TCONS_00007015	XLOC_006545	GRMZM2G108861	chr1:258715115-258716353	SN	LN	OK	2.20329	0.291864	-2.91629	-0.951187	0.28985	0.613485	no	=
TCONS_00007029	XLOC_006558	GRMZM2G081910	chr1:259233738-259239505	SN	LN	OK	4.91095	5.57952	0.184139	0.211558	0.8246	0.922775	no	=
TCONS_00007037	XLOC_006566	GRMZM2G436429	chr1:259432643-259435888	SN	LN	OK	12.907	23.316	0.853162	1.33518	0.1674	0.439988	no	=
TCONS_00007041	XLOC_006570	GRMZM2G088083	chr1:259576375-259582318	SN	LN	OK	12.8341	12.1906	-0.0742101	-0.113421	0.90565	0.960005	no	=
TCONS_00007045	XLOC_006574	GRMZM2G340749	chr1:259761119-259782336	SN	LN	OK	18.7784	16.5954	-0.178294	-0.29804	0.7603	0.89054	no	=
TCONS_00007051	XLOC_006579	GRMZM2G093855	chr1:259990039-260014508	SN	LN	OK	8.78666	13.5832	0.62844	0.941357	0.34975	0.66852	no	=
TCONS_00007052	XLOC_006579	GRMZM2G093855	chr1:259990039-260014508	SN	LN	OK	1.17895	1.16502	-0.0171493	-0.00837118	0.7337	0.876696	no	=
TCONS_00007065	XLOC_006591	GRMZM2G146616	chr1:260577010-260580592	SN	LN	OK	7.93179	6.42426	-0.304116	-0.49388	0.61245	0.804915	no	=
TCONS_00007072	XLOC_006598	GRMZM2G104542	chr1:260998993-261017768	SN	LN	OK	2.6754	1.60589	-0.73638	-0.934691	0.33665	0.656571	no	=
TCONS_00007087	XLOC_006613	GRMZM2G028379	chr1:261468475-261472134	SN	LN	OK	18.8628	24.7501	0.391896	0.161698	0.7736	0.896801	no	=
TCONS_00007089	XLOC_006615	GRMZM2G031501	chr1:261546633-261550470	SN	LN	OK	15.2485	12.0311	-0.341899	-0.290353	0.76155	0.891276	no	=
TCONS_00007097	XLOC_006621	GRMZM2G133633	chr1:261721004-261722079	SN	LN	OK	0.312308	1.15838	1.89107	0.763404	0.40035	0.705095	no	=
TCONS_00007103	XLOC_006626	GRMZM2G388911	chr1:261949396-261956754	SN	LN	OK	15.9166	14.1079	-0.174029	-0.273018	0.7859	0.903972	no	=
TCONS_00007108	XLOC_006631	GRMZM2G022997	chr1:262211678-262216353	SN	LN	OK	12.521	21.4928	0.779499	1.2966	0.18525	0.477317	no	=
TCONS_00007114	XLOC_006636	GRMZM2G146965	chr1:262265893-262269777	SN	LN	OK	12.6516	15.1519	0.260171	0.416449	0.67255	0.842812	no	=
TCONS_00007117	XLOC_006638	GRMZM2G080764	chr1:262366796-262373846	SN	LN	OK	13.041	18.8689	0.532949	0.83844	0.39765	0.702859	no	=
TCONS_00007118	XLOC_006639	GRMZM2G063503	chr1:262451727-262453992	SN	LN	OK	13.9748	10.6172	-0.396422	-0.569747	0.5681	0.775652	no	=
TCONS_00007133	XLOC_006651	GRMZM2G113569	chr1:262875313-262878373	SN	LN	OK	4.01628	6.23802	0.635227	0.78198	0.43315	0.717499	no	=
TCONS_00007141	XLOC_006659	GRMZM2G079850	chr1:263189864-263208740	SN	LN	OK	21.4202	15.9738	-0.423258	-0.538657	0.5784	0.783011	no	=
TCONS_00007142	XLOC_006660	GRMZM2G079668	chr1:263209261-263214587	SN	LN	OK	287.828	204.082	-0.496059	-0.580345	0.53975	0.756744	no	=
TCONS_00007144	XLOC_006662	GRMZM2G097109	chr1:263255441-263263243	SN	LN	OK	65.7933	48.0285	-0.45405	-0.70845	0.4659	0.724796	no	=
TCONS_00007158	XLOC_006676	GRMZM2G704021	chr1:263453224-263456716	SN	LN	OK	0.330286	1.83759	2.47603	0.887666	0.4228	0.715295	no	=
TCONS_00007159	XLOC_006677	GRMZM2G091964	chr1:263505988-263513358	SN	LN	OK	0.87382	0.727546	-0.264299	-0.0979975	0.60245	0.79849	no	=
TCONS_00007160	XLOC_006677	GRMZM2G091964	chr1:263505988-263513358	SN	LN	OK	5.70754	8.90218	0.641289	0.703909	0.49045	0.731767	no	=
TCONS_00007166	XLOC_006683	GRMZM5G856436	chr1:263709090-263712453	SN	LN	OK	5.02308	4.69993	-0.0959335	-0.11309	0.9058	0.960107	no	=
TCONS_00007168	XLOC_006684	GRMZM2G468740	chr1:263717452-263719777	SN	LN	OK	9.16811	6.14944	-0.576168	-0.768897	0.44205	0.720797	no	=
TCONS_00007169	XLOC_006685	GRMZM2G180979	chr1:263796881-263799895	SN	LN	OK	8.06561	6.0236	-0.421156	-0.687318	0.49315	0.732837	no	=
TCONS_00007180	XLOC_006695	GRMZM2G068471	chr1:264150096-264156971	SN	LN	OK	20.7689	29.8187	0.521793	0.880544	0.37245	0.685564	no	=
TCONS_00007183	XLOC_006698	GRMZM2G123204	chr1:264226113-264229705	SN	LN	OK	48.239	33.5649	-0.523247	-0.871025	0.38755	0.693313	no	=
TCONS_00007184	XLOC_006699	GRMZM2G123128	chr1:264233516-264237883	SN	LN	OK	9.66745	12.2438	0.340844	0.507751	0.60255	0.798519	no	=
TCONS_00007191	XLOC_006706	GRMZM2G033619	chr1:264563651-264576547	SN	LN	OK	5.53127	9.88006	0.83691	1.39502	0.1606	0.425972	no	=
TCONS_00007192	XLOC_006707	GRMZM2G033787	chr1:264577422-264580625	SN	LN	OK	6.64784	2.76919	-1.26342	-1.2266	0.1913	0.489766	no	=
TCONS_00007194	XLOC_006708	GRMZM2G036505	chr1:264583707-264586168	SN	LN	OK	7.85794	9.18036	0.224398	0.242898	0.79475	0.908092	no	=
TCONS_00007199	XLOC_006712	GRMZM2G002499	chr1:264784199-264785810	SN	LN	OK	28.7362	33.5702	0.224309	0.365713	0.7036	0.859712	no	=
TCONS_00007200	XLOC_006713	GRMZM2G002687	chr1:264808925-264817261	SN	LN	OK	15.111	18.9296	0.325045	0.512454	0.5984	0.796109	no	=
TCONS_00007215	XLOC_006728	GRMZM2G153476	chr1:265241122-265242836	SN	LN	OK	51.2717	41.1921	-0.315793	-0.49431	0.60985	0.803264	no	=
TCONS_00007216	XLOC_006729	GRMZM2G153444	chr1:265243385-265247003	SN	LN	OK	160.651	133.473	-0.26738	-0.402992	0.6823	0.848056	no	=
TCONS_00007223	XLOC_006735	GRMZM2G147332	chr1:265474905-265498763	SN	LN	OK	7.6008	10.2349	0.429276	0.674722	0.49525	0.734481	no	=
TCONS_00007227	XLOC_006739	GRMZM2G469224	chr1:265656711-265658584	SN	LN	OK	1.25652	0.979771	-0.358913	-0.283568	0.7838	0.902932	no	=
TCONS_00007232	XLOC_006744	GRMZM2G093849	chr1:266109387-266112460	SN	LN	OK	5.97591	1.03455	-2.53016	-1.67956	0.12895	0.35391	no	=
TCONS_00007235	XLOC_006746	GRMZM2G144744	chr1:266160353-266163033	SN	LN	OK	2.21196	0.586025	-1.91629	-1.72776	0.10485	0.302068	no	=
TCONS_00007260	XLOC_006770	GRMZM2G132958	chr1:267264206-267266081	SN	LN	OK	6.83734	8.28807	0.277603	0.420847	0.6605	0.835405	no	=
TCONS_00007268	XLOC_006778	GRMZM5G865999	chr1:267602967-267624772	SN	LN	OK	14.4356	14.4482	0.00125668	0.00142821	0.99875	0.998903	no	=
TCONS_00007276	XLOC_006785	GRMZM2G022859	chr1:267922111-267928626	SN	LN	OK	13.9742	12.8779	-0.117867	-0.187579	0.84875	0.933986	no	=
TCONS_00007277	XLOC_006786	GRMZM2G023289	chr1:267953463-267960159	SN	LN	OK	59.0538	29.8669	-0.983483	-1.55878	0.1272	0.349589	no	=
TCONS_00007279	XLOC_006788	GRMZM2G155323	chr1:268022217-268032582	SN	LN	OK	14.5439	19.8104	0.445845	0.711659	0.4671	0.724796	no	=
TCONS_00007283	XLOC_006792	GRMZM2G126019	chr1:268218441-268232058	SN	LN	OK	9.73378	11.1604	0.197312	0.322946	0.73985	0.879969	no	=
TCONS_00007287	XLOC_006796	GRMZM5G881950	chr1:268318653-268325463	SN	LN	OK	5.60828	6.69186	0.254851	0.39335	0.6912	0.852961	no	=
TCONS_00007288	XLOC_006796	GRMZM5G881950	chr1:268318653-268325463	SN	LN	OK	0.460942	1.08884	1.24013	0.595998	0.5769	0.781999	no	=
TCONS_00007304	XLOC_006812	GRMZM2G149315	chr1:268878899-268880155	SN	LN	OK	1.74621	2.66802	0.611543	0.366045	0.70895	0.863116	no	=
TCONS_00007305	XLOC_006813	GRMZM2G044569	chr1:268942988-268947581	SN	LN	OK	2.14761	4.5803	1.09271	0.894623	0.369	0.684552	no	=
TCONS_00007306	XLOC_006813	GRMZM2G044569	chr1:268942988-268947581	SN	LN	OK	2.16193	2.01886	-0.0987807	-0.064644	0.94675	0.977546	no	=
TCONS_00007307	XLOC_006813	GRMZM2G044569	chr1:268942988-268947581	SN	LN	OK	4.43514	6.56645	0.566134	0.615771	0.53865	0.756152	no	=
TCONS_00007311	XLOC_006817	GRMZM2G155767	chr1:269016368-269022746	SN	LN	OK	14.7818	13.5938	-0.120871	-0.205503	0.83135	0.925749	no	=
TCONS_00007313	XLOC_006819	GRMZM2G046849	chr1:269089063-269091654	SN	LN	OK	1106.59	1133.5	0.034668	0.025393	0.9803	0.990787	no	=
TCONS_00007315	XLOC_006821	GRMZM2G047055	chr1:269101219-269103537	SN	LN	OK	114.501	39.9479	-1.51917	-2.34785	0.01905	0.151712	no	=
TCONS_00007330	XLOC_006835	GRMZM5G826838	chr1:269559833-269572278	SN	LN	OK	21.539	7.09832	-1.6014	-2.61787	0.01125	0.116249	no	=
TCONS_00007335	XLOC_006840	GRMZM2G077147	chr1:269707894-269709727	SN	LN	OK	5.70771	4.39706	-0.376374	-0.470764	0.6276	0.815209	no	=
TCONS_00007342	XLOC_006847	GRMZM2G477879	chr1:269990794-269992994	SN	LN	OK	14.0432	14.636	0.0596429	0.0926566	0.92725	0.969642	no	=
TCONS_00007343	XLOC_006848	GRMZM5G857351	chr1:269998361-269999425	SN	LN	OK	13.8622	19.6284	0.501791	0.645782	0.5073	0.739715	no	=
TCONS_00007347	XLOC_006852	GRMZM2G047038	chr1:270191321-270202194	SN	LN	OK	5.90791	6.91136	0.226321	0.346926	0.72225	0.869988	no	=
TCONS_00007352	XLOC_006857	GRMZM2G150166	chr1:270417024-270422371	SN	LN	OK	1.18449	2.08481	0.815658	0.785652	0.44465	0.720797	no	=
TCONS_00007356	XLOC_006861	GRMZM2G704053	chr1:270668305-270671612	SN	LN	OK	25.0742	19.7272	-0.346016	-0.578415	0.56585	0.774118	no	=
TCONS_00007358	XLOC_006863	GRMZM2G443453	chr1:270724947-270729220	SN	LN	OK	6.79339	2.83464	-1.26097	-1.40456	0.16005	0.424733	no	=
TCONS_00007375	XLOC_006878	GRMZM2G019267	chr1:271027539-271031989	SN	LN	OK	70.7534	70.2771	-0.00974481	-0.015249	0.9877	0.993199	no	=
TCONS_00007380	XLOC_006882	TUBA2	chr1:271173388-271180647	SN	LN	OK	4.68391	1.21547	-1.9462	-1.5894	0.0862	0.298045	no	=
TCONS_00007381	XLOC_006883	GRMZM2G179473	chr1:271187205-271196143	SN	LN	OK	2.52529	10.5322	2.06029	2.33288	0.03545	0.242837	no	=
TCONS_00007384	XLOC_006885	AC211401.4_FG003	chr1:271250228-271253096	SN	LN	OK	29.4462	37.9441	0.365795	0.54256	0.58535	0.787602	no	=
TCONS_00007393	XLOC_006894	GRMZM2G073754	chr1:271633859-271636588	SN	LN	OK	2.78473	3.27321	0.233172	0.242098	0.81475	0.918458	no	=
TCONS_00007399	XLOC_006900	GRMZM2G092198	chr1:272101786-272103644	SN	LN	OK	2.0677	3.02187	0.547413	0.64101	0.5179	0.744528	no	=
TCONS_00007421	XLOC_006922	GRMZM2G179906	chr1:272866087-272868926	SN	LN	OK	9.50034	8.73949	-0.12043	-0.18333	0.8508	0.935163	no	=
TCONS_00007425	XLOC_006926	GRMZM2G090112	chr1:272904002-272904950	SN	LN	OK	181.625	112.567	-0.690176	-1.12736	0.26585	0.596455	no	=
TCONS_00007427	XLOC_006928	GRMZM2G090070	chr1:272908033-272911433	SN	LN	OK	30.419	28.7405	-0.0818875	-0.138463	0.8887	0.953397	no	=
TCONS_00007429	XLOC_006930	GRMZM2G050914	chr1:272937118-272941552	SN	LN	OK	9.82989	10.8911	0.147899	0.222819	0.8117	0.917055	no	=
TCONS_00007445	XLOC_006946	GRMZM2G090043	chr1:273512021-273512626	SN	LN	OK	3.13466	0	inf	nan	0.00025	0.015322	yes	=
TCONS_00007446	XLOC_006947	GRMZM2G164085	chr1:273602209-273607638	SN	LN	OK	8.03798	9.83434	0.290996	0.480642	0.6317	0.817582	no	=
TCONS_00007454	XLOC_006955	GRMZM2G131575	chr1:273852189-273853868	SN	LN	OK	12.4736	15.9225	0.352192	0.575641	0.56355	0.772534	no	=
TCONS_00007457	XLOC_006958	GRMZM2G115839	chr1:273915627-273916746	SN	LN	OK	31.6206	8.48676	-1.89758	-2.99819	0.00505	0.109094	no	=
TCONS_00007462	XLOC_006963	GRMZM2G361662	chr1:273958940-273963558	SN	LN	OK	6.13502	7.45006	0.280184	0.365646	0.70595	0.86116	no	=
TCONS_00007468	XLOC_006968	GRMZM2G133749	chr1:274132053-274137149	SN	LN	OK	2.65134	5.5013	1.05305	1.20615	0.21405	0.528871	no	=
TCONS_00007471	XLOC_006971	GRMZM2G033135	chr1:274311546-274334367	SN	LN	OK	6.75732	6.51512	-0.0526582	-0.0845103	0.92885	0.970367	no	=
TCONS_00007472	XLOC_006972	GRMZM2G135283	chr1:274342110-274346987	SN	LN	OK	183.437	172.311	-0.0902697	-0.121646	0.9031	0.959003	no	=
TCONS_00007477	XLOC_006977	GRMZM5G877929	chr1:274578983-274584743	SN	LN	OK	1.06503	1.72176	0.692987	0.538461	0.5874	0.788777	no	=
TCONS_00007484	XLOC_006984	GRMZM2G301071	chr1:274776109-274780046	SN	LN	OK	16.6589	26.0907	0.647247	1.09147	0.2704	0.602198	no	=
TCONS_00007486	XLOC_006986	GRMZM2G001869	chr1:274785590-274790445	SN	LN	OK	13.457	14.6732	0.124834	0.19415	0.8419	0.9303	no	=
TCONS_00007488	XLOC_006987	GRMZM2G301089	chr1:274802255-274803443	SN	LN	OK	2.2216	2.45953	0.146782	0.130116	0.8953	0.956058	no	=
TCONS_00007498	XLOC_006995	GRMZM2G149775	chr1:275151303-275153562	SN	LN	OK	14.553	27.6074	0.92374	1.39794	0.15565	0.414637	no	=
TCONS_00007499	XLOC_006996	GRMZM2G149923	chr1:275154644-275156975	SN	LN	OK	15.4472	11.9567	-0.369526	-0.556764	0.5778	0.782657	no	=
TCONS_00007509	XLOC_007006	GRMZM2G010034	chr1:275448923-275451562	SN	LN	OK	126.597	76.17	-0.73295	-1.09887	0.2586	0.587245	no	=
TCONS_00007510	XLOC_007006	GRMZM2G010034	chr1:275448923-275451562	SN	LN	OK	1.53974	1.36106	-0.177954	-0.0383552	0.904	0.959291	no	=
TCONS_00007520	XLOC_007015	GRMZM2G078252	chr1:275755029-275757908	SN	LN	OK	10.2669	14.9485	0.542	0.88999	0.374	0.685564	no	=
TCONS_00007522	XLOC_007017	GRMZM2G025906	chr1:275897071-275900308	SN	LN	OK	15.1798	28.2706	0.89715	1.35973	0.1721	0.449753	no	=
TCONS_00007523	XLOC_007017	GRMZM2G025906	chr1:275897071-275900308	SN	LN	OK	4.97269	2.25556	-1.14054	-0.635291	0.44845	0.721964	no	=
TCONS_00007524	XLOC_007017	GRMZM2G025906	chr1:275897071-275900308	SN	LN	OK	1.2103	0.762262	-0.667009	-0.159836	0.77105	0.895844	no	=
TCONS_00007526	XLOC_007019	GRMZM2G173852	chr1:276041692-276051309	SN	LN	OK	16.6793	21.161	0.343355	0.547688	0.57325	0.779158	no	=
TCONS_00007528	XLOC_007020	GRMZM2G126338	chr1:276138866-276143035	SN	LN	OK	53.5202	54.6964	0.0313621	0.0488447	0.9602	0.98332	no	=
TCONS_00007529	XLOC_007021	GRMZM5G813111	chr1:276177211-276182725	SN	LN	OK	16.0675	13.945	-0.204399	-0.312157	0.7528	0.886839	no	=
TCONS_00007530	XLOC_007021	GRMZM5G813111	chr1:276177211-276182725	SN	LN	OK	3.14895	2.97987	-0.0796215	-0.0520177	0.96005	0.98332	no	=
TCONS_00007539	XLOC_007029	GRMZM2G010037	chr1:276275227-276276806	SN	LN	OK	1.66766	2.57729	0.628031	0.486486	0.6306	0.817043	no	=
TCONS_00007543	XLOC_007033	GRMZM2G147687	chr1:276371969-276377414	SN	LN	OK	39.725	19.7207	-1.01033	-1.46833	0.13685	0.372923	no	=
TCONS_00007544	XLOC_007033	GRMZM2G147687	chr1:276371969-276377414	SN	LN	OK	7.82885	6.24938	-0.325088	-0.200912	0.83765	0.928281	no	=
TCONS_00007546	XLOC_007034	GRMZM2G017186	chr1:276392560-276394293	SN	LN	OK	9.85419	3.459	-1.51038	-2.04575	0.0494	0.298045	no	=
TCONS_00007548	XLOC_007035	GRMZM2G016546	chr1:276396792-276430967	SN	LN	OK	11.8878	12.1047	0.026085	0.0293369	0.9749	0.98908	no	=
TCONS_00007551	XLOC_007038	GRMZM2G099907	chr1:276483809-276490315	SN	LN	OK	5.62379	6.63386	0.238305	0.29336	0.76685	0.894006	no	=
TCONS_00007556	XLOC_007043	GRMZM5G863375	chr1:276628608-276629885	SN	LN	OK	1.47819	2.98927	1.01596	0.943829	0.33225	0.650734	no	=
TCONS_00007564	XLOC_007049	GRMZM2G120484	chr1:276876204-276877317	SN	LN	OK	15.5429	30.1221	0.954569	1.49448	0.1435	0.388256	no	=
TCONS_00007565	XLOC_007050	GRMZM2G421500	chr1:276877865-276887228	SN	LN	OK	5.15078	4.54089	-0.181817	-0.120632	0.89595	0.956438	no	=
TCONS_00007570	XLOC_007055	GRMZM2G058158	chr1:277041582-277051938	SN	LN	OK	12.9056	13.8978	0.106865	0.172108	0.86465	0.942157	no	=
TCONS_00007580	XLOC_007060	GRMZM2G032962	chr1:277206456-277217924	SN	LN	OK	9.07249	12.0537	0.409909	0.440594	0.65765	0.833816	no	=
TCONS_00007581	XLOC_007061	GRMZM2G021781	chr1:277442448-277443290	SN	LN	OK	6.51918	6.74672	0.049495	0.0428652	0.96785	0.986617	no	=
TCONS_00007584	XLOC_007064	GRMZM2G128016	chr1:277559497-277568142	SN	LN	OK	2.69486	6.19237	1.20028	1.55502	0.1244	0.34259	no	=
TCONS_00007592	XLOC_007072	GRMZM2G090422	chr1:277805991-277807761	SN	LN	OK	124.829	205.505	0.719218	1.11296	0.26775	0.599106	no	=
TCONS_00007597	XLOC_007077	GRMZM2G023833	chr1:277996619-278002718	SN	LN	OK	23.3588	24.3122	0.0577155	0.0917101	0.92675	0.969402	no	=
TCONS_00007601	XLOC_007081	GRMZM2G031138	chr1:278089119-278093716	SN	LN	OK	26.5347	23.4196	-0.180165	-0.288122	0.7625	0.891733	no	=
TCONS_00007602	XLOC_007082	GRMZM2G328224	chr1:278099832-278101778	SN	LN	OK	12.4279	5.30586	-1.22792	-1.871	0.06615	0.298045	no	=
TCONS_00007603	XLOC_007083	GRMZM2G098892	chr1:278109130-278110274	SN	LN	OK	0.804022	2.04138	1.34424	0.855541	0.3591	0.674407	no	=
TCONS_00007605	XLOC_007084	GRMZM2G098890	chr1:278114411-278116137	SN	LN	OK	5.2749	12.2566	1.21634	1.77968	0.06935	0.298045	no	=
TCONS_00007609	XLOC_007087	GRMZM2G328500	chr1:278196234-278199345	SN	LN	OK	28.8164	115.442	2.0022	0.864067	0.3828	0.690222	no	=
TCONS_00007615	XLOC_007094	GRMZM2G074317	chr1:278418928-278425373	SN	LN	OK	7.95146	7.7685	-0.0335823	-0.0292016	0.9746	0.988929	no	=
TCONS_00007620	XLOC_007097	GRMZM2G330218	chr1:278575072-278581631	SN	LN	OK	18.8973	17.8995	-0.0782572	-0.121292	0.89975	0.957871	no	=
TCONS_00007623	XLOC_007100	GRMZM2G166999	chr1:278617852-278619665	SN	LN	OK	2.51298	2.6527	0.0780641	0.0671813	0.9497	0.978816	no	=
TCONS_00007625	XLOC_007102	GRMZM2G014955	chr1:278732137-278734502	SN	LN	OK	6.18151	6.41694	0.0539272	0.0852751	0.9313	0.971469	no	=
TCONS_00007628	XLOC_007105	GRMZM2G118809	chr1:278905111-278906281	SN	LN	OK	0.931194	2.15868	1.21299	0.801937	0.4164	0.711313	no	=
TCONS_00007637	XLOC_007114	GRMZM2G069722	chr1:279133006-279135355	SN	LN	OK	33.2527	15.5316	-1.09827	-1.84968	0.06505	0.298045	no	=
TCONS_00007646	XLOC_007123	GRMZM2G348578	chr1:279479592-279483521	SN	LN	OK	2.89198	5.15993	0.835292	1.01085	0.306	0.630038	no	=
TCONS_00007654	XLOC_007130	GRMZM2G154799	chr1:279742716-279744044	SN	LN	OK	6.44719	7.35037	0.189147	0.242764	0.80565	0.913805	no	=
TCONS_00007655	XLOC_007131	GRMZM2G007399	chr1:279745382-279747833	SN	LN	OK	6.52684	4.8558	-0.426675	-0.599632	0.53385	0.753129	no	=
TCONS_00007659	XLOC_007135	GRMZM2G300990	chr1:279904832-279905433	SN	LN	OK	4.94517	3.25324	-0.604142	-0.544665	0.57245	0.778543	no	=
TCONS_00007660	XLOC_007136	GRMZM2G099305	chr1:279963847-279966736	SN	LN	OK	15.4256	9.28604	-0.732193	-1.16075	0.24415	0.570007	no	=
TCONS_00007675	XLOC_007149	GRMZM2G124540	chr1:280284831-280286862	SN	LN	OK	5.28564	3.5274	-0.583473	-0.625492	0.5289	0.750308	no	=
TCONS_00007678	XLOC_007152	GRMZM2G138861	chr1:280356772-280364849	SN	LN	OK	16.9955	25.9852	0.612539	0.998469	0.31095	0.634972	no	=
TCONS_00007684	XLOC_007158	GRMZM2G164580	chr1:280749459-280752966	SN	LN	OK	4.9588	5.80079	0.22626	0.369972	0.705	0.860792	no	=
TCONS_00007689	XLOC_007163	GRMZM2G072814	chr1:280894118-280895180	SN	LN	OK	15.6419	2.71955	-2.52397	-2.80322	0.0084	0.109094	no	=
TCONS_00007691	XLOC_007164	GRMZM2G072682	chr1:280897383-280901045	SN	LN	OK	1.67487	4.20634	1.32852	1.29706	0.19495	0.496795	no	=
TCONS_00007693	XLOC_007165	GRMZM2G040030	chr1:281042114-281045628	SN	LN	OK	13.2381	25.219	0.929808	1.55449	0.12825	0.352178	no	=
TCONS_00007694	XLOC_007166	GRMZM2G039978	chr1:281045752-281047897	SN	LN	OK	1.93759	3.78375	0.965556	1.16473	0.2496	0.577022	no	=
TCONS_00007706	XLOC_007177	GRMZM2G477314	chr1:281388536-281389863	SN	LN	OK	6.71903	5.99883	-0.16357	-0.232678	0.8121	0.917319	no	=
TCONS_00007717	XLOC_007188	GRMZM2G475948	chr1:281931553-281934746	SN	LN	OK	21.0946	38.6431	0.873338	1.44764	0.14275	0.386665	no	=
TCONS_00007718	XLOC_007189	GRMZM2G177432	chr1:281951814-281952589	SN	LN	OK	3.92673	7.02677	0.839535	0.828339	0.4142	0.709312	no	=
TCONS_00007739	XLOC_007208	GRMZM2G367092	chr1:282810339-282811959	SN	LN	OK	11.4097	9.94874	-0.197673	-0.271388	0.78655	0.904357	no	=
TCONS_00007740	XLOC_007208	GRMZM2G367092	chr1:282810339-282811959	SN	LN	OK	0.906692	1.49789	0.724246	0.388498	0.7003	0.858166	no	=
TCONS_00007744	XLOC_007212	GRMZM2G068158	chr1:282855970-282860358	SN	LN	OK	4.04528	4.94094	0.288545	0.445079	0.6423	0.823807	no	=
TCONS_00007745	XLOC_007213	GRMZM2G068028	chr1:282861202-282864544	SN	LN	OK	5.00942	7.70802	0.621717	0.947942	0.34745	0.666528	no	=
TCONS_00007747	XLOC_007215	GRMZM2G067964	chr1:282939333-282940833	SN	LN	OK	4.53375	2.54942	-0.830533	-0.714823	0.4827	0.729582	no	=
TCONS_00007748	XLOC_007215	GRMZM2G067964	chr1:282939333-282940833	SN	LN	OK	0.738934	0.679823	-0.120286	-0.0618379	0.93845	0.974519	no	=
TCONS_00007749	XLOC_007216	GRMZM2G170727	chr1:282964532-282968455	SN	LN	OK	6.34149	1.76456	-1.84551	-1.67286	0.10625	0.305512	no	=
TCONS_00007750	XLOC_007216	GRMZM2G170727	chr1:282964532-282968455	SN	LN	OK	0	3.8923	inf	nan	0.1043	0.300701	no	=
TCONS_00007751	XLOC_007217	GRMZM5G838226	chr1:282970429-282974270	SN	LN	OK	50.2333	53.5974	0.0935177	0.102396	0.9113	0.962636	no	=
TCONS_00007753	XLOC_007219	PHI1	chr1:283154126-283156505	SN	LN	OK	120.532	107.533	-0.164636	-0.265884	0.79045	0.90598	no	=
TCONS_00007754	XLOC_007220	GRMZM2G065083	chr1:283156651-283162312	SN	LN	OK	33.2937	25.2342	-0.399869	-0.473288	0.6234	0.812604	no	=
TCONS_00007759	XLOC_007224	GRMZM2G029385	chr1:283276774-283278308	SN	LN	OK	9.00034	21.4253	1.25126	1.87685	0.06665	0.298045	no	=
TCONS_00007775	XLOC_007239	GRMZM5G811069	chr1:284041238-284043565	SN	LN	OK	8.11738	9.32705	0.200408	0.286785	0.76835	0.894736	no	=
TCONS_00007776	XLOC_007239	GRMZM5G811069	chr1:284041238-284043565	SN	LN	OK	1.93918	0	inf	nan	0.1046	0.301421	no	=
TCONS_00007795	XLOC_007258	GRMZM2G058261	chr1:285139956-285142962	SN	LN	OK	15.3651	14.7152	-0.0623476	-0.102671	0.916	0.964659	no	=
TCONS_00007807	XLOC_007270	GRMZM2G039906	chr1:285290244-285300474	SN	LN	OK	6.90888	7.03213	0.0255097	0.0299128	0.9768	0.989453	no	=
TCONS_00007808	XLOC_007270	GRMZM2G039906	chr1:285290244-285300474	SN	LN	OK	9.22628	5.86921	-0.652582	-0.735351	0.46625	0.724796	no	=
TCONS_00007813	XLOC_007275	GRMZM2G004036	chr1:285460658-285462096	SN	LN	OK	4.08435	2.68268	-0.606434	-0.575873	0.573	0.778951	no	=
TCONS_00007817	XLOC_007279	GRMZM2G395354	chr1:285591089-285593635	SN	LN	OK	22.0523	20.1686	-0.128818	-0.212486	0.83265	0.926334	no	=
TCONS_00007823	XLOC_007284	GRMZM2G116126	chr1:285838520-285854578	SN	LN	OK	9.98166	13.8004	0.467362	0.78819	0.42675	0.715295	no	=
TCONS_00007824	XLOC_007285	GRMZM2G414540	chr1:285855442-285856954	SN	LN	OK	2.78908	2.46309	-0.179324	-0.203786	0.8355	0.927533	no	=
TCONS_00007826	XLOC_007287	GRMZM2G134917	chr1:285991969-285995223	SN	LN	OK	95.229	143.062	0.587163	0.857308	0.3783	0.68625	no	=
TCONS_00007833	XLOC_007292	GRMZM2G028926	chr1:286045311-286049337	SN	LN	OK	4.87691	5.54195	0.184425	0.288782	0.76615	0.893771	no	=
TCONS_00007842	XLOC_007301	GRMZM2G010353	chr1:286391083-286398661	SN	LN	OK	3.28772	4.05466	0.302492	0.387125	0.68735	0.850875	no	=
TCONS_00007850	XLOC_007308	GRMZM2G060924	chr1:286730566-286741147	SN	LN	OK	10.9796	7.5058	-0.548749	-0.518443	0.588	0.789243	no	=
TCONS_00007865	XLOC_007321	GRMZM5G856966	chr1:287047243-287051290	SN	LN	OK	10.704	9.01356	-0.24798	-0.382359	0.69055	0.852529	no	=
TCONS_00007867	XLOC_007323	GRMZM2G031062	chr1:287272886-287273775	SN	LN	OK	5.01471	30.0574	2.58348	3.57942	0.0021	0.0625612	no	=
TCONS_00007875	XLOC_007331	GRMZM2G073429	chr1:287545075-287550331	SN	LN	OK	2.04886	1.5189	-0.431798	-0.220384	0.8256	0.923246	no	=
TCONS_00007876	XLOC_007331	GRMZM2G073429	chr1:287545075-287550331	SN	LN	OK	11.1056	15.5692	0.487403	0.719537	0.4635	0.724084	no	=
TCONS_00007877	XLOC_007332	GRMZM2G073511	chr1:287559309-287563839	SN	LN	OK	9.44859	14.6316	0.630914	0.969274	0.32925	0.649543	no	=
TCONS_00007885	XLOC_007339	GRMZM2G070381	chr1:287665043-287667678	SN	LN	OK	1.38873	1.90234	0.454002	0.516964	0.60935	0.80296	no	=
TCONS_00007887	XLOC_007341	GRMZM2G052471	chr1:287702279-287705643	SN	LN	OK	2.81229	1.54567	-0.863513	-0.250452	0.69865	0.857242	no	=
TCONS_00007888	XLOC_007341	GRMZM2G052471	chr1:287702279-287705643	SN	LN	OK	41.2288	44.8146	0.120318	0.197366	0.8413	0.930012	no	=
TCONS_00007892	XLOC_007344	GRMZM2G132971	chr1:287776725-287791043	SN	LN	OK	14.4315	14.4598	0.00282954	0.0032501	0.99695	0.997604	no	=
TCONS_00007893	XLOC_007344	GRMZM2G132971	chr1:287776725-287791043	SN	LN	NOTEST	0.21362	0.263983	0.305402	0	1	1	no	=
TCONS_00007894	XLOC_007344	GRMZM2G132971	chr1:287776725-287791043	SN	LN	OK	10.3476	17.2773	0.73958	0.688901	0.4816	0.72937	no	=
TCONS_00007895	XLOC_007344	GRMZM2G133023	chr1:287791110-287793262	SN	LN	OK	2.25306	2.38325	0.081045	0.0660867	0.94835	0.978212	no	=
TCONS_00007896	XLOC_007344	GRMZM2G133023	chr1:287791110-287793262	SN	LN	OK	0.172959	1.19714	2.79109	0.87965	0.36265	0.678846	no	=
TCONS_00007924	XLOC_007371	GRMZM2G164082	chr1:288767347-288768763	SN	LN	OK	1.31203	2.40788	0.875959	0.720274	0.46195	0.723939	no	=
TCONS_00007926	XLOC_007373	GRMZM2G164020	chr1:288804163-288805520	SN	LN	OK	29.1602	12.6425	-1.20572	-1.99166	0.04285	0.290365	no	=
TCONS_00007927	XLOC_007374	GRMZM2G163912	chr1:288808500-288813401	SN	LN	OK	12.8833	13.7992	0.0990895	0.158194	0.87495	0.947019	no	=
TCONS_00007928	XLOC_007374	GRMZM2G163912	chr1:288808500-288813401	SN	LN	OK	0.738184	0	inf	nan	0.20845	0.521558	no	=
TCONS_00007933	XLOC_007379	GRMZM2G039592	chr1:288924674-288926243	SN	LN	OK	4.97521	5.5342	0.153615	0.197455	0.83975	0.929263	no	=
TCONS_00007934	XLOC_007380	GRMZM2G311961	chr1:288926858-288931617	SN	LN	OK	14.3167	21.7342	0.602268	0.899211	0.3622	0.67834	no	=
TCONS_00007939	XLOC_007385	GRMZM2G072156	chr1:289131286-289138494	SN	LN	OK	25.8872	31.8442	0.298789	0.500827	0.6148	0.806525	no	=
TCONS_00007942	XLOC_007388	GRMZM5G825524	chr1:289263285-289294226	SN	LN	OK	14.8013	16.6645	0.171052	0.232272	0.80825	0.915234	no	=
TCONS_00007945	XLOC_007390	GRMZM2G049912	chr1:289307110-289309824	SN	LN	OK	1.64802	2.12245	0.364997	0.218181	0.8225	0.921749	no	=
TCONS_00007946	XLOC_007391	GRMZM2G049888	chr1:289341285-289343369	SN	LN	OK	1.36231	1.46207	0.101962	0.0885144	0.93095	0.971203	no	=
TCONS_00007948	XLOC_007392	GRMZM2G049790	chr1:289344746-289345986	SN	LN	OK	6.52368	7.25291	0.152873	0.20404	0.83595	0.927731	no	=
TCONS_00007958	XLOC_007401	GRMZM2G096486	chr1:289545265-289548713	SN	LN	OK	50.0764	69.2982	0.468686	0.731417	0.4352	0.71811	no	=
TCONS_00007982	XLOC_007425	GRMZM2G151249	chr1:289917988-289918864	SN	LN	OK	6.28117	7.33359	0.223486	0.297389	0.75505	0.887842	no	=
TCONS_00007989	XLOC_007432	GRMZM2G029396	chr1:290074156-290082895	SN	LN	OK	6.04904	4.59273	-0.397354	-0.570247	0.57375	0.779527	no	=
TCONS_00007990	XLOC_007433	GRMZM2G062394	chr1:290174545-290179221	SN	LN	OK	6.88247	7.42634	0.109724	0.170934	0.8616	0.940549	no	=
TCONS_00007995	XLOC_007438	GRMZM2G349062	chr1:290206887-290210064	SN	LN	OK	109.573	114.98	0.0694884	0.0836344	0.93335	0.972151	no	=
TCONS_00007996	XLOC_007438	GRMZM2G349062	chr1:290206887-290210064	SN	LN	OK	21.1884	14.2077	-0.576599	-0.269235	0.5549	0.766361	no	=
TCONS_00008000	XLOC_007442	GRMZM2G170457	chr1:290295066-290298189	SN	LN	OK	39.7257	54.2161	0.448649	0.751058	0.44395	0.720797	no	=
TCONS_00008001	XLOC_007443	GRMZM2G170489	chr1:290301483-290304162	SN	LN	OK	3.17614	4.15646	0.38808	0.264268	0.78265	0.902144	no	=
TCONS_00008002	XLOC_007444	GRMZM2G082664	chr1:290337523-290359010	SN	LN	OK	30.3893	29.3007	-0.0526258	-0.087378	0.92945	0.970594	no	=
TCONS_00008007	XLOC_007447	GRMZM2G082312	chr1:290377573-290379607	SN	LN	OK	2.73943	1.5069	-0.862294	-0.675314	0.45805	0.723939	no	=
TCONS_00008017	XLOC_007456	GRMZM2G013342	chr1:290521095-290522077	SN	LN	OK	1047.26	919.385	-0.187878	-0.189239	0.84165	0.930227	no	=
TCONS_00008019	XLOC_007458	GRMZM2G092663	chr1:290626012-290628187	SN	LN	OK	7.74304	10.4577	0.433593	0.655573	0.51205	0.741754	no	=
TCONS_00008029	XLOC_007468	GRMZM2G402675	chr1:290930371-290932493	SN	LN	OK	4.74804	7.3163	0.623782	0.700131	0.46505	0.724454	no	=
TCONS_00008031	XLOC_007470	GRMZM2G104125	chr1:291003216-291007693	SN	LN	OK	43.8855	50.2163	0.194412	0.30159	0.76105	0.890967	no	=
TCONS_00008046	XLOC_007485	GRMZM2G116908	chr1:291596839-291605099	SN	LN	OK	9.49531	11.6244	0.291875	0.449517	0.65405	0.831162	no	=
TCONS_00008062	XLOC_007499	GRMZM2G027068	chr1:291976251-291978339	SN	LN	OK	0.953106	0.583055	-0.709004	-0.431715	0.65205	0.829934	no	=
TCONS_00008063	XLOC_007500	GRMZM2G107745	chr1:292028952-292029823	SN	LN	OK	8.73554	9.7059	0.151964	0.211296	0.82925	0.924746	no	=
TCONS_00008068	XLOC_007505	GRMZM2G047365	chr1:292154085-292157222	SN	LN	OK	4.82493	6.02994	0.321635	0.45964	0.6449	0.82568	no	=
TCONS_00008069	XLOC_007506	GRMZM2G347043	chr1:292162440-292164171	SN	LN	OK	87.9194	199.927	1.18522	1.63574	0.09535	0.298045	no	=
TCONS_00008073	XLOC_007510	GRMZM2G465553	chr1:292209724-292211555	SN	LN	OK	29.6133	34.7177	0.229426	0.390099	0.69125	0.852964	no	=
TCONS_00008077	XLOC_007514	GRMZM2G129015	chr1:292314825-292317968	SN	LN	OK	9.21382	9.53867	0.0499881	0.0410396	0.9643	0.985436	no	=
TCONS_00008085	XLOC_007521	GRMZM2G151962	chr1:292476990-292482403	SN	LN	OK	7.30636	8.52006	0.221711	0.293188	0.76975	0.895291	no	=
TCONS_00008100	XLOC_007536	GRMZM5G862109	chr1:292967264-292970934	SN	LN	OK	9.38588	13.251	0.497535	0.782202	0.42815	0.71625	no	=
TCONS_00008103	XLOC_007539	GRMZM2G155580	chr1:293065778-293074332	SN	LN	OK	4.01005	5.82808	0.5394	0.746052	0.4575	0.723939	no	=
TCONS_00008115	XLOC_007551	GRMZM2G061900	chr1:293212150-293215613	SN	LN	OK	9.04084	9.62212	0.0898986	0.135512	0.89285	0.955191	no	=
TCONS_00008116	XLOC_007552	GRMZM2G061662	chr1:293217854-293228272	SN	LN	OK	2.46077	2.35997	-0.0603431	-0.0542623	0.9588	0.983024	no	=
TCONS_00008117	XLOC_007552	GRMZM2G061662	chr1:293217854-293228272	SN	LN	OK	3.54495	4.6196	0.382002	0.463661	0.6438	0.824821	no	=
TCONS_00008118	XLOC_007553	ADF3	chr1:293240719-293243033	SN	LN	OK	205.953	189.413	-0.120781	-0.177698	0.8613	0.94045	no	=
TCONS_00008128	XLOC_007563	GRMZM2G068117	chr1:293700055-293704710	SN	LN	OK	10.0962	12.3711	0.293164	0.481048	0.62525	0.81364	no	=
TCONS_00008129	XLOC_007564	GRMZM2G368909	chr1:293714785-293717598	SN	LN	OK	15.9582	17.9171	0.167039	0.244171	0.804	0.913103	no	=
TCONS_00008130	XLOC_007565	GRMZM2G068443	chr1:293724190-293726445	SN	LN	OK	2.29066	3.49585	0.609884	0.576555	0.58	0.784008	no	=
TCONS_00008132	XLOC_007566	GRMZM2G459811	chr1:293870062-293875524	SN	LN	OK	12.71	8.58386	-0.566268	-0.580742	0.5559	0.767033	no	=
TCONS_00008153	XLOC_007587	GRMZM2G477609	chr1:294578589-294580297	SN	LN	OK	3.78215	5.21887	0.464532	0.234248	0.82655	0.923703	no	=
TCONS_00008156	XLOC_007590	GRMZM2G156937	chr1:294714926-294723507	SN	LN	OK	9.8827	9.49029	-0.0584529	-0.0919531	0.9257	0.968997	no	=
TCONS_00008158	XLOC_007592	GRMZM2G479744	chr1:294782660-294790368	SN	LN	OK	22.3789	24.5772	0.13518	0.226819	0.81585	0.918906	no	=
TCONS_00008160	XLOC_007594	GRMZM2G081114	chr1:294892538-294893745	SN	LN	OK	245.369	256.906	0.0662851	0.0864798	0.93135	0.971493	no	=
TCONS_00008172	XLOC_007604	GRMZM2G139041	chr1:295097661-295100429	SN	LN	OK	140.776	72.6295	-0.954773	-1.35255	0.1851	0.477016	no	=
TCONS_00008173	XLOC_007605	GRMZM2G122148	chr1:295140457-295143464	SN	LN	OK	4.6716	8.91237	0.931892	1.0059	0.3106	0.634535	no	=
TCONS_00008174	XLOC_007605	GRMZM2G122148	chr1:295140457-295143464	SN	LN	OK	3.49996	1.00628	-1.7983	-0.993636	0.2638	0.593676	no	=
TCONS_00008175	XLOC_007606	GRMZM2G122108	chr1:295146107-295148621	SN	LN	OK	16.7892	19.6426	0.226456	0.375067	0.6952	0.855028	no	=
TCONS_00008177	XLOC_007608	AC198418.3_FG005	chr1:295187055-295270255	SN	LN	OK	204.862	262.328	0.356717	0.398677	0.68175	0.847902	no	=
TCONS_00008187	XLOC_007618	GRMZM5G840909	chr1:295385156-295387863	SN	LN	OK	7.01875	9.77374	0.477697	0.64199	0.50315	0.737934	no	=
TCONS_00008190	XLOC_007620	GRMZM2G156756	chr1:295501928-295508963	SN	LN	OK	17.0228	15.5556	-0.13003	-0.217829	0.8225	0.921749	no	=
TCONS_00008196	XLOC_007625	GRMZM2G156516	chr1:295614001-295617226	SN	LN	OK	10.3891	10.757	0.0501986	0.0788386	0.93705	0.973939	no	=
TCONS_00008202	XLOC_007631	GRMZM2G114775	chr1:295849056-295850480	SN	LN	OK	0.500764	1.21796e-05	-15.3274	-0.00360605	0.2915	0.615687	no	=
TCONS_00008203	XLOC_007631	GRMZM2G114775	chr1:295849056-295850480	SN	LN	OK	2.19352	0.732186	-1.58296	-1.05508	0.28175	0.609273	no	=
TCONS_00008207	XLOC_007635	GRMZM2G057973	chr1:295956531-295961324	SN	LN	OK	2.79669	1.13624	-1.29946	-1.10174	0.25675	0.58538	no	=
TCONS_00008210	XLOC_007637	GRMZM2G448523	chr1:296062557-296067234	SN	LN	OK	4.62127	4.65398	0.0101768	0.0164974	0.988	0.993319	no	=
TCONS_00008211	XLOC_007638	GRMZM2G053916	chr1:296076740-296081762	SN	LN	OK	9.72085	11.9273	0.295116	0.357548	0.709	0.863148	no	=
TCONS_00008212	XLOC_007638	GRMZM2G053916	chr1:296076740-296081762	SN	LN	OK	2.59997	10.7487	2.0476	1.5188	0.1633	0.431696	no	=
TCONS_00008214	XLOC_007640	GRMZM2G351160	chr1:296088914-296096764	SN	LN	OK	7.6818	7.52156	-0.0304119	-0.0466558	0.96215	0.98453	no	=
TCONS_00008215	XLOC_007641	FDX3	chr1:296097481-296101529	SN	LN	OK	85.7239	149.518	0.802552	1.17937	0.225	0.543821	no	=
TCONS_00008219	XLOC_007645	GRMZM2G118062	chr1:296246455-296248475	SN	LN	OK	19.8631	15.2307	-0.383109	-0.615133	0.5357	0.754388	no	=
TCONS_00008220	XLOC_007646	GRMZM2G155899	chr1:296249105-296266763	SN	LN	OK	20.0787	15.1884	-0.402698	-0.652831	0.4905	0.73178	no	=
TCONS_00008223	XLOC_007648	GRMZM5G874478	chr1:296281706-296284204	SN	LN	OK	16.3898	11.9871	-0.451316	-0.717876	0.47245	0.726107	no	=
TCONS_00008224	XLOC_007649	GRMZM2G113137	chr1:296333557-296339850	SN	LN	OK	24.1308	24.5244	0.0233421	0.0375277	0.97045	0.987639	no	=
TCONS_00008232	XLOC_007654	GRMZM5G862488	chr1:296642086-296656727	SN	LN	OK	18.2222	14.3369	-0.345962	-0.43848	0.65805	0.833998	no	=
TCONS_00008233	XLOC_007654	GRMZM5G862488	chr1:296642086-296656727	SN	LN	OK	3.11792	6.02487	0.950348	0.569472	0.5797	0.783795	no	=
TCONS_00008245	XLOC_007663	GRMZM5G881369	chr1:296974533-296979612	SN	LN	OK	2.77529	2.48136	-0.161508	-0.158714	0.8729	0.946029	no	=
TCONS_00008249	XLOC_007666	GRMZM5G878153	chr1:297022739-297039781	SN	LN	OK	3.08735	2.66013	-0.214868	-0.247171	0.80355	0.91288	no	=
TCONS_00008253	XLOC_007670	AC217358.3_FG010	chr1:297065236-297071633	SN	LN	OK	9.97227	11.5588	0.212994	0.291579	0.76965	0.895276	no	=
TCONS_00008256	XLOC_007673	GRMZM2G118005	chr1:297126579-297134055	SN	LN	OK	23.6124	26.465	0.16454	0.185769	0.8497	0.934544	no	=
TCONS_00008267	XLOC_007680	GRMZM2G155980	chr1:297376390-297380141	SN	LN	OK	5.36014	7.24589	0.434893	0.548352	0.57105	0.777488	no	=
TCONS_00008268	XLOC_007680	GRMZM2G155980	chr1:297376390-297380141	SN	LN	OK	5.42992	4.28271	-0.342406	-0.370853	0.70515	0.860831	no	=
TCONS_00008270	XLOC_007682	GRMZM2G369912	chr1:297451807-297456649	SN	LN	OK	21.5671	29.6512	0.459258	0.747535	0.44415	0.720797	no	=
TCONS_00008285	XLOC_007696	GRMZM2G045241	chr1:297941457-297947548	SN	LN	OK	6.56188	3.5225	-0.897509	-0.921539	0.353	0.671649	no	=
TCONS_00008286	XLOC_007696	GRMZM2G045241	chr1:297941457-297947548	SN	LN	OK	8.62462	4.7344	-0.865279	-1.02449	0.30885	0.632908	no	=
TCONS_00008287	XLOC_007697	GRMZM2G301805	chr1:297990166-297996039	SN	LN	OK	7.00777	7.68594	0.133267	0.0939444	0.92595	0.969088	no	=
TCONS_00008301	XLOC_007709	GRMZM2G023242	chr1:298410415-298412563	SN	LN	OK	60.9846	86.5943	0.505828	0.850029	0.3819	0.689362	no	=
TCONS_00008302	XLOC_007709	GRMZM2G023242	chr1:298410415-298412563	SN	LN	NOTEST	0	0.0253514	inf	0	1	1	no	=
TCONS_00008304	XLOC_007711	GRMZM2G022248	chr1:298493512-298497936	SN	LN	OK	65.6389	79.8277	0.282338	0.471503	0.6438	0.824821	no	=
TCONS_00008305	XLOC_007712	GRMZM2G021742	chr1:298511352-298515678	SN	LN	OK	12.3664	15.952	0.367314	0.440085	0.6478	0.827339	no	=
TCONS_00008306	XLOC_007712	GRMZM2G021742	chr1:298511352-298515678	SN	LN	OK	10.4479	14.2858	0.451365	0.544179	0.57745	0.782443	no	=
TCONS_00008307	XLOC_007713	GRMZM2G021642	chr1:298517344-298517670	SN	LN	OK	2.4292	0.187711	-3.6939	-1.43636	0.3584	0.674164	no	=
TCONS_00008311	XLOC_007717	AC191009.3_FG004	chr1:298579645-298583134	SN	LN	OK	9.02393	30.6421	1.76369	1.75695	0.09065	0.298045	no	=
TCONS_00008313	XLOC_007719	GRMZM2G058511	chr1:298659084-298664900	SN	LN	OK	3.22026	2.1416	-0.588488	-0.717717	0.46735	0.724796	no	=
TCONS_00008320	XLOC_007724	GRMZM5G876146	chr1:298814046-298816790	SN	LN	OK	8.42456	10.0837	0.259349	0.393462	0.69425	0.85449	no	=
TCONS_00008324	XLOC_007728	GRMZM2G083964	chr1:298942612-298959243	SN	LN	OK	3.13666	2.96386	-0.0817495	-0.0869983	0.9301	0.970768	no	=
TCONS_00008327	XLOC_007731	GRMZM2G123527	chr1:299125489-299127387	SN	LN	OK	7.36449	6.89065	-0.0959469	-0.137109	0.88935	0.953837	no	=
TCONS_00008329	XLOC_007732	GRMZM2G590033	chr1:299193334-299201731	SN	LN	OK	14.0689	16.9682	0.270327	0.44474	0.66475	0.838002	no	=
TCONS_00008330	XLOC_007733	GRMZM2G479249	chr1:299202546-299203498	SN	LN	OK	2.7844	1.76038	-0.661475	-0.544533	0.5821	0.785573	no	=
TCONS_00008331	XLOC_007734	GRMZM2G115456	chr1:299272468-299277311	SN	LN	OK	50.8756	58.8078	0.209036	0.336714	0.7264	0.872086	no	=
TCONS_00008337	XLOC_007740	GRMZM2G438524	chr1:299484405-299487056	SN	LN	OK	13.1957	16.5242	0.324516	0.551784	0.57625	0.781429	no	=
TCONS_00008338	XLOC_007741	GRMZM2G137968	chr1:299489457-299498094	SN	LN	OK	4.25346	8.43738	0.988156	1.45624	0.1417	0.384416	no	=
TCONS_00008341	XLOC_007743	GRMZM2G047774	chr1:299541375-299550798	SN	LN	OK	21.8153	12.0059	-0.861599	-1.39838	0.15775	0.419545	no	=
TCONS_00008368	XLOC_007769	GRMZM2G056916	chr1:299962017-299968318	SN	LN	OK	7.07715	9.11062	0.364381	0.531217	0.5908	0.791091	no	=
TCONS_00008375	XLOC_007776	GRMZM2G036169	chr1:300351264-300364731	SN	LN	OK	12.3291	11.9751	-0.0420383	-0.0704522	0.94275	0.975579	no	=
TCONS_00008384	XLOC_007783	GRMZM2G007675	chr1:300713857-300726072	SN	LN	OK	3.6647	4.49632	0.295048	0.296252	0.77	0.895451	no	=
TCONS_00008385	XLOC_007783	GRMZM2G007675	chr1:300713857-300726072	SN	LN	OK	4.04718	5.92025	0.548739	0.596971	0.55205	0.764442	no	=
TCONS_00008388	XLOC_007785	GRMZM2G115162	chr1:300821694-300823494	SN	LN	OK	5	13.6665	1.45064	2.23752	0.02905	0.21143	no	=
TCONS_00008393	XLOC_007790	GRMZM2G122267	chr1:301069511-301073972	SN	LN	OK	13.1751	14.3083	0.119038	0.19612	0.8404	0.92949	no	=
TCONS_00008401	XLOC_007796	GRMZM2G024335	chr1:301241303-301260268	SN	LN	OK	5.7967	5.4591	-0.0865666	-0.0957904	0.91525	0.96428	no	=
TCONS_00008436	XLOC_007828	GRMZM2G032104	chr1:645358-652676	SN	LN	OK	4.33708	7.59546	0.808415	1.22459	0.20485	0.515265	no	=
TCONS_00008448	XLOC_007838	GRMZM2G374812	chr1:999355-1004954	SN	LN	OK	33.8659	43.6948	0.367628	0.475516	0.62805	0.815404	no	=
TCONS_00008455	XLOC_007844	GRMZM2G483779	chr1:1155594-1156718	SN	LN	OK	2.4146	2.70545	0.164084	0.0944344	0.91985	0.96623	no	=
TCONS_00008457	XLOC_007846	GRMZM2G002121	chr1:1174106-1175911	SN	LN	OK	22.2421	16.7942	-0.405327	-0.581146	0.5539	0.765673	no	=
TCONS_00008467	XLOC_007855	GRMZM2G161560	chr1:1785490-1787485	SN	LN	OK	24.5096	19.3371	-0.341974	-0.240687	0.7925	0.907111	no	=
TCONS_00008472	XLOC_007860	GRMZM2G361164	chr1:1953678-1955299	SN	LN	OK	0.842403	2.24003	1.41093	1.17051	0.2259	0.545463	no	=
TCONS_00008474	XLOC_007861	GRMZM2G060296	chr1:1960300-1968003	SN	LN	OK	120.259	146.299	0.282779	0.367009	0.70765	0.862295	no	=
TCONS_00008478	XLOC_007864	GRMZM2G114469	chr1:2085560-2087263	SN	LN	OK	15.8104	33.7438	1.09375	1.41026	0.15535	0.414007	no	=
TCONS_00008479	XLOC_007864	GRMZM2G114469	chr1:2085560-2087263	SN	LN	OK	15.7384	10.0314	-0.64977	-0.634919	0.5127	0.742081	no	=
TCONS_00008483	XLOC_007867	GRMZM2G109725	chr1:2205751-2210250	SN	LN	OK	10.3579	8.60358	-0.267719	-0.411715	0.6715	0.842188	no	=
TCONS_00008488	XLOC_007872	GRMZM2G052546	chr1:2535972-2542523	SN	LN	OK	248.896	228.884	-0.120925	-0.110114	0.9086	0.961355	no	=
TCONS_00008489	XLOC_007872	GRMZM2G052546	chr1:2535972-2542523	SN	LN	OK	105.951	124.15	0.228681	0.132147	0.881	0.95024	no	=
TCONS_00008491	XLOC_007874	GRMZM2G086242	chr1:2740246-2748493	SN	LN	OK	10.2061	5.10854	-0.998446	-1.3307	0.1823	0.471206	no	=
TCONS_00008494	XLOC_007876	GRMZM2G041881	chr1:2798740-2801828	SN	LN	OK	35.514	47.7835	0.428126	0.718061	0.4598	0.723939	no	=
TCONS_00008498	XLOC_007879	GRMZM2G015384	chr1:2871511-2894252	SN	LN	OK	30.5735	44.4853	0.541045	0.790041	0.4106	0.70676	no	=
TCONS_00008503	XLOC_007883	GRMZM2G137329	chr1:2993130-2993711	SN	LN	OK	74.1733	6.08947	-3.60651	-4.71685	0.00065	0.0233515	yes	=
TCONS_00008511	XLOC_007891	GRMZM2G092165	chr1:3130753-3132581	SN	LN	OK	5.7703	8.7258	0.596641	0.800904	0.41525	0.710415	no	=
TCONS_00008516	XLOC_007896	GRMZM2G144101	chr1:3192082-3193926	SN	LN	OK	10.1298	14.1014	0.477236	0.692421	0.481	0.72937	no	=
TCONS_00008519	XLOC_007899	GRMZM2G077780	chr1:3274579-3279217	SN	LN	OK	1.27337	1.53873	0.273089	0.14051	0.8831	0.951201	no	=
TCONS_00008520	XLOC_007899	GRMZM2G077780	chr1:3274579-3279217	SN	LN	OK	9.46346	11.9011	0.330662	0.535443	0.5802	0.784154	no	=
TCONS_00008521	XLOC_007900	GRMZM2G126218	chr1:3353072-3355452	SN	LN	OK	6.76563	4.84504	-0.481714	-0.614414	0.5292	0.750378	no	=
TCONS_00008522	XLOC_007901	GRMZM2G426802	chr1:3357312-3361788	SN	LN	OK	13.9551	21.692	0.636373	1.07309	0.2769	0.607596	no	=
TCONS_00008531	XLOC_007908	GRMZM2G062210	chr1:3548063-3558181	SN	LN	OK	7.65562	9.10385	0.249958	0.382477	0.69735	0.856439	no	=
TCONS_00008535	XLOC_007911	GRMZM2G044247	chr1:3642657-3645652	SN	LN	OK	5.51207	14.72	1.41711	2.20605	0.0304	0.21143	no	=
TCONS_00008536	XLOC_007912	GRMZM2G088482	chr1:3658027-3661096	SN	LN	OK	9.4962	12.3702	0.381447	0.195794	0.82335	0.922168	no	=
TCONS_00008538	XLOC_007914	GRMZM2G029824	chr1:3701759-3703807	SN	LN	OK	35.3761	25.9724	-0.445793	-0.571001	0.56935	0.776516	no	=
TCONS_00008539	XLOC_007914	GRMZM2G029824	chr1:3701759-3703807	SN	LN	OK	4.8235	5.1591	0.097039	0.0515209	0.96175	0.984303	no	=
TCONS_00008540	XLOC_007914	GRMZM2G029824	chr1:3701759-3703807	SN	LN	OK	14.9814	16.245	0.116819	0.103008	0.91305	0.963298	no	=
TCONS_00008545	XLOC_007919	GRMZM2G008710	chr1:3876944-3880069	SN	LN	OK	12.1923	14.6862	0.268489	0.432298	0.66215	0.836327	no	=
TCONS_00008546	XLOC_007920	GRMZM2G308570	chr1:3886183-3895996	SN	LN	OK	10.4856	16.0477	0.613949	0.848442	0.37645	0.68625	no	=
TCONS_00008550	XLOC_007923	GRMZM2G013634	chr1:4031964-4034041	SN	LN	OK	7.34036	5.55454	-0.402183	-0.540168	0.58755	0.78886	no	=
TCONS_00008555	XLOC_007925	GRMZM2G014382	chr1:4055579-4063589	SN	LN	OK	32.967	31.7138	-0.0559113	-0.0930316	0.9241	0.968289	no	=
TCONS_00008567	XLOC_007937	GRMZM2G049031	chr1:4298938-4307405	SN	LN	OK	5.77344	0.000987092	-12.514	-0.221903	0.0828	0.298045	no	=
TCONS_00008568	XLOC_007937	GRMZM2G049031	chr1:4298938-4307405	SN	LN	OK	8.0037	11.8791	0.569686	0.710469	0.46325	0.724084	no	=
TCONS_00008580	XLOC_007948	GRMZM2G040762	chr1:4600842-4608245	SN	LN	OK	13.732	16.5054	0.265397	0.443221	0.6574	0.833646	no	=
TCONS_00008581	XLOC_007949	GRMZM2G105436	chr1:4716612-4718540	SN	LN	OK	1.53934	1.08136	-0.509472	-0.309948	0.74685	0.883823	no	=
TCONS_00008583	XLOC_007951	GRMZM2G176820	chr1:4751623-4754391	SN	LN	OK	9.27439	2.45971	-1.91476	-0.874275	0.3937	0.699672	no	=
TCONS_00008584	XLOC_007952	GRMZM2G176840	chr1:4758376-4760561	SN	LN	OK	56.9282	43.7831	-0.37877	-0.637737	0.5237	0.747382	no	=
TCONS_00008588	XLOC_007955	GRMZM2G026223	chr1:4855670-4871142	SN	LN	OK	7.70707	6.18304	-0.317866	-0.419328	0.66815	0.839984	no	=
TCONS_00008589	XLOC_007955	GRMZM2G026223	chr1:4855670-4871142	SN	LN	OK	1.97015	1.56699	-0.330308	-0.225497	0.8219	0.921609	no	=
TCONS_00008611	XLOC_007976	GRMZM2G119471	chr1:5341933-5343372	SN	LN	OK	132.506	84.9086	-0.642075	-1.00963	0.311	0.634972	no	=
TCONS_00008615	XLOC_007980	GRMZM2G176521	chr1:5447017-5450116	SN	LN	OK	5.48672	2.84911	-0.945436	-1.00642	0.27985	0.607596	no	=
TCONS_00008617	XLOC_007982	GRMZM2G055575	chr1:5531759-5536412	SN	LN	OK	179.092	103.071	-0.79706	-1.12169	0.24955	0.576999	no	=
TCONS_00008620	XLOC_007985	GRMZM2G177508	chr1:5582875-5584388	SN	LN	OK	56.6131	40.0415	-0.499639	-0.840852	0.3981	0.703394	no	=
TCONS_00008623	XLOC_007987	GRMZM2G025552	chr1:5625361-5627681	SN	LN	OK	1.75165	1.51807	-0.206474	-0.10585	0.92035	0.966614	no	=
TCONS_00008628	XLOC_007992	GRMZM2G129243	chr1:5741348-5746238	SN	LN	OK	11.4022	7.73844	-0.5592	-0.932797	0.34405	0.662374	no	=
TCONS_00008629	XLOC_007993	GRMZM2G040158	chr1:5814000-5826235	SN	LN	OK	2.04471	1.70323	-0.263616	-0.262098	0.7867	0.904399	no	=
TCONS_00008630	XLOC_007993	GRMZM2G040158	chr1:5814000-5826235	SN	LN	OK	1.26571	1.83303	0.534283	0.463682	0.64425	0.825142	no	=
TCONS_00008634	XLOC_007997	GRMZM2G180951	chr1:5980310-6001040	SN	LN	OK	22.6099	25.903	0.196159	0.321918	0.7386	0.879474	no	=
TCONS_00008649	XLOC_008010	GRMZM2G143588	chr1:6164390-6168695	SN	LN	OK	2.94841	3.3026	0.163666	0.202699	0.84305	0.930782	no	=
TCONS_00008653	XLOC_008013	GRMZM2G032409	chr1:6213720-6218371	SN	LN	OK	17.0646	20.2514	0.247014	0.42025	0.66265	0.836664	no	=
TCONS_00008655	XLOC_008015	GRMZM2G032219	chr1:6227633-6231111	SN	LN	OK	35.8472	38.6434	0.108364	0.180586	0.85765	0.938193	no	=
TCONS_00008656	XLOC_008016	GRMZM2G031859	chr1:6236641-6246230	SN	LN	OK	25.927	23.3688	-0.14987	-0.233194	0.8105	0.91658	no	=
TCONS_00008660	XLOC_008020	GRMZM2G137312	chr1:6540751-6544292	SN	LN	OK	14.2474	14.5921	0.0344928	0.0509983	0.95785	0.982658	no	=
TCONS_00008676	XLOC_008036	GRMZM2G089092	chr1:6922304-6925559	SN	LN	OK	6.11702	11.9427	0.96523	1.16963	0.2415	0.56709	no	=
TCONS_00008677	XLOC_008036	GRMZM2G089092	chr1:6922304-6925559	SN	LN	OK	3.1805	0.916543	-1.79498	-0.695369	0.4794	0.72937	no	=
TCONS_00008684	XLOC_008043	CAT2	chr1:7153896-7156187	SN	LN	OK	101.939	105.765	0.0531621	0.0787002	0.93285	0.972046	no	=
TCONS_00008685	XLOC_008044	GRMZM2G090738	chr1:7158147-7162341	SN	LN	OK	1.91561	1.4677	-0.384247	-0.315825	0.74155	0.881027	no	=
TCONS_00008687	XLOC_008045	GRMZM2G057158	chr1:7186290-7191929	SN	LN	OK	4.51795	4.73461	0.0675788	0.0821777	0.932	0.971879	no	=
TCONS_00008690	XLOC_008048	GRMZM2G007441	chr1:7308044-7309634	SN	LN	OK	6.02442	7.40606	0.297883	0.435531	0.64635	0.826459	no	=
TCONS_00008695	XLOC_008053	GRMZM2G092719	chr1:7451575-7453603	SN	LN	OK	12.5642	22.8343	0.861884	1.40268	0.15905	0.422486	no	=
TCONS_00008698	XLOC_008056	GRMZM2G059428	chr1:7485057-7485471	SN	LN	OK	0.265101	2.76549	3.38292	1.37275	0.1481	0.398044	no	=
TCONS_00008701	XLOC_008059	GRMZM2G048740	chr1:7681791-7696154	SN	LN	OK	28.0906	17.6195	-0.672913	-1.04952	0.281	0.608457	no	=
TCONS_00008702	XLOC_008060	GRMZM2G093286	chr1:7709432-7711875	SN	LN	OK	1.52162	1.62446	0.0943492	0.0964191	0.92185	0.967013	no	=
TCONS_00008703	XLOC_008061	GRMZM2G096153	chr1:7861985-7863448	SN	LN	OK	1.43671	0.925632	-0.634259	-0.348523	0.75265	0.886808	no	=
TCONS_00008704	XLOC_008061	GRMZM2G096153	chr1:7861985-7863448	SN	LN	OK	9.95725	4.24185	-1.23105	-1.5936	0.1176	0.325903	no	=
TCONS_00008706	XLOC_008063	GRMZM2G092481	chr1:7961008-7964686	SN	LN	OK	7.2485	4.78067	-0.60047	-0.918984	0.362	0.678089	no	=
TCONS_00008711	XLOC_008067	GRMZM2G176523	chr1:8094061-8096965	SN	LN	OK	14.2699	18.3742	0.364706	0.61866	0.52395	0.747635	no	=
TCONS_00008712	XLOC_008068	GRMZM2G176499	chr1:8098901-8101542	SN	LN	OK	12.344	11.3011	-0.127346	-0.203492	0.835	0.927423	no	=
TCONS_00008713	XLOC_008069	GRMZM2G475059	chr1:8107861-8109793	SN	LN	OK	12.583	22.9322	0.865895	1.28662	0.18985	0.486773	no	=
TCONS_00008714	XLOC_008070	GRMZM2G176397	chr1:8131237-8142868	SN	LN	OK	18.9832	16.6871	-0.185988	-0.312222	0.76005	0.890465	no	=
TCONS_00008719	XLOC_008075	GRMZM5G833774	chr1:8266233-8270599	SN	LN	OK	23.2459	35.2323	0.599921	0.82983	0.41475	0.709847	no	=
TCONS_00008723	XLOC_008078	AC155624.2_FG011	chr1:8285142-8288644	SN	LN	OK	20.8556	20.6401	-0.0149884	-0.0209955	0.98135	0.991094	no	=
TCONS_00008734	XLOC_008087	GRMZM2G472167	chr1:8552977-8556021	SN	LN	OK	10.6384	30.9132	1.53894	2.55159	0.01025	0.114727	no	=
TCONS_00008736	XLOC_008089	GRMZM2G171324	chr1:8617191-8621738	SN	LN	OK	16.7696	14.724	-0.187685	-0.319311	0.7472	0.884062	no	=
TCONS_00008749	XLOC_008102	GRMZM2G046932	chr1:8967355-8971750	SN	LN	OK	23.818	21.9525	-0.117666	-0.197582	0.84095	0.929783	no	=
TCONS_00008750	XLOC_008103	GRMZM2G047002	chr1:8973630-8975254	SN	LN	OK	17.8532	25.9849	0.541494	0.903201	0.3641	0.680317	no	=
TCONS_00008755	XLOC_008108	GRMZM5G849919	chr1:9118026-9119230	SN	LN	OK	1.03409	0	inf	nan	0.01405	0.117807	no	=
TCONS_00008759	XLOC_008112	GRMZM5G820122	chr1:9298049-9301304	SN	LN	OK	11.7336	21.6294	0.882348	1.48001	0.1356	0.369896	no	=
TCONS_00008762	XLOC_008115	GRMZM5G860938	chr1:9353235-9359973	SN	LN	OK	7.25049	10.5522	0.541391	0.78715	0.42325	0.715295	no	=
TCONS_00008773	XLOC_008125	GRMZM2G062841	chr1:9984474-9987446	SN	LN	OK	10.9037	8.29549	-0.394424	-0.567168	0.5595	0.769552	no	=
TCONS_00008797	XLOC_008148	GRMZM2G150867	chr1:10589110-10591764	SN	LN	OK	60.7334	47.5057	-0.354391	-0.586814	0.5478	0.761586	no	=
TCONS_00008804	XLOC_008155	GRMZM2G139834	chr1:10898184-10900266	SN	LN	OK	1.18524	0.902786	-0.392727	-0.233566	0.80785	0.915055	no	=
TCONS_00008806	XLOC_008157	GRMZM2G056870	chr1:10990521-10997390	SN	LN	OK	27.5289	48.7157	0.823436	1.37534	0.16455	0.433945	no	=
TCONS_00008809	XLOC_008160	GRMZM2G413315	chr1:11112998-11113633	SN	LN	OK	1.88263	0.727381	-1.37197	-0.501139	0.5429	0.758598	no	=
TCONS_00008812	XLOC_008163	GRMZM2G100707	chr1:11237688-11243997	SN	LN	OK	11.082	13.6209	0.297606	0.476077	0.63185	0.817629	no	=
TCONS_00008818	XLOC_008169	GRMZM2G086163	chr1:11473564-11475571	SN	LN	OK	4.88564	12.4362	1.34792	1.88539	0.05935	0.298045	no	=
TCONS_00008821	XLOC_008172	GRMZM2G122787	chr1:11527284-11532549	SN	LN	OK	32.5884	40.835	0.325448	0.531124	0.5829	0.785839	no	=
TCONS_00008833	XLOC_008184	GRMZM2G141636	chr1:11943986-11949848	SN	LN	OK	11.3852	7.11512	-0.678193	-0.854287	0.3776	0.68625	no	=
TCONS_00008841	XLOC_008191	GRMZM2G075958	chr1:12149074-12150427	SN	LN	OK	72.6074	131.035	0.851761	1.34527	0.1826	0.471862	no	=
TCONS_00008842	XLOC_008192	GRMZM2G076062	chr1:12162856-12167494	SN	LN	OK	65.8972	79.9626	0.27911	0.176032	0.8313	0.925722	no	=
TCONS_00008843	XLOC_008192	GRMZM2G076062	chr1:12162856-12167494	SN	LN	OK	86.655	243.033	1.4878	1.37415	0.16805	0.44147	no	=
TCONS_00008849	XLOC_008195	GRMZM2G472266	chr1:12251730-12253321	SN	LN	OK	10.4762	8.39757	-0.319067	-0.508155	0.60165	0.798137	no	=
TCONS_00008857	XLOC_008203	GRMZM2G154211	chr1:12350365-12355979	SN	LN	OK	22.3827	49.697	1.15078	1.75463	0.07115	0.298045	no	=
TCONS_00008863	XLOC_008207	GRMZM2G154087	chr1:12433928-12435879	SN	LN	OK	1.99274	1.97459	-0.0131978	-0.0106658	0.9867	0.992887	no	=
[truncated: 13,166 more rows]
