# Supplementary material for: Genome-wide identification and functional prediction of nitrogen-responsive intergenic and intronic long non-coding RNAs in maize (Zea mays L.)
Source: BMC Genomics. 2016 May 11;17:350. doi: 10.1186/s12864-016-2650-1 (PMC4865003; doi:10.1186/s12864-016-2650-1)
Supplement: Additional file 6: Table S6. — Differentially expressed transcripts between two N conditions. (XLSX 76 kb) [file 12864_2016_2650_MOESM6_ESM.xlsx]

## Sheet: Sheet1
TableS6: differential expressed lncRNAs
Isoform_id	Gene_id	Gene	Locus	Sample_1	Sample_2	Status	Value_1	Value_2	Log2(fold_change)	Test_stat	P_value	q_value	Significant
TCONS_00000496	XLOC_000448	-	chr1:13992014-13992219	u	HB	LB	OK	0	3.40627	inf	0.00015	0.0112042	yes
TCONS_00000620	XLOC_000557	GRMZM2G059020	chr1:17939343-17939680	i	HB	LB	OK	0	6.07805	inf	5e-05	0.0067776	yes
TCONS_00000658	XLOC_000590	-	chr1:19473546-19473810	u	HB	LB	OK	0	4.93737	inf	0.00055	0.0208892	yes
TCONS_00000693	XLOC_000625	-	chr1:21083288-21083557	u	HB	LB	OK	0	5.71088	inf	0.0009	0.0289012	yes
TCONS_00000921	XLOC_000829	-	chr1:28586440-28586659	u	HB	LB	OK	0	3.18852	inf	0.00015	0.0112042	yes
TCONS_00001020	XLOC_000921	-	chr1:31875913-31876140	u	HB	LB	OK	13.9774	0	inf	5e-05	0.0067776	yes
TCONS_00001195	XLOC_001083	-	chr1:38611906-38612132	u	HB	LB	OK	0	8.85731	inf	5e-05	0.0067776	yes
TCONS_00001285	XLOC_001168	-	chr1:41957935-41958374	u	HB	LB	OK	0	3.60542	inf	0.00035	0.0188703	yes
TCONS_00001335	XLOC_001215	-	chr1:43674677-43675068	u	HB	LB	OK	4.62232	0	inf	0.0006	0.0223386	yes
TCONS_00001469	XLOC_001336	-	chr1:47975091-47975433	u	HB	LB	OK	3.75792	0	inf	0.00025	0.015322	yes
TCONS_00001503	XLOC_001370	-	chr1:49848025-49848324	u	HB	LB	OK	5.23863	0	inf	0.0007	0.0236545	yes
TCONS_00001506	XLOC_001373	-	chr1:49987010-49987225	u	HB	LB	OK	0	11.6922	inf	5e-05	0.0067776	yes
TCONS_00001578	XLOC_001438	-	chr1:52216039-52216382	u	HB	LB	OK	7.02557	0	inf	0.00015	0.0112042	yes
TCONS_00001611	XLOC_001470	-	chr1:53602741-53602947	u	HB	LB	OK	0	7.23143	inf	0.00065	0.0233515	yes
TCONS_00001737	XLOC_001588	-	chr1:57784324-57784553	u	HB	LB	OK	8.94456	0	inf	5e-05	0.0067776	yes
TCONS_00001755	XLOC_001606	-	chr1:58448152-58448779	u	HB	LB	OK	2.11383	0	inf	0.00055	0.0208892	yes
TCONS_00001756	XLOC_001607	-	chr1:58454472-58455506	u	HB	LB	OK	110.778	4.86234	-4.50988	5e-05	0.0067776	yes
TCONS_00001808	XLOC_001655	-	chr1:59835005-59835224	u	HB	LB	OK	0	11.4787	inf	5e-05	0.0067776	yes
TCONS_00001840	XLOC_001685	-	chr1:60653944-60654182	u	HB	LB	OK	5.73755	0	inf	0.00045	0.02032	yes
TCONS_00001905	XLOC_001746	-	chr1:62676676-62676971	u	HB	LB	OK	0	4.73414	inf	0.00065	0.0233515	yes
TCONS_00002027	XLOC_001849	-	chr1:66503686-66503959	u	HB	LB	OK	5.00196	0	inf	0.00045	0.02032	yes
TCONS_00002096	XLOC_001910	-	chr1:68787205-68787493	u	HB	LB	OK	0	4.68756	inf	0.00045	0.02032	yes
TCONS_00002300	XLOC_002099	-	chr1:77149875-77150170	u	HB	LB	OK	0	4.73414	inf	0.00065	0.0233515	yes
TCONS_00002331	XLOC_002130	-	chr1:78369342-78369572	u	HB	LB	OK	5.93711	0	inf	0.00045	0.02032	yes
TCONS_00002439	XLOC_002226	-	chr1:82465784-82466032	u	HB	LB	OK	0	2.81567	inf	0.00015	0.0112042	yes
TCONS_00002526	XLOC_002297	-	chr1:85423171-85423383	u	HB	LB	OK	0	3.2938	inf	0.00015	0.0112042	yes
TCONS_00002549	XLOC_002320	-	chr1:86008825-86009099	u	HB	LB	OK	0	2.54849	inf	0.00015	0.0112042	yes
TCONS_00002559	XLOC_002330	-	chr1:86379824-86380065	u	HB	LB	OK	7.33263	0	inf	0.00025	0.015322	yes
TCONS_00002630	XLOC_002395	GRMZM2G089291	chr1:88970686-88970942	i	HB	LB	OK	5.33412	0	inf	0.00045	0.02032	yes
TCONS_00002655	XLOC_002419	-	chr1:89974911-89975116	u	HB	LB	OK	0	3.40627	inf	0.00015	0.0112042	yes
TCONS_00002666	XLOC_002430	-	chr1:90230939-90231166	u	HB	LB	OK	12.2081	0	inf	5e-05	0.0067776	yes
TCONS_00002689	XLOC_002453	-	chr1:90859496-90859741	u	HB	LB	OK	0	7.41038	inf	0.0003	0.017882	yes
TCONS_00002700	XLOC_002464	-	chr1:91082793-91083010	u	HB	LB	OK	6.47787	0	inf	0.0005	0.0208892	yes
TCONS_00002762	XLOC_002526	-	chr1:94058279-94058575	u	HB	LB	OK	0	2.35907	inf	0.00015	0.0112042	yes
TCONS_00002837	XLOC_002599	-	chr1:96895894-96896129	u	HB	LB	OK	0	2.97143	inf	0.00015	0.0112042	yes
TCONS_00002978	XLOC_002735	-	chr1:103054155-103054491	u	HB	LB	OK	5.49848	0	inf	0.0007	0.0236545	yes
TCONS_00002996	XLOC_002752	-	chr1:103798246-103798466	u	HB	LB	OK	0	7.19446	inf	0.00035	0.0188703	yes
TCONS_00002998	XLOC_002754	-	chr1:103830706-103830999	u	HB	LB	OK	0	4.92534	inf	0.0007	0.0236545	yes
TCONS_00003000	XLOC_002756	-	chr1:103862617-103863020	u	HB	LB	OK	0	5.31367	inf	5e-05	0.0067776	yes
TCONS_00003118	XLOC_002868	-	chr1:108303337-108303659	u	HB	LB	OK	0	2.16859	inf	0.00015	0.0112042	yes
TCONS_00003130	XLOC_002880	-	chr1:108933556-108933783	u	HB	LB	OK	0	3.07615	inf	0.00015	0.0112042	yes
TCONS_00003176	XLOC_002925	-	chr1:110734710-110734990	u	HB	LB	OK	0	5.32027	inf	0.00065	0.0233515	yes
TCONS_00003239	XLOC_002986	-	chr1:113263486-113263894	u	HB	LB	OK	0	4.10756	inf	0.001	0.0316867	yes
TCONS_00003261	XLOC_003008	-	chr1:114104449-114104733	u	HB	LB	OK	0	5.24534	inf	0.00065	0.0233515	yes
TCONS_00003301	XLOC_003046	-	chr1:115910908-115911199	u	HB	LB	OK	0	5.75906	inf	0.001	0.0316867	yes
TCONS_00003306	XLOC_003051	-	chr1:116121000-116121251	u	HB	LB	OK	0	2.78201	inf	0.00015	0.0112042	yes
TCONS_00003465	XLOC_003209	-	chr1:122948528-122948745	u	HB	LB	OK	0	3.21791	inf	0.00015	0.0112042	yes
TCONS_00003497	XLOC_003241	-	chr1:124217725-124218244	u	HB	LB	OK	0	4.12603	inf	5e-05	0.0067776	yes
TCONS_00003648	XLOC_003392	-	chr1:132232169-132232399	u	HB	LB	OK	0	5.86965	inf	0.00045	0.02032	yes
TCONS_00003650	XLOC_003394	-	chr1:132261411-132262229	u	HB	LB	OK	0	2.10567	inf	0.00045	0.02032	yes
TCONS_00003695	XLOC_003438	-	chr1:135194401-135194688	u	HB	LB	OK	0	5.0283	inf	0.0007	0.0236545	yes
TCONS_00003746	XLOC_003487	-	chr1:138053370-138053680	u	HB	LB	OK	0	16.5186	inf	5e-05	0.0067776	yes
TCONS_00003806	XLOC_003545	-	chr1:140459168-140459421	u	HB	LB	OK	0	5.52004	inf	0.00065	0.0233515	yes
TCONS_00003837	XLOC_003576	-	chr1:141484025-141484332	u	HB	LB	OK	0	2.27455	inf	0.00015	0.0112042	yes
TCONS_00003855	XLOC_003594	GRMZM2G028114	chr1:142088119-142088328	i	HB	LB	OK	0	10.246	inf	5e-05	0.0067776	yes
TCONS_00003905	XLOC_003644	-	chr1:144053537-144053784	u	HB	LB	OK	0	5.8426	inf	0.0007	0.0236545	yes
TCONS_00003954	XLOC_003691	-	chr1:146565933-146566159	u	HB	LB	OK	5.86448	0	inf	0.00055	0.0208892	yes
TCONS_00003970	XLOC_003707	-	chr1:147234617-147234848	u	HB	LB	OK	0	3.02288	inf	0.00015	0.0112042	yes
TCONS_00004175	XLOC_003903	-	chr1:156055426-156055796	u	HB	LB	OK	5.10176	0	inf	5e-05	0.0067776	yes
TCONS_00004188	XLOC_003916	-	chr1:156611951-156612153	u	HB	LB	OK	0	8.066	inf	0.00075	0.0250607	yes
TCONS_00004237	XLOC_003964	-	chr1:158485076-158485604	u	HB	LB	OK	0	4.49653	inf	5e-05	0.0067776	yes
TCONS_00004244	XLOC_003971	-	chr1:158879084-158879360	u	HB	LB	OK	0	5.22871	inf	0.0007	0.0236545	yes
TCONS_00004253	XLOC_003980	-	chr1:159368187-159368472	u	HB	LB	OK	0	6.20698	inf	0.0011	0.0345803	yes
TCONS_00004292	XLOC_004016	-	chr1:161226997-161227198	u	HB	LB	OK	0	8.10613	inf	0.00075	0.0250607	yes
TCONS_00004304	XLOC_004028	-	chr1:161667136-161667398	u	HB	LB	OK	0	5.15274	inf	0.00045	0.02032	yes
TCONS_00004354	XLOC_004074	-	chr1:163962504-163962729	u	HB	LB	OK	9.28207	0	inf	5e-05	0.0067776	yes
TCONS_00004396	XLOC_004111	-	chr1:165600987-165601270	u	HB	LB	OK	0	2.46744	inf	0.00015	0.0112042	yes
TCONS_00004412	XLOC_004125	-	chr1:166155502-166155830	u	HB	LB	OK	0	9.79303	inf	5e-05	0.0067776	yes
TCONS_00004536	XLOC_004241	-	chr1:170021966-170022392	u	HB	LB	OK	0	3.82472	inf	0.00075	0.0250607	yes
TCONS_00004555	XLOC_004255	-	chr1:170737463-170737703	u	HB	LB	OK	7.19584	0	inf	0.0004	0.0201566	yes
TCONS_00004612	XLOC_004308	-	chr1:172959743-172959950	u	HB	LB	OK	0	6.29694	inf	0.00055	0.0208892	yes
TCONS_00004711	XLOC_004400	-	chr1:176931814-176932070	u	HB	LB	OK	6.90299	0	inf	0.00025	0.015322	yes
TCONS_00004714	XLOC_004403	-	chr1:177002187-177002480	u	HB	LB	OK	0	5.2431	inf	0.0009	0.0289012	yes
TCONS_00004736	XLOC_004425	-	chr1:177726103-177726452	u	HB	LB	OK	0	5.86907	inf	5e-05	0.0067776	yes
TCONS_00004770	XLOC_004459	-	chr1:179679128-179679377	u	HB	LB	OK	0	2.80436	inf	0.00015	0.0112042	yes
TCONS_00004793	XLOC_004482	-	chr1:180421161-180421393	u	HB	LB	OK	0	3.00985	inf	0.00015	0.0112042	yes
TCONS_00004897	XLOC_004580	-	chr1:183412733-183413062	u	HB	LB	OK	4.51679	0	inf	0.00055	0.0208892	yes
TCONS_00004938	XLOC_004620	-	chr1:185071869-185072111	u	HB	LB	OK	0	6.15568	inf	0.00065	0.0233515	yes
TCONS_00004983	XLOC_004664	-	chr1:186093303-186093522	u	HB	LB	OK	0	5.9519	inf	0.00055	0.0208892	yes
TCONS_00005031	XLOC_004708	-	chr1:187854913-187855232	u	HB	LB	OK	0	4.37797	inf	0.00065	0.0233515	yes
TCONS_00005214	XLOC_004876	-	chr1:194718519-194718733	u	HB	LB	OK	0	3.26302	inf	0.00015	0.0112042	yes
TCONS_00005260	XLOC_004917	-	chr1:196487250-196487505	u	HB	LB	OK	0	5.11163	inf	0.00055	0.0208892	yes
TCONS_00005436	XLOC_005076	-	chr1:203216852-203217130	u	HB	LB	OK	0	6.53073	inf	0.0003	0.017882	yes
TCONS_00005441	XLOC_005080	-	chr1:203495781-203495996	u	HB	LB	OK	0	11.0427	inf	5e-05	0.0067776	yes
TCONS_00005467	XLOC_005103	-	chr1:204649907-204650108	u	HB	LB	OK	6.39408	0	inf	0.00025	0.015322	yes
TCONS_00005572	XLOC_005197	-	chr1:209058735-209059016	u	HB	LB	OK	0	2.485	inf	0.00015	0.0112042	yes
TCONS_00005635	XLOC_005254	-	chr1:211298448-211298675	u	HB	LB	OK	6.01558	0	inf	0.00045	0.02032	yes
TCONS_00005696	XLOC_005312	-	chr1:213658765-213659112	u	HB	LB	OK	0	2.01235	inf	0.00015	0.0112042	yes
TCONS_00005714	XLOC_005328	-	chr1:214370348-214370577	u	HB	LB	OK	0	3.04928	inf	0.00015	0.0112042	yes
TCONS_00005750	XLOC_005363	-	chr1:215362009-215362343	u	HB	LB	OK	0	10.7321	inf	5e-05	0.0067776	yes
TCONS_00005752	XLOC_005365	-	chr1:215401378-215401655	u	HB	LB	OK	0	6.21819	inf	0.00045	0.02032	yes
TCONS_00005799	XLOC_005409	-	chr1:216946291-216946631	u	HB	LB	OK	4.01628	0	inf	0.00045	0.02032	yes
TCONS_00005800	XLOC_005410	-	chr1:217012745-217012961	u	HB	LB	OK	0	7.54321	inf	0.00075	0.0250607	yes
TCONS_00005946	XLOC_005546	-	chr1:222456573-222456794	u	HB	LB	OK	0	3.15966	inf	0.00015	0.0112042	yes
TCONS_00005954	XLOC_005554	-	chr1:222712883-222713195	u	HB	LB	OK	0	5.66984	inf	0.0011	0.0345803	yes
TCONS_00006064	XLOC_005660	GRMZM2G429928	chr1:226602576-226602854	i	HB	LB	OK	0	4.85618	inf	0.00045	0.02032	yes
TCONS_00006084	XLOC_005680	-	chr1:227273762-227274209	u	HB	LB	OK	0	5.10306	inf	5e-05	0.0067776	yes
TCONS_00006153	XLOC_005744	-	chr1:229559130-229559354	u	HB	LB	OK	0	6.85816	inf	0.0009	0.0289012	yes
TCONS_00006163	XLOC_005754	-	chr1:229858824-229859109	u	HB	LB	OK	4.65043	0	inf	0.00055	0.0208892	yes
TCONS_00006187	XLOC_005776	-	chr1:230610931-230611144	u	HB	LB	OK	11.6906	0	inf	5e-05	0.0067776	yes
TCONS_00006231	XLOC_005817	-	chr1:232273670-232273910	u	HB	LB	OK	0	7.17682	inf	0.00045	0.02032	yes
TCONS_00006249	XLOC_005834	-	chr1:232961625-232961944	u	HB	LB	OK	0	6.12915	inf	5e-05	0.0067776	yes
TCONS_00006332	XLOC_005911	-	chr1:235335798-235336003	u	HB	LB	OK	9.01215	0	inf	0.0007	0.0236545	yes
TCONS_00006419	XLOC_005991	-	chr1:238409824-238410074	u	HB	LB	OK	10.121	0	inf	5e-05	0.0067776	yes
TCONS_00006499	XLOC_006068	-	chr1:241186116-241186356	u	HB	LB	OK	8.70194	0	inf	5e-05	0.0067776	yes
TCONS_00006590	XLOC_006152	-	chr1:244190051-244190410	u	HB	LB	OK	9.5093	0	inf	5e-05	0.0067776	yes
TCONS_00007239	XLOC_006750	-	chr1:266402836-266403068	u	HB	LB	OK	0	3.00985	inf	0.00015	0.0112042	yes
TCONS_00007264	XLOC_006774	-	chr1:267437763-267438019	u	HB	LB	OK	0	2.72768	inf	0.00015	0.0112042	yes
TCONS_00007293	XLOC_006801	GRMZM5G835691	chr1:268445392-268445627	i	HB	LB	OK	0	6.93333	inf	0.00075	0.0250607	yes
TCONS_00007422	XLOC_006923	-	chr1:272890539-272890772	u	HB	LB	OK	5.6883	0	inf	0.00055	0.0208892	yes
TCONS_00007478	XLOC_006978	-	chr1:274586817-274587042	u	HB	LB	OK	0	7.24148	inf	0.00075	0.0250607	yes
TCONS_00007480	XLOC_006980	-	chr1:274625584-274625918	u	HB	LB	OK	0	6.27202	inf	5e-05	0.0067776	yes
TCONS_00007482	XLOC_006982	-	chr1:274675448-274675666	u	HB	LB	OK	0	8.75526	inf	5e-05	0.0067776	yes
TCONS_00007483	XLOC_006983	-	chr1:274770693-274770954	u	HB	LB	OK	0	8.02627	inf	5e-05	0.0067776	yes
TCONS_00007721	XLOC_007192	-	chr1:282188850-282189055	u	HB	LB	OK	0	10.4459	inf	5e-05	0.0067776	yes
TCONS_00007762	XLOC_007227	-	chr1:283498804-283499124	u	HB	LB	OK	4.01628	0	inf	0.00025	0.015322	yes
TCONS_00007956	XLOC_007399	GRMZM2G171315	chr1:289515644-289515864	i	HB	LB	OK	0	3.17402	inf	0.00015	0.0112042	yes
TCONS_00008123	XLOC_007558	GRMZM2G093712	chr1:293481186-293481452	i	HB	LB	OK	0	8.05041	inf	5e-05	0.0067776	yes
TCONS_00008334	XLOC_007737	-	chr1:299408036-299408317	u	HB	LB	OK	10.7196	0	inf	5e-05	0.0067776	yes
TCONS_00008402	XLOC_007797	-	chr1:301298841-301299301	u	HB	LB	OK	0	4.65524	inf	5e-05	0.0067776	yes
TCONS_00008487	XLOC_007871	-	chr1:2496775-2497030	u	HB	LB	OK	5.19754	0	inf	0.00055	0.0208892	yes
TCONS_00008899	XLOC_008242	-	chr1:13401703-13401911	u	HB	LB	OK	0	3.35714	inf	0.00015	0.0112042	yes
TCONS_00008904	XLOC_008247	-	chr1:13550761-13551041	u	HB	LB	OK	4.87691	0	inf	0.00045	0.02032	yes
TCONS_00008925	XLOC_008261	-	chr1:14008267-14008503	u	HB	LB	OK	7.99853	0	inf	5e-05	0.0067776	yes
TCONS_00008972	XLOC_008303	-	chr1:15537919-15538198	u	HB	LB	OK	6.76578	0	inf	5e-05	0.0067776	yes
TCONS_00009125	XLOC_008439	-	chr1:19977914-19978119	u	HB	LB	OK	6.26932	0	inf	0.00025	0.015322	yes
TCONS_00009130	XLOC_008444	-	chr1:20097661-20097932	u	HB	LB	OK	5.63169	0	inf	0.0009	0.0289012	yes
TCONS_00009287	XLOC_008593	-	chr1:25874093-25874445	u	HB	LB	OK	0	5.15779	inf	0.0003	0.017882	yes
TCONS_00009670	XLOC_008941	-	chr1:39803941-39804155	u	HB	LB	OK	0	3.26302	inf	0.00015	0.0112042	yes
TCONS_00009682	XLOC_008953	-	chr1:40098482-40099011	u	HB	LB	OK	0	3.69603	inf	5e-05	0.0067776	yes
TCONS_00009697	XLOC_008967	-	chr1:40775552-40775786	u	HB	LB	OK	0	10.345	inf	0.0001	0.0112042	yes
TCONS_00009815	XLOC_009076	-	chr1:45345298-45345868	u	HB	LB	OK	0	2.45012	inf	0.00065	0.0233515	yes
TCONS_00009842	XLOC_009099	-	chr1:46003862-46004139	u	HB	LB	OK	11.1644	0	inf	5e-05	0.0067776	yes
TCONS_00009915	XLOC_009169	-	chr1:48877036-48877262	u	HB	LB	OK	7.81931	0	inf	0.00025	0.015322	yes
TCONS_00010008	XLOC_009257	-	chr1:51543538-51543914	u	HB	LB	OK	0	5.69524	inf	5e-05	0.0067776	yes
TCONS_00010146	XLOC_009388	-	chr1:56124191-56124505	u	HB	LB	OK	0	4.89245	inf	0.0009	0.0289012	yes
TCONS_00010255	XLOC_009491	-	chr1:60410055-60410654	u	HB	LB	OK	0	2.3315	inf	0.00065	0.0233515	yes
TCONS_00010409	XLOC_009634	-	chr1:65095231-65095572	u	HB	LB	OK	4.12228	0	inf	0.0005	0.0208892	yes
TCONS_00010485	XLOC_009705	-	chr1:67732871-67733072	u	HB	LB	OK	0	3.47406	inf	0.00015	0.0112042	yes
TCONS_00010646	XLOC_009863	-	chr1:74096267-74096545	u	HB	LB	OK	0	2.51182	inf	0.00015	0.0112042	yes
TCONS_00010701	XLOC_009914	-	chr1:75965154-75965385	u	HB	LB	OK	0	7.25491	inf	0.001	0.0316867	yes
TCONS_00010716	XLOC_009928	-	chr1:76579651-76579909	u	HB	LB	OK	6.6938	0	inf	0.0004	0.0201566	yes
TCONS_00010773	XLOC_009982	-	chr1:79360262-79360840	u	HB	LB	OK	0	2.73837	inf	0.00035	0.0188703	yes
TCONS_00010904	XLOC_010104	-	chr1:83960222-83960437	u	HB	LB	OK	0	3.24784	inf	0.00015	0.0112042	yes
TCONS_00010919	XLOC_010119	-	chr1:84370711-84370941	u	HB	LB	OK	8.03256	0	inf	0.0007	0.0236545	yes
TCONS_00010942	XLOC_010139	-	chr1:85175024-85175233	u	HB	LB	OK	0	6.23668	inf	0.00055	0.0208892	yes
TCONS_00010973	XLOC_010169	-	chr1:86102402-86102691	u	HB	LB	OK	0	2.41621	inf	0.00015	0.0112042	yes
TCONS_00011019	XLOC_010212	-	chr1:88070628-88070839	u	HB	LB	OK	0	6.39819	inf	0.00045	0.02032	yes
TCONS_00011028	XLOC_010221	-	chr1:88321566-88321878	u	HB	LB	OK	0	2.23809	inf	0.00015	0.0112042	yes
TCONS_00011197	XLOC_010385	-	chr1:95974343-95974597	u	HB	LB	OK	0	6.23142	inf	0.00035	0.0188703	yes
TCONS_00011255	XLOC_010441	-	chr1:98103681-98103896	u	HB	LB	OK	0	6.06263	inf	0.00055	0.0208892	yes
TCONS_00011282	XLOC_010468	-	chr1:99248692-99248913	u	HB	LB	OK	0	13.0599	inf	5e-05	0.0067776	yes
TCONS_00011375	XLOC_010558	-	chr1:102795969-102796271	u	HB	LB	OK	0	2.3122	inf	0.00015	0.0112042	yes
TCONS_00011442	XLOC_010622	-	chr1:105224235-105224558	u	HB	LB	OK	0	12.9712	inf	5e-05	0.0067776	yes
TCONS_00011476	XLOC_010652	-	chr1:106629696-106630103	u	HB	LB	OK	0	4.11765	inf	0.001	0.0316867	yes
TCONS_00011561	XLOC_010733	-	chr1:110615519-110615944	u	HB	LB	OK	3.21303	0	inf	0.00045	0.02032	yes
TCONS_00011619	XLOC_010789	-	chr1:113760250-113760475	u	HB	LB	OK	0	3.10349	inf	0.00015	0.0112042	yes
TCONS_00011643	XLOC_010813	-	chr1:115032193-115032395	u	HB	LB	OK	0	6.91372	inf	0.00065	0.0233515	yes
TCONS_00011650	XLOC_010820	-	chr1:115518334-115518563	u	HB	LB	OK	0	7.72485	inf	0.0011	0.0345803	yes
TCONS_00011652	XLOC_010822	-	chr1:115681111-115681341	u	HB	LB	OK	0	8.29846	inf	5e-05	0.0067776	yes
TCONS_00011686	XLOC_010856	-	chr1:117278784-117279209	u	HB	LB	OK	0	3.28605	inf	0.00065	0.0233515	yes
TCONS_00011820	XLOC_010989	-	chr1:123226374-123226610	u	HB	LB	OK	0	7.29846	inf	0.00045	0.02032	yes
TCONS_00011825	XLOC_010994	-	chr1:123699906-123700133	u	HB	LB	OK	0	9.02337	inf	5e-05	0.0067776	yes
TCONS_00011842	XLOC_011011	-	chr1:124338176-124338443	u	HB	LB	OK	6.31775	0	inf	0.00035	0.0188703	yes
TCONS_00011867	XLOC_011036	-	chr1:125751295-125751496	u	HB	LB	OK	0	9.03255	inf	0.0003	0.017882	yes
TCONS_00011939	XLOC_011107	-	chr1:129260868-129261085	u	HB	LB	OK	16.8425	0	inf	5e-05	0.0067776	yes
TCONS_00012045	XLOC_011213	-	chr1:136285947-136286241	u	HB	LB	OK	0	2.37512	inf	0.00015	0.0112042	yes
TCONS_00012064	XLOC_011232	-	chr1:137255193-137255433	u	HB	LB	OK	5.52239	0	inf	0.00055	0.0208892	yes
TCONS_00012151	XLOC_011315	-	chr1:141269777-141270024	u	HB	LB	OK	0	6.59649	inf	0.00075	0.0250607	yes
TCONS_00012303	XLOC_011464	-	chr1:147268977-147269246	u	HB	LB	OK	0	7.61451	inf	5e-05	0.0067776	yes
TCONS_00012330	XLOC_011488	-	chr1:148242340-148242603	u	HB	LB	OK	0	6.01818	inf	0.00035	0.0188703	yes
TCONS_00012417	XLOC_011570	-	chr1:151542362-151542806	u	HB	LB	OK	0	4.19391	inf	5e-05	0.0067776	yes
TCONS_00012418	XLOC_011571	-	chr1:151597848-151598155	u	HB	LB	OK	0	7.73345	inf	5e-05	0.0067776	yes
TCONS_00012421	XLOC_011574	-	chr1:151675349-151675743	u	HB	LB	OK	0	5.19874	inf	5e-05	0.0067776	yes
TCONS_00012427	XLOC_011580	-	chr1:151838176-151838392	u	HB	LB	OK	0	3.2328	inf	0.00015	0.0112042	yes
TCONS_00012464	XLOC_011616	-	chr1:153447587-153447845	u	HB	LB	OK	0	6.85655	inf	0.0011	0.0345803	yes
TCONS_00012498	XLOC_011649	-	chr1:154990069-154990443	u	HB	LB	OK	0	7.84171	inf	5e-05	0.0067776	yes
TCONS_00012522	XLOC_011672	-	chr1:156253403-156253699	u	HB	LB	OK	0	2.35907	inf	0.00015	0.0112042	yes
TCONS_00012562	XLOC_011707	-	chr1:158196222-158196481	u	HB	LB	OK	0	2.69608	inf	0.00015	0.0112042	yes
TCONS_00012948	XLOC_012079	-	chr1:174396161-174396420	u	HB	LB	OK	0	5.5719	inf	0.0007	0.0236545	yes
TCONS_00013003	XLOC_012128	-	chr1:176210737-176211073	u	HB	LB	OK	4.54222	0	inf	0.0009	0.0289012	yes
TCONS_00013065	XLOC_012190	-	chr1:178759752-178760484	u	HB	LB	OK	0	2.79823	inf	5e-05	0.0067776	yes
TCONS_00013268	XLOC_012379	-	chr1:185170805-185171071	u	HB	LB	OK	0	5.07526	inf	0.00045	0.02032	yes
TCONS_00013426	XLOC_012524	-	chr1:191150606-191150917	u	HB	LB	OK	5.29478	0	inf	0.00035	0.0188703	yes
TCONS_00013565	XLOC_012655	-	chr1:195698857-195699139	u	HB	LB	OK	0	6.10793	inf	0.00045	0.02032	yes
TCONS_00013636	XLOC_012722	-	chr1:198230833-198231404	u	HB	LB	OK	0	2.28278	inf	0.00055	0.0208892	yes
TCONS_00013658	XLOC_012741	-	chr1:199016304-199016553	u	HB	LB	OK	0	2.80436	inf	0.00015	0.0112042	yes
TCONS_00013695	XLOC_012777	-	chr1:200717404-200717719	u	HB	LB	OK	0	10.0494	inf	5e-05	0.0067776	yes
TCONS_00013742	XLOC_012822	-	chr1:202617238-202617448	u	HB	LB	OK	0	7.75873	inf	0.00075	0.0250607	yes
TCONS_00013877	XLOC_012949	-	chr1:207826415-207826637	u	HB	LB	OK	0	11.3235	inf	5e-05	0.0067776	yes
TCONS_00013987	XLOC_013052	-	chr1:212647890-212648257	u	HB	LB	OK	0	6.46913	inf	5e-05	0.0067776	yes
TCONS_00014082	XLOC_013132	-	chr1:215261713-215262035	u	HB	LB	OK	0	5.34918	inf	0.00045	0.02032	yes
TCONS_00014157	XLOC_013201	-	chr1:218800120-218800369	u	HB	LB	OK	12.2585	0	inf	5e-05	0.0067776	yes
TCONS_00014423	XLOC_013444	-	chr1:227099065-227099277	u	HB	LB	OK	0	6.36801	inf	0.00045	0.02032	yes
TCONS_00014489	XLOC_013505	-	chr1:228785166-228785387	u	HB	LB	OK	6.72409	0	inf	0.00055	0.0208892	yes
TCONS_00014548	XLOC_013558	-	chr1:230706015-230706272	u	HB	LB	OK	0	5.7964	inf	0.00065	0.0233515	yes
TCONS_00014874	XLOC_013853	-	chr1:241913930-241914136	u	HB	LB	OK	0	9.03929	inf	5e-05	0.0067776	yes
TCONS_00014937	XLOC_013915	-	chr1:244204517-244204816	u	HB	LB	OK	0	2.3354	inf	0.00015	0.0112042	yes
TCONS_00014987	XLOC_013963	-	chr1:245981382-245981637	u	HB	LB	OK	6.30005	0	inf	0.0004	0.0201566	yes
TCONS_00015159	XLOC_014129	-	chr1:251344374-251344662	u	HB	LB	OK	0	6.14233	inf	0.0011	0.0345803	yes
TCONS_00015267	XLOC_014232	-	chr1:255415471-255415709	u	HB	LB	OK	5.56879	0	inf	0.00055	0.0208892	yes
TCONS_00015276	XLOC_014241	-	chr1:255925617-255925829	u	HB	LB	OK	8.52513	0	inf	0.0006	0.0223386	yes
TCONS_00015346	XLOC_014302	-	chr1:258459470-258459680	u	HB	LB	OK	6.50255	0	inf	0.00045	0.02032	yes
TCONS_00015481	XLOC_014430	-	chr1:263016312-263016524	u	HB	LB	OK	0	11.6381	inf	5e-05	0.0067776	yes
TCONS_00015818	XLOC_014739	-	chr1:274896017-274896315	u	HB	LB	OK	0	2.34324	inf	0.00015	0.0112042	yes
TCONS_00015918	XLOC_014825	GRMZM2G032339	chr1:277232663-277232896	i	HB	LB	OK	0	9.59019	inf	0.0001	0.0112042	yes
TCONS_00016111	XLOC_015007	-	chr1:284816118-284816377	u	HB	LB	OK	8.06358	0	inf	5e-05	0.0067776	yes
TCONS_00016131	XLOC_015025	-	chr1:285300710-285300975	u	HB	LB	OK	0	2.63504	inf	0.00015	0.0112042	yes
TCONS_00016448	XLOC_015306	-	chr1:295135738-295135980	u	HB	LB	OK	0	2.88548	inf	0.00015	0.0112042	yes
TCONS_00016492	XLOC_015346	-	chr1:296131625-296132103	u	HB	LB	OK	0	2.72692	inf	0.00055	0.0208892	yes
TCONS_00016547	XLOC_015392	-	chr1:297536435-297536723	u	HB	LB	OK	0	4.68756	inf	0.00045	0.02032	yes
TCONS_00016634	XLOC_015470	-	chr1:299878742-299879033	u	HB	LB	OK	0	4.47927	inf	0.00055	0.0208892	yes
TCONS_00016672	XLOC_015504	-	chr1:301283850-301284109	u	HB	LB	OK	7.13317	0	inf	0.0007	0.0236545	yes
TCONS_00016807	XLOC_015627	-	chr10:3455128-3455353	u	HB	LB	OK	6.06905	0	inf	0.00045	0.02032	yes
TCONS_00016919	XLOC_015730	-	chr10:7133619-7133866	u	HB	LB	OK	0	9.42356	inf	0.00015	0.0112042	yes
TCONS_00017017	XLOC_015822	-	chr10:11206778-11207025	u	HB	LB	OK	6.1789	0	inf	0.0009	0.0289012	yes
TCONS_00017034	XLOC_015838	-	chr10:12193165-12193370	u	HB	LB	OK	7.2489	0	inf	0.00055	0.0208892	yes
TCONS_00017119	XLOC_015918	-	chr10:15918497-15918799	u	HB	LB	OK	0	2.3122	inf	0.00015	0.0112042	yes
TCONS_00017224	XLOC_016018	-	chr10:19974811-19975088	u	HB	LB	OK	0	2.52089	inf	0.00015	0.0112042	yes
TCONS_00017358	XLOC_016148	-	chr10:24503803-24504032	u	HB	LB	OK	10.3476	0	inf	0.0001	0.0112042	yes
TCONS_00017478	XLOC_016262	-	chr10:29051888-29052312	u	HB	LB	OK	3.69422	0	inf	0.0007	0.0236545	yes
TCONS_00017532	XLOC_016309	-	chr10:31062554-31062788	u	HB	LB	OK	0	2.98413	inf	0.00015	0.0112042	yes
TCONS_00017572	XLOC_016349	-	chr10:32218446-32218674	u	HB	LB	OK	0	6.53366	inf	0.00065	0.0233515	yes
TCONS_00017626	XLOC_016403	-	chr10:34311697-34312018	u	HB	LB	OK	5.00471	0	inf	0.0004	0.0201566	yes
TCONS_00017630	XLOC_016407	-	chr10:34426528-34426809	u	HB	LB	OK	0	5.79834	inf	0.00075	0.0250607	yes
TCONS_00017701	XLOC_016474	-	chr10:37357925-37358210	u	HB	LB	OK	0	2.45012	inf	0.00015	0.0112042	yes
TCONS_00017749	XLOC_016521	-	chr10:39806194-39806429	u	HB	LB	OK	0	5.54666	inf	0.00055	0.0208892	yes
TCONS_00017762	XLOC_016534	-	chr10:40827332-40827629	u	HB	LB	OK	0	4.54552	inf	0.00045	0.02032	yes
TCONS_00017782	XLOC_016554	-	chr10:41626885-41627089	u	HB	LB	OK	0	3.42297	inf	0.00015	0.0112042	yes
TCONS_00017826	XLOC_016598	-	chr10:43848379-43848675	u	HB	LB	OK	0	4.87542	inf	0.0007	0.0236545	yes
TCONS_00017869	XLOC_016641	-	chr10:45967539-45967775	u	HB	LB	OK	0	5.52316	inf	0.00055	0.0208892	yes
TCONS_00017872	XLOC_016644	-	chr10:46170936-46171247	u	HB	LB	OK	0	4.93964	inf	0.0009	0.0289012	yes
TCONS_00017883	XLOC_016655	-	chr10:46776220-46776472	u	HB	LB	OK	0	7.94346	inf	5e-05	0.0067776	yes
TCONS_00017997	XLOC_016769	-	chr10:52577417-52577626	u	HB	LB	OK	0	6.45942	inf	0.00045	0.02032	yes
TCONS_00018039	XLOC_016811	-	chr10:54771336-54771598	u	HB	LB	OK	0	5.33042	inf	0.00065	0.0233515	yes
TCONS_00018068	XLOC_016840	TPS6	chr10:55629896-55630105	i	HB	LB	OK	0	6.23668	inf	0.00055	0.0208892	yes
TCONS_00018203	XLOC_016966	-	chr10:62066548-62066797	u	HB	LB	OK	7.41964	0	inf	0.0007	0.0236545	yes
TCONS_00018204	XLOC_016967	-	chr10:62088875-62089181	u	HB	LB	OK	0	6.54167	inf	5e-05	0.0067776	yes
TCONS_00018295	XLOC_017053	-	chr10:66070034-66070250	u	HB	LB	OK	0	3.2328	inf	0.00015	0.0112042	yes
TCONS_00018333	XLOC_017090	-	chr10:67410616-67410855	u	HB	LB	OK	0	12.4659	inf	5e-05	0.0067776	yes
TCONS_00018346	XLOC_017103	-	chr10:68126760-68127222	u	HB	LB	OK	0	3.12364	inf	0.0007	0.0236545	yes
TCONS_00018375	XLOC_017132	-	chr10:69519907-69520167	u	HB	LB	OK	0	2.68571	inf	0.00015	0.0112042	yes
TCONS_00018429	XLOC_017185	-	chr10:71964208-71964422	u	HB	LB	OK	0	7.39617	inf	0.00035	0.0188703	yes
TCONS_00018464	XLOC_017218	-	chr10:73472769-73473083	u	HB	LB	OK	0	4.29942	inf	0.00045	0.02032	yes
TCONS_00018587	XLOC_017337	-	chr10:78483336-78483930	u	HB	LB	OK	0	2.27276	inf	0.00045	0.02032	yes
TCONS_00018636	XLOC_017385	-	chr10:80599938-80600232	u	HB	LB	OK	0	2.37512	inf	0.00015	0.0112042	yes
TCONS_00018722	XLOC_017461	-	chr10:83669616-83669959	u	HB	LB	OK	0	5.70029	inf	5e-05	0.0067776	yes
TCONS_00018743	XLOC_017477	-	chr10:84177749-84178042	u	HB	LB	OK	0	2.38323	inf	0.00015	0.0112042	yes
TCONS_00018748	XLOC_017482	-	chr10:84283375-84283636	u	HB	LB	OK	10.9255	0	inf	5e-05	0.0067776	yes
TCONS_00018750	XLOC_017484	-	chr10:84418234-84418570	u	HB	LB	OK	0	4.01791	inf	0.00045	0.02032	yes
TCONS_00018764	XLOC_017497	-	chr10:84749702-84749993	u	HB	LB	OK	0	2.39961	inf	0.00015	0.0112042	yes
TCONS_00018776	XLOC_017508	-	chr10:85412085-85412309	u	HB	LB	OK	0	3.11735	inf	0.00015	0.0112042	yes
TCONS_00018940	XLOC_017664	-	chr10:92963739-92963982	u	HB	LB	OK	0	7.08822	inf	0.00045	0.02032	yes
TCONS_00019396	XLOC_018088	-	chr10:119661277-119661702	u	HB	LB	OK	3.30753	0	inf	0.0005	0.0208892	yes
TCONS_00019473	XLOC_018156	-	chr10:124437284-124437513	u	HB	LB	OK	6.83996	0	inf	0.0007	0.0236545	yes
TCONS_00019684	XLOC_018330	-	chr10:134802530-134802733	u	HB	LB	OK	7.12247	0	inf	0.00135	0.0407083	yes
TCONS_00019713	XLOC_018357	-	chr10:136830466-136830683	u	HB	LB	OK	6.10771	0	inf	0.00055	0.0208892	yes
TCONS_00019819	XLOC_018448	-	chr10:141638450-141638826	u	HB	LB	OK	3.84538	0	inf	0.00135	0.0407083	yes
TCONS_00019949	XLOC_018551	-	chr10:145897626-145897842	u	HB	LB	OK	9.11101	0	inf	5e-05	0.0067776	yes
TCONS_00020049	XLOC_018641	-	chr10:149531644-149531846	u	HB	LB	OK	20.4791	0	inf	5e-05	0.0067776	yes
TCONS_00020055	XLOC_018647	-	chr10:278843-279075	u	HB	LB	OK	5.5397	0	inf	0.00025	0.015322	yes
TCONS_00020126	XLOC_018707	-	chr10:2357058-2357414	u	HB	LB	OK	4.28704	0	inf	0.0009	0.0289012	yes
TCONS_00020232	XLOC_018801	-	chr10:5351487-5351697	u	HB	LB	OK	0	3.32517	inf	0.00015	0.0112042	yes
TCONS_00020297	XLOC_018861	-	chr10:7896406-7896670	u	HB	LB	OK	0	7.75873	inf	5e-05	0.0067776	yes
TCONS_00020363	XLOC_018922	-	chr10:10065768-10065970	u	HB	LB	OK	0	8.98783	inf	0.0003	0.017882	yes
TCONS_00020752	XLOC_019292	-	chr10:25888489-25888762	u	HB	LB	OK	5.00196	0	inf	0.00045	0.02032	yes
TCONS_00020777	XLOC_019316	-	chr10:27125159-27125389	u	HB	LB	OK	12.2235	0	inf	5e-05	0.0067776	yes
TCONS_00020786	XLOC_019325	-	chr10:27503572-27503833	u	HB	LB	OK	0	8.02627	inf	5e-05	0.0067776	yes
TCONS_00020903	XLOC_019441	-	chr10:31785069-31785381	u	HB	LB	OK	0	7.31111	inf	5e-05	0.0067776	yes
TCONS_00020924	XLOC_019462	-	chr10:32744139-32744430	u	HB	LB	OK	0	6.55892	inf	5e-05	0.0067776	yes
TCONS_00020929	XLOC_019467	-	chr10:32976538-32976848	u	HB	LB	OK	0	2.25253	inf	0.00015	0.0112042	yes
TCONS_00021137	XLOC_019675	-	chr10:42858002-42858260	u	HB	LB	OK	0	5.05219	inf	0.00055	0.0208892	yes
TCONS_00021156	XLOC_019694	-	chr10:43743395-43743621	u	HB	LB	OK	0	3.08976	inf	0.00015	0.0112042	yes
TCONS_00021209	XLOC_019747	-	chr10:46307558-46307816	u	HB	LB	OK	0	7.57829	inf	5e-05	0.0067776	yes
TCONS_00021228	XLOC_019766	-	chr10:47205966-47206171	u	HB	LB	OK	0	6.35837	inf	0.00055	0.0208892	yes
TCONS_00021275	XLOC_019811	-	chr10:50258157-50258454	u	HB	LB	OK	6.08528	0	inf	0.0006	0.0223386	yes
TCONS_00021369	XLOC_019903	-	chr10:55780216-55780443	u	HB	LB	OK	13.2697	0	inf	5e-05	0.0067776	yes
TCONS_00021414	XLOC_019946	-	chr10:57943826-57944109	u	HB	LB	OK	0	2.46744	inf	0.00015	0.0112042	yes
TCONS_00021458	XLOC_019989	-	chr10:60029365-60029602	u	HB	LB	OK	6.77854	0	inf	0.0004	0.0201566	yes
TCONS_00021548	XLOC_020079	-	chr10:63445071-63445363	u	HB	LB	OK	5.36421	0	inf	0.0007	0.0236545	yes
TCONS_00021658	XLOC_020186	-	chr10:67325828-67326225	u	HB	LB	OK	0	3.51781	inf	0.00065	0.0233515	yes
TCONS_00021661	XLOC_020189	-	chr10:67491907-67492135	u	HB	LB	OK	5.81304	0	inf	0.00055	0.0208892	yes
TCONS_00021678	XLOC_020206	-	chr10:68250284-68250498	u	HB	LB	OK	0	3.26302	inf	0.00015	0.0112042	yes
TCONS_00021753	XLOC_020278	-	chr10:71385175-71385416	u	HB	LB	OK	0	7.34021	inf	0.0011	0.0345803	yes
TCONS_00021756	XLOC_020281	-	chr10:71430432-71430762	u	HB	LB	OK	0	2.11602	inf	0.00015	0.0112042	yes
TCONS_00021774	XLOC_020299	-	chr10:71983635-71983874	u	HB	LB	OK	0	2.9217	inf	0.00015	0.0112042	yes
TCONS_00021793	XLOC_020318	-	chr10:72782465-72782670	u	HB	LB	OK	0	7.49379	inf	0.0009	0.0289012	yes
TCONS_00021843	XLOC_020365	-	chr10:74792423-74792837	u	HB	LB	OK	0	3.26091	inf	0.00045	0.02032	yes
TCONS_00021960	XLOC_020476	-	chr10:79305309-79305556	u	HB	LB	OK	0	7.72732	inf	5e-05	0.0067776	yes
TCONS_00021984	XLOC_020499	-	chr10:80360270-80360512	u	HB	LB	OK	5.47675	0	inf	0.00055	0.0208892	yes
TCONS_00022043	XLOC_020558	-	chr10:82723221-82723499	u	HB	LB	OK	0	6.02836	inf	0.001	0.0316867	yes
TCONS_00022053	XLOC_020568	-	chr10:83045051-83045349	u	HB	LB	OK	0	2.34324	inf	0.00015	0.0112042	yes
TCONS_00022219	XLOC_020721	-	chr10:89767022-89767305	u	HB	LB	OK	5.96056	0	inf	0.00035	0.0188703	yes
TCONS_00022439	XLOC_020924	-	chr10:98297096-98297359	u	HB	LB	OK	0	2.65508	inf	0.00015	0.0112042	yes
TCONS_00022451	XLOC_020936	-	chr10:98843272-98843500	u	HB	LB	OK	0	6.32949	inf	0.0007	0.0236545	yes
TCONS_00022571	XLOC_021047	-	chr10:106354736-106354996	u	HB	LB	OK	5.09759	0	inf	0.00055	0.0208892	yes
TCONS_00022619	XLOC_021094	-	chr10:110570369-110570683	u	HB	LB	OK	6.90698	0	inf	0.0001	0.0112042	yes
TCONS_00022641	XLOC_021116	-	chr10:112534763-112534989	u	HB	LB	OK	6.39762	0	inf	0.00135	0.0407083	yes
TCONS_00022793	XLOC_021260	-	chr10:122754087-122754306	u	HB	LB	OK	8.43603	0	inf	0.0007	0.0236545	yes
TCONS_00022977	XLOC_021418	-	chr10:133149913-133150165	u	HB	LB	OK	5.10004	0	inf	0.00025	0.015322	yes
TCONS_00023367	XLOC_021757	-	chr10:149190557-149190850	u	HB	LB	OK	5.20883	0	inf	0.0009	0.0289012	yes
TCONS_00023489	XLOC_021861	-	chr2:3530496-3530901	u	HB	LB	OK	3.6692	0	inf	0.00055	0.0208892	yes
TCONS_00023553	XLOC_021916	-	chr2:5543836-5544084	u	HB	LB	OK	22.9965	0	inf	5e-05	0.0067776	yes
TCONS_00023757	XLOC_022085	-	chr2:11571277-11571533	u	HB	LB	OK	6.27544	0	inf	0.0004	0.0201566	yes
TCONS_00023776	XLOC_022102	-	chr2:12499045-12499248	u	HB	LB	OK	16.0256	0	inf	5e-05	0.0067776	yes
TCONS_00023911	XLOC_022221	-	chr2:18692390-18692620	u	HB	LB	OK	5.58787	0	inf	0.00025	0.015322	yes
TCONS_00023984	XLOC_022286	-	chr2:23201359-23201601	u	HB	LB	OK	6.97041	0	inf	0.00035	0.0188703	yes
TCONS_00024119	XLOC_022409	-	chr2:31460100-31460568	u	HB	LB	OK	4.89163	0	inf	5e-05	0.0067776	yes
TCONS_00024480	XLOC_022743	-	chr2:53625775-53626056	u	HB	LB	OK	18.8665	0	inf	5e-05	0.0067776	yes
TCONS_00024604	XLOC_022863	-	chr2:63281822-63282078	u	HB	LB	OK	11.4527	0	inf	5e-05	0.0067776	yes
TCONS_00024661	XLOC_022917	-	chr2:68087231-68087544	u	HB	LB	OK	4.49105	0	inf	0.0005	0.0208892	yes
TCONS_00024775	XLOC_023022	-	chr2:77030692-77030927	u	HB	LB	OK	6.1526	0	inf	0.00135	0.0407083	yes
TCONS_00024927	XLOC_023165	-	chr2:91055449-91055704	u	HB	LB	OK	6.30005	0	inf	0.0004	0.0201566	yes
TCONS_00024938	XLOC_023176	-	chr2:92331321-92331558	u	HB	LB	OK	5.42283	0	inf	0.00025	0.015322	yes
TCONS_00025035	XLOC_023270	-	chr2:105535020-105535245	u	HB	LB	OK	6.42605	0	inf	0.00135	0.0407083	yes
TCONS_00025295	XLOC_023517	-	chr2:131384047-131384282	u	HB	LB	OK	5.46898	0	inf	0.00025	0.015322	yes
TCONS_00025415	XLOC_023631	-	chr2:145069458-145069718	u	HB	LB	OK	10.1952	0	inf	5e-05	0.0067776	yes
TCONS_00025464	XLOC_023679	-	chr2:149063805-149064040	u	HB	LB	OK	9.74162	0	inf	5e-05	0.0067776	yes
TCONS_00025988	XLOC_024155	-	chr2:186649641-186649865	u	HB	LB	OK	9.68211	0	inf	0.0001	0.0112042	yes
TCONS_00026365	XLOC_024498	-	chr2:204564316-204564586	u	HB	LB	OK	4.90879	0	inf	0.00055	0.0208892	yes
TCONS_00026633	XLOC_024735	GRMZM5G839114	chr2:217146296-217146549	i	HB	LB	OK	5.07988	0	inf	0.00025	0.015322	yes
TCONS_00026766	XLOC_024859	-	chr2:224331222-224331543	u	HB	LB	OK	4.8796	0	inf	0.0007	0.0236545	yes
TCONS_00027027	XLOC_025084	-	chr2:181412-181653	u	HB	LB	OK	13.1654	0	inf	5e-05	0.0067776	yes
TCONS_00027125	XLOC_025170	-	chr2:3590585-3590811	u	HB	LB	OK	5.68677	0	inf	0.00025	0.015322	yes
TCONS_00027348	XLOC_025372	-	chr2:10948914-10949191	u	HB	LB	OK	7.24961	0	inf	5e-05	0.0067776	yes
TCONS_00027924	XLOC_025891	-	chr2:42595251-42595465	u	HB	LB	OK	6.38101	0	inf	0.00045	0.02032	yes
TCONS_00028115	XLOC_026066	-	chr2:58058121-58058328	u	HB	LB	OK	6.59679	0	inf	0.00045	0.02032	yes
TCONS_00028546	XLOC_026477	-	chr2:97515358-97515601	u	HB	LB	OK	5.28893	0	inf	0.00025	0.015322	yes
TCONS_00028589	XLOC_026520	-	chr2:102917826-102918588	u	HB	LB	OK	3.90033	0	inf	5e-05	0.0067776	yes
TCONS_00028598	XLOC_026529	-	chr2:103630036-103630309	u	HB	LB	OK	5.73755	0	inf	0.0007	0.0236545	yes
TCONS_00028671	XLOC_026595	-	chr2:110126629-110126942	u	HB	LB	OK	4.36273	0	inf	0.00045	0.02032	yes
TCONS_00028738	XLOC_026657	-	chr2:115292022-115292343	u	HB	LB	OK	4.62936	0	inf	0.00055	0.0208892	yes
TCONS_00028764	XLOC_026681	-	chr2:118034877-118035137	u	HB	LB	OK	6.95126	0	inf	0.0006	0.0223386	yes
TCONS_00028863	XLOC_026778	-	chr2:129002961-129003216	u	HB	LB	OK	5.19754	0	inf	0.00055	0.0208892	yes
TCONS_00029279	XLOC_027166	-	chr2:168322957-168323211	u	HB	LB	OK	5.218	0	inf	0.00055	0.0208892	yes
TCONS_00029295	XLOC_027181	-	chr2:169443478-169443681	u	HB	LB	OK	6.92462	0	inf	0.0005	0.0208892	yes
TCONS_00029304	XLOC_027190	-	chr2:170091742-170091950	u	HB	LB	OK	16.2196	0	inf	5e-05	0.0067776	yes
TCONS_00029491	XLOC_027366	GRMZM2G127717	chr2:181763717-181763931	i	HB	LB	OK	6.19333	0	inf	0.00055	0.0208892	yes
TCONS_00029514	XLOC_027388	-	chr2:183793734-183794068	u	HB	LB	OK	3.84794	0	inf	0.00025	0.015322	yes
TCONS_00029698	XLOC_027562	-	chr2:194501728-194502100	u	HB	LB	OK	3.45487	0	inf	0.00025	0.015322	yes
TCONS_00029956	XLOC_027792	-	chr2:207115935-207116169	u	HB	LB	OK	10.1265	0	inf	0.0001	0.0112042	yes
TCONS_00030256	XLOC_028072	-	chr2:222510338-222510562	u	HB	LB	OK	6.09614	0	inf	0.00045	0.02032	yes
TCONS_00030267	XLOC_028082	-	chr2:223285978-223286311	u	HB	LB	OK	4.82436	0	inf	0.0004	0.0201566	yes
TCONS_00030995	XLOC_028724	-	chr3:23034563-23034778	u	HB	LB	OK	9.527	0	inf	5e-05	0.0067776	yes
TCONS_00031285	XLOC_028996	-	chr3:46422408-46422684	u	HB	LB	OK	7.13036	0	inf	5e-05	0.0067776	yes
TCONS_00031439	XLOC_029145	-	chr3:59898491-59898846	u	HB	LB	OK	4.18598	0	inf	0.00055	0.0208892	yes
TCONS_00031488	XLOC_029191	-	chr3:64159378-64159601	u	HB	LB	OK	5.76327	0	inf	0.00025	0.015322	yes
TCONS_00031572	XLOC_029270	-	chr3:71472125-71472404	u	HB	LB	OK	4.60649	0	inf	0.00025	0.015322	yes
TCONS_00031586	XLOC_029283	-	chr3:72498610-72498828	u	HB	LB	OK	7.18509	0	inf	0.0007	0.0236545	yes
TCONS_00031646	XLOC_029343	-	chr3:79510988-79511242	u	HB	LB	OK	5.05988	0	inf	0.00025	0.015322	yes
TCONS_00031701	XLOC_029395	-	chr3:85086515-85086772	u	HB	LB	OK	10.3142	0	inf	5e-05	0.0067776	yes
TCONS_00031746	XLOC_029440	-	chr3:90522350-90522618	u	HB	LB	OK	5.69473	0	inf	0.0009	0.0289012	yes
TCONS_00031752	XLOC_029446	-	chr3:90993140-90993390	u	HB	LB	OK	6.5867	0	inf	0.00035	0.0188703	yes
TCONS_00031853	XLOC_029542	-	chr3:102983215-102983474	u	HB	LB	OK	5.73755	0	inf	0.00055	0.0208892	yes
TCONS_00031896	XLOC_029584	-	chr3:109067130-109067363	u	HB	LB	OK	9.13575	0	inf	0.0002	0.014428	yes
TCONS_00031913	XLOC_029601	-	chr3:110744089-110744426	u	HB	LB	OK	4.88628	0	inf	0.00035	0.0188703	yes
TCONS_00031925	XLOC_029610	-	chr3:111957685-111957894	u	HB	LB	OK	6.14933	0	inf	0.00025	0.015322	yes
TCONS_00031947	XLOC_029632	-	chr3:114054074-114054400	u	HB	LB	OK	6.03674	0	inf	5e-05	0.0067776	yes
TCONS_00032038	XLOC_029721	-	chr3:123504779-123505010	u	HB	LB	OK	11.4751	0	inf	5e-05	0.0067776	yes
TCONS_00032055	XLOC_029735	-	chr3:124959575-124959894	u	HB	LB	OK	4.78429	0	inf	0.0009	0.0289012	yes
TCONS_00032406	XLOC_030059	-	chr3:149786628-149786873	u	HB	LB	OK	5.90148	0	inf	0.00135	0.0407083	yes
TCONS_00032640	XLOC_030274	-	chr3:165589277-165589548	u	HB	LB	OK	6.6691	0	inf	0.0006	0.0223386	yes
TCONS_00032702	XLOC_030333	-	chr3:169162078-169162319	u	HB	LB	OK	10.9989	0	inf	5e-05	0.0067776	yes
TCONS_00032745	XLOC_030369	-	chr3:171217144-171217348	u	HB	LB	OK	8.85945	0	inf	0.0006	0.0223386	yes
TCONS_00032780	XLOC_030399	-	chr3:173446175-173446396	u	HB	LB	OK	6.36063	0	inf	0.0005	0.0208892	yes
TCONS_00032783	XLOC_030402	-	chr3:173565394-173565616	u	HB	LB	OK	8.14111	0	inf	0.0006	0.0223386	yes
TCONS_00032860	XLOC_030467	-	chr3:177853235-177853490	u	HB	LB	OK	10.3951	0	inf	5e-05	0.0067776	yes
TCONS_00032995	XLOC_030588	-	chr3:185569531-185569745	u	HB	LB	OK	6.94404	0	inf	0.00055	0.0208892	yes
TCONS_00033004	XLOC_030593	-	chr3:186039726-186039982	u	HB	LB	OK	5.17724	0	inf	0.00055	0.0208892	yes
TCONS_00033203	XLOC_030764	-	chr3:194956832-194957064	u	HB	LB	OK	6.40528	0	inf	0.00055	0.0208892	yes
TCONS_00033255	XLOC_030809	-	chr3:197956331-197956615	u	HB	LB	OK	5.93957	0	inf	0.00035	0.0188703	yes
TCONS_00033592	XLOC_031111	-	chr3:213641391-213641602	u	HB	LB	OK	6.09104	0	inf	0.00025	0.015322	yes
TCONS_00033619	XLOC_031136	-	chr3:215555622-215557484	u	HB	LB	OK	26.8974	1.00005	-4.74932	0.00045	0.02032	yes
TCONS_00033834	XLOC_031321	GRMZM2G339540	chr3:224252825-224253075	i	HB	LB	OK	5.14084	0	inf	0.00025	0.015322	yes
TCONS_00034074	XLOC_031536	-	chr3:3433479-3433734	u	HB	LB	OK	7.24506	0	inf	0.0007	0.0236545	yes
TCONS_00034211	XLOC_031659	-	chr3:10124521-10124797	u	HB	LB	OK	5.23863	0	inf	0.00135	0.0407083	yes
TCONS_00034327	XLOC_031763	-	chr3:17774385-17774602	u	HB	LB	OK	18.6933	0	inf	5e-05	0.0067776	yes
TCONS_00034391	XLOC_031818	-	chr3:22950313-22950644	u	HB	LB	OK	4.12549	0	inf	0.00045	0.02032	yes
TCONS_00034450	XLOC_031875	-	chr3:28305101-28305370	u	HB	LB	OK	6.12147	0	inf	0.00035	0.0188703	yes
TCONS_00034526	XLOC_031943	-	chr3:34151975-34152298	u	HB	LB	OK	4.22767	0	inf	0.00045	0.02032	yes
TCONS_00034712	XLOC_032119	-	chr3:47755876-47756248	u	HB	LB	OK	7.46888	0	inf	0.0002	0.014428	yes
TCONS_00034719	XLOC_032126	-	chr3:48489742-48489987	u	HB	LB	OK	6.06541	0	inf	0.00055	0.0208892	yes
TCONS_00034755	XLOC_032160	-	chr3:50668673-50668970	u	HB	LB	OK	4.86822	0	inf	0.00135	0.0407083	yes
TCONS_00034812	XLOC_032214	-	chr3:54860576-54860826	u	HB	LB	OK	12.6915	0	inf	5e-05	0.0067776	yes
TCONS_00034964	XLOC_032359	-	chr3:68233418-68233631	u	HB	LB	OK	6.41097	0	inf	0.00045	0.02032	yes
TCONS_00035076	XLOC_032469	-	chr3:80796241-80796501	u	HB	LB	OK	5.25206	0	inf	0.00045	0.02032	yes
TCONS_00035116	XLOC_032508	-	chr3:85747957-85748439	u	HB	LB	OK	2.83306	0	inf	0.00045	0.02032	yes
TCONS_00035473	XLOC_032844	-	chr3:126375204-126375434	u	HB	LB	OK	5.58787	0	inf	0.00025	0.015322	yes
TCONS_00035481	XLOC_032852	-	chr3:126850264-126850553	u	HB	LB	OK	5.83681	0	inf	0.00035	0.0188703	yes
TCONS_00035523	XLOC_032893	-	chr3:129509629-129509996	u	HB	LB	OK	3.50194	0	inf	0.00025	0.015322	yes
TCONS_00035601	XLOC_032967	-	chr3:135103585-135103799	u	HB	LB	OK	6.38101	0	inf	0.00045	0.02032	yes
TCONS_00035828	XLOC_033174	-	chr3:149546054-149546275	u	HB	LB	OK	8.54141	0	inf	5e-05	0.0067776	yes
TCONS_00036015	XLOC_033350	-	chr3:162967903-162968391	u	HB	LB	OK	3.78584	0	inf	0.0007	0.0236545	yes
TCONS_00036161	XLOC_033477	-	chr3:173304007-173304215	u	HB	LB	OK	6.1789	0	inf	0.00025	0.015322	yes
TCONS_00036232	XLOC_033538	-	chr3:176601145-176601408	u	HB	LB	OK	4.88673	0	inf	0.00025	0.015322	yes
TCONS_00036457	XLOC_033743	-	chr3:187707367-187707825	u	HB	LB	OK	3.24459	0	inf	0.00055	0.0208892	yes
TCONS_00036482	XLOC_033767	-	chr3:188613712-188613986	u	HB	LB	OK	5.13029	0	inf	0.0005	0.0208892	yes
TCONS_00036830	XLOC_034082	-	chr3:205880255-205880668	u	HB	LB	OK	5.73755	0	inf	0.0001	0.0112042	yes
TCONS_00037113	XLOC_034337	-	chr3:219682494-219682739	u	HB	LB	OK	6.06541	0	inf	0.00055	0.0208892	yes
TCONS_00037580	XLOC_034758	-	chr4:9298646-9298909	u	HB	LB	OK	5.65028	0	inf	0.00055	0.0208892	yes
TCONS_00037636	XLOC_034807	-	chr4:13895669-13895935	u	HB	LB	OK	6.64347	0	inf	0.00025	0.015322	yes
TCONS_00037904	XLOC_035053	-	chr4:33156337-33156562	u	HB	LB	OK	6.24755	0	inf	0.0005	0.0208892	yes
TCONS_00038047	XLOC_035178	-	chr4:42093219-42093467	u	HB	LB	OK	5.50619	0	inf	0.00045	0.02032	yes
TCONS_00038092	XLOC_035220	-	chr4:45990188-45990425	u	HB	LB	OK	7.28693	0	inf	0.0004	0.0201566	yes
TCONS_00038122	XLOC_035249	-	chr4:47745720-47745949	u	HB	LB	OK	6.48919	0	inf	0.00055	0.0208892	yes
TCONS_00038170	XLOC_035291	-	chr4:52780427-52781004	u	HB	LB	OK	9.32724	0	inf	5e-05	0.0067776	yes
TCONS_00038199	XLOC_035319	-	chr4:55952719-55952948	u	HB	LB	OK	9.29533	0	inf	0.0002	0.014428	yes
TCONS_00038326	XLOC_035438	-	chr4:68251186-68251407	u	HB	LB	OK	6.90582	0	inf	0.0009	0.0289012	yes
TCONS_00038398	XLOC_035506	-	chr4:74446194-74446403	u	HB	LB	OK	8.45533	0	inf	0.00025	0.015322	yes
TCONS_00038582	XLOC_035681	-	chr4:90401319-90401549	u	HB	LB	OK	7.15946	0	inf	0.00035	0.0188703	yes
TCONS_00038782	XLOC_035879	-	chr4:111842510-111842908	u	HB	LB	OK	4.94467	0	inf	5e-05	0.0067776	yes
TCONS_00038842	XLOC_035935	-	chr4:118924189-118924410	u	HB	LB	OK	11.2674	0	inf	5e-05	0.0067776	yes
TCONS_00038867	XLOC_035959	-	chr4:121004120-121004416	u	HB	LB	OK	4.34193	0	inf	0.00025	0.015322	yes
TCONS_00038884	XLOC_035975	-	chr4:123291279-123291481	u	HB	LB	OK	6.56125	0	inf	0.00055	0.0208892	yes
TCONS_00038935	XLOC_036022	-	chr4:127857570-127858187	u	HB	LB	OK	3.0594	0	inf	5e-05	0.0067776	yes
TCONS_00038948	XLOC_036035	GRMZM2G007488	chr4:129396687-129396896	i	HB	LB	OK	9.224	0	inf	5e-05	0.0067776	yes
TCONS_00039190	XLOC_036257	-	chr4:152089623-152090132	u	HB	LB	OK	2.52497	0	inf	0.00025	0.015322	yes
TCONS_00039311	XLOC_036371	-	chr4:160044079-160044397	u	HB	LB	OK	6.56751	0	inf	5e-05	0.0067776	yes
TCONS_00039399	XLOC_036453	-	chr4:166540755-166540963	u	HB	LB	OK	6.1789	0	inf	0.00025	0.015322	yes
TCONS_00040126	XLOC_037100	-	chr4:210861370-210861776	u	HB	LB	OK	4.15477	0	inf	0.00035	0.0188703	yes
TCONS_00040158	XLOC_037131	-	chr4:213618893-213619157	u	HB	LB	OK	5.17248	0	inf	0.00045	0.02032	yes
TCONS_00040638	XLOC_037571	-	chr4:240541786-240542104	u	HB	LB	OK	4.67303	0	inf	0.00055	0.0208892	yes
TCONS_00040870	XLOC_037781	-	chr4:11845048-11845266	u	HB	LB	OK	6.63239	0	inf	0.00135	0.0407083	yes
TCONS_00040936	XLOC_037839	-	chr4:16930345-16930578	u	HB	LB	OK	9.82524	0	inf	5e-05	0.0067776	yes
TCONS_00041746	XLOC_038594	-	chr4:79319738-79319974	u	HB	LB	OK	12.9338	0	inf	5e-05	0.0067776	yes
TCONS_00041825	XLOC_038667	-	chr4:84386412-84386644	u	HB	LB	OK	8.65578	0	inf	5e-05	0.0067776	yes
TCONS_00041829	XLOC_038671	-	chr4:84579732-84579939	u	HB	LB	OK	8.73105	0	inf	0.0006	0.0223386	yes
TCONS_00041984	XLOC_038821	-	chr4:99593482-99593753	u	HB	LB	OK	5.33528	0	inf	0.00135	0.0407083	yes
TCONS_00042360	XLOC_039180	-	chr4:137051225-137051742	u	HB	LB	OK	2.95201	0	inf	0.0009	0.0289012	yes
TCONS_00042409	XLOC_039228	-	chr4:141938615-141938829	u	HB	LB	OK	7.69475	0	inf	0.00035	0.0188703	yes
TCONS_00042411	XLOC_039230	-	chr4:141984903-141985241	u	HB	LB	OK	6.1789	0	inf	5e-05	0.0067776	yes
TCONS_00042454	XLOC_039270	-	chr4:144706386-144706673	u	HB	LB	OK	6.01743	0	inf	0.0004	0.0201566	yes
TCONS_00042588	XLOC_039395	-	chr4:155690884-155691152	u	HB	LB	OK	8.24237	0	inf	0.0001	0.0112042	yes
TCONS_00042686	XLOC_039477	-	chr4:161050063-161050320	u	HB	LB	OK	5.62592	0	inf	0.00135	0.0407083	yes
TCONS_00042759	XLOC_039540	-	chr4:166443357-166443607	u	HB	LB	OK	12.3701	0	inf	5e-05	0.0067776	yes
TCONS_00042928	XLOC_039683	-	chr4:177022662-177022885	u	HB	LB	OK	8.46481	0	inf	5e-05	0.0067776	yes
TCONS_00043152	XLOC_039890	-	chr4:188728926-188729186	u	HB	LB	OK	5.09759	0	inf	0.00055	0.0208892	yes
TCONS_00043579	XLOC_040280	-	chr4:218115136-218115390	u	HB	LB	OK	10.1198	0	inf	5e-05	0.0067776	yes
TCONS_00043798	XLOC_040477	-	chr4:233327914-233328149	u	HB	LB	OK	12.1343	0	inf	5e-05	0.0067776	yes
TCONS_00044306	XLOC_040905	-	chr5:5637735-5637960	u	HB	LB	OK	7.14006	0	inf	0.0004	0.0201566	yes
TCONS_00044689	XLOC_041252	-	chr5:19961283-19961506	u	HB	LB	OK	5.76327	0	inf	0.00025	0.015322	yes
TCONS_00044880	XLOC_041425	-	chr5:32985515-32985797	u	HB	LB	OK	6.83623	0	inf	5e-05	0.0067776	yes
TCONS_00045013	XLOC_041546	-	chr5:41893182-41893386	u	HB	LB	OK	6.89068	0	inf	0.0005	0.0208892	yes
TCONS_00045040	XLOC_041567	-	chr5:43915397-43915666	u	HB	LB	OK	4.92704	0	inf	0.00055	0.0208892	yes
TCONS_00045082	XLOC_041607	-	chr5:47844359-47844818	u	HB	LB	OK	3.41253	0	inf	0.0007	0.0236545	yes
TCONS_00045186	XLOC_041706	-	chr5:55614914-55615171	u	HB	LB	OK	13.2834	0	inf	5e-05	0.0067776	yes
TCONS_00045390	XLOC_041890	-	chr5:66283279-66283483	u	HB	LB	OK	7.08756	0	inf	0.00135	0.0407083	yes
TCONS_00045482	XLOC_041972	-	chr5:73132805-73133082	u	HB	LB	OK	9.42449	0	inf	5e-05	0.0067776	yes
TCONS_00045580	XLOC_042064	GRMZM2G097275	chr5:77976666-77976953	i	HB	LB	OK	4.47808	0	inf	0.00025	0.015322	yes
TCONS_00045673	XLOC_042146	-	chr5:84612036-84612389	u	HB	LB	OK	3.98215	0	inf	0.0005	0.0208892	yes
TCONS_00045768	XLOC_042236	-	chr5:93112034-93112588	u	HB	LB	OK	2.53736	0	inf	0.0005	0.0208892	yes
TCONS_00045802	XLOC_042270	-	chr5:96801305-96801568	u	HB	LB	OK	8.09365	0	inf	0.0002	0.014428	yes
TCONS_00045829	XLOC_042297	-	chr5:99255782-99256078	u	HB	LB	OK	4.88467	0	inf	0.00135	0.0407083	yes
TCONS_00045896	XLOC_042361	-	chr5:107533978-107534329	u	HB	LB	OK	4.46254	0	inf	0.0007	0.0236545	yes
TCONS_00045926	XLOC_042390	-	chr5:111484158-111484415	u	HB	LB	OK	6.56357	0	inf	0.00035	0.0188703	yes
TCONS_00045938	XLOC_042402	-	chr5:112640594-112640839	u	HB	LB	OK	5.57362	0	inf	0.00045	0.02032	yes
TCONS_00046055	XLOC_042515	-	chr5:121460551-121460782	u	HB	LB	OK	9.91031	0	inf	5e-05	0.0067776	yes
TCONS_00046131	XLOC_042583	-	chr5:130254834-130255237	u	HB	LB	OK	4.1857	0	inf	0.00035	0.0188703	yes
TCONS_00046267	XLOC_042711	-	chr5:143496491-143496736	u	HB	LB	OK	6.22934	0	inf	0.0009	0.0289012	yes
TCONS_00046359	XLOC_042800	-	chr5:153211526-153212280	u	HB	LB	OK	3.94171	0	inf	5e-05	0.0067776	yes
TCONS_00046390	XLOC_042825	-	chr5:156215616-156215868	u	HB	LB	OK	5.57817	0	inf	0.0005	0.0208892	yes
TCONS_00046662	XLOC_043079	-	chr5:174415765-174415986	u	HB	LB	OK	6.72409	0	inf	0.00055	0.0208892	yes
TCONS_00046729	XLOC_043133	-	chr5:177513781-177514094	u	HB	LB	OK	4.49105	0	inf	0.0005	0.0208892	yes
TCONS_00046813	XLOC_043209	-	chr5:181866083-181866529	u	HB	LB	OK	3.60205	0	inf	0.0004	0.0201566	yes
TCONS_00046871	XLOC_043262	-	chr5:185150587-185150845	u	HB	LB	OK	4.98144	0	inf	0.00025	0.015322	yes
TCONS_00047057	XLOC_043425	-	chr5:195962281-195962534	u	HB	LB	OK	5.07988	0	inf	0.00025	0.015322	yes
TCONS_00048036	XLOC_044302	-	chr5:13554415-13554619	u	HB	LB	OK	13.5845	0	inf	5e-05	0.0067776	yes
TCONS_00048352	XLOC_044586	-	chr5:32014776-32015011	u	HB	LB	OK	5.63989	0	inf	0.00055	0.0208892	yes
TCONS_00048380	XLOC_044609	-	chr5:33462182-33462421	u	HB	LB	OK	15.1241	0	inf	5e-05	0.0067776	yes
TCONS_00048435	XLOC_044660	-	chr5:37024127-37024394	u	HB	LB	OK	5.26479	0	inf	0.0005	0.0208892	yes
TCONS_00048603	XLOC_044807	-	chr5:49255105-49255338	u	HB	LB	OK	6.20541	0	inf	0.00135	0.0407083	yes
TCONS_00048653	XLOC_044851	-	chr5:52793054-52793319	u	HB	LB	OK	10.4575	0	inf	5e-05	0.0067776	yes
TCONS_00048705	XLOC_044900	-	chr5:56565448-56565665	u	HB	LB	OK	6.47787	0	inf	0.0005	0.0208892	yes
TCONS_00048808	XLOC_044987	-	chr5:61768441-61768670	u	HB	LB	OK	6.13842	0	inf	0.0005	0.0208892	yes
TCONS_00048993	XLOC_045152	-	chr5:73955031-73955366	u	HB	LB	OK	5.75467	0	inf	5e-05	0.0067776	yes
TCONS_00049226	XLOC_045362	-	chr5:90090091-90090513	u	HB	LB	OK	3.90208	0	inf	0.00035	0.0188703	yes
TCONS_00049359	XLOC_045488	-	chr5:104659756-104660144	u	HB	LB	OK	3.62293	0	inf	0.0005	0.0208892	yes
TCONS_00049409	XLOC_045538	-	chr5:110306835-110307097	u	HB	LB	OK	7.66466	0	inf	5e-05	0.0067776	yes
TCONS_00049560	XLOC_045681	-	chr5:127131280-127131623	u	HB	LB	OK	5.85464	0	inf	5e-05	0.0067776	yes
TCONS_00049725	XLOC_045842	-	chr5:144930404-144930672	u	HB	LB	OK	5.84459	0	inf	0.0007	0.0236545	yes
TCONS_00049740	XLOC_045856	-	chr5:146118350-146118587	u	HB	LB	OK	5.42283	0	inf	0.00025	0.015322	yes
TCONS_00049803	XLOC_045915	-	chr5:151929422-151929627	u	HB	LB	OK	8.22848	0	inf	0.00035	0.0188703	yes
TCONS_00049816	XLOC_045924	-	chr5:152779388-152779635	u	HB	LB	OK	7.15451	0	inf	0.00025	0.015322	yes
TCONS_00049925	XLOC_046026	-	chr5:161590905-161591110	u	HB	LB	OK	7.2489	0	inf	0.00055	0.0208892	yes
TCONS_00049933	XLOC_046034	-	chr5:162289439-162289881	u	HB	LB	OK	3.08945	0	inf	0.00045	0.02032	yes
TCONS_00050347	XLOC_046402	-	chr5:185267801-185268002	u	HB	LB	OK	14.3867	0	inf	5e-05	0.0067776	yes
TCONS_00050445	XLOC_046494	-	chr5:190676050-190676438	u	HB	LB	OK	5.38265	0	inf	5e-05	0.0067776	yes
TCONS_00050452	XLOC_046500	-	chr5:190988011-190988245	u	HB	LB	OK	6.35053	0	inf	0.00055	0.0208892	yes
TCONS_00050828	XLOC_046839	-	chr5:208834629-208834908	u	HB	LB	OK	5.32625	0	inf	0.00055	0.0208892	yes
TCONS_00050934	XLOC_046935	-	chr5:212642264-212642479	u	HB	LB	OK	25.9657	0	inf	5e-05	0.0067776	yes
TCONS_00051444	XLOC_047405	-	chr6:25849150-25849533	u	HB	LB	OK	4.29941	0	inf	0.00035	0.0188703	yes
TCONS_00051446	XLOC_047407	-	chr6:26218711-26218918	u	HB	LB	OK	6.79082	0	inf	0.0005	0.0208892	yes
TCONS_00051576	XLOC_047520	-	chr6:37401984-37402279	u	HB	LB	OK	6.80726	0	inf	5e-05	0.0067776	yes
TCONS_00051592	XLOC_047535	-	chr6:39385499-39386070	u	HB	LB	OK	2.46182	0	inf	0.0005	0.0208892	yes
TCONS_00052019	XLOC_047926	-	chr6:77428955-77429190	u	HB	LB	OK	22.3886	0	inf	5e-05	0.0067776	yes
TCONS_00052121	XLOC_048015	-	chr6:84360521-84360921	u	HB	LB	OK	4.91995	0	inf	5e-05	0.0067776	yes
TCONS_00052749	XLOC_048589	-	chr6:123400606-123401007	u	HB	LB	OK	3.30517	0	inf	0.00055	0.0208892	yes
TCONS_00052787	XLOC_048620	-	chr6:125121594-125121840	u	HB	LB	OK	5.3877	0	inf	0.00055	0.0208892	yes
TCONS_00053866	XLOC_049594	-	chr6:7141797-7142154	u	HB	LB	OK	5.62505	0	inf	5e-05	0.0067776	yes
TCONS_00053869	XLOC_049597	-	chr6:7214194-7214442	u	HB	LB	OK	7.6115	0	inf	5e-05	0.0067776	yes
TCONS_00053935	XLOC_049659	-	chr6:14036372-14036589	u	HB	LB	OK	6.66296	0	inf	0.00135	0.0407083	yes
TCONS_00054042	XLOC_049760	-	chr6:24847464-24847701	u	HB	LB	OK	8.8121	0	inf	5e-05	0.0067776	yes
TCONS_00054045	XLOC_049763	-	chr6:25244467-25244683	u	HB	LB	OK	7.06568	0	inf	0.0009	0.0289012	yes
TCONS_00054167	XLOC_049869	-	chr6:34523516-34523746	u	HB	LB	OK	7.85794	0	inf	0.0006	0.0223386	yes
TCONS_00054254	XLOC_049953	GRMZM2G402309	chr6:41691907-41692116	i	HB	LB	OK	6.3415	0	inf	0.00055	0.0208892	yes
TCONS_00054312	XLOC_050007	-	chr6:48065871-48066281	u	HB	LB	OK	3.52649	0	inf	0.00135	0.0407083	yes
TCONS_00054655	XLOC_050338	-	chr6:77935550-77935808	u	HB	LB	OK	5.75978	0	inf	0.00055	0.0208892	yes
TCONS_00054833	XLOC_050501	-	chr6:90258267-90258511	u	HB	LB	OK	7.24248	0	inf	0.00025	0.015322	yes
TCONS_00055059	XLOC_050704	-	chr6:104808026-104808477	u	HB	LB	OK	8.63812	0	inf	5e-05	0.0067776	yes
TCONS_00055172	XLOC_050803	-	chr6:110072561-110072790	u	HB	LB	OK	9.99686	0	inf	5e-05	0.0067776	yes
TCONS_00055204	XLOC_050834	-	chr6:112500945-112501203	u	HB	LB	OK	9.8072	0	inf	5e-05	0.0067776	yes
TCONS_00055227	XLOC_050852	-	chr6:114254436-114254727	u	HB	LB	OK	5.65868	0	inf	0.00035	0.0188703	yes
TCONS_00055328	XLOC_050943	-	chr6:121207606-121207853	u	HB	LB	OK	5.20328	0	inf	0.00025	0.015322	yes
TCONS_00055361	XLOC_050974	-	chr6:123154915-123155150	u	HB	LB	OK	14.1852	0	inf	5e-05	0.0067776	yes
TCONS_00056020	XLOC_051564	-	chr6:157150023-157150261	u	HB	LB	OK	11.9813	0	inf	5e-05	0.0067776	yes
TCONS_00056633	XLOC_052115	-	chr7:12981290-12981506	u	HB	LB	OK	14.5032	0	inf	5e-05	0.0067776	yes
TCONS_00056822	XLOC_052295	-	chr7:26093381-26093598	u	HB	LB	OK	7.03312	0	inf	0.0009	0.0289012	yes
TCONS_00056887	XLOC_052355	-	chr7:31477338-31477551	u	HB	LB	OK	9.05078	0	inf	5e-05	0.0067776	yes
TCONS_00056951	XLOC_052416	-	chr7:36431608-36431813	u	HB	LB	OK	9.40398	0	inf	5e-05	0.0067776	yes
TCONS_00056967	XLOC_052432	-	chr7:37772590-37772853	u	HB	LB	OK	6.71926	0	inf	0.00025	0.015322	yes
TCONS_00057081	XLOC_052536	-	chr7:47809432-47809728	u	HB	LB	OK	8.81954	0	inf	5e-05	0.0067776	yes
TCONS_00057143	XLOC_052593	-	chr7:52036766-52037009	u	HB	LB	OK	5.78477	0	inf	0.0005	0.0208892	yes
TCONS_00057237	XLOC_052687	-	chr7:63201766-63202002	u	HB	LB	OK	9.01962	0	inf	0.0002	0.014428	yes
TCONS_00057262	XLOC_052712	-	chr7:66869651-66869853	u	HB	LB	OK	6.56125	0	inf	0.00055	0.0208892	yes
TCONS_00057364	XLOC_052812	-	chr7:77574620-77574918	u	HB	LB	OK	4.85188	0	inf	0.00135	0.0407083	yes
TCONS_00057403	XLOC_052849	-	chr7:81341816-81342017	u	HB	LB	OK	7.9926	0	inf	0.0004	0.0201566	yes
TCONS_00057473	XLOC_052909	-	chr7:86117973-86118439	u	HB	LB	OK	10.0838	0	inf	5e-05	0.0067776	yes
TCONS_00057601	XLOC_053026	GRMZM2G006943	chr7:97916909-97917117	i	HB	LB	OK	6.95126	0	inf	0.00135	0.0407083	yes
TCONS_00057981	XLOC_053380	-	chr7:128072002-128072341	u	HB	LB	OK	5.68677	0	inf	5e-05	0.0067776	yes
TCONS_00058284	XLOC_053650	-	chr7:144601572-144601929	u	HB	LB	OK	4.27503	0	inf	0.0009	0.0289012	yes
TCONS_00058627	XLOC_053947	-	chr7:161608199-161608532	u	HB	LB	OK	7.9602	0	inf	5e-05	0.0067776	yes
TCONS_00059000	XLOC_054268	-	chr7:176060792-176061041	u	HB	LB	OK	5.48408	0	inf	0.00045	0.02032	yes
TCONS_00059125	XLOC_054379	-	chr7:5182120-5182359	u	HB	LB	OK	13.9478	0	inf	5e-05	0.0067776	yes
TCONS_00059216	XLOC_054465	-	chr7:10662102-10662337	u	HB	LB	OK	5.46898	0	inf	0.00025	0.015322	yes
TCONS_00059379	XLOC_054617	-	chr7:21964146-21964353	u	HB	LB	OK	6.59679	0	inf	0.00045	0.02032	yes
TCONS_00059462	XLOC_054697	-	chr7:28559371-28559593	u	HB	LB	OK	5.78924	0	inf	0.00025	0.015322	yes
TCONS_00059671	XLOC_054896	-	chr7:47852808-47853029	u	HB	LB	OK	8.90488	0	inf	5e-05	0.0067776	yes
TCONS_00059814	XLOC_055032	-	chr7:63425861-63426108	u	HB	LB	OK	5.69109	0	inf	0.0005	0.0208892	yes
TCONS_00059826	XLOC_055044	-	chr7:65875362-65875651	u	HB	LB	OK	4.44709	0	inf	0.00025	0.015322	yes
TCONS_00059847	XLOC_055064	-	chr7:69509078-69509285	u	HB	LB	OK	7.76093	0	inf	0.0004	0.0201566	yes
TCONS_00060084	XLOC_055293	GRMZM5G898887	chr7:95140379-95140643	i	HB	LB	OK	5.32462	0	inf	0.0005	0.0208892	yes
TCONS_00060089	XLOC_055298	-	chr7:95480830-95481071	u	HB	LB	OK	5.99943	0	inf	0.00135	0.0407083	yes
TCONS_00060095	XLOC_055304	-	chr7:95731310-95731742	u	HB	LB	OK	3.25393	0	inf	0.0005	0.0208892	yes
TCONS_00060109	XLOC_055316	-	chr7:96538472-96538716	u	HB	LB	OK	7.24248	0	inf	0.00025	0.015322	yes
TCONS_00060129	XLOC_055335	-	chr7:98380071-98380859	u	HB	LB	OK	12.8949	75.7362	2.55418	0.0003	0.017882	yes
TCONS_00060132	XLOC_055338	-	chr7:98574222-98574432	u	HB	LB	OK	6.12005	0	inf	0.00025	0.015322	yes
TCONS_00060274	XLOC_055464	-	chr7:111859963-111860170	u	HB	LB	OK	8.53702	0	inf	0.00025	0.015322	yes
TCONS_00060279	XLOC_055469	-	chr7:112821605-112821935	u	HB	LB	OK	9.85815	0	inf	5e-05	0.0067776	yes
TCONS_00060351	XLOC_055539	-	chr7:116771535-116771804	u	HB	LB	OK	7.91312	0	inf	0.0002	0.014428	yes
TCONS_00060412	XLOC_055596	-	chr7:121329160-121329390	u	HB	LB	OK	6.11173	0	inf	0.0005	0.0208892	yes
TCONS_00060432	XLOC_055616	-	chr7:122522360-122522565	u	HB	LB	OK	7.44482	0	inf	0.0009	0.0289012	yes
TCONS_00060486	XLOC_055667	-	chr7:127103347-127103756	u	HB	LB	OK	3.43692	0	inf	0.0005	0.0208892	yes
TCONS_00061250	XLOC_056356	-	chr7:167116649-167116917	u	HB	LB	OK	6.89362	0	inf	0.0007	0.0236545	yes
TCONS_00061302	XLOC_056398	-	chr7:169205705-169206092	u	HB	LB	OK	3.32096	0	inf	0.00025	0.015322	yes
TCONS_00062104	XLOC_057112	-	chr8:41694651-41694934	u	HB	LB	OK	6.10248	0	inf	0.0004	0.0201566	yes
TCONS_00062415	XLOC_057410	-	chr8:73931604-73931846	u	HB	LB	OK	10.7875	0	inf	5e-05	0.0067776	yes
TCONS_00062433	XLOC_057426	-	chr8:75313027-75313236	u	HB	LB	OK	9.99266	0	inf	5e-05	0.0067776	yes
TCONS_00062505	XLOC_057495	-	chr8:80008616-80008837	u	HB	LB	OK	9.63181	0	inf	0.0002	0.014428	yes
TCONS_00062576	XLOC_057562	-	chr8:86092022-86092251	u	HB	LB	OK	13.3291	0	inf	5e-05	0.0067776	yes
TCONS_00062760	XLOC_057737	-	chr8:101179500-101179764	u	HB	LB	OK	5.47675	0	inf	0.00135	0.0407083	yes
TCONS_00063085	XLOC_058041	-	chr8:125664117-125664409	u	HB	LB	OK	4.81404	0	inf	0.0005	0.0208892	yes
TCONS_00063144	XLOC_058092	-	chr8:129338154-129338378	u	HB	LB	OK	11.8337	0	inf	5e-05	0.0067776	yes
TCONS_00063157	XLOC_058104	-	chr8:130257482-130257720	u	HB	LB	OK	11.4751	0	inf	5e-05	0.0067776	yes
TCONS_00063250	XLOC_058182	-	chr8:134839697-134839947	u	HB	LB	OK	9.96038	0	inf	5e-05	0.0067776	yes
TCONS_00063489	XLOC_058385	-	chr8:146598942-146600742	u	HB	LB	OK	106.81	5.4417	-4.29485	5e-05	0.0067776	yes
TCONS_00064058	XLOC_058898	-	chr8:170591826-170592166	u	HB	LB	OK	4.48879	0	inf	0.0009	0.0289012	yes
TCONS_00064214	XLOC_059027	-	chr8:175318964-175319283	u	HB	LB	OK	6.29511	0	inf	5e-05	0.0067776	yes
TCONS_00064332	XLOC_059141	-	chr8:7662197-7662485	u	HB	LB	OK	4.46254	0	inf	0.00025	0.015322	yes
TCONS_00064402	XLOC_059203	-	chr8:10438025-10438290	u	HB	LB	OK	10.609	0	inf	5e-05	0.0067776	yes
TCONS_00064421	XLOC_059221	-	chr8:11107782-11108054	u	HB	LB	OK	4.72504	0	inf	0.00025	0.015322	yes
TCONS_00064457	XLOC_059255	-	chr8:13218012-13218225	u	HB	LB	OK	6.41097	0	inf	0.00045	0.02032	yes
TCONS_00064655	XLOC_059430	-	chr8:25528266-25528501	u	HB	LB	OK	11.7925	0	inf	5e-05	0.0067776	yes
TCONS_00064724	XLOC_059489	-	chr8:30626481-30626692	u	HB	LB	OK	7.04277	0	inf	0.00055	0.0208892	yes
TCONS_00064802	XLOC_059565	-	chr8:36770620-36770885	u	HB	LB	OK	12.8824	0	inf	5e-05	0.0067776	yes
TCONS_00064822	XLOC_059585	-	chr8:38977274-38977728	u	HB	LB	OK	2.83086	0	inf	0.00025	0.015322	yes
TCONS_00064875	XLOC_059633	-	chr8:43198901-43199113	u	HB	LB	OK	15.7241	0	inf	5e-05	0.0067776	yes
TCONS_00064894	XLOC_059652	-	chr8:45445854-45446204	u	HB	LB	OK	7.57356	0	inf	5e-05	0.0067776	yes
TCONS_00064919	XLOC_059675	-	chr8:48731605-48731891	u	HB	LB	OK	5.19589	0	inf	0.00055	0.0208892	yes
TCONS_00065020	XLOC_059774	-	chr8:58847020-58847280	u	HB	LB	OK	6.02442	0	inf	0.0007	0.0236545	yes
TCONS_00065139	XLOC_059883	-	chr8:69642147-69642357	u	HB	LB	OK	10.7101	0	inf	5e-05	0.0067776	yes
TCONS_00065195	XLOC_059937	-	chr8:72705220-72705599	u	HB	LB	OK	3.81494	0	inf	0.00135	0.0407083	yes
TCONS_00065259	XLOC_059997	-	chr8:77935770-77936000	u	HB	LB	OK	6.46098	0	inf	0.00055	0.0208892	yes
TCONS_00065266	XLOC_060004	-	chr8:78553092-78553369	u	HB	LB	OK	9.42449	0	inf	5e-05	0.0067776	yes
TCONS_00065407	XLOC_060143	-	chr8:91294041-91294303	u	HB	LB	OK	7.35807	0	inf	5e-05	0.0067776	yes
TCONS_00065619	XLOC_060342	-	chr8:107176136-107176339	u	HB	LB	OK	6.33109	0	inf	0.00025	0.015322	yes
TCONS_00065693	XLOC_060411	-	chr8:114057857-114058113	u	HB	LB	OK	5.33412	0	inf	0.00045	0.02032	yes
TCONS_00065776	XLOC_060489	-	chr8:118518853-118519152	u	HB	LB	OK	4.29836	0	inf	0.00025	0.015322	yes
TCONS_00065960	XLOC_060656	-	chr8:130340424-130340684	u	HB	LB	OK	5.40653	0	inf	0.0005	0.0208892	yes
TCONS_00066061	XLOC_060741	-	chr8:134799385-134799640	u	HB	LB	OK	5.04004	0	inf	0.00025	0.015322	yes
TCONS_00066177	XLOC_060848	-	chr8:140711383-140711678	u	HB	LB	OK	5.44581	0	inf	0.0004	0.0201566	yes
TCONS_00066268	XLOC_060935	-	chr8:146903700-146903945	u	HB	LB	OK	6.72113	0	inf	0.00035	0.0188703	yes
TCONS_00066746	XLOC_061349	-	chr8:166772369-166772615	u	HB	LB	OK	9.46928	0	inf	0.0003	0.017882	yes
TCONS_00066793	XLOC_061391	-	chr8:168193393-168193601	u	HB	LB	OK	7.72362	0	inf	0.0004	0.0201566	yes
TCONS_00067111	XLOC_061679	-	chr9:9984340-9984663	u	HB	LB	OK	5.84413	0	inf	5e-05	0.0067776	yes
TCONS_00067344	XLOC_061894	-	chr9:21801723-21802241	u	HB	LB	OK	2.86877	0	inf	0.00055	0.0208892	yes
TCONS_00067490	XLOC_062018	-	chr9:28531896-28532136	u	HB	LB	OK	6.35911	0	inf	0.0009	0.0289012	yes
TCONS_00067499	XLOC_062026	-	chr9:29253222-29253471	u	HB	LB	OK	7.25834	0	inf	0.0006	0.0223386	yes
TCONS_00067553	XLOC_062077	-	chr9:34278556-34278798	u	HB	LB	OK	5.64271	0	inf	0.00045	0.02032	yes
TCONS_00067559	XLOC_062083	-	chr9:35097269-35097703	u	HB	LB	OK	3.70164	0	inf	0.0004	0.0201566	yes
TCONS_00067580	XLOC_062103	-	chr9:36243049-36243279	u	HB	LB	OK	5.58787	0	inf	0.00025	0.015322	yes
TCONS_00067727	XLOC_062239	-	chr9:49409565-49410029	u	HB	LB	OK	3.8951	0	inf	0.0006	0.0223386	yes
TCONS_00067742	XLOC_062253	-	chr9:51504945-51505174	u	HB	LB	OK	6.31381	0	inf	0.00135	0.0407083	yes
TCONS_00067759	XLOC_062269	-	chr9:52941022-52941265	u	HB	LB	OK	5.45421	0	inf	0.00055	0.0208892	yes
TCONS_00067938	XLOC_062441	-	chr9:70630604-70630953	u	HB	LB	OK	8.5159	0	inf	5e-05	0.0067776	yes
TCONS_00067943	XLOC_062446	-	chr9:71280205-71280503	u	HB	LB	OK	9.29945	0	inf	5e-05	0.0067776	yes
TCONS_00067965	XLOC_062463	-	chr9:73361330-73361716	u	HB	LB	OK	3.64171	0	inf	0.0005	0.0208892	yes
TCONS_00067988	XLOC_062486	-	chr9:75598177-75598384	u	HB	LB	OK	21.5366	0	inf	5e-05	0.0067776	yes
TCONS_00067995	XLOC_062493	-	chr9:76070779-76071008	u	HB	LB	OK	11.7507	0	inf	5e-05	0.0067776	yes
TCONS_00068061	XLOC_062553	-	chr9:84144781-84145052	u	HB	LB	OK	5.77989	0	inf	0.0007	0.0236545	yes
TCONS_00068137	XLOC_062623	-	chr9:91190495-91190724	u	HB	LB	OK	6.31381	0	inf	0.00135	0.0407083	yes
TCONS_00068171	XLOC_062654	-	chr9:94057918-94058146	u	HB	LB	OK	6.51765	0	inf	0.00055	0.0208892	yes
TCONS_00068196	XLOC_062677	-	chr9:96737909-96738162	u	HB	LB	OK	6.03236	0	inf	0.0009	0.0289012	yes
TCONS_00068337	XLOC_062809	-	chr9:107783180-107783612	u	HB	LB	OK	3.71878	0	inf	0.0004	0.0201566	yes
TCONS_00068353	XLOC_062822	-	chr9:108487516-108487727	u	HB	LB	OK	7.04277	0	inf	0.00055	0.0208892	yes
TCONS_00068420	XLOC_062884	-	chr9:112707285-112707861	u	HB	LB	OK	2.92854	0	inf	0.00035	0.0188703	yes
TCONS_00068645	XLOC_063084	-	chr9:127996314-127996515	u	HB	LB	OK	6.39408	0	inf	0.00025	0.015322	yes
TCONS_00068887	XLOC_063307	-	chr9:141183843-141184115	u	HB	LB	OK	9.15476	0	inf	5e-05	0.0067776	yes
TCONS_00069065	XLOC_063463	-	chr9:149479456-149479672	u	HB	LB	OK	8.92507	0	inf	5e-05	0.0067776	yes
TCONS_00069101	XLOC_063497	-	chr9:151395504-151395727	u	HB	LB	OK	7.5643	0	inf	0.00035	0.0188703	yes
TCONS_00069342	XLOC_063713	-	chr9:2882486-2882690	u	HB	LB	OK	12.9939	0	inf	5e-05	0.0067776	yes
TCONS_00069353	XLOC_063724	-	chr9:3880986-3881269	u	HB	LB	OK	4.96713	0	inf	0.0005	0.0208892	yes
TCONS_00069592	XLOC_063940	-	chr9:16589359-16589614	u	HB	LB	OK	6.30005	0	inf	0.0004	0.0201566	yes
TCONS_00069691	XLOC_064025	-	chr9:21714991-21715289	u	HB	LB	OK	9.43422	0	inf	5e-05	0.0067776	yes
TCONS_00069807	XLOC_064128	-	chr9:29758223-29758440	u	HB	LB	OK	7.40329	0	inf	0.0004	0.0201566	yes
TCONS_00069950	XLOC_064266	-	chr9:41735424-41735670	u	HB	LB	OK	6.85707	0	inf	0.00035	0.0188703	yes
TCONS_00069977	XLOC_064293	-	chr9:43611254-43611540	u	HB	LB	OK	6.88104	0	inf	5e-05	0.0067776	yes
TCONS_00070202	XLOC_064507	-	chr9:63478434-63478780	u	HB	LB	OK	3.83056	0	inf	0.00055	0.0208892	yes
TCONS_00070273	XLOC_064577	-	chr9:72292104-72292352	u	HB	LB	OK	5.1823	0	inf	0.00025	0.015322	yes
TCONS_00070834	XLOC_065104	-	chr9:118775081-118775536	u	HB	LB	OK	2.82464	0	inf	0.00025	0.015322	yes
TCONS_00071060	XLOC_065307	-	chr9:132491569-132491935	u	HB	LB	OK	4.82832	0	inf	0.00025	0.015322	yes
TCONS_00071121	XLOC_065358	-	chr9:135700812-135701050	u	HB	LB	OK	5.40004	0	inf	0.00025	0.015322	yes
TCONS_00071122	XLOC_065359	-	chr9:135722408-135722682	u	HB	LB	OK	12.4593	0	inf	5e-05	0.0067776	yes
TCONS_00071227	XLOC_065452	-	chr9:140313287-140313489	u	HB	LB	OK	9.74247	0	inf	5e-05	0.0067776	yes
TCONS_00071272	XLOC_065496	-	chr9:142270294-142270600	u	HB	LB	OK	5.11879	0	inf	0.0007	0.0236545	yes
TCONS_00071838	XLOC_066011	-	scaffold_16:244-454	u	HB	LB	OK	10.1363	0	inf	0.0002	0.014428	yes
TCONS_00071948	XLOC_066121	-	scaffold_31:1115-1323	u	HB	LB	OK	9.07525	0	inf	5e-05	0.0067776	yes
TCONS_00072093	XLOC_066266	-	scaffold_504:129834-130059	u	HB	LB	OK	5.89055	0	inf	0.00055	0.0208892	yes
