# Supplementary material for: Genome-wide identification and functional prediction of nitrogen-responsive intergenic and intronic long non-coding RNAs in maize (Zea mays L.)
Source: BMC Genomics. 2016 May 11;17:350. doi: 10.1186/s12864-016-2650-1 (PMC4865003; doi:10.1186/s12864-016-2650-1)
Supplement: Additional file 7: Table S7. — The 85 corresponding probes of N-responsive lncRNAs. (XLSX 17 kb) [file 12864_2016_2650_MOESM7_ESM.xlsx]

## Sheet: Sheet1
Table S7: Probes represents nitrogen-responsive lncRNAs by Blast with e value less than 1e-50
Query id	Subject id	% identity	alignment length	mismatches	gap openings	q. start	q. end	s. start	s. end	e-value	bit score
A1ZM041548_at	TCONS_00001469	88.02	192	20	3	220	410	214	25	3e-51	194
A1ZM008137_at	TCONS_00001506	94.47	217	8	4	256	470	1	215	2e-92	331
A1ZM069690_at	TCONS_00001578	86.28	277	31	7	42	314	343	70	1e-65	242
A1ZM028601_at	TCONS_00001756	93.65	425	12	7	1	425	647	238	4e-177	613
A1ZM017143_at	TCONS_00002762	92.02	188	13	2	3	189	1	187	2e-68	252
A1ZM009228_at	TCONS_00003239	92.79	208	9	5	359	562	5	210	4e-79	287
A1ZM049105_at	TCONS_00004237	91.43	175	14	1	51	224	460	286	4e-61	226
A1ZM012419_at	TCONS_00004412	92.31	156	10	2	28	182	328	174	2e-56	212
A1ZM021978_at	TCONS_00004714	94.85	291	13	2	195	484	290	1	7e-130	456
A1ZM051301_x_at	TCONS_00004736	94.89	176	9	0	106	281	349	174	2e-76	278
A1ZM016865_at	TCONS_00004983	92.31	221	14	2	180	399	1	219	7e-83	299
A1ZM050129_x_at	TCONS_00005750	88.82	304	28	6	4	304	301	1	3e-91	327
A1ZM052566_at	TCONS_00009125	95.67	208	3	5	185	390	2	205	1e-93	335
A1ZM054866_at	TCONS_00009815	99.58	239	1	0	240	478	570	332	6e-133	466
A1ZM066887_at	TCONS_00010008	93.17	161	7	4	121	279	1	159	3e-61	228
A1ZM055121_at	TCONS_00010773	94.86	253	5	5	116	366	1	247	2e-110	390
A1ZM005820_x_at	TCONS_00010904	95.83	216	7	2	334	549	215	2	2e-99	355
A1ZM068359_at	TCONS_00010973	93.17	205	11	3	74	277	289	87	1e-80	291
A1ZM016546_at	TCONS_00011028	92.9	169	9	2	180	346	312	145	9e-64	236
A1ZM069591_at	TCONS_00011561	92.19	192	14	1	9	199	234	425	8e-71	260
A1ZM046921_x_at	TCONS_00011650	90.71	226	20	1	140	364	4	229	9e-77	279
A1ZM046938_x_at	TCONS_00011842	95.42	262	9	3	5	264	265	5	2e-119	420
A1ZM050045_at	TCONS_00012417	94.91	334	16	1	1	333	334	1	6e-151	525
A1ZM032954_at	TCONS_00012421	90.64	342	21	5	93	424	341	1	7e-117	412
A1ZM035265_at	TCONS_00012498	86.87	259	26	6	43	298	1	254	1e-63	236
A1ZM033941_at	TCONS_00013658	88.8	250	24	4	75	322	248	1	7e-74	270
A1ZM049822_at	TCONS_00014987	93.78	209	12	1	1	208	209	1	7e-86	309
A1ZM023605_at	TCONS_00016448	92.27	220	16	1	6	224	23	242	6e-83	299
A1ZM051663_at	TCONS_00017532	89.57	230	17	5	147	371	228	1	2e-70	258
A1ZM068360_at	TCONS_00017701	88.8	241	21	4	4	239	19	258	3e-70	258
A1ZM050847_at	TCONS_00017782	95.06	162	8	0	212	373	42	203	2e-70	258
A1ZM015966_at	TCONS_00017826	93.12	189	13	0	1	189	108	296	2e-74	272
A1ZM044813_at	TCONS_00018203	89.5	181	13	5	157	333	41	219	2e-53	202
A1ZM066682_at	TCONS_00018204	96.09	256	6	4	2	256	253	1	2e-120	424
A1ZM023093_at	TCONS_00018375	94.2	138	7	1	51	188	118	254	2e-55	208
A1ZM042355_at	TCONS_00018743	95.28	127	6	0	1	127	165	291	4e-54	204
A1ZM017011_a_at	TCONS_00019396	91.67	420	29	6	2	417	8	425	5e-158	549
A1ZM016859_at	TCONS_00019819	87.14	280	30	5	3	278	98	375	5e-72	264
A1ZM069254_at	TCONS_00020786	97.2	250	5	2	32	280	1	249	1e-124	438
A1ZM007576_at	TCONS_00020903	92.43	317	15	9	245	557	1	312	2e-121	428
A1ZM069410_at	TCONS_00021275	96.9	129	4	0	1	129	235	107	3e-60	224
A1ZM069421_x_at	TCONS_00021548	93.88	294	16	2	31	324	1	292	1e-124	438
A1ZM029556_at	TCONS_00021756	90.05	221	21	1	94	314	236	17	1e-71	262
A1ZM045417_x_at	TCONS_00024119	96.52	115	4	0	303	417	360	246	9e-52	196
A1ZM008565_at	TCONS_00024661	94.3	263	12	3	274	534	1	262	1e-112	398
A1ZM048037_at	TCONS_00027027	92.64	163	10	1	1	163	161	1	1e-60	226
A1ZM046897_at	TCONS_00030256	90.06	171	9	6	167	333	1	167	8e-52	196
A1ZM050191_at	TCONS_00031439	92.54	201	13	2	347	546	3	202	3e-76	278
A1ZM044774_at	TCONS_00031896	97.52	121	3	0	1	121	129	9	5e-58	216
A1ZM069404_at	TCONS_00034211	93.68	269	17	0	170	438	269	1	1e-112	398
A1ZM008189_at	TCONS_00035116	91.62	191	13	3	159	347	190	1	3e-67	248
A1ZM069010_at	TCONS_00035523	85.09	342	39	12	10	345	18	353	2e-71	262
A1ZM047017_at	TCONS_00036015	91.83	306	19	6	216	519	5	306	1e-118	418
A1ZM062636_at	TCONS_00038935	89.59	221	23	0	1	221	236	16	3e-70	258
A1ZM027885_x_at	TCONS_00041984	90.58	276	14	12	69	341	1	267	6e-92	329
A1ZM069234_at	TCONS_00043152	93.36	241	15	1	42	282	1	240	9e-98	349
A1ZM013778_at	TCONS_00045186	87.55	257	26	5	119	371	3	257	7e-68	250
A1ZM020430_at	TCONS_00045673	85.12	336	41	9	57	388	14	344	7e-71	260
A1ZM033038_x_at	TCONS_00049226	93.58	265	17	0	283	547	364	100	3e-110	390
A1ZM015063_at	TCONS_00049740	95.81	191	8	0	129	319	204	14	1e-87	315
A1ZM047642_at	TCONS_00051444	89.34	272	26	3	192	462	381	112	1e-84	305
A1ZM062783_at	TCONS_00052749	95.14	185	7	2	261	444	377	194	5e-81	293
A1ZM058592_at	TCONS_00054042	92.77	166	10	2	172	336	1	165	1e-62	232
A1ZM028678_at	TCONS_00055059	95.92	147	5	1	178	324	237	382	1e-65	242
A1ZM030398_at	TCONS_00057364	87.76	237	25	4	5	239	60	294	1e-63	236
A1ZM052713_at	TCONS_00057981	97.77	179	4	0	130	308	161	339	5e-90	323
A1ZM078296_at	TCONS_00062415	91.25	240	20	1	30	268	242	3	2e-85	307
A1ZM036237_at	TCONS_00063489	100	237	0	0	73	309	30	266	4e-134	470
A1ZM051374_at	TCONS_00064332	98.08	104	2	0	43	146	99	202	2e-50	190
A1ZM038525_at	TCONS_00064894	92.11	190	10	5	1	187	188	1	7e-69	252
A1ZM007516_at	TCONS_00064919	91.9	284	23	0	85	368	1	284	3e-107	381
A1ZM018002_at	TCONS_00067499	90.1	192	12	7	227	414	193	5	2e-59	222
A1ZM047317_at	TCONS_00067727	92.52	147	8	3	12	156	115	260	5e-53	200
A1ZM050313_at	TCONS_00067759	90.25	236	17	6	9	243	243	13	9e-77	279
A1ZM034921_x_at	TCONS_00067965	92.23	386	25	5	79	460	2	386	1e-149	521
A1ZM056964_at	TCONS_00067995	94.19	172	9	1	416	586	1	172	8e-71	260
A1ZM044808_x_at	TCONS_00068061	95.35	129	4	2	186	312	120	248	6e-55	206
A1ZM058416_at	TCONS_00068137	95.52	134	6	0	1	134	179	46	3e-58	218
A1ZM007479_at	TCONS_00068420	85.71	420	46	14	1	413	155	567	6e-96	343
A1ZM047396_at	TCONS_00068887	100	178	0	0	1	178	193	16	3e-99	353
A1ZM011149_at	TCONS_00069977	88.79	214	12	10	102	310	208	2	2e-59	222
A1ZM059237_at	TCONS_00071121	87.19	203	20	6	39	238	200	1	3e-50	190
A1ZM045094_s_at	TCONS_00071227	91.14	158	10	4	275	430	202	47	2e-52	198
A1ZM013133_at	TCONS_00071838	100	210	0	0	70	279	1	210	3e-118	416
A1ZM052632_at	TCONS_00072093	92.89	225	13	3	65	287	1	224	1e-87	315
