# Supplementary material for: Genome-wide identification and functional prediction of nitrogen-responsive intergenic and intronic long non-coding RNAs in maize (Zea mays L.)
Source: BMC Genomics. 2016 May 11;17:350. doi: 10.1186/s12864-016-2650-1 (PMC4865003; doi:10.1186/s12864-016-2650-1)
Supplement: Additional file 8: Table S8. — 239 coding genes among eigengenes of the M1 module. (XLSX 34 kb) [file 12864_2016_2650_MOESM8_ESM.xlsx]

## Sheet: Sheet1
TableS8: Coding genes of eigengenes by Blast against annotated maize coding genes with e value less than 1e-50
Query id	Subject id	% identity	alignment length	mismatches	gap openings	q. start	q. end	s. start	s. end	e-value	bit score
A1ZM002196_a_at	GRMZM2G056081_T02	89.1	312	32	2	5	315	1590	1280	1e-94	347
A1ZM002357_at	GRMZM2G703981_T01	98.9	363	3	1	2	363	217	579	0	686
A1ZM002357_at	GRMZM2G703981_T01	92.16	102	5	2	9	108	66	166	6e-31	135
A1ZM002357_at	GRMZM2G703981_T01	90.91	110	7	3	2	108	185	294	6e-31	135
A1ZM002357_at	GRMZM2G703981_T01	96.1	77	2	1	2	78	249	324	2e-28	127
A1ZM002358_s_at	GRMZM2G700381_T01	98.69	459	5	1	1	458	556	98	0	860
A1ZM002358_s_at	GRMZM2G700381_T01	90.43	230	16	5	233	458	294	67	3e-73	276
A1ZM002358_s_at	GRMZM2G700381_T01	92.82	181	12	1	263	443	324	145	1e-66	254
A1ZM002358_s_at	GRMZM2G700381_T01	96.08	102	1	2	233	332	166	66	2e-40	167
A1ZM002358_s_at	GRMZM2G700381_T01	94.2	69	3	1	233	300	134	66	3e-21	103
A1ZM003298_at	GRMZM2G025143_T01	95.07	487	24	0	1	487	1968	2454	0	819
A1ZM004373_at	GRMZM2G015542_T01	95.34	193	9	0	138	330	2634	2442	2e-87	323
A1ZM004373_at	GRMZM2G015542_T01	95.65	115	5	0	1	115	2771	2657	6e-50	198
A1ZM004373_at	GRMZM2G015542_T01	95.15	103	5	0	352	454	2420	2318	9e-40	165
A1ZM005173_at	GRMZM5G851734_T01	84.08	402	34	27	144	529	946	1333	2e-68	260
A1ZM005822_a_at	GRMZM2G400961_T01	94.09	457	27	0	1	457	2366	1910	0	692
A1ZM005822_x_at	GRMZM2G400961_T01	93.57	513	31	2	1	512	2365	1854	0	753
A1ZM006304_at	GRMZM2G310552_T01	87.67	227	24	4	69	294	1118	895	1e-57	224
A1ZM006760_at	GRMZM2G417439_T01	87.08	178	13	9	43	215	1646	1474	1e-38	161
A1ZM006769_at	GRMZM5G851734_T01	90.24	164	14	2	33	195	1246	1408	3e-49	196
A1ZM006769_x_at	GRMZM5G851734_T01	90.24	164	14	2	33	195	1246	1408	3e-49	196
A1ZM006875_a_at	GRMZM2G310410_T01	92.91	127	9	0	1	127	3436	3562	4e-45	180
A1ZM006988_at	GRMZM2G521915_T01	97.73	88	2	0	6	93	568	655	7e-38	159
A1ZM007021_at	GRMZM2G048096_T01	95.09	265	9	4	130	392	396	658	4e-116	418
A1ZM007436_at	GRMZM2G542847_T01	97.96	147	1	2	1	146	1144	999	3e-70	266
A1ZM007529_s_at	GRMZM2G359365_T02	84.36	454	57	14	6	450	670	1118	2e-87	323
A1ZM008134_at	GRMZM2G700571_T01	87.83	115	8	6	2	113	1346	1235	1e-23	111
A1ZM008183_at	GRMZM2G310410_T01	99.05	317	3	0	1	317	3709	3393	3e-172	605
A1ZM008539_x_at	GRMZM2G451112_T01	91.35	104	8	1	61	163	1647	1750	2e-30	133
A1ZM009617_at	GRMZM2G459373_T01	96.97	99	2	1	214	311	1143	1045	2e-41	170
A1ZM009822_at	GRMZM2G451112_T01	86.76	370	32	16	20	379	1562	1200	9e-89	327
A1ZM009966_at	GRMZM2G455122_T01	88.54	314	36	0	4	317	1342	1029	1e-91	337
A1ZM010599_at	GRMZM5G862602_T01	84.79	493	34	31	4	472	628	153	9e-93	341
A1ZM013051_at	GRMZM2G464272_T01	96.39	277	10	0	1	277	670	394	1e-131	470
A1ZM013584_s_at	GRMZM2G532628_T01	98.94	189	2	0	1	189	385	573	1e-98	359
A1ZM014574_at	GRMZM2G506905_T01	96.21	211	8	0	1	211	37	247	2e-97	355
A1ZM014612_at	GRMZM2G395120_T01	90.21	194	17	2	329	521	196	4	5e-60	232
A1ZM014929_at	AC200215.3_FGT002	89.81	157	14	2	38	193	989	834	3e-45	182
A1ZM015224_at	GRMZM2G073842_T01	85.31	320	29	17	3	314	1077	1386	1e-63	244
A1ZM015852_at	GRMZM2G378607_T01	98.2	334	6	0	185	518	505	838	4e-175	614
A1ZM016257_at	GRMZM2G512258_T01	87.57	169	19	2	288	455	184	17	2e-40	167
A1ZM016531_at	GRMZM2G174854_T01	99.15	470	1	3	14	481	51	519	0	896
A1ZM016863_s_at	GRMZM2G417439_T01	98.12	213	3	1	148	359	1354	1566	3e-107	389
A1ZM016987_at	GRMZM2G073842_T01	94.21	121	5	2	1	120	1166	1047	5e-45	182
A1ZM016991_at	GRMZM5G862602_T01	87.31	386	35	14	191	571	236	612	2e-99	363
A1ZM017300_at	GRMZM2G169013_T01	100	547	0	0	1	547	1389	1935	0	1084
A1ZM017422_x_at	GRMZM2G423927_T01	92.81	501	31	5	1	499	2925	3422	0	664
A1ZM017642_s_at	GRMZM2G306693_T01	100	139	0	0	1	139	1610	1748	1e-73	276
A1ZM017829_at	GRMZM5G862602_T01	86.43	280	30	8	21	295	957	681	3e-64	246
A1ZM019754_at	GRMZM2G379002_T01	99.6	495	2	0	1	495	1500	1994	0	965
A1ZM019776_at	GRMZM2G081500_T01	93.29	149	10	0	30	178	1004	1152	3e-55	216
A1ZM020241_at	GRMZM5G848205_T01	100	178	0	0	1	178	362	539	7e-97	353
A1ZM020706_s_at	GRMZM5G851734_T01	85.88	262	26	10	238	491	1436	1178	1e-54	214
A1ZM021299_at	GRMZM2G174147_T01	89.26	363	31	5	8	368	660	304	2e-111	402
A1ZM021492_x_at	GRMZM2G423927_T01	91.43	420	33	2	51	469	2579	2996	1e-153	543
A1ZM021682_x_at	GRMZM2G369834_T01	92.22	167	9	4	26	190	1048	1212	1e-57	224
A1ZM021745_x_at	GRMZM2G451112_T01	84.19	253	28	11	41	287	1628	1874	3e-42	172
A1ZM023093_at	GRMZM2G451112_T01	94.44	72	3	1	235	305	1819	1890	3e-23	109
A1ZM023093_x_at	GRMZM2G451112_T01	89.71	204	14	6	235	434	1819	2019	2e-59	230
A1ZM023436_at	GRMZM2G369834_T01	91.13	406	27	8	123	525	1085	1484	2e-143	509
A1ZM023454_at	GRMZM2G015542_T01	92.29	363	14	5	1	361	2562	2912	6e-136	484
A1ZM026458_at	GRMZM2G117430_T01	85	180	19	8	348	523	806	631	1e-30	135
A1ZM026462_at	GRMZM2G084062_T01	87.9	372	41	4	1	370	98	467	2e-103	377
A1ZM026616_x_at	GRMZM5G851734_T01	86.94	268	21	14	87	346	1175	1436	2e-62	240
A1ZM026626_at	GRMZM2G425728_T01	93.26	267	13	4	49	314	1344	1082	6e-105	381
A1ZM027067_at	GRMZM2G369834_T01	87.79	131	9	7	87	214	1075	1201	6e-28	125
A1ZM027876_at	GRMZM2G112204_T01	95.1	102	0	4	418	519	1	97	2e-37	157
A1ZM027885_x_at	GRMZM5G851734_T01	89	291	21	10	65	352	1154	1436	7e-84	311
A1ZM027912_at	GRMZM5G877454_T01	100	584	0	0	1	584	2615	3198	0	1158
A1ZM027946_s_at	GRMZM2G176216_T01	97.33	262	0	7	1	262	103	357	6e-115	414
A1ZM027946_s_at	GRMZM2G176216_T01	100	212	0	0	294	505	389	600	1e-91	337
A1ZM027949_at	GRMZM2G496292_T01	93.62	392	21	2	3	393	699	311	2e-163	575
A1ZM028075_at	GRMZM2G474534_T01	100	109	0	0	228	336	1	109	2e-55	216
A1ZM028148_at	GRMZM2G042030_T01	96.38	304	11	0	273	576	1170	867	3e-145	515
A1ZM029989_at	GRMZM2G145886_T01	98.39	124	2	0	1	124	208	331	2e-59	230
A1ZM030668_at	GRMZM2G489119_T01	98.67	301	4	0	1	301	978	1278	4e-161	567
A1ZM031366_at	GRMZM2G112956_T01	95.77	544	8	12	1	534	2999	3537	0	838
A1ZM031405_at	GRMZM2G155432_T01	98.42	316	5	0	133	448	1456	1771	7e-167	587
A1ZM032665_at	GRMZM2G530234_T01	95.23	461	20	2	1	461	800	342	0	737
A1ZM032749_at	GRMZM2G145886_T01	96.74	92	2	1	163	253	1	92	1e-37	157
A1ZM033695_at	GRMZM5G864407_T01	100	487	0	0	1	487	7	493	0	965
A1ZM033998_s_at	GRMZM2G369607_T01	86.8	197	8	16	20	212	205	23	2e-40	167
A1ZM035331_at	GRMZM2G579588_T01	89.19	148	10	5	234	379	494	637	2e-38	161
A1ZM035366_at	GRMZM2G454702_T01	98.69	534	7	0	1	534	870	1403	0	961
A1ZM036055_at	GRMZM2G315862_T01	98.68	532	7	0	1	532	741	1272	0	999
A1ZM036088_x_at	GRMZM2G026568_T01	96.67	60	2	0	172	231	1126	1067	1e-21	103
A1ZM037599_x_at	GRMZM2G323838_T01	94.12	85	5	0	345	429	1705	1789	5e-29	129
A1ZM037915_s_at	GRMZM2G001296_T01	100	102	0	0	1	102	1095	1196	8e-52	202
A1ZM039032_at	GRMZM5G885905_T01	100	474	0	0	1	474	16	489	0	892
A1ZM039059_at	GRMZM2G450705_T01	100	382	0	0	1	382	3747	4128	0	757
A1ZM040094_at	AC187809.3_FGT005	95.58	249	9	2	38	285	1132	885	3e-112	404
A1ZM040791_at	GRMZM2G043198_T03	93.27	104	6	1	1	104	836	938	3e-35	149
A1ZM041002_at	GRMZM2G155602_T01	100	317	0	0	241	557	921	1237	3e-179	628
A1ZM041002_at	GRMZM2G155602_T01	99.53	215	1	0	1	215	682	896	5e-116	418
A1ZM041076_at	GRMZM2G026452_T01	88.37	129	10	5	59	184	719	593	2e-29	131
A1ZM041446_x_at	GRMZM2G050556_T01	95.82	431	14	4	1	430	1782	2209	8e-179	626
A1ZM041692_at	GRMZM2G700616_T01	90.85	153	14	0	207	359	929	777	4e-48	192
A1ZM041783_at	GRMZM2G427369_T02	98.47	522	1	4	1	519	4990	5507	0	963
A1ZM042066_at	GRMZM2G089567_T01	99.74	383	1	0	1	383	513	895	0	751
A1ZM042145_x_at	GRMZM5G829831_T06	95.76	165	6	1	133	296	263	99	2e-71	270
A1ZM042230_at	GRMZM2G444845_T02	93.02	172	12	0	22	193	1384	1213	4e-64	246
A1ZM042253_at	GRMZM2G701127_T01	88.85	269	28	2	304	571	543	276	2e-78	293
A1ZM042253_at	GRMZM2G701127_T01	89.76	166	16	1	345	510	430	266	5e-48	192
A1ZM042253_at	GRMZM2G701127_T01	86.59	179	22	2	392	569	491	314	5e-39	163
A1ZM042253_at	GRMZM2G701127_T01	90.7	129	12	0	346	474	394	266	2e-38	161
A1ZM042253_at	GRMZM2G701127_T01	93.62	94	6	0	345	438	359	266	7e-32	139
A1ZM042296_at	GRMZM5G851734_T01	94.55	110	6	0	148	257	426	535	2e-41	170
A1ZM042394_at	GRMZM2G052483_T03	92.62	515	33	5	44	553	1051	1565	0	714
A1ZM043642_at	GRMZM2G439819_T01	96.32	190	7	0	175	364	3448	3259	6e-87	321
A1ZM044197_at	GRMZM2G466460_T01	88.3	342	27	12	45	381	553	220	1e-94	347
A1ZM044495_at	GRMZM2G059013_T02	90.66	482	39	6	5	483	3569	3091	1e-168	593
A1ZM044495_at	GRMZM2G059013_T02	89.6	423	33	10	65	483	4469	4054	5e-134	478
A1ZM044678_at	GRMZM2G451112_T01	87.93	116	12	2	53	167	1647	1761	1e-25	117
A1ZM044758_at	GRMZM2G055567_T01	100	220	0	0	2	221	6444	6663	8e-122	436
A1ZM044774_at	GRMZM2G028005_T01	93.94	132	5	3	202	332	2684	2813	1e-48	194
A1ZM045564_at	GRMZM2G369834_T01	88.94	217	13	11	35	245	1022	1233	7e-59	228
A1ZM045825_at	GRMZM5G851734_T01	92.16	485	19	16	1	475	961	1436	0	640
A1ZM045894_x_at	GRMZM2G173311_T01	95.68	278	5	7	12	286	789	1062	4e-125	448
A1ZM046193_at	GRMZM2G059013_T02	93.96	265	11	5	1	262	3066	3328	2e-108	392
A1ZM046193_at	GRMZM2G059013_T02	92.52	254	13	5	11	262	4039	4288	1e-94	347
A1ZM046235_x_at	GRMZM5G874430_T01	92.52	107	8	0	267	373	1060	954	6e-35	149
A1ZM046321_x_at	GRMZM5G874430_T01	100	144	0	0	1	144	1361	1218	1e-76	285
A1ZM046442_at	GRMZM2G369834_T01	93.35	391	21	5	1	389	1472	1085	9e-160	563
A1ZM046490_at	GRMZM2G461557_T03	98.88	89	1	0	485	573	1756	1668	7e-41	168
A1ZM046708_at	GRMZM2G423927_T01	90.53	338	25	6	216	549	3117	2783	5e-113	408
A1ZM046831_at	GRMZM2G451112_T01	88.64	493	44	9	1	490	2111	1628	1e-147	523
A1ZM047017_at	GRMZM5G862602_T01	87.11	194	21	4	26	218	427	237	2e-45	182
A1ZM047020_at	GRMZM2G423927_T01	87.31	402	32	15	1	393	3448	3057	2e-102	373
A1ZM047087_x_at	GRMZM2G466460_T01	95.06	81	2	1	61	141	419	497	5e-29	127
A1ZM047135_s_at	GRMZM2G092877_T01	92.24	322	16	9	1	319	1800	2115	8e-120	430
A1ZM047159_at	GRMZM5G851734_T01	91.6	262	13	7	153	408	1178	1436	5e-91	335
A1ZM047806_x_at	GRMZM2G013724_T01	96.61	59	2	0	53	111	672	730	5e-21	101
A1ZM048401_at	GRMZM2G371316_T01	93.48	92	2	4	96	185	2018	1929	1e-29	131
A1ZM048605_at	GRMZM2G367438_T01	89.9	99	8	2	82	179	1559	1656	4e-25	115
A1ZM048646_at	GRMZM2G055114_T01	95.87	387	12	4	1	385	385	1	4e-169	595
A1ZM049039_s_at	GRMZM5G832780_T01	93.33	90	6	0	7	96	174	263	6e-30	131
A1ZM049473_at	GRMZM5G862602_T01	95.89	146	4	2	1	145	496	352	6e-63	240
A1ZM049797_at	GRMZM2G038519_T03	93.49	261	11	6	84	342	817	1073	1e-103	377
A1ZM050045_at	GRMZM2G417287_T01	88.28	384	30	13	1	378	775	401	3e-107	389
A1ZM050076_x_at	GRMZM2G466460_T01	95.12	389	17	2	132	519	219	606	2e-176	618
A1ZM050103_s_at	GRMZM2G158839_T01	87.97	316	13	19	10	314	1635	1936	2e-80	299
A1ZM050103_s_at	GRMZM2G158839_T01	95.56	90	4	0	14	103	1679	1768	1e-34	147
A1ZM050155_at	GRMZM2G078124_T01	87.21	305	32	6	12	314	1968	2267	6e-77	287
A1ZM050222_at	GRMZM5G836994_T01	99.01	404	4	0	1	404	1076	1479	0	769
A1ZM050222_at	GRMZM5G836994_T01	98.55	69	1	0	449	517	1524	1592	6e-29	129
A1ZM050313_at	GRMZM2G565600_T01	89.83	177	8	8	342	515	157	326	8e-50	198
A1ZM050689_at	GRMZM2G092877_T01	93.23	133	8	1	20	151	1848	1716	7e-48	190
A1ZM050824_at	GRMZM2G038519_T04	92.31	338	22	4	162	497	1410	1075	1e-128	460
A1ZM050847_at	GRMZM2G429727_T01	87.5	104	12	1	28	131	565	667	9e-21	101
A1ZM051086_s_at	GRMZM5G878073_T01	99.3	142	1	0	1	142	280	139	1e-72	274
A1ZM051292_x_at	GRMZM2G701286_T01	99.29	140	1	0	2	141	582	721	6e-72	270
A1ZM051301_x_at	GRMZM2G070831_T01	91.63	215	11	7	15	224	226	14	4e-73	276
A1ZM051301_x_at	GRMZM2G070831_T01	92.64	163	9	3	15	174	169	7	1e-57	224
A1ZM051366_x_at	GRMZM5G874430_T01	87.77	376	30	14	187	555	1526	1160	6e-100	365
A1ZM051390_at	GRMZM2G369834_T01	93.73	255	10	6	21	272	1048	1299	1e-102	373
A1ZM051399_x_at	GRMZM2G013724_T01	96.61	59	2	0	85	143	672	730	8e-21	101
A1ZM051411_x_at	GRMZM2G013724_T01	96.61	59	2	0	78	136	672	730	4e-21	101
A1ZM051562_x_at	GRMZM2G429727_T01	92.81	167	9	3	133	297	507	672	4e-60	232
A1ZM051562_x_at	GRMZM2G429727_T01	91.89	148	10	2	87	233	515	661	2e-49	196
A1ZM051562_x_at	GRMZM2G429727_T01	93.55	93	6	0	87	179	569	661	2e-31	137
A1ZM051562_x_at	GRMZM2G429727_T01	91.92	99	5	3	190	286	510	607	5e-29	129
A1ZM051932_at	GRMZM2G468521_T01	97.62	294	7	0	269	562	1066	1359	7e-149	527
A1ZM052211_x_at	GRMZM2G429727_T01	90.53	95	9	0	264	358	661	567	2e-25	117
A1ZM052601_at	GRMZM2G412702_T01	97.91	431	8	1	1	431	2013	2442	0	781
A1ZM052632_at	GRMZM2G477063_T01	84.8	171	17	7	75	241	1048	1213	3e-27	123
A1ZM052632_at	GRMZM2G477063_T01	84.93	146	17	4	254	396	1048	1191	4e-23	109
A1ZM052703_x_at	GRMZM2G070831_T01	85.11	329	32	17	3	322	332	12	3e-64	246
A1ZM052703_x_at	GRMZM2G070831_T01	86.73	211	20	8	116	322	275	69	5e-47	188
A1ZM052703_x_at	GRMZM2G070831_T01	86.76	204	19	8	71	270	206	7	3e-45	182
A1ZM052703_x_at	GRMZM2G070831_T01	87.67	146	12	6	71	213	149	7	1e-32	141
A1ZM052711_at	GRMZM2G429727_T01	83.33	198	23	6	96	292	473	661	9e-27	121
A1ZM052711_at	GRMZM2G429727_T01	89.69	97	5	3	197	292	515	607	1e-22	107
A1ZM052712_x_at	GRMZM2G070831_T01	90.56	233	12	8	57	281	11	241	7e-74	278
A1ZM052712_x_at	GRMZM2G070831_T01	93.26	178	9	3	107	281	7	184	1e-66	254
A1ZM052712_x_at	GRMZM2G070831_T01	90.19	214	11	8	57	262	68	279	6e-65	248
A1ZM052712_x_at	GRMZM2G070831_T01	94.02	117	5	2	167	281	11	127	7e-43	174
A1ZM052712_x_at	GRMZM2G070831_T01	95.52	67	2	1	216	281	4	70	1e-22	107
A1ZM052726_x_at	GRMZM2G089750_T01	86.62	269	22	11	81	339	1415	1151	9e-61	234
A1ZM052743_x_at	GRMZM2G071869_T04	96.64	119	4	0	94	212	673	791	1e-51	204
A1ZM053383_s_at	GRMZM2G452526_T01	94.34	106	5	1	1	106	126	230	1e-38	161
A1ZM053543_at	GRMZM2G701811_T01	97.92	144	2	1	1	143	488	631	6e-69	260
A1ZM053617_at	GRMZM2G151807_T01	97.65	213	2	3	1	212	2181	2391	1e-104	379
A1ZM053622_at	GRMZM2G095643_T01	97.21	179	5	0	177	355	1667	1489	3e-85	315
A1ZM054290_at	GRMZM2G165308_T01	100	88	0	0	496	583	1	88	1e-42	174
A1ZM055325_at	GRMZM5G830632_T02	100	126	0	0	154	279	290	165	2e-65	250
A1ZM056305_at	GRMZM5G855413_T01	98.51	134	2	0	1	134	134	1	1e-65	250
A1ZM056308_at	GRMZM2G122013_T06	99.81	515	0	1	81	594	984	470	0	969
A1ZM057153_at	GRMZM2G092877_T01	91.95	298	16	8	23	316	1518	1811	2e-108	392
A1ZM057335_at	GRMZM2G155216_T01	83.79	253	29	6	11	252	2104	1853	5e-40	165
A1ZM058023_x_at	GRMZM2G423927_T01	93.96	265	11	4	7	268	2851	3113	2e-108	392
A1ZM058321_at	GRMZM2G109812_T01	92.59	135	6	4	4	137	9	140	9e-46	184
A1ZM058321_x_at	GRMZM2G109812_T01	92.59	135	6	4	4	137	9	140	1e-45	184
A1ZM058347_at	GRMZM2G035514_T01	94.49	345	16	3	124	466	838	495	1e-149	529
A1ZM058713_at	GRMZM2G181266_T01	96.92	65	2	0	13	77	337	401	3e-24	113
A1ZM058994_at	GRMZM2G152156_T01	98.61	72	0	1	11	81	359	430	3e-30	133
A1ZM059464_at	GRMZM2G371316_T01	94.12	68	4	0	80	147	1930	1997	3e-21	103
A1ZM059712_at	GRMZM2G110622_T03	96.18	131	5	0	369	499	3268	3138	2e-56	220
A1ZM059813_at	GRMZM2G542753_T01	100	103	0	0	79	181	700	802	4e-52	204
A1ZM059818_at	GRMZM2G466460_T01	97.22	108	3	0	1	108	742	635	3e-48	190
A1ZM059872_at	GRMZM5G851734_T01	82.69	416	42	27	48	446	1128	726	1e-57	224
A1ZM059876_at	GRMZM2G071264_T01	91.89	185	7	7	82	263	4042	4221	2e-62	240
A1ZM059877_x_at	GRMZM5G851734_T01	90.38	291	19	8	20	309	1154	1436	3e-94	345
A1ZM059957_at	GRMZM2G049484_T01	94.95	218	11	0	1	218	1401	1618	3e-94	345
A1ZM060001_x_at	GRMZM2G461808_T01	93.42	76	4	1	395	470	1402	1328	6e-23	109
A1ZM060054_at	GRMZM2G065596_T01	99.26	543	4	0	5	547	911	369	0	1045
A1ZM060340_at	GRMZM2G454170_T01	100	69	0	0	205	273	1289	1221	2e-31	137
A1ZM060357_at	GRMZM2G158839_T01	95.24	189	7	2	116	303	1936	1749	2e-83	309
A1ZM060359_at	GRMZM2G042030_T01	95.13	267	13	0	1	267	1463	1197	2e-118	426
A1ZM061815_at	GRMZM2G107417_T01	91.85	270	21	1	265	534	1	269	2e-102	373
A1ZM061922_at	GRMZM2G137648_T01	99.79	484	1	0	1	484	3111	3594	0	910
A1ZM061931_at	GRMZM2G442129_T01	98.76	483	6	0	1	483	2586	2104	0	910
A1ZM062078_at	GRMZM2G587231_T01	86.61	366	44	5	9	371	2330	2693	8e-90	331
A1ZM062079_at	GRMZM2G587231_T01	86.59	328	37	7	1	324	2626	2302	2e-78	293
A1ZM064266_at	GRMZM2G165383_T01	91.49	376	25	7	7	379	373	2	9e-136	484
A1ZM064371_at	GRMZM2G442472_T01	92.39	276	16	5	99	371	805	532	6e-103	375
A1ZM064855_at	GRMZM2G130401_T01	91.39	267	19	4	67	332	302	565	1e-93	343
A1ZM064858_at	GRMZM2G130401_T01	91.87	566	38	8	1	563	21	581	0	749
A1ZM065592_at	GRMZM2G703622_T01	97.56	205	5	0	42	246	402	198	6e-101	367
A1ZM065593_at	GRMZM2G703622_T01	97.56	205	5	0	1	205	198	402	5e-101	367
A1ZM065631_at	GRMZM2G516883_T01	93.7	127	8	0	450	576	1229	1355	8e-47	188
A1ZM065898_at	GRMZM2G444541_T03	95.67	462	19	1	1	462	650	1110	0	793
A1ZM065964_at	GRMZM2G141618_T01	98.83	515	5	1	1	515	620	1133	0	971
A1ZM065998_at	GRMZM5G891801_T01	99.56	227	1	0	1	227	134	360	3e-123	442
A1ZM065999_at	GRMZM5G891801_T01	99.72	360	1	0	136	495	360	1	0	706
A1ZM066014_s_at	GRMZM2G450705_T01	99.72	352	1	0	1	352	3410	3761	0	690
A1ZM066057_at	GRMZM2G359365_T02	97.31	297	8	0	1	297	297	1	2e-148	525
A1ZM066057_at	GRMZM2G359365_T02	91.72	302	15	10	1	295	968	670	8e-108	390
A1ZM066100_at	GRMZM2G453296_T01	94.16	428	25	0	17	444	3430	3003	0	654
A1ZM066177_at	GRMZM2G065596_T01	99.66	580	2	0	1	580	2534	1955	0	1134
A1ZM066216_at	GRMZM2G042253_T01	100	62	0	0	157	218	2184	2245	4e-27	123
A1ZM066236_at	GRMZM2G142261_T01	99.6	495	2	0	1	495	583	89	0	924
A1ZM066240_at	GRMZM5G853409_T01	99.38	483	3	0	6	488	1909	1427	0	892
A1ZM066510_at	GRMZM2G702437_T01	93.3	552	29	4	1	545	40	590	0	793
A1ZM067026_at	GRMZM2G701429_T01	93.75	240	13	2	1	239	241	3	8e-85	313
A1ZM067027_at	GRMZM2G701429_T01	93.72	207	11	2	1	206	40	245	2e-82	305
A1ZM067226_at	GRMZM5G851734_T01	87.97	133	14	2	1	132	1386	1255	9e-31	135
A1ZM067263_at	GRMZM2G579588_T01	90.41	146	11	1	222	364	494	639	9e-43	174
A1ZM068122_at	GRMZM2G068117_T01	86.52	230	17	10	1	222	378	155	3e-49	196
A1ZM068339_x_at	GRMZM2G401700_T01	92.36	288	20	2	14	300	1046	1332	4e-109	394
A1ZM068340_at	GRMZM2G401700_T01	91.22	319	23	5	12	327	1372	1056	4e-112	404
A1ZM068359_at	GRMZM2G700571_T01	92.42	132	6	4	146	275	1357	1228	5e-44	178
A1ZM068360_at	GRMZM2G701511_T01	93.46	153	10	0	208	360	833	681	1e-57	224
A1ZM068372_at	GRMZM2G361268_T01	97.59	291	4	3	296	584	471	182	7e-146	517
A1ZM068389_x_at	GRMZM2G381138_T01	94.85	136	5	2	244	379	609	476	6e-54	212
A1ZM068445_at	GRMZM5G862602_T01	87.15	428	38	13	101	519	953	534	3e-114	412
A1ZM068446_at	GRMZM2G542847_T01	83.7	227	23	14	1	222	1217	1000	4e-33	143
A1ZM068455_at	GRMZM5G844096_T02	97.18	71	2	0	205	275	778	708	9e-28	125
A1ZM068458_x_at	GRMZM5G862602_T01	87.88	165	12	6	1	161	866	1026	1e-38	161
A1ZM069100_at	GRMZM2G028005_T01	88.81	134	6	8	86	213	2812	2682	1e-31	137
A1ZM069222_at	GRMZM2G137215_T01	87.07	317	33	8	137	449	691	379	4e-79	295
A1ZM069246_x_at	GRMZM2G489119_T01	95.15	268	13	0	4	271	1000	1267	2e-119	428
A1ZM069256_at	GRMZM2G092877_T01	86.78	227	20	10	103	325	2071	1851	4e-51	202
A1ZM069292_x_at	GRMZM2G092877_T01	91.28	149	13	0	1	149	1479	1627	1e-48	192
A1ZM069350_at	GRMZM2G092877_T01	86.14	404	38	16	15	412	1625	1234	8e-93	341
A1ZM069355_at	GRMZM2G092877_T01	95.85	313	8	5	38	348	1827	2136	4e-144	511
A1ZM069378_x_at	GRMZM2G451112_T01	87.35	245	26	5	255	497	1829	2070	1e-60	234
A1ZM069378_x_at	GRMZM2G451112_T01	89.66	174	17	1	1	174	1578	1750	2e-50	200
A1ZM069398_at	GRMZM2G008108_T01	100	174	0	0	230	403	457	630	4e-94	345
A1ZM069456_x_at	GRMZM2G092877_T01	93.36	271	11	7	253	520	1850	2116	1e-106	387
A1ZM070017_x_at	GRMZM2G069525_T01	87.7	122	10	4	1	118	1668	1788	4e-26	117
A1ZM070063_at	GRMZM2G048120_T01	100	518	0	0	1	518	518	1	0	1027
A1ZM070365_at	GRMZM2G353147_T01	90.87	230	19	2	5	233	438	666	6e-77	287
A1ZM070668_x_at	GRMZM2G701286_T01	96.55	58	2	0	1	58	486	543	4e-21	99.6
A1ZM071640_at	GRMZM2G157596_T06	98	150	3	0	8	157	285	136	5e-73	274
A1ZM072396_x_at	GRMZM2G176940_T01	95.41	370	17	0	1	370	393	762	1e-170	599
A1ZM072397_at	GRMZM2G176940_T01	91.79	475	27	6	1	474	873	410	1e-156	553
A1ZM072441_at	GRMZM2G363470_T01	94.91	216	9	2	25	239	1520	1306	3e-92	339
A1ZM072569_at	GRMZM2G300862_T01	96.23	106	4	0	277	382	1494	1389	6e-44	178
A1ZM072817_at	GRMZM2G455122_T01	90.32	279	22	5	42	318	1030	1305	1e-90	333
A1ZM072865_at	GRMZM2G112836_T01	97.14	280	6	2	150	428	1795	1517	1e-137	490
A1ZM073057_at	GRMZM2G470535_T01	98.83	342	3	1	1	342	5	345	1e-173	609
A1ZM074480_at	GRMZM2G107152_T01	83.86	254	35	6	2	251	1825	1574	3e-42	172
A1ZM074656_at	GRMZM2G169848_T01	95.22	272	10	1	1	272	509	241	2e-120	432
A1ZM075341_x_at	GRMZM2G097662_T02	93.18	132	7	2	1	131	1874	2004	2e-47	188
A1ZM075695_at	GRMZM2G007249_T01	95.24	105	4	1	4	108	1895	1998	6e-41	167
A1ZM075706_at	GRMZM2G442472_T01	95.65	253	6	5	1	251	1592	1841	2e-102	373
A1ZM076472_s_at	GRMZM2G020865_T01	93.75	80	2	1	126	205	453	529	4e-25	115
A1ZM076654_at	GRMZM2G169013_T01	86.35	315	35	8	14	324	1554	1864	4e-73	276
A1ZM077269_at	GRMZM2G073581_T01	99.7	334	0	1	1	334	2201	2533	0	652
A1ZM077988_x_at	GRMZM5G829831_T06	95.65	69	1	2	1	68	166	99	8e-24	111
A1ZM079033_x_at	GRMZM2G036407_T01	97.24	217	6	0	2	218	1096	1312	9e-106	383
A1ZM080283_at	GRMZM2G442472_T01	85.86	297	20	14	271	550	179	470	1e-60	234
A1ZM080710_at	GRMZM2G083374_T01	98.78	82	1	0	125	206	9907	9826	4e-37	155
A1ZM080864_at	GRMZM2G130401_T01	95.65	322	8	6	1	319	381	699	3e-147	521
A1ZM081496_at	GRMZM2G466460_T01	98.97	97	1	0	1	97	552	648	4e-46	184
A1ZM082346_x_at	GRMZM2G013724_T01	96.61	59	2	0	154	212	672	730	1e-20	101
A1ZM083989_x_at	GRMZM5G874430_T01	83.7	460	53	19	118	569	1538	1093	5e-79	295
A1ZM084328_x_at	GRMZM2G168099_T01	93.06	72	5	0	143	214	72	1	2e-21	103
A1ZM084653_at	GRMZM2G090728_T01	98.59	71	1	0	1	71	2717	2787	2e-30	133
A1ZM084791_x_at	GRMZM5G874430_T01	89.89	178	18	0	294	471	1532	1355	2e-53	210
