# Supplementary material for: Genome-wide identification and functional prediction of nitrogen-responsive intergenic and intronic long non-coding RNAs in maize (Zea mays L.)
Source: BMC Genomics. 2016 May 11;17:350. doi: 10.1186/s12864-016-2650-1 (PMC4865003; doi:10.1186/s12864-016-2650-1)
Supplement: Additional file 9: Table S9. — Enriched GO terms of eigengenes of the M1 module. (XLSX 11 kb) [file 12864_2016_2650_MOESM9_ESM.xlsx]

## Sheet: Sheet2
TableS9: Enriched GO terms of eigengenes from M1 blue module
GO term	Ontology	Description	Number in input list	Number in BG/Ref	p-value	FDR
GO:0003954	F	NADH dehydrogenase activity	6	76	4e-10	5.8e-09
GO:0050136	F	NADH dehydrogenase (quinone) activity	6	76	4e-10	5.8e-09
GO:0008137	F	NADH dehydrogenase (ubiquinone) activity	6	76	4e-10	5.8e-09
GO:0016655	F	oxidoreductase activity, acting on NADH or NADPH, quinone or similar compound as acceptor	6	79	4.9e-10	5.8e-09
GO:0016651	F	oxidoreductase activity, acting on NADH or NADPH	7	142	2.8e-10	5.8e-09
GO:0006119	P	oxidative phosphorylation	5	245	8e-06	0.0005
GO:0016491	F	oxidoreductase activity	12	3266	0.00015	0.0014
GO:0006091	P	generation of precursor metabolites and energy	5	705	0.001	0.033
GO:0055114	P	oxidation reduction	9	2743	0.0026	0.054
GO:0003824	F	catalytic activity	27	17617	0.014	0.12
GO:0016310	P	phosphorylation	7	2743	0.029	0.45
GO:0006796	P	phosphate metabolic process	7	2994	0.043	0.45
GO:0006793	P	phosphorus metabolic process	7	2995	0.043	0.45
GO:0006807	P	nitrogen compound metabolic process	8	6937	0.5	1
GO:0006139	P	nucleobase, nucleoside, nucleotide and nucleic acid metabolic process	6	5979	0.66	1
GO:0044260	P	cellular macromolecule metabolic process	8	11296	0.96	1
GO:0044238	P	primary metabolic process	15	15885	0.82	1
GO:0019538	P	protein metabolic process	6	7175	0.82	1
GO:0009987	P	cellular process	20	18476	0.59	1
GO:0009058	P	biosynthetic process	8	7998	0.67	1
GO:0044237	P	cellular metabolic process	16	14490	0.54	1
GO:0043170	P	macromolecule metabolic process	10	12696	0.93	1
GO:0044249	P	cellular biosynthetic process	7	7619	0.76	1
GO:0010467	P	gene expression	5	6042	0.81	1
GO:0008152	P	metabolic process	26	20231	0.16	1
GO:0005488	F	binding	21	24279	0.97	1
GO:0003676	F	nucleic acid binding	5	8298	0.97	1
GO:0016740	F	transferase activity	6	5727	0.61	1
GO:0000166	F	nucleotide binding	7	6408	0.57	1
GO:0017076	F	purine nucleotide binding	6	6079	0.67	1
GO:0016787	F	hydrolase activity	6	6078	0.67	1
GO:0016772	F	transferase activity, transferring phosphorus-containing groups	6	3661	0.21	1
GO:0005515	F	protein binding	5	4766	0.61	1
GO:0032555	F	purine ribonucleotide binding	6	5800	0.63	1
GO:0032553	F	ribonucleotide binding	6	5800	0.63	1
GO:0044424	C	intracellular part	5	7930	0.95	1
GO:0005622	C	intracellular	7	9403	0.92	1
GO:0005623	C	cell	10	13914	0.97	1
GO:0044464	C	cell part	10	13914	0.97	1
