# Supplementary material for: Genome-wide identification and functional prediction of nitrogen-responsive intergenic and intronic long non-coding RNAs in maize (Zea mays L.)
Source: BMC Genomics. 2016 May 11;17:350. doi: 10.1186/s12864-016-2650-1 (PMC4865003; doi:10.1186/s12864-016-2650-1)
Supplement: Additional file 10: Table S10. — Primers from 14 lncRNAs for PCR testing. (XLSX 15 kb) [file 12864_2016_2650_MOESM10_ESM.xlsx]

## Sheet: Sheet1
Table S10: Primers from random selected 14 lncRNAs for PCR testing
Sequence	Forward primer	Reverse primer	Chromosome Postion	Product_size(G/T)	PCR
JAAS3908	CGCCGCAGGGAAGAGGAG	TGGCTCGGGAGATCGTTTTAAG	chr10:142047042-142045685	1357/204	Y
JAAS3909	TTTGTGGGTTGTCAGCAAGGG	TGGCTCGGTGGTAACTGGTAAG	chr2:17270355-17271208	853/335	Y
JAAS3910	CTTGAGCAAGCTGGTGAGGAAG	CAGAGAGCCAATGCGGAGTTG	chr3:177642904-177644033	1129/226	Y
JAAS3911	GCGACCGCAACTCTAGCC	GCAACGAAACACCAACATCAAG	chr4:204333229-204334680	1451/225	Y
JAAS3913	CGAGCCGAATAGACCACGAG	GGAGGAGCCGGGATGACC	chr5:132342477-132342939	462/243	Y
JAAS3916	GCCGCCGTGACGAATCTC	TTTCATGCCAGCTTCCTTCTCC	chr6:114273301-114274621	1320/291	Y
JAAS3917	TGCACCAAGTAAAGGTCCACAC	GGATTGCACACCGACGGAAG	chr6:124137861-124136499	1362/283	Y
JAAS3918	GGCGACTGGCATGGATGG	GACCAGGAGGACAACAGAAAAC	chr7:8849502-8850353	851/260	Y
JAAS3925	TGGCCCAACCCAAAGATACG	GCCACTGTTTGGAAGTACCAC	chr9:83366844-83365404	1440/243	Y
JAAS2841	AGCTCGACATTCATCCTTCACC	TGCGTTCTTTCCCGTTCATTCC	chr1:58455013-58455216	203/203	Y
JAAS2845	TTGCTTGCTGTTGCTGCTGAG	GCCTGTCGTTGGTATCGTTGTC	chr5:6147190-6147366	176/176	Y
JAAS2849	ACCACCGCTCCTGTCAGTTG	GAACCGTGCAGTCCCGTTTAG	chr8:157440249-157440014	235/235	Y
JAAS2850	CACTGCTCTTGTCCAACCACTC	TCAACAACCCATTGCCACTTCC	chr9:75598218-75598378	160/160	Y
JAAS2851	GCGTTCTCACAGTAGGTCCAAG	CAGCCATCCAAATCCTCGGTTC	chr9:142468129-142467955	174/174	Y
