# Supplementary material for: Genome-wide identification and functional prediction of nitrogen-responsive intergenic and intronic long non-coding RNAs in maize (Zea mays L.)
Source: BMC Genomics. 2016 May 11;17:350. doi: 10.1186/s12864-016-2650-1 (PMC4865003; doi:10.1186/s12864-016-2650-1)
Supplement: Additional file 11: Table S11. — Primers from randomly selected 10 differentially expressed RNAs for qPCR testing. (XLSX 15 kb) [file 12864_2016_2650_MOESM11_ESM.xlsx]

## Sheet: Sheet1
Table S11: Primers from random selected 10 differential expressed RNAs for qPCR testing
Sequence	Sequence Length	Product Length	Product Tm	Sense Primer	Length	Tm	GC%	Anti-sense Primer	Length	Tm	GC%
TCONS_00014404	107	81	75.8	AGTTGTGTCATCAGGAAG	18	57.9	44.4	GATGCTGTTCAAGAAGTAC	19	57.5	42.1
TCONS_00019912	852	126	72.9	TACGCAGATGGAGAATAATAG	21	58.6	38.1	TTAGCTTGAACCAGTTACTAT	21	58.2	33.3
TCONS_00071276	309	150	81.2	TTCTCACAGTAGGTCCAA	18	58.5	44.4	GAAGCAACACAACTAAGC	18	58.1	44.4
TCONS_00067691	693	78	76.2	GGTGTATCCAAGGAAGAG	18	57.8	50	TGATCCTCCATCTATCTGT	19	58	42.1
TCONS_00067406	320	181	87.7	CGAGCAACTACTACCATG	18	58.6	50	AGTTCTCTGGATCGTCTC	18	59.2	50
TCONS_00040961	1820	165	76	TTGAGGAATTGGTTGGTAT	19	57.8	36.8	GCTACACAATGTTCTTCAC	19	58.1	42.1
TCONS_00064484	721	146	84.7	TGATGATGATGGCTGATG	18	58.3	44.4	GATTATAGATGGATGGTGACA	21	58.5	38.1
TCONS_00060409	1044	135	78.7	TAGGAGGATACGACGATT	18	57.8	44.4	ATAGCAGTAGAGCACAGA	18	58.4	44.4
TCONS_00061732	1986	132	76.2	CGATAGGTGAGATAGTTCC	19	57.7	47.4	ATGTCCAGCAAGATATAGC	19	58.2	42.1
TCONS_00017710	1954	164	79.8	GTCTCTGCTGGATAACTT	18	57.3	44.4	CTGGCGTAATAATCTTCTTG	20	57.9	40
TCONS_00066043	1111	81	71.2	GACCAGTTGACGATATGAT	19	58.2	42.1	GCAGTGATAGTAGTCTGTAAT	21	58.4	38.1
