# Supplementary material for: Genome-wide identification and functional prediction of nitrogen-responsive intergenic and intronic long non-coding RNAs in maize (Zea mays L.)
Source: BMC Genomics. 2016 May 11;17:350. doi: 10.1186/s12864-016-2650-1 (PMC4865003; doi:10.1186/s12864-016-2650-1)
Supplement: Additional file 12: Dataset S1. — The FASTA-formatted sequences file of identified lncRNAs and the GTF-formatted annotation file of identified lncRNAs. (ZIP 1290 kb) [file 12864_2016_2650_MOESM12_ESM.zip]

Archive with 3 entries (2 files):
- DatasetS1/DatasetS1_LncRNAs.fasta
- DatasetS1/DatasetS1_LncRNAs.gtf
- DatasetS1/
