# Supplementary material for: Genome-wide identification and functional prediction of nitrogen-responsive intergenic and intronic long non-coding RNAs in maize (Zea mays L.)
Source: BMC Genomics. 2016 May 11;17:350. doi: 10.1186/s12864-016-2650-1 (PMC4865003; doi:10.1186/s12864-016-2650-1)
Supplement: Additional file 12: Dataset S1. — The FASTA-formatted sequences file of identified lncRNAs and the GTF-formatted annotation file of identified lncRNAs. (ZIP 1290 kb) [file 12864_2016_2650_MOESM12_ESM.zip › DatasetS1/DatasetS1_LncRNAs.fasta]

>TCONS_00000074 gene:XLOC_000074
GTCTTACACATTACTAACACAAATGTATAGGAAGGCCATTGTTAGTGAGTTCATTAGCATTCTTCGCACCTTACTACGAC
AGATTGTTGGGAATAGTCCCACATTGTTTGTTGTGGGTGGCCAAGCATGATTTATAAGTTTGAGGGTGCAATCCCTAATG
GCCTAACTTTTTGGGGGAGTGTTGGTCCAACAGACCTAAAGCCCACTGTTGTGCGTTCGGGCGCGTGTGTTGTGACCCGA
ACGCATAGTAGTGGGTTTTAGGACCGTTGGGCCACCACTCCCTCCAAAAAGCTAGCCCATTAGGGGATTGCACCTTCAAC
CATAAAACCATGCTTGCCCACCGATACCACACAATGTGAGACTATTTCTAACAATCTTTCCCTCACACATTGTGAGCCGA
GATTTGTCTGAGATACACTAGGCCAACCTGGCTTTGATACCAATTGTTGGAACCCGACCCACCAACACATGGTGTACCCG
TTGAGTCACCCGCACACAAGGCACGCCAATCCAAGCCGTCGGGCCACGACACACACGTCCAAACGCATATAAGTGGGCTT
TAGGTCTGTTTGACCAACACTCTCCAAAAAGCTAGCACATTAGAAGGTTGCACTCTCAACCATATAAATCATCCATGTAC
AGCCACAACACACAATGTGGTATTATTTACAACACACCGGAAACATGAACAGTGACCACCGAAACGGTACCCAGCAACCA
AATACCACATGGCCTAACCTCGAAGTTGGTCTTGAGCCAGACAGCCTCCAGCCGTGGCTGATTCCAAGGCTCCCGAACCA
AGGCGACTATCTGCTCCAGTAAAAGGCTCCCGAACCCAGACAGCCTCCAGCCGTGGCTGATTTCAACATTTCACGCACAG
CGCAGGTGGAAACAGGAGAACGGCATGCAGGCGCGCGCAGGCAATCCCAAGCCCGAAATGGGGTGAAAGTTAAACCCAAA
TCAAAGGCCGAGGCCGCGGGCGCAAACCCTACCCGTATTACGCGTCCGGAAGCCCATTCGGGACGGTGAGGCAGGCCAGA
AACCTAGCCCCGACTACTATCCGCCGCTCGGGAAAC
>TCONS_00000081 gene:XLOC_000080
GGGCCGTGGTAAGTTAAACATGCAGGAAGCGTGTTTAGGTGAAACAACTGTTCATAATCGCCAAATTGTGTACGAATCCA
GGAAGCAAGCGGTCGGTAGACCAGAATGGAGAGTGAGTGTTTGTTTCACATGTGGTCTGATCACACTGACAGCTCAACAC
TCTGACTGTGACACACGTAGGAGTCTAGGAAAACATCTTTTCATTTTCCGGCTACAAATCC
>TCONS_00000105 gene:XLOC_000100
GAGTGGGATTTGGGGTAGGAATAACCGGGGCAAGCCTTACCCCTGCATTTGTAGAGAGGCTGTGTCGAACATAAGGCCTT
TGGCTCAGTGGGAAGGCTTCTCACCATTGCGCCAGGCTTGTCATTCCTTCCTTCTCTAACTATCACATAAATTTGATTTA
GAAAAGGCACTTTTGTCGTATTAAAACTATCTTGTGGTGCAATAAGTTGTTATGG
>TCONS_00000304 gene:XLOC_000277
GCTGGCCAATAACGTAAATGCATTAGAAACTTATCAAATCTTGTCTCATATGAAAAAGTAACACATATTGTTCGTAACTG
CAATAATAATGACAAAAGTTATTAAATAATACAAAGTCTCGTAAACAAGCAAGGTTCTTAGCAGTTCATACGGTCATGGT
TCATAGAAGTTCATGAAATAAAGGTAAGGTTTAGCAGTCTACAATTCTACATAACAGGTAGTGTTACCACACTCAAATAT
CAATTATGTCATAAAGCAAAGGTTCATATCATAGTAATTGACGGCATATTGAGGGAAAATGTGAAGCACATCAACAATCA
AC
>TCONS_00000339 gene:XLOC_000306
GCCCTGAGGATGATAGTAAACTGTGTGAAACACAATAGCTGTTGCAGCAATAATTTGTGGACAACTAACAGTGCAATAGT
GCATCAGCCATCTCTAGCTCCAAGCAACAACCCGAGGTTGCCATTAGCAGCATCCCCACCCGTATGAACTGTCCCAAAGC
TAACTATGATACAAGTGGTATGCTGCTTGCAGCAATTGACCAAAGAGACATTTTAATAAGGGAAACAGAGCATATACCTG
AGCAGGGGCAAAGCTACATGTTACCTTGTGGATGCACATGCACCCCACAAAAATCCACCAAAAATCAGTTATGATAGTCA
AATTTTCAGCATATATGCATCACCCACATATCATCCCTATGCACCCACAAGGAAGGTGCACCCC
>TCONS_00000493 gene:XLOC_000445
ACTGGTTGGTTTGGTCAAGTAACACAAATGCTTAAAGAAAGAACAAGAATATTATACAACTGAATTAAAAATACAATAAT
AACTAACCGATGTTTAGATGTATTTCAATGCTTTATAAATCTTTAGTTGTATTGAGGCATTCCTAATGTAGTAAATTAAT
TTGTTACCAATCTGCTAAGTGAATCCTGGTGCAATGGTGAGAGCTCACTGAGTCACCAGGTCATGGGTTCAAACTTCAAA
GCAGCCTCTCCGCATTTGCGGAGGAAAGGCTTGTCTCGGTTTATCCCTTCCCAGACCCCACTCATGTGGGAGTCTCCAAC
ACTGAGTCTGCCCTCTGCCAGCCCTGCTAAGTGAATCCTATTATTCATAAACAAGTTTGTATCATAGGACACCAAAAAGA
TACTCCTATTTAACCAAATAGACAAATAGCTACTTATGGCCTATAAATATAGGAAGGCCATGGCAATACTTGTACGTTTT
CATACCAGGAACATTGGGGTGCTTGTACAATTTGATGGCATGCAACTCAGAGGAAACAACTACTGTTACTGTACATGCCA
CTGTGTGCTAATTTAGTGTGTAAACATTAGCAGTCTTGTTTAAACTTCAAGTCTTCAAATACTATATCCAGTATTCAAAA
ACTGATAT
>TCONS_00000555 gene:XLOC_000502
ACGAGCTCACACAATTTACAAAGGTGCCAAGGTAATGCAAATGGGATTCACATGCCAAAAGTCGACTGGCATCGTCCAAA
TAAAAAACAGGTTCTCATAATAATTAGGGATAATCTCGTATCTGAAATGTGACCACTACTTTTATTCGATGACATCGTTT
CTCCAATGCCGTGGCTGCAGACGACCAGTTACGCTGCGCTTGTACGCGTGCTGGTGTATCATTTTTCTTGACTTCAGCTT
TC
>TCONS_00000620 gene:XLOC_000557
GTGTGGGGGATAGATATCCCCTGGGTCCACTAAAGAAGTAAAAGGCCTCACGAAAGGCCCGAGGGCCCAATAATTCGTAA
GGTCATTCTTTCGTGGGCCTGGGGAAAGACAACCAACAAAGAAGAGAAGACGTGAGACCAGATTGGTGCAAGCCCGGAAG
GCCCACATCGTCGAACGAGTAAATCGCAACGGAGACCCGACTTTCCCGCGCTGAAGCCCCATGCAATGGAGCCATGCGAG
GATAAGTCGGCGAGGGTTACGTAGGGATAAACTCAGGAGATTCACTACCTTTCAGCTACTTGTTGTTATCATATCCACGT
GTACTGCCCCACGGTCG
>TCONS_00000648 gene:XLOC_000581
GGGGTGCGATGTCGAGTGGAGAGCCTTATATATGCTGAACCCGTAGAGTAGTACGCTCCGTCCGCAGACCATCACCATAC
TAGAGTAGTAGAGTGTCGTCGGTGCTAAGTCTTGGATGTCCCAACAGCCCTGGTACGGTGGCAGCGTCTCCTGTCCAGAG
GCAGAACCTGGTGCTCCTCCCATTACCGAGCACCGCGAAAGTGGATGCCTTAAAAGAAAGCTGATACCTCCGCCGTCGCA
GCCGTACGTGATGGGTACCTCGGACCAATGGACCATGCCCATTTATGTG
>TCONS_00000759 gene:XLOC_000687
GTGACCCTGTCGCCTCCCCATCCATCACATCCCAGATGTCTCTCCTACTCACTCGCGTCGTCGTCGTCGCCACCATAAAC
CTCTCCCCTCACGTTGTCGTCGACCCTCCCTTCCGTGAGACCATTGTGTTATTACAAACTATATGCTAGTTATAGAATAC
TTCCACTAAATCTCAGATCTATGGTAAAAGCATTTAGTTTTACGTGGCACCTTAAGATCCATGC
>TCONS_00000768 gene:XLOC_000693
GACAACCAACTACATACAAACATTGTAAACTTTATCAATGGAGAACAAAGTGAAAATGAACCTGGAGAAAGGTCTAGGGC
TCTAGGCTAGTCCAAAAAAGACTACTATTGTTAAAAATGTCTGGCAAGATTAGACAGGACCTACCAACCCAGAAGGATAA
TTCAAATGCAACTTATTAACGGACAGTTTCTAGTGGCATTGAGTATTTAACAAACTTATAAATTACTTTTGTTCCCCCCA
TCCATAACTGATCAGCGAGCAATGCTACCCATCTCTGAGAGTACCATTCAGTTTACATGTTCTCCACATGGAATTCACCA
AACTAGTGCACCATTCCTACTCCCTATTGAGCACCAAAAGTGGCGGACGGTCTGGCCTAGGGCTCGGACGGTCCGCGGCC
CCGCGATCAGATCAATTCAGGTGATTATCCTTATCTCGTGTGTGGTTATCCATCTAATCACGTGGGAGTTGTTGGCTATC
TCCTAAGAACAGGTCCAGACCTCTTCCCCTATAAATATAAAGGGGTACGACCGATTGAGAACCCCCAAACACATTCCAAT
CGAATCAATTATTTTTTATCATTCATGCCCTAGGAGTAGATGTAGTGTAGTTTTAGTTATAGCCTTCCGCATATCCACCT
CCACCCCTATTCGACTCTACGTCGTCTAGATCCGTCCCCAAGACGACCCTAGGATCTTACCCCTCCCGGGGGGCAAGATC
TAGTTGTCCACCCAAGACCTCTTCCTTAAATTTATCTTTTAATTCCTAGGCAACTCCACGTCGTCTGGGGACGCCCCGAG
TGACCTGTCGACCCAGGGCGCCCTAAGATC
>TCONS_00000774 gene:XLOC_000699
GGGGGCATGGATTAGATTCAGACTAGATTGATTAGTGTAAAAGGCGCTAAAAGCTCGGGAGATGCAGAAAGCAACGAGAG
GCCATGATGGCGTCCTTTTCATGTTGCTCGTGGGCGTGCTTTTGTCATCGGATTTCAATGCTCTGAGAAGTTCAGAAAGG
CGTCGGATTTCAATCAGTAGCAACTTTGCATGATCCCAGAACGGAGCCAGCAACAATCCAGCCCCCGCGGTCCTGAACAT
TTAACCGCCGTCATCTGATCTCTCTCTCTCTCTCTCTCTCTCTCTCTCTCTCTTCTCTCTCTCTCTCTCTCTCTCTCGTG
TGAAATTATGAGGCGCGTGAGAAATGGTGTGTAAATCGAGCTCCGAGGCGCGCGCAAGAACACAGTGCTACTTCACCCAA
GCTATGGGACAAGGTCCCATTTTTTTAGCTATCCTAGATCCTGACAAAAAAAACATAGAGAGAAATTCCCCTCCGATCCC
CGTCGTCCAACAACCTTACACAAACAATATGACATTCCAAACCCACACATGCAAAGATGCACCGAAACC
>TCONS_00000824 gene:XLOC_000745
GATAGGATGCTAAAACACCAAACCAACAATGCCTTAGTCTTGTTCAATCTTGATAAAACCATCTTGTTCAGTCTTATTAA
AACTACTATGTAAAGCAGTCAAAATCACTACTAACTTGTTTGGTTTTATTTGAGAGATAAAAAAACAACACATCAATTTA
TTCCATTGAAAACAAATAGGATACTCGATTGCACGCAGCTAGCAGCTCTCTGGCGTAGATCGATCACTGTAGCC
>TCONS_00000860 gene:XLOC_000776
TGGGTGTGACTTGTGAGATTGCAGCAGAGTGAGAGATGCTGGGCCGGGGGTGCTAAATGCAACTATGTAACGCATGCAGA
GAGAGTGTTTGCAACTTAGACTGATTTACAAACTACAAGGGCTTCGTCCATTCACCTTTTTTCCCTTCTCTTTAATCTTC
TCATCATGTGTCTATGTTCATAGATAATCCTTTTATCTATTTATGCCATTGACAGCTATAGAAAAATAGGTTGCACCCCT
TTACAGGACAAAAAAGAGAGACCATATATCTCCCGGGGGGCCATCATGGTCCAAATTTGGGTGTGAAACTAAAACAGAAA
ATGTGTGAT
>TCONS_00001089 gene:XLOC_000982
TAACCGTTTGAAGAAATATGATTAATAGAACATCATCATAAAGAATAAGGGAACGTATCATGTACTCATGGAGCTCTTGT
GCTCATATAAGCACTTTAAATCTGGTGCATTCATTTCTCATTCAAGTGTGAATAGACATTTCCTAGTTTCTTCTGTGTGT
CACCCTTGTTGCGTCGCGCCGCCTGTCTCTTCTGTGTGACACTGCTGCCCTCACCCCCTGAATGAGAAATAAAGACACTA
GATTTAAAGTGCTCATATGAGCACATGATACGTTCCCAAAGAAGAATGCGTCGAACCGGAAGAATAAACGAACATAACCT
TTGCCCGTTGTGCAATGCATTGAAAACTTGCTCCCATGCTCCTCGAGAACAATAAAATACTTTTGAATGGTTGCGTGCTC
TTAGCCTCATTTTCCGGCGAATAACCAGGGGGACAAATCGATAAGACAGAACGCATCTCCTCATTTTTTTAAGAAAGCAG
TATGTTAAGAACGAATGAAGAGTTTAAACCAAGAAGAGACTGAACTCTCTGAATGGGCACCCACAAAATCC
>TCONS_00001287 gene:XLOC_001170
TGTGTGTAATACCTTATGTACTCTTGCTGATCACGTATTATGGTATGCGATAGATCTACAAGGTCATGAACTCATAAGCC
TACTACAAGGTGCCAATGCGGTGGAGGGCTATCCTTACACTAATTGTAGATACCATAGTGGGATCGAATCTAACTCCCTT
GGCCTGAGTTTGGTGGAGTTTGATCTGATTCCTTGTGGTGTGTAAACTTGAATTGAATACTGCTTTACCACCCCTTTTAT
AGTTCAAAGGAGAGGTAGTCTTACATGTATATGCTATCTGCGGACCCTACTTGTCATTGGGCCAACTCCTCATGTCCAGT
TCTGGCCTCAATCATGTGACTCACAACAGACACGCGTTAGTGTAATCATAGAGTGAGAACGACGTATTAACAGTGTTCGG
TATGGTTCCTCGTATCCTTTATTACAAGATAGAACTACCATACTGCCTAGTGACGGCTATAAGGATTTCCTTGTCTCCTG
CCATAGGTAGGATTTCCTGATCAGATATGGTCATAAATGCAAAGTTATGTGTGTGCTATGGCATAGGGTACACCTGCCCC
CTGTGTGTGTGTCAGGATGGAGGCGTGGCTGTAATGTCGTGTATCACATTTATGTGACACATGAGATCCGTTGTAGTTAT
CCCTCCCTAAGGCGACTGCCATACCGGCTATAAGGGTAAGTATGATAACCTATGTCTGTGGATACCTAGTCCTGAGCCCA
CTTGCCTAGGCCGATTGGCTCTCAGTATAGTCCCTTATATTTTATTATATTTCCTGGTACACGACGCGTGTGCTCGTGTG
GTTACAGGACCGATGCACATAACATGTAGTGGTCTCAAGTGCACTGCAGTCTATATTCATCCTCTATATCTGTCCTTTAC
AGTCTCCTCCAAAAGATTTCATCCTCTATATCTCATTTCTCTCCAACAACGTCCTCTAAATCACGTTCTCTATACTCAAA
TACCCATATTAAAGACATTTTTTTAATTTTATTTTTTTACATACGTATTTATCATACTCTCAAATATATTGTACATATTT
TAGTTTTGCTAAACCGGTTATTTAAAGTAGTCAAATGAATAGAGGATCGTTTAGAGAAACTCTATATATAGAGAATCCAG
CAGCGTCC
>TCONS_00001345 gene:XLOC_001222
GGGCCTATAGATTAGACACAATTTTACTACTGATGAAATTTGTGACATGGGGGATAAGATTTATACATTTTGTTCAAGTT
TGATGTCTACTAGTTGGCTAGTTTCTTTCCCAAGCGTTTCTTTTCAAGCTTGACGAATGTCGTATTGGATGGCATGTGTT
ACAAGATGTTCCAACTCTAGCTATATAACGTAAAGAGGGCAGACCTAGTGCT
>TCONS_00001565 gene:XLOC_001425
TGGGCTCACATCTCTGTACCTAACACATTGAAAGGCAGAGTTCTCATTTTCCATGAAGTCACTCTTGAGCAGAGTTCTTT
TGCATAGAGGGCAGACCTAGTGCCCAAGGCTCCTACATAAGTGGGGCCTAGGGAAGGGATAAACCGAGGCAAGTCGAACC
CGCGACCAGGTGACTTAGTGAGACAGCTCTCACAATTCGCGTATAAGCTCACGAAAATGTGCAAGCAAATAAATAGTGGT
AAAACAAAGGTTTATCACGTACAGCACATGTAACACGTAAATTGGTACAATTTAGACTATATTTCAGAAATTAGACTTAT
AGGCACCAATATTC
>TCONS_00001571 gene:XLOC_001431
GGCAGCGGAGGGTTCTTGCCTCGTGCTCCTCAGCACAATGGAGATGGATGGTCAATATACACCTATTAGCTAGAGGATCC
AAACAGCCCTAGCTAAACTTTAGCTGGTCATATTAGTTGGCTAAAGTTTTTTTTCTCGAAATGCGCAGGAGAACTGCACC
TCATTATATTAAGAAGAAAAGGTAACCAGGGTCTAAAGAAGGCCCGATACAAAAAAAAAACCTTACGAGGGCCAGAAGCA
CGCATACAGAAAGGAATCCATCTAGGAAAACATAACCCA
>TCONS_00001600 gene:XLOC_001459
TGGTCTCAATATACTTGTCAATTATCACACCTAAGATGATTCCGATTCCAGATACATTTGTTTGATTCACAGGGGCCTAA
GGCTTCTTTGGGCATAAATATTGCTCAATTTGTGCAAAATAGAACAAGGCACACTTTGAGCAATGTTTATACTAACAGTG
CATATAATGTATGAAAAGTAATACCAAGATCCAACCCAATGGAAACATTATAAGCAACTAGAGTGCATGACCATAAAATC
CTAGTAGTAAATCCCTCCATTATAGGTCGTTTTAGTTTTGTCTTAAGTCAGACTTATCTAACTTTAACAAAGTTTATAGA
AAAGTGTATCAATATCTACATCGTCAAATTAGTTTCATTAGATCCACCATGAAATCTCTTGATAATACATTTATTAGGTA
CTGGAGATATTAATATCTTTTTCTACAAACTTGGTCAAAGTAAAAGTTTGACTTAGAACAAAAAACTAAAACAACTAGAA
TAGAGGGAGTAAGTCTTAACGCAAAGAATACAATGTAAAATCAACCAATGAACTGGCCAAACAAAACAGATTACAAGTTC
CCCATTGATTATGCAATGTAAAGCTATGTTTGTATTGAACCAACTTAATCTTAGAAGTAATAAATAACGAAAATCATAAA
GATACAATAATGAATCCTATTATTATTTGGGCTCAAATATTGTTAAACCCAATGAAAACCTAACAAAACATAATCATGTC
TAAACCATAT
>TCONS_00001602 gene:XLOC_001461
GCAGTGCATGAAGAAATCTTTCTTCGATGCTCCTCTTTTGGAAAACATCGATGCAAATACAGGATATGCAATTCGCGCCG
AAAAAAAGGCCACATAGGTGTTGGGACCAAATTACACCCAGCGTGAACAGTACCCGTTTAGGAAATAGAATATTTTGTTA
GAAAAGGAGAGTCCAAATATATAAGGATTCCTCCTCTAGTTTGCTTGAGAACCAAATCCTCTATGGACTATAAGTATAGG
TGCAATGTAACCGGATGAAGGCAAGCAAGACAAACATCTTGCCGGGACTCCAGGGCTTTTCTTACACGTTCTGTCTCCCT
CGTTGCCACGCCGCCACTCTACACCCACATCACCACGACGCCTTCCTGAAGTCGGAAATCTCGACCCCGACCTCTAATCT
CACATTCCTACACACTTCACAACCCTAATAGTATCAAGGATCCTATCAATTTACTAACCCAAGGAGCATACAAGCATGGT
CATTGATTCCTAGGTAACAAATCTTTGACCTCGCCTATCTGCACAACCTCATATCACATATTGATCACCCTCAGCAATAC
ATGCATCTCGGCCGTTAAATTTAAGGCATGCCTACAGTCAACAAACAAGATTGCTCAGGTTCCTACTGGGCCTGAGTTGC
GAAAGTTGAAAAAAATCTCGACCTTAGCAGTTAACCATTATAGGTAGACCTTTAAAGGTAAAGATTAGACACTTAATTTT
TTTTCATCTTTGGACAAATAACGAAGCAAGGCCCTGAAAATAGTCACTCTC
>TCONS_00001645 gene:XLOC_001500
GTGGTAGTTATATTAATTAGATGGAGCTATGCGAGCGAGCGGCCTCATAAAAATGACGTTTATTATATTGTGATACTGTA
GTATTTGTTTAGCTACCAAGAGCGAAAGCAACAGAAATCCTAATTCAGAAAGGATAGAGACCAGAATATATTAGTTGAAC
GATCAGGAGCAAGAAGCATGGGGCCAGCATCGATCTACTTGGCTAGAGCTAGCTAATTAGCTCCCGGTCGGTTCCCAAGG
CCCGGCCAGTCCTGTCCTGTCCTTTTGCATTGCGCCAAACCTACAGA
>TCONS_00001653 gene:XLOC_001508
TGCTAGCTCTAGACCGCTTGTTTTTGGGCCACCATGGATACAATTTTTGGTAAAGCAATAAAAACAAAGTCCACTTGATC
CATTCATTACATATCCCTTCCATCTTAGACTGGTGGACGTTTCGTACCCTGTTCATCTTCTCCAAATAGTGGCAGCGATA
TCTAACAGAACTGCAGGTACTTACTGTTGGTGTAGTCCCTTTATGAGTTTTGGTCTTACTGTTTGGGGCCATTCTAGGTC
TCGGTTGTAGCCTCTATAGGTCACTCAGTAATCCGTGGATTACTTGTTGGGGTTGTGTATTAAAAACTCTTCTTCCTCTT
GATGAAATATGTGTTTAAAGGACACAATTGCTAAAAAAGCAAAACTGCAGGTACGCTGGAGCA
>TCONS_00001654 gene:XLOC_001509
GACGCGTTAGTGATGGGGAGCCAGGGTTTGGGGGTTTTCTCGATCGGGACTATGTTTTCGGTCTCTTCTTAATATAATAC
TGGAAGGACGGTCTTTCCTTCCCCGGCCGAGTTTTTTTTTACAAAGACACCAACAAGGTTACTGTGGAGGTCATATGAGT
GAACTCGTCAAATGTTCCCTGTTAAAATTTGTTTCGAGTTACATCCTTCCTTAGCTTTGTTTTGGACAAGTCCTTTTTTC
CATCTGGTTTAACGAAGAGAAATATTAACATCTTTATGAAGTAACTGCATTCCTTGTGTGATATAATGTACAAGACTAAG
TGCCAGTGTTAATTGGTCACAAGGCAAGGGGGGTGTTAACGAACATCCAAATTTAGTGAGATGGCATGGGACATCTAGTA
ATTTTATTTAAGAAGCGTGTGATGTATGAAACATCAAACAAAAAAGAACAGCGGAAGTAGAAGCTCTTCACCACCTTATC
CCTAACTAACATTGCACAGATAGCAAAATAGAGACCACAAGTGCATCCTTTTTGTATGGAACTGCTACATCTGCTATATA
ATGATGCACAAATCG
>TCONS_00001863 gene:XLOC_001705
TACGACCACCCCAGTCAACCAGTGTTTGATTTTATCAACCGGTGGGGAAAGAACTGCTCCCACAGCATTATAATTAAGAA
GGGGCCATATGAGCCCAGTTGAGAAAACCCCTCAAACCCTGACACATGCCCATTTATAGGGCCAAACTGAACTTGTGCTG
ACCGTTACCAAGGCCAGTGCAGCTCACTGTTACCTAGGCCGGCAGCACACCACAGCCCCAAGCCAGGGAGCAAAGCATGG
GGATCTTTTGCAATACCAGAGTTCCGAACCCCGGTCAGAGGGCATGACCACGACCAGCCCCACCACTAGCTATCGCTCAG
TTTGTACCCAGGTTTCATTCTCAAATTCTACCTATAAAAAATGAGGGTGCACGTTTCTCCCTCTAGTCGTGTTTTAGGTG
TGTATTATGATCAGCACCTAATCATTTCTCGTCCAACAAGTGTGTACCATGTTCAGCATCTTCATCGTATATATGTGACA
AATATGTAGATGTCGATAAACAGTCACACTACATCAATATCTGACAAATGTGCAAAAGTTTCCAAGACAGGATAGAAAAA
TGAACTTCTACCTTTGAAGAAGCAAACAACAGTAAAATATACATGCAACAAATAGATAAAAGTCGGTAAACACACACTAC
AAATATATACAGAAGTTTCTACGCCATAGACTTTTATCTATGCAGAAACAAACTACAGTAAAAACAACAGAAATTTAAAT
CAAC
>TCONS_00002033 gene:XLOC_001854
GGGGGCTAACTGAAAAAATTTAAGAGACGTGCTCTTCGGAAAGAGCTCGTCTCTACACGACTCTCTATACATATTGTGTC
TTAACTGCATTTATGGTCTATAGTCTCAGGGTTTTATCATACAATTTCTTAACTGTCTCCTGTACATGGAAAACTGAATC
GTCGTCTCAGGGTTGTACATGCCCTTAGCTAGTTTTAGCTAGGTTAAGTCAGCTAACATTAATAGCTATTTAGGGGGTAT
AACTAACAATTAACTAATTCTTTAGTG
>TCONS_00002146 gene:XLOC_001952
GGTTCCTGGTTCAGTATAGTCGCCAGCTGGGTAGAGTTTCCATCATAACTTCGGCTATGTGTCTAAGTGTGCCAAAAGAG
ACAACGGTTCAAACAAACCAAGTCAAATTTACAAACTGCATTTACCTGTTTTGTTTGGCTACCTTGTTTAGTGCTCACAC
TGCACTCACTTTAACTGGACATTTGGAAGGATGAATAAAACAGATGGGTAAACCACTTCCAATATAACTGGCTACGCTGT
AAGTTTCTTGGGGTCAAGAATCCACTTCAAAGTAATGCA
>TCONS_00002161 gene:XLOC_001966
TTACTCATATATACTTTCTACACTTATCATATGTTTGACACTTTCTAATCGCATATATAGATTTCTGCTATTTTATAGCC
ATGAATCCATTTACTTCACATAATCTAGTATTTCGAACCTACTTTGACATTATGCAAACAAAGAATCAATTTAAACACAT
TATGCACACACATATATTCATCCGAGCACATCGACAAAACTAACTGGCTAATTTCTTAAAACACTAACTACCATTTGCAT
CGCTTC
>TCONS_00002174 gene:XLOC_001979
GATGGGTTGACGAGGTCAGCAGATCACGAGCAGTCGCGTGAAGACGCTTCCCAAAAACCTTATTCGCGCTCTCCCGGTGC
AGGATCTAGAAGACGAAGGGTTCCGGAGACCTGCTCTCCTGATCGCAGATGCACCTCTGCGGTCGGGACGAAGGGAACTA
AAAGGCGGCTCAGCTATGAAGAGAGGCGAAAGCGAACTGGGATCTGGGATGATTTGGAGGCTGGCTGCCGGGCTCCTTTT
ATAGGGCCGAGTCCGCGACCCCAGTGCTTATCCGCCCACGAAAATCTCGCAATCAGTTGAGATTTTATAGGGATCGGTTA
GGATAAGCGTAACAGCCAAGAAACCAAAAAATCAAACGGCAAAAGGTAGCCGCGCCCCCGCAAGGCGAGGGGCCGGATT
>TCONS_00002378 gene:XLOC_002174
CGCTGCCATCCCTAACCACAACCAACTGGCCCTTGGGTTTGCTACAACCCCTGGGCCGGTCCGTGGCCTCCTCAGCAGCA
GCAGTGGGTGCCTACTCCGCCTCCTCCACAACAGGCTCACACCGCCTTTGCGCCGCCGCAGGTGCTCCTTCAGGCGGCTA
GAATACGTCCAACCTGATTGTCGCCCTTAATCAGATGGCGGTGCAGGACTCCTCTT
>TCONS_00002474 gene:XLOC_002253
CCATGCAATACAGAAGGGGTGATGCTCTGTATTGGGAGAGAGTTTTTAGCTATAGTCCAATTCTAAGAAATTGAGTCTCT
GGTTCTAAATCTCAATTCCATGTGCAACCAAACAATAGAATTCTGGAAAGCTAATACCAATTCCTAATTTTGTGCTACAA
TACCTACATCCAAACGGAGTATAAATGAAATGGCCAATCTAGCCGCAAGCTTATAAGGGTGTCCCCTACAGTTCTCAAAT
CGCCAGCTCTGGTGAAATTTTATTCGGCGCAGAGAGGGAGCAATGAGCTAGCGCTGCCACAGTCTGCTAGTCTCACATTT
AATCCAAAGAAGTTCCCTCCCTCAGCGAAAATCTGTTTCTTCTGTTTACCTCCGCTCTCCACTTTATTTAAAATTGTTTT
CAGCCTTCGACTCGCCCTGAAGTATATATCCCAACAGTGTAAAGATGAAAATCCATTAATCTAGCTGGCAAGTTTCAGTT
ATCCATCAACGTGTGTAAAGGTGAAACCGTGAAAATCCATCGATCTAGCTGTGAAGTTTCAGTTATCCACCCCAAACTAG
TTTGAAAAGCATAACCACTCTGATACAGATGTATACGCTGGTGCCTGGTCCGTCTCACCTAACGATCACATGAATTGCAC
ACAACACATGAAACAAAAGGCAACAGCAGATGCAGCTCCCAAGTCCCAAGGCATCGCATCTAACCCCCCC
>TCONS_00002630 gene:XLOC_002395
GTGCGTTAGTTTTACTCTGGGGCAAGTTCTAGTTGATCCCTAATATCATGTTTTTACTCTGGGCAAGTTTAAGTTTTATT
TGACCCCTAATATCACTGTTATGCATGAAACATTATGACTAAACAAATCATGAAATAGATAAAGAATGCCCTTTGCCTTT
TTCATCTCTAAGTTGTTCTTTCATTTAATTTTCAGGAAAGGGAATACTAAGTTTCTAGGCATGAACAAGACAGTATTCTT
ACCTATCCTCTCCCCG
>TCONS_00002731 gene:XLOC_002495
TCGTGCGAGAGGCGTTACCTCGCCCAGTGCTGAACTCCCCCAGGCATACCCCGTTTCTCTTCACAGGGCAGCTAATTATT
AGTAGCAGTACTCCTCGCTGTATGGTTAAGTCAAAGATGACCGAGGAGGTCTGTATGATGTGCAGTTCGCTCGGCGCATC
TGCCTAATAATCTCATCCATTTTGTGCAGCTAAAGTATGGTATGGTGGTGCATGGAGTGGCGCTGGGCGAGCGAGTAGGT
GTGGCTGGAATGGAAAGCTAGCTCATCTATCTGTGCCTAGGCGCTGACCATTGTCGTCGCCGTTCTTCGTTCGTTCTACT
ACCATTTCAATTCAAGTAGCTTACGTACGTACGTAGGAAATTCTAGTAATCAGGTACCCAGTTTTATTTGCTATAGATCC
AAACGTTCTGGTTTTCTCTAGCTTAGATGACGTGCTGCAAGAGAATCTCATCAATTATTATCTGTAAAAGACGTTGAGAG
GGTTTTCGGTTTCTGTCATGATGCGGCGCAAGCACGACAGTAGTACGAGACAGAGGTGTCGTCACATGTACTGTGGACGG
TACATGCAAGTGGTGAAGGAAAGAATTTGGACCGATCCCGCCCTGGCCCGTGCCGATTGGAGACTGCCAATGGGCACTGC
CTGGCTGCTTCCCTCACTGTATCGCTCGCTCCTGCCTCCTGTGTGCATTGGTCCACCCGTTTGATCATCCATTTTCTTCC
TTTCCGTGGGCCGCTCTGCTGGCTGCAGCCATCCATCGGTCACTACTACAGTACTGCTAGCCCATCCCTTCCCCAAAATG
CTTCTAGGCTAGTCCCAGTGTACTATGTCTATGGGATACCGTGACGATGCAGTACCTACCGGGCACGGAGCGCAGCAGTG
ATCCGGCCTGTGACGACGAAGACGAACACACAGGGACGTGGGTGGGCTGTGGCGCTGTGCCATGGATGTGAGTAGCTGCT
GAGCTGCGGGCAAACATTGCAGCAGCCAGCACGGTGGTCCGCCAATAATGAGCTCAGCTCAGCTGTCAGCTCCTCCCCAC
CAGATATTATTCATATTGCAATTTGCCTAAACGTACGTCGTCTGTGTGCCTTGTGTGCGTGTGGTGTATGCACGGCACGA
GTGGAGTGATCCACATGCTCTGGACAAGCTGGGGAACAGGATAGGACCGATGGTTCACCCATCGATCTCTTTGAACTACT
ACTAGCTGATGAA
>TCONS_00002860 gene:XLOC_002622
GCCTTCTTGTCCTTGTGCTGCTCTCTGCAATCTTCAGTCTGAGTTGCTTACGCACACATGGGCTTGAGTGAGCAGGCCTA
TGAAGCTCAGTCCGTATGTGTACCTAAATGGATAGGCAGCGATGAAGCTTTTGGGGAACACATCTGCGTGAGTGTGACTG
CTCTTCATCTTGATCTGATTCGGTGCCTGTGTTCTTCCCCGAGCGATGACTACATCGACGACCGCTCGTAGGACAACAGT
ATGCATGCCTGCATTGAGCCTAGATCGATTGCTTCGAGCAAGCCATCATGACCAAGTTGTAACATTGTTCCCTCTATCTC
TAGCTCGGGTCCCACTCAAGGGTATAAACTAAACTCATTTCTAGCACATCTGGTTATTTGCGTTGTGGATATATGGTTAG
GATCTGCTACAACCTGGTTCGATAGCAGATTCACATATGCGATGATGAATTGCTCATGCTCATATATGTCATGTGCTATG
TGATGTCTTAATTCTAGATTAAAGCATTGCTGTAAGATGAATAAACATTCGGGAAAAAAAATCTCTACATACCGGATGCA
AACTCACTCGTTTATAGCCCCTCACTCTCACCTCCTGGAGGCCCACACTAACATATCAAAACCTGGAACCTAACCACTTG
GTAATTATTATTTTTCTATTTATGTAGGCCTCCACGTGGAGGTGAGGGGCTGCAAAGAGTGGGTTTGCATCCTGCATGTG
AGAATTTTTTTTTTCCAAATATTCAGCTTAACCTTGACCAAAAAAACTACTTAC
>TCONS_00003057 gene:XLOC_002810
CTCCCTCTCTTCACATCACAGTTCTCTCCTCTCTCAACTACAGTCTCAGGGTGCTCTTCTTCCCCATACTGACCCACGAC
GAGCTCCGGTGCAAGGCCATGGTTCTGCCCAACCGCTTTTTTAAGCATACTCATGGCTACCCTCGCTATTCCTATCTAAG
CACCACCACGTCAAACCTCCTCCACTGCTTCTTCGTCGAATCCGAACTTAGGATGAGCTTACTCATATCCTGAAGATCCT
CTCGACCACTCTTTTGAGCCTAGCCATGTCGCATTGGACCTGCCCCCGATCACGGTTCAGGGTAGCCCTGGTCTGATGCG
TGGCAAAGGGTGGTGCAGGGAGCCAGAGAATGCCCTGGCGGACATGGGGTGGCTATACAATGTCGAGGGCAGCCATGATG
GC
>TCONS_00003363 gene:XLOC_003108
TGTCTGGATGTGAGAATGATTTCAGTATGAACTGTTGGTAGCATGTTGATGGAAGATCTAAAACCCAAAAACAGAGTCGG
ATCTAGCTGTGAGTCAGCGAAGGCTCTACCCTTCCCCCTACGTCTGTCGAAATCTTGGAGCCCCTGACTCTCTCCATGAA
GTTTGCAATATTCTTTTTGAAGTAATCGCCATCTGAAGATGCGACCAGAGGTTGAAGACAACAATAACTGTCATCTGGGA
CTAGATTTGGGTCTTTTCATCACCCTCAGGGATGTTTT
>TCONS_00003386 gene:XLOC_003130
CGTGGCTTATTTGTAAGCATGCATGTACAGCTAGCTAGGTCGATCTGTGGACGATGGATGTTACGAGATCTCGCTACAGG
TTTGCATGGACTCCAATCAGTGTGTTGTCCAGGTCATGCATGGCCACCACCGACGCGCCTCGCCATGCAGGCTAGCAGCT
AGCTCATCGATTGGGTCGCGCATGCAGCGGCTAGCAGATGTAGCAGGTGATGGACAGGGTGCGCCGTGCGTGTTTTGTAG
TAGCGAGAATCTGAGCAAACTGCAAGCAGTTTGGTCGACTGCATGCGTGCGACAATGGCGAGCTAGCTAGCTATCTCTTT
GCGTGCATGGACCCCAGTGTAGTCATGCACATCC
>TCONS_00003661 gene:XLOC_003404
GTAAGAATATGAAAGTGAATGATATTGCATAGAGAATGGGTACAATATATAGACTCAACCCTAACCCTAATGGGCCGACA
GCCCAACAGTGGTGCCGGCCCACACACACTCACACACACATAGTCTAACATCCCCCTGCAGTCGCAACGGGGGCACCACA
CACGATGAGACTGGAATAGAGGCCGAAGGTAGGAGCCGACGGGTTGAAATCCCCCCGCAGTCGCAGCGTCGTGATGGTGC
GAATGTTGCGGCTGGAGTAGAGACTGTTGTGTGCTCTAAGAAGA
>TCONS_00003717 gene:XLOC_003460
GGTGGTGGTGCTGGGGAGCTGTCGACAGATGGCACAAGAGGATCGTAGGCGCTGCTTCCGTGAGGGATTACTGCGCTTGA
TGCCGCAATCTGTGTTGGCGGCGAGGACATGGTGTATTGGGGTCCCCCATGGCCATGGCAAATGATGGAATAGGGGAATG
CGATGGTGGCATGGGTAATAGATGAATGGGCAACCATGGTGCCGCCGGGGCGCTGGTACACGACATGCCATAAGATGTTG
GCG
>TCONS_00003732 gene:XLOC_003475
ATGTGCCAGGACTTGTGAGGTATGGAAGTTAACTCAAGAAATCTTCATTGTGCTTCCAGACATGAACAACAATTGATCAA
AGTGATTAAACATGAAGGGGTTCAATTGCTTTCAGACGTCAATTTCTGTTAGTTTGTCTTGTCTTAATATATGTACAACT
CCTCTCTAAACTTTCTTACTGATTATGTAAGCTGTTAAATCCTCATACAAGTGTTGTGAGAGGCATTCATTGAGGATTAA
GTTGTCAACTGTGGGCTGGACATTGTTTACTCATCTATACATATAACTGAAAAATGGACAACGTGTCAGCAATGAAGTCT
TGTTTCCAAAATAAATGATGCATTTTCGTTCTGAACTGTTCGCAAGCCCAACAACAAACATAATACCCAGGGTTCCAAAA
AGTGGCACTAAGCGCACGCTTCAGCGCGCGGAAGCGCTAAGAGGACGGGTAACGTTTCGCTTTGGGGCATAAGCGCTCCT
AAAGCGGCGAGACTGCCTTGGTGGAGCAGCGGCTGCTGGCTCCCGCTGCTCTCAGGC
>TCONS_00003745 gene:XLOC_003486
GTAGGGTATACCCTCACATGGTTGGGACTAAAAGGATATGTTGTCGGTGTGTTTTTCATGTGATCTTTAATTGTGCCAGT
AAGTTGTATTAGGCACATGGAATAGTAGATTGGTTCTGTAGGATACGAAGGTACACATATATAGGTAAGGATGACCTGGG
TTTATAGCAAGAGAACCAATCAACAGTGATCCTTGCCTATTAACCTAGCCATATAGAGCTCAAAAGGTCCAGTAGGGGCA
CACAGGCCCAGCAAGAGAGCACCACCCTTTTGTCTAGAATGCCCCTGCAGTTGAAGTGCTGGCAATGCAGACATTGAGGC
TG
>TCONS_00003820 gene:XLOC_003559
TTGCCCCTGACGAAACAGCCTAAGAACTGGATGTGCTACTGAATGTGTATAGACTAGAACAATACCGTACTCAACTTCAA
ACCACTCTCTCTCCCCAAAACCGATCTGCACTGAATTGCATGTCTTGGTGCATCCAGACAACCATCCAAATTACAACACT
GATCTGCACCGATCTGCACTGGTGTTGAAGTACCATTACACATTGAACAAGCTTATTTAACATGTTGCTCCAAGCCAAAC
CAGAGATGTGCCTCTTCCCTAACCATCCTCACCCAAACTACATCAACCTAGATACAAAAACCGATCCACGCCATCCGGTT
TGACCCAAACCATTCCCAGCTTCAACTCTACTAGGTCCTTGATTTAATTATGTGTCACTATGATAATTAGATATTTTCAT
GAAGAAGTTTCAGTAGCTTGAAATGAAATATAGCTCATACGCAACATTGAACTGAAATTGATGAACACTAAGATAGCATT
TCAGAAAAACAATTGTGGTGGACTCATGTTGATGATGCAAAAATAATTGAGCACCATGTGTGCTACTATCAT
>TCONS_00003851 gene:XLOC_003590
CACTACCAGCAGGATGATAGATTTTTGACAAGAGACAAATTGCGATAGCCTTATAGAAGCATGCTAAACATTTTGGGTCG
GTTGGGTGTAGACAAAATATTTTCATTATGAAGTGTGTGGCTAGCATAACAGATGCCCCTGCTTTTACATAAAGGCTACT
TCAGCATTTGGCACAAAGGGAACTTGAAACGGCTGCCTCACCAGGATAAATATTTCGCAATCACATGTCATCATCCAAGT
AGGAATAAATGATCAAATATTTTGATGAGGTAAATGCAGAACGTGTAGAAGAAACAATGTGAAGGCAGAGACGAGGCTGA
GAATGAGAGCAAAGGTGAATAGTCATCTGGACC
>TCONS_00003855 gene:XLOC_003594
TGCCCGAGATCTCTCTCTCTCTCTCCCTCGTTCTCTCCCTCGCCGCCGGAGCTTACTGTCGTCGCTGTTGTAGAACGAAG
CCAGAGCAGCGCCCTGCTCATCGCCGGAGCTCCTGCTCACCGTCCGCGTAGCACGACGATCGCGCTCGTTCCTTGCCCGC
CAAGACCGCCGAACCCTCCCTTGTCGAGTTCATCCCTGCACATAAGCGA
>TCONS_00004082 gene:XLOC_003815
AGGGGCCTGTCTCGATCCGCTCCCGGATCTCGGGCCCGATCTGTGCTACCGGTTCGGGTGTGGTTTAGGTTGTCTCGATC
CGTCAGTTCGTCGCGGCTGGGTGCTCGCTCGTGTCTTCGCTGTGCGGGATTGGTTCCTGCGTTGGTTTCTAGATCTGAGT
CAGTTTTTGTGGTTAGAGTTGACGACCGGGCCATTTCCGCGCGTGTGAAGTTAGATTCATTTGTGGG
>TCONS_00004154 gene:XLOC_003884
TTCCAGTCCAGTTATTAAATTGCAGTTCCAAATAAGAATCGGCAAACGGTCTAATTTAAACCTAGAGTAAAACAAAATGA
GGAGCGCTACAGATCAAAAGCATAACCCGGCAAATCCTCAGACGACCCGCTAAGATAAAGCACAATCACCTCACAACACA
ACTTAGCCGTTAGCGAAAGCATTGGCGTTGGTGCACCTACAAGTCTCAGCTTGGACAATAACCCAAACAAGTCTAACAAG
TCGTCGCAAAAGGCAATCGAGATCTAAAATTCCCAGTGGAGAAAAATCACCCCTCGTAATCCCGCAACTAGTAAACAGCT
CCTCGCTAGTTGAGGAATACTAGTTGTAACTACTCCCGTGCAGATCTAAACC
>TCONS_00004269 gene:XLOC_003995
GGTATGCGGGACGGTGAATTATAAAGTAAGTAGGACATAATGGGTCAGAGGACACTTGCCTTCACCAGGTTGCTGCTTAG
GGAAGTCTCATGCAACACACTCGGGAACCACGAACTGCTCGTTGTCTATGCAAAGCAATCATTCATTCAACACACTTGGG
GAATAACAAAAGAACAATACACCAAACATATGCAACAGAGTGAACACGGGTTCAATAAATGGGTAAAGACACACA
>TCONS_00004329 gene:XLOC_004053
GATGGGCAGGAACGTCGGCCAGGGCCTCTGCCCACGGCCGAGCAAGAGGAGGGTTTCTCCCTTCTAATTCTTGCCTCTTT
TATTTCTCATCCATTGATTACATAAATAGGCCGGCTGGTCGCTCCTATCTAGCTAGAGATCCTTATCTCCTTAAAACTCT
CCTAAAAACTCTCAACAAACTACTAACAAATAACCTTCCTAGATAATCTCAACTAATCTTCTAATCTTATCTCTAACTAT
CCTTATCTAATCCTC
>TCONS_00004676 gene:XLOC_004366
CACTGCAAACACACTGTCATTCAAGTAACATCAACCACTAATCTAAAGTAATAGATGAAGCATTTCAAGCCCAAACGGAA
GAAAACACTAGAACCTGTAACCTGTCATAAAGAAAACATACTGCTACTCAAGTAACATCAACCACTAATCTAAAGTAATA
GATGAAGCATTTCAAGCCCAAACATAAGAAAACACTGGAACCTGTAATGTAACATATATCATAAAGAAAACAACATCCAA
CTCAAAATGGCTAAGCTAAAGCTCCTATTAGCAGTGATTGCCATAGCTCCAAGCTGCACGAGATTCCCCATTCCAGCCTC
ACTACAAGCACACAACTACCGAAGCAGAATCAACTGCCTAAATCTGAAGTAATAAGCTTGGGTACGAATAGTAAACTGAA
GCATTTCAGTCTAAACAAAAGCACTAAAATTCCAAGCCAATCAACAAAATGGCTAAGATCGAATTTTGGAAACCGATGGG
CTAAACCCTACCACCCCTAAGCAAGACCCCAACTCAAAAATAGCAAAACACTCGGCACTCCGTGCAATCAGCAAACACAG
CACAGCGAGCAAACAAAGCAAGTGAACAACGACACTTGGCGGCCAGATTTACGAATCACCCCCCGGCTCACGTCGACCCC
GGACAATCTCTAGATACCCCTAATCCCAAATTCCCAATCGATCGCCCCAGTTACGAATCTTCACCGTACGAACCGGGCAC
GGGGTCCGTAGCTCACAAACCACACCTACGGACCTACCCAGCCGGAGCAGAGAGCTCCAACACTCGTGGCCGAACTCGGG
ACGCACATACTCCAAGCTCAAATCGAGCTCCGGAACCTCACGGGGCCACGAATCGCGGCGGTCGGCCGGAGCAGCCTCGC
AAACCCTAGAGCCCCAAACTCAGAACTGCCAGACTGGCACCGCGGGAACCCTAGAATTCGGCGGGAATTAGCGTCCGGGG
CCCGGAATTCCACTCCCCGGAGGCCGGGAGCCCCC
>TCONS_00005051 gene:XLOC_004727
TTTCTGTTCTCGAGTGATTTACGATGATAAAAAATGAGTTCAATCACATTGATCCGAGACCTTTCTATGATCTCATAAAA
CCGATGCGGATTAGGAGATCTAGGGGATTTAGGATGCCTCTGATACCATTGTTAGATTTCTATAGTGACTAGGATCGATT
CCTAAGTCCCTAGAATACCAATCCACAATCCGTAAATGGAAGTAAAACCTCGATGACGAGTAGATCTGTTCTACTTAGAG
GAACCGGGAAACACACC
>TCONS_00005073 gene:XLOC_004746
GCCAGTGGATATTTAATGTAACATTTTGTGTAGTATGGGTTAGCACTACCCAAAGGAATCAGTGCATGTGCTTTGCAGAC
AAGTGGGAACTCTTATATATTCTTATCTTCACCCGGCCTATCACCTTTCTATGGTTTCTATACTCTGTACGGAACTGAAA
CACGCCAGCTTTATTCCCCTCGCTGCCTTCGGTGACAACTAGAGTGAAAGGCAAGGAATAACTCTTACGGCTTAGCAGAG
CTTGTATATCGCCGTGTAAAACACTGTTTTGCAGTGTAGTTTGAAATAGAGTGGGATAGGGGTGGATAGGAAGTCTCCTG
TGCAATGTGCTTGTTCAGCATCAGAAGAA
>TCONS_00005166 gene:XLOC_004831
ACACAGGCACAGGCATCATCAGGAAAACACTTGCAGAACAATTCCAACGCTATTCGAAATTGGATCTTTTATCTCGAAAT
TGTGAACAAGCTATACACTAATAACAGCTGCCAGTGAGCAATGCTATTGTCAGTTCCCGGTTCTTGTTCTAGAGCCACCA
GCAGTCAGAGATGTAAGACCAGTCGTTGCAACGGGCAGAACATGGATGGGCATCAATAAGTGAAGTTGACACGAAGCTAC
ACCGACCGGATGAAACGGATTCAAACTCGAGGAACTCGTACGCCGTTGACTCGGTGTTCATGGACTTGTCAGCTGTGCTG
AACGGGTGTACGTGCTTGTTCATCGCCACTTGTACAGATTAAGGGACACGCTAGTGCAGTGGTTGGTTGGCTGGTTGGTA
CTTGAGGTTTGACAATCTGCAAAGCTTCTCAAGGCAGGCTGACAGCGGAGGTCTGCCAGGCTGATGGCGCCTCATGTCTG
CAGCCTAAAGTCTCCCAAGTGGAGGAGAAAATTCAGGCCGGGAGTTGGTTTTGAATTATTATGGTGCGTGTGTTTCGATC
TTCAGTCATACGACCCTCAATTTGCTCTGCTATTTTCTTTTCTTTCTTTCTTTCTTTTATTTAAAAAAAAAATTCAGATA
TGTTGGGAGTCGTATTCCAATCAGTTAGCCTAGCACCATCTCTAGCTTTGTGCACCTAACCATTTATGAGATGAAGACTA
TCGCGGCGACAGATTGTGACCGAGAGACATTTCTCACGTTTCATCAGCAACTGTTCAGCGGTTTTGGATCTCTCTACACG
CCAAGATATGGAACAGCTCGCGCGAGAAACGGGGCTGATCCAAGGAGGAGTAATCGCAGGGCGTGAAATTTCAGGCCCAG
ATCACCGCTCGCGCATCCGGAAAACGATACGAGGACGAACTATAAGCCCTCGTTCAGGAGAACCACCACGGAACACCCAA
TTCTTGGCGGTGAAAGAGTTGTTTGTG
>TCONS_00005224 gene:XLOC_004885
TGCCAAATGAAATGATCAAGGAAAATGTATACAACTGCAACAGAAGATTTGAAGCGTATAAAACAGAATAGGTATGCATC
CATAGACTTCCGATTCCGATGGACGTGCCCCAATCCAGTGAACTCATGTGTCTCATACCTGCCTGGATCGTGCAGTCGGT
TATCTGCTTATTTTTTTGTTTCTAATTGCTGGCGCTGGCAATATGCTGACGAAGGGATCAAGGTACAACAAAGGTTGATT
AGAGTTCACATGACCACTAAGAAACAGTGACCCAAATTGAGCTTTTCAAGTTGCAGGCTTCATCCTATAGCTTGATACTT
TTGTCTAGATGTCAATTCCATTTTTCACCAAAAAAGCCTCATAAGACGTTTCAAATCCCTACAAGCTAGGCACTATAATG
AAGATCCAATGTATACATTACAGGCCGATGTCATCGTTAAATCACAGATGGTGTACCGGTAGTCCGGTACAAAACAATCC
CAACTGAATTCACTCAAAGAATAATTCCTCTCATATAACTAAAAACAATACGTACATCATGACTCTGAAAGCTTATCACA
ACGATAGGGTAGTAATAGCTATATTAGTGAATGGGTAAACCATAGTCACAAAAGTTTTTTTATAGGATACAAGGACGCCA
CGGACACACACCACACTACACGAACACACACTCCGTGGGCGTCCAACACAACGTGCATTAGAAAGGGACTGAGAAGGCTA
GACCTCTCAAGTGCATGGGAAACACGCAATACCACTGAACGCTTTTGCGTGTATAAAGAGGAAAAAACCCCAAGGTGAGG
GACACGGGTTGATTCTGGGAATCGAACTCGGCCCGGCTGGCTGTGCTACAACAGCGCTAGCCACCCAGGCTATGC
>TCONS_00005277 gene:XLOC_004934
GAAGCAATTAGAGTAATGTATAGTGGATTGCTGGCGGATCTTTGTAGTTAGCTTTCTATTATTAATTTATGATCAACTTG
TGACTAAACTGGCTATAGCAGTATAGCCTGCTTTTCTTCTCTCTCTCCTCAGTCTTGCCAAGCTTCGAGTTCCTCATTTA
CTCGTGGTAGGAAGCAGCGCAGACCATGACGTTGACGAGACCGCCTTTAATGTGGGCCTGTCCGATCCCCCAGCCTGCCG
CATCATCAGTAGTGCTTCTTGGCGTCCCCCTGCGCGCTGGGAGTGAACCAAGAGAACCCAACACGTCTGCTAGATTCCTC
ATGATTAATGAGGCTCATCTTGTGCCCAAATAGATAGTGGGACATTGATGCATCAGC
>TCONS_00005360 gene:XLOC_005012
TTTCCTCTATTGCATAGTAGAAAAACATGTATTGATATAGCCCCATTTGGGAGGGCTCCCGGACGGCTCCGGCTGCAGCT
CCTTGCCGGAACCGGAACCCTCCCAAACACAGCGCCCAAAAATGGCTCTGGAGAAAGAGCAGGAGCCAGAACAGCGTCGA
GAGCTGGAGCCCAAAATTTTGGCTCTGCACGGCTCCGCTCGCGTACGGGCGCGAGACTGCGCAGTTTGGACCGTCCACCG
TCATGCTTCTCTGGCCTACGAGTCTCTCTTGCCGCACTCCACAGTCCACAGTCGTTTCCCTTCCACGAGTCCGTAGTTTG
GTTTCAGTTTGGCAATAGTTTGACGCCCTGAAGAAAGCCTGAATGAATCAGGAAAAAAAGATCCTGCTACTTAACCTGCT
AAGTAGCAGTTCTAGATCAATGGTAGCAGTTTGATGAAGGTTGCAGTTGGGTTGCATTATTTTCATTTCACCACTTAGCT
TAAGCTGTCTTTTTGTTTGATGAATCCTGCAATTGTTTGACGCCCTCACTCTGCAAAAGTTTGGTGCTGCAATAGGTTGA
CGTTGTCACTACTGTCTCAGTTTCAGTTTGGCTCAGTTCCTGTTTCAGTTTCAGTTTAGCTTTAGGGCAACCCAAACCAT
TGATCTATAATTTTCTGATTAGCC
>TCONS_00005405 gene:XLOC_005051
GGGGTCGGGGTCCATCACATAGACATAGATGCCTGTTGTAGACTAGGACGGGAGGGCAATTGTTAGGCGCCTGTTGCCAT
CGCATTTGCTGCTGTGGGTTGCCAACAAGTAACATGCCAGGATGCTTTGCTATCACGCACAGGACAGGAGAGGTCCTTTT
TCTCGACACAAGCTCTACAGCCTCTACTAAACTAGCACTTGCTGATGAGT
>TCONS_00005457 gene:XLOC_005096
GTGCGTGGGTTCTAGCTCGGGCGGATTCCAACGTAAAACATGAGCTAAAACAGAGTAAATGAATACGAAATTTAGCGTAA
ATCCTATATCTGTTTTGTAACAGCAAACGTGGCCTAAAATTACGGCGTGAAAATCGCGTGCAGCCGATCATGCTAGGGTT
CTAGCTCGGGTGGATTTAATGATAAAACGTGAACAGAAATAGCGTAAATGAATAC
>TCONS_00005468 gene:XLOC_005104
GCAAGGAGTTTTTTAATACAACATAAAGGTGTTTTTGGTAAAGCTGTGTGAGCTGGTGGGTGCATCTAGGCGCGAAATAT
ACAACTACGGTTCACGATCTAAAGGCCCACGGGGCTCGCTTGCACAATAGTTGTTGCCTTAAACGAAATAGTTTGATGTT
AGACAGACACATAAGCATTTCACTTATTCAAGACAAATATTATTGCAACAGCAACTAGCAATTCAGATTACCAATACAAA
ACAAATTACCCAATGTCTAACATACAAGCTACAAAGGGTACACATGCTTAAATGACCTGGTAAACAGCTAGAAATCAATA
AAACTGTGGCTTGCAAAAAATGCATGTAAATCATCTAGTACCACTGAATAAGTGCAATTCACCACGGTACCAAGATGACG
TGAGCAACAAAAGCAGTTCAATTCAAAGCACTATGTGTTAGACTCAACAATTGGCAATCATATAACACTAAACATATACA
GGACAAAACAACAATCCTGAC
>TCONS_00005486 gene:XLOC_005120
CTGTGGTATAATAATATTTGAGAACTATATAAGTGAATGCTAGCATGTGATAAATATACAAGTCATGTAAAGTTCAGGAG
CTGATCACATTTAACACTAGTGCACAAATACTTGGCATTGGTGGAACTGAGAATATCTCAGGTCATCAGTCTACAGTCTA
CACAGTTGTTTATTTAATTAAAGGTATGCCAGACTCATGCACAAGCTATTTTAATTGGACAGGAACCAAAACCGAGTGAT
TAGCGTAGATAGGCCATGACATTCATACTCACTGGTCAC
>TCONS_00005531 gene:XLOC_005161
GTCCTCCCAGCAAAAGGACCCCTACCCAGCAGATGCATCTTCCCAAATTCGCACAATCGCACAGACAAGAGCTGGTCACA
GAATATCCCATTCATATGCCATACAAATCCAATAATGCTACTGCATTTCCAAGCTAAAGTATAAACTGCCTGAATCAGCT
ACCAATTTGGTTGGGGAAAGGGGTCTTTATCTTCTCACTGGTCACCTTTTTGTTTGGTTTGTGAAATGTAATGGTTTGAT
TCATCACCACCTCATCCCTCATAATTAGTACGAGGATGACTGTGGGCATTCCACAAAAATCATGGAGTCGACATTGCCAC
ATCTAGAAAGAGATGGTTCCATAAACCAAAAAGTAAATAGATAGACGAACATGGTCGAGTTTAAGCAAGGGAACCCATCG
CATCAAGCAGGCAAAAGCTCGTATCCTTCTCTTAGTTCACCCAGATACTGTCATAGAAAGCATCCTATCCTTCCCAGAAA
GCAAACACATATCCAACTCCTTCGACTACAGTGCCC
>TCONS_00005633 gene:XLOC_005252
AAAACATCTGCAGTCACTCTCCTGTGGTGCCACAATGGGAATAAAATGCGCCCAACCTACCAGGGGTTGGAATGGTTATG
GTGATCTGTCCAGGAATGTGGTATTCTATTCTATCTGAGTATAGTTATTAAATCTAGATGTGTGTGAGGTATGCATGTGT
TGGGTTCGTGTGTGTTCATAGTAGTTATATTCTGGCATTATCAGATTACTAGTCAATTTAGTGCACTAGTGTAATTTTTC
AAGAGTCAGCTACTAGTAGAAACCAGCCTAGCATCAAACCACCATGTAGCCCATCTAAGCAGTGGTTAGACACCATTCAG
TGTATGTCTAGCACGTATGAGAACACTAATTAAACCTACAAATTAAGGTGTCATCCCCGGTGCCACCCGCCTAGCAC
>TCONS_00005634 gene:XLOC_005253
CCAGGCGTATGGGTGGCAGTCTAGCCTTAGGATCAACTGTCATTAGTGCTTGAGGTCTACCATGTCGTTTTTTTTTCCTT
TTCTTTTTAGGTTGTGTGCATCCTGATATGCAGAGCCGGAAGTGTTTTCAAGACAATCATCTCGATGTATGGACTTGAAA
ATTCAATAAAGCTTCCTTTATCGAAAAAAGATAGATACCATGTGATTTCCAACTAATCTAGGCCTAAGAGTACCTAACAA
TTGAAATGCCATTATTCACCCATCCGATTTTTTTTTCATTTACCACTGATGTATCTATCCAAAAATTTGCAAAAGGGTGT
GAAAATGCAACTTCCGCGTGACCAATTAGTTGGACTACAAGGCCAGAGCTCACTACAAAGGATCGAGGGGTTGGCGACAA
GGCTAAAGAGGATTTTTCTTGCTAGTGCCTAATTCATGGACAGAGGGAGATCGACATGAAGTGGATAGCTGATATGCAGC
TACCGTCCTTCTGAAATCGAAGTGCGAGAAGCTACAAATGGCTTCAGCAGTGTCTTTTTCAGCATCCAGGTGTAAAAACT
CTGAGGCCTTGCTTGGTACCGTTGTCCGTAAAACTGCTTAAACTTATGTGTGGGTGCCTGAAATTAAGCCTTGCCTAGTG
CTAGCTGGTCTGTAAACGCTCTTTAACGCTTGGTCCTAATTCCCGAGTGCGATGCTAGAGATGCGGAACTCTAAAAAAAT
AGTTCGCC
>TCONS_00005802 gene:XLOC_005412
GCTGGCGGCGGCGGTGGTGATTGAATAAAGGAGCCTATGATGATGGTTAACAGGCAATGTAGACAGTGGATAAAAGGGGT
AACATAGGGAAAATTGTTGTGAAGGATATGTACCATGTGTAGGGGTGGTAATGGGCTCTAAATTTTACACTATGAAATTT
AAGGATCGAGTTGGATTAGGATAGATCTCTAATTGGATTAGGATAGGTC
>TCONS_00005957 gene:XLOC_005556
AATGCCCTCTTAGGAAAAACGGATGGGATTTTTTTTCTTGAATCCTGTGTCTTCCTTTCAAAATTCCTACACAGTTCCCA
TGAAATTCCTTAAGTTTCAAAGAGGCTCTAAGGAGTAAACAGCCATCTGTGCTCGATTCTCAACCTGTGCAAGACTTATG
GCTTATGAACATGCACTGTAACAAAAATCACAGTTCTAGATATTTACAGCACAAGAAAGGAATAACACTCAGGGGCTGTG
CCTAAGAAAAAAAAACCTGGTAAATGTCAATCCCTTGTGGAAAGTTCTATAGCATCCTTTTGGTTTACATACCAGATGTC
TTTTCTGTACAGCACCGAACTTTAAGGGATTTGCAATTTTGCCATCATCATCATTGGGCTTCACCACTTTGCCATTGGTC
CCACAAATCATAGACAGACGGACTCACAAATCATAGACCGAGGTGGTATAATAGCAAAGAGTCAACACTTGTGGGTTGCA
AAATTGCAAATATTAGAACTTTCGACAACAACTAGTAGCAACCTCTGCTGTTGTTGTCCAGAAAAAACCCTCTGCTGTCT
GCAAGTACTCTATGGGAACGACGAAACAGTAAAATATTCAACTGAAGGAATGCATTTCATTTTGTGGAGCAAAAGGACAC
TCCACATTACTTTTCTGCATCTTAAGCCTTCAGGACATGGAGAAATTTAGTGAATCCTACACATTCGAGAGAGCAAATGT
TTACAAATTACACGTAAAGCTCATGAAATTATCTGACTTCCGAACTCAAAATCATCATCTAGATCAAGCTAAAAACTGAA
ATCGTGCATGTTGAGGAACATAAAAAATGTTAAATGGATGACCCACAACAGTGACTAAAATAGGAGGCATCCGTGGCGGG
ATTTCTAGGGAATAAGTTTTAGTCCCATCATTTTATTCCATTTAATCCCTAATTTGCTAATAGTTTCCGTATTTGGCAAC
TTAGGAAATAAAATGAAAATTAGTCCCGGAAACCAACCATCCCCGAATTCCCCAAGTCAGCCCACAGCAAATAGGAGGCA
TTCGGTGGCGAATTCCCAGCCAAACAAAGGGTAAGGTCGATCTAGCGGCACGCTACATCGCAATTAACAAAATTAACTAG
CACTGCCACAAAAATTGAAGATAGGAACTCCACGCAGGTTTATCGATCTTAGCAATTGGAGGGAGAAACAGCAAGAGCAT
TCAAAGGAAGAGAAATTAGGGCTATAGGATGGGGTTGGGGTTGCTG
>TCONS_00006058 gene:XLOC_005654
GATTGTGCAAGATAAGATTGTGTATAATTGAACATGGAACGTGCATGGGAAACACCTCCAGCAACTACTCTGGACCATGC
CCTACAAAAACCATATACTCTAGACTGTAGCATGTAAAGAACAAATGCAGGTAATAAATCATGTAAGAGCTAGATTTTTA
ACTCCAATCATCTCCCAGAATCCATGGGATTGAGGGCTAGTTTCGAAACCCAAATCCTCTCCGAAAATCTGACTAGATCC
CTTGGATTACCGGAGCTAGTTTGGAAACTCGAATCCTCTCCTAGAATCCATAGGATTGAGGGCTAGTTTGGAACTAAAAT
CCTCTCTAAGAATCCAACTCAATCCCATGGCTTACCGAAGATAATTTCCATTTTCACAAGGAAAATTAGTTCATTTCTCA
ATAGAAAATGGAGTTGCCACGCTAGCCCTAAAAGAGTTTTTAAATGTCCTTTTTTTTAACAGCCCACCACGGCACCACCA
CCGCAATGGGGGCAATTTGCCAA
>TCONS_00006064 gene:XLOC_005660
GGGCCGCCTGTTCTTGCACTAATTAGTCCCACGTCTTCTTTATTTTATCGGCTGTCTTTCCCTAGGCCCACGAAAGAATG
ACCTTACGAATTACTGGGCCCTTGGGCCTTTCGTGAGGCCTTTTACTTCTTTAGTGGACCCAGGGGATATCTATCCCCCA
CAATGGTGGCATCAAGATTCTTCCAAGAAGACTGATTCCATGTTGCATATTTTTCTCTTCAGACATGATTTCTCTGGCTG
CTCCTAATCTCCCATTAGATTGTGCCTTCTGTTCTCCA
>TCONS_00006085 gene:XLOC_005681
TCGAGTGACGAAAAGGTGCCTTCCTACTCTGCATGGACCTGTCATGACCTTAGCCATATGATGGTAATATGAAGAGTTAG
TAGGTCGATTTTTTGGGCCTGTGTACTATTTCATGTTAGATTTGGCCTATGTACTGAACCTATATATGTATGTATGTGTG
TTGCCTATCAAACATGAACAAACAAATTACTCCTTATCTCTTCTTCCTCCCTTCTCTGCTTGAGGCTGCGCCACCGTGCT
CTACCGCCGTGTGTGACACCGGCAAAGCCTTCTAGGTGCCTTCTAGTTACCTCACGGACCGTGCAGGATCAAACCCTAGA
CATGGAGCAAGCAAGCAGAGCTACCAGCAGCGTGGAGGCAGCAGACGTGCCTAGCCTCGGAAAACCCTAGAAAGAACAGC
TCTGATTTTGGTCGCTAACTGAACCGTCCATGTCAAAGTTGCTAATCCATGTTTTTTGTTGCTAATCTATTGAGGAAGAA
ATCAAACAAAAAGGCTGGAATCAGCCGCACCTGCGCCCGCGGGCCGCCGCACCCCCAACAGCACCC
>TCONS_00006113 gene:XLOC_005707
ATAAGCATATTGCATAAAGACAGTCGTTAAGGGCACTTCAGTAAGTGCATGTACATAACACAGCAACAAAATCCTGCTGC
AGTTTGCCTTACATTTAGCACTCAAACTCACATTTGAACTGCACAGATTCAGCAGACAATTTATGTTCAGCCAATAAAAC
ATGAAAGGTACCAAACCGTGCATGCTGGACATGAACCTTATTGGACAGGGCATTTGCATAGACAATTCAACATGCAGCCT
GAAGCATAATTAATAGACCCTATGGGCATATTTATTCGTCATCTGGACCAGGGGAGCTAGTTCAATTACGGATGATTTTT
GTCAGAGCGAGAAACCGGTGGTACTACAAGGCAGGAATTCAACTGAACCCCTACTTTTCAAATAAACTCGCTACAGCCTA
AAAAACCACTAGCACCAAACTGGATGGATTAAAGAGGACATTTGTTTCTTTTCAAAAGACCAACCAAAAAGATGTGGATA
TAGTGGCAACTTGCATTGACTATGTAACATAACCTCTACAATAACTTGGTTTCATATAAAAAATGGTGAGGAATGGCGTG
GAAACCACACCTCATCAGGGTGCTACCTATAAG
>TCONS_00006193 gene:XLOC_005782
GCCTGTGTACCATCCGGTGCTCTCCACTGCAACCCACGCCACGTTCACCTAATGGTGTTAGTGTAACTTTTTACTGTTAC
TGTGTATACCTCTATTGTAATGGGCCTCGGCCCACTTAACTCGGCTTTATCAATACACTCCCAACCCTGATTAGGGTTTA
GGTTTCTCTCATTCCAACAAGGTCCACCCTGGTTTAGTCTATCTGGGTGGTGACAGAGAAAAGCATGAAAGGAGTATAGA
GAGCCAGATAAGACAGACCAGCTAGTAGAGGCATACATCCAACACCCACCTCGATACAGAGTGGGGTTTTCAGATTTTCT
GTAAGCAGTAAATCAGCAACTTCCAGCTTCGTTTTTTTATGAGCATGTAAAGAAAAGAAATGGACACTAAGAGAAACTCT
CAATGTTTTTAAAAATAATATAATATACTAATATTTTTACACATATGTAACAAAAAGTAGT
>TCONS_00006194 gene:XLOC_005783
TCTGGGGAGGAGAGGAAGGAGAACGGGAGAGGCAGACGAGCCGTTCCTCGACTCGCTCCGACTCCGAGGAAGGGGGGTGG
CGCGGGTTCTGCTAATTGATTGCCCGTGTGTGTTTGTGAATTGGATTGGAGGAGGAGATGCGTGAGGCCGAAGAAGTCTT
CCAGAAAAATGAAAGGAAGGAGGGAGGGGTAGGTGGCGAACAGCTCAAACGCCCGCCGTCGCTCGCATGATCGCGCCGCG
TCGCCTTCTCCCCCTCCTCTTGCCTCGCGCTCGCAGTGTAGGACGTGTGGTG
>TCONS_00006206 gene:XLOC_005794
CAAAATTGTTTGCTATGAAAGCACATGGTATCCATGGCACCTTTTGTGAATTGCACAATGACGTACGTGTCCATGCAAAG
AAGAATGCAACACCCTATCCTATCATAGCATGTGGCAACCTCAAAGCCAGAACATACTCTTGCTCCTCATTCTATTATGC
TACATGGAGACACCTTTACTGCTGATATGGAGTAGATCTTTAAAACAATATGACAATTATTGAATTAGCAAATATCATCC
CAGGTACCGGAACAGGTGAGGGAAGGTCACTATCACCATAAGAACAAGCATCATATTTTAACTCAGTACAAGCATATAAA
AATGGAACTAGTAAATACGCATTGTACACCAACTCTAATACCATCAAATATGACACAAGCAGTAGACAATTGTTGTATCA
CAGTAGATGCTTATAAGGGGGTGTTTGGTTCTGTGGACTAAAGTTTAGCCCGGGTCACATCAAGCGTTTGACTTTCAAAT
AGGAGTATAAAATATTGACCCAACCAACTGTACTAGATTCGTCTCACTTTTTAATCTTCGGCTGAGAAATTAGTTTTATA
ATCCGACTACATTTAATACCCCGAACGGAGGTTCAAACATTCGATGTGATAGGGGCTAAATTTTAGCAGGGGCAAACCAA
ACACCCCCTAAGAATAGCTCAATAATATACAAGAAAAGTGTCAAGCACGCTGTGCAATTTTATAACTGAATGCCAGACAT
ATGCTACCATAAATAAGCAGGATATTAACTAACTTTTGGCTAATCCATACCAAACCCTGTGGTTATGATAATAGAAATGC
AAGAACTCAGATGACATGCTACAAAAGATGAAAAGAGTGAACGCGTCAAGCATGGGCCCCAAACAACTGCAGCCTGGACC
CCTGGATGCCTACACCACCATCCTTAATGTTTGAGGAAGTTCCATTACATTACATGATTATTAAGGCACCTATCTGAACA
GCTAAAAGGTTACATCACTCACGCAGTGATCGTGTAGACAGAATTCATGCAAGTTTAGCACGTAAACTCCATGGGTGGAG
TACCTAGATCTGTAACTTAAGTCCCACCAGATAGTCTGATGGGATGAAATATATCAAAACCACTCGCTCCAAAACGCCGT
TGACTCCAAAACCACCGGATCCGAACCTGCTGCTATCCCGGAGCCCTTAAGGTTCAACTAGAGATCGCAGCAGTAAAATC
AACTATCTAAAGAGTAAGCAGTTAATTAAGTGCAGCTAGCGAGTCAACTGGATCAAGTGACTACCACGAGGATCTACCCA
TCAAGCCCAACCACTGATCAGATCAGCTAGCACCGCGGATCGGTTCAACTTCACCGACTGAACAAGGAGAGTGACAGTGA
GCCCTTCTACAGTTCTACTGGCCAAAACTACGTCAACCCAAACGCCC
>TCONS_00006257 gene:XLOC_005842
CCGTTCGAATTATAGTTCACTTTGGCTTTTTCCTAAGTCAAAGATCATTAACTTTGACCAGGTTTTTAGAAAATTATATG
ACATCAATAGGTTCAAATAAAAGCACTTTTAGAATATATTTCATGGAGAATTTTGGGGGTGTTTGGTTGCCAACCACACT
TTGTCGTAATTCACCTTAGGGCTTGTTTGGTTCTACCCCAATCCATATGGATTGAGGGGTTTTAATCCCTAGTAAGTTAA
AATCTCCTCCAATCCGTATCAATCCCCTCCAATCCATATGGATTGAAAATAACCGAACAAGCCCTTAGGCAAGTTTGACT
GAATCTGCAAGTATTTGGTTGACAATTAACCTTAGGTAAGATTATAAGGTTTTTGTACTCCACATGTCGTAGAGTAAAAA
CGTGTGGCAAGATTTGCTTACACATGGCAAAGTACGGCTCCAAATTTTCTACCGACATGTTTTGTGGCTTGCCACACCCA
CACTTGCCTAAGGTTATTAATGGCAAATTATGGCTCTGTTTGAGACCACGAAGCCCAAGGTGGCAGCCGAACAAATCGCC
ACCAAACGCCACGCGGTCTCTTCAATTATCGCCACCACAGGCCACAGCAGCGCACACACCGTGAGAATGAACTATGGATG
TGATTTTACGTACCGCTCAGCCACCGCAGCTTGGC
>TCONS_00006270 gene:XLOC_005855
ACAGTGGTAATATAGGTGCAACAAAAATACTCTGAATGAACTGATACTTTTTTATGCTACTTCAAAAGTGTGTTAAGACT
TAGACCACAACCAATTTCATTTAGCATTCAGCAATGGCTGCAATCCATGGATGGACTCTTATGACAATTTTCTAGTGGCT
GAATTCAAGGGTATAACTATACACACGCTCATCAAAATCAAATATGCACAGTTCCTCCTGTGTATTATCTTTTCTCTACC
GACAATAAATTTCATGTGAACTAAGTAGGGTGGGCAACTGGCATAGACAGTTCATACAGGAAGATGAAGCACGGGTTTAA
TAACAATGAGCACTGGTGCTTCAAAAGAAATTTCGAAATAAAGGTTTGAACTGTGCTGTTCTCTTTCACTTTATTCTTAA
AGATTCTGAAATTATCCAAACCCTGCTTTACTGGATGAAAAATAATGTAAGGCGCTTTGAGAAGCATTTCCCAGCTGCAT
TGCACTTTAATGCTTTAAAATCAGATAGAGAGGGATGAATTTGCATACATTGCAAACATGGTACAGGAGAAATTTAATAT
TGCTGAGGTACTTTGAGAAGCATTTCCCAACTGCATTGCACTTTTATGC
>TCONS_00006347 gene:XLOC_005925
GTGTAGAAGAACAGCGCATCGGGTGTGGTGATGCTTTGGTTTTCCAACACACTACTGCTAGTATCGTAGTAGTAGTTGTT
ACAGTAGAGTAAAAAGAGCACCTTGGAGAGATCTGTTGGGTTTGTTCAAGCCAGCGATGATGCCGAGCCGTGTGATCGTG
TTCCAAGTTGTTGGAAGAACGCAAAAATTATGGTTCGATTTTATTGTGAAATGCAAATGTTTAGTCTGAACCAAAAATTG
GGGATTTAGTAGTTATTACATACGATGATTTTGAGAATTCTTGGAGATCAAAACAGTATTTTGAATGATATATATTCTCA
TGGCCTGGACATGTGGCCCAAAAGCTTATACTCTATGTATGGCTTCAAAATTGACCGTGCATGGCATCATAAACTAAAGA
ATAAACAAGGTAGCTATATTGTTGTCTAGTGTGACAGCGTGGAACAATTAAAACCTACAAAAATAGTGCTCTTTTCTAGT
AGTGTGTAAAGTAATTTTGTTAGCGTGAGGACCCCGAATCTCCGAAAAGGTCATCGTTTCTTCGTTATTTCTTTAGAGAA
CTCAAACCGTTTCTTCGTATTTTCTTCTTTTTTCCATATTAAATCAGTTGCCACGTTAAAGTTTTGCTTATGTGGTGGAT
TCATTTAATTTCTATGCAAGCTACACATTGGTACTGCCCTTTGAGTGACAAAACCTAGGTATACTAGCAGGACTCTAGGT
AGGATGATGTTTGAGCCTTTGAGGTGGTTCTGCCCTACTAGCTTAATTCAGTTGTACTGCTGCGGCTGAGTGTTGACGAT
CCTAATAATTCCCACGCATGTTTTTTCTCAATAGTCTTACAATCGGTCCCAACCAAGCCCTCCGTTGATGTGATTATGTA
AAAAAAACTCGCTCTAGGAGGAAAGACCGTCATTCCGATATTATATTAAAAAAATAATGAAATCTGGCCCTCCATCATTA
ACGAACCAATCAAGTGTCTACTATGCAAT
>TCONS_00006351 gene:XLOC_005929
GTCCTAAACTATAAGTCACTCTAACTTTTTTAAAGTCAAACATCTTAAGTTTGGTCAAAATTATGGAGAAAATTACAAAG
TTTTACGATATGAAATATAGTTAATGAAGAATACAACAACATTTAATTGGCATCATAAATATTATTAGTTTACTATGTAA
GTTTGGTAATTTGAGATGTTTTGACTCTCTATAAAAATTAATATAATTTATGATTT
>TCONS_00006369 gene:XLOC_005946
TGGGTGTGTCTTGTATGGATTCCTTTCCTATTTTTTGCTCTTAATATAATGACGTGCAGTTGTCCCACATGCTCGAGACA
AAAAATACATATCTTGTAGTTCAGCGTTGTATTGTTTGCTAGGGAAAAAGATCACTTTTGGACCCTAGCTAGTCTAAAAT
AGGGCAGACCTAGTACCGCAGTCTCCCGCATGAGTGGGATCTGAACAAGGGATCAACC
>TCONS_00006423 gene:XLOC_005995
GGATCACAGATCTGGGGGAATAATCAATTGCAGTGAAGGTCGATCCGTACGTGAACGGCGCTACCCTCACCTGCTCCATT
GACTAGACGCCATTCCAGATAAGATTATTCTTTCTGGGCCGGACCGGACCGGAATTCGTCCATCACGGGCTCGGCTGTCG
GCTCACGCCCACACCCGTCACTCGATCGGAATCGAAGGACGGCCAAAGTCTGAGGGCAACCACTGGCACGGCATCGACTG
TGTGACAGGACA
>TCONS_00006453 gene:XLOC_006024
AATCGCAGCCCTTCATTAAAGAATCAACGGCCACCCGATTCTCTTCCTCCCCAACCGAACACTGGCGACCCATCACGCCG
CGACGGCAGCGGATCACCGGAGCTATCTCCGATCTGGTGCTTCGATGGCCTAGCTGCAACGCCAACAGCTGCTAAGCGAT
GCGGGTCCCATGGCGAACTCGAGGGTGGCGCATTAACCGGTGATGAGAACGAATCCGCGGCTGACCACAGCGGCGG
>TCONS_00006487 gene:XLOC_006056
CCTCTATTTTACTAGTAGCCTCTGCCACATTAGGGTTTTGGTTTTGCTTAGATCATAACTGTCATCGAACAGTGTCGACG
TCCATCGGTTTGTGAGACCCCACCTTGTAATCAACACAGTTTTGGTTGCGTTCTTGCTTGTGTTCTTCATTATGCTTGCA
GGGATAAGCCTTCGTGGCGAGGTCACTCGTGTGTCACGAGTGATAACCAACGGAATAGTGGTGTAATGATTGCGAGGATT
CATTCGCTCGAAGCCTTTGATCATCAACGTCGAGATCTCCACCCAATCAAGTTATCCTACCTCACGGAAGATCGGGCATC
GCCATCTATCAAGTGGTATCAAGATTCAGGTTGCCCGTGAGGTATAACCTTACCTTTTGATTCATTTTGTTTCGTCCCAT
ATTCCACAAAAAGCCCCAAAAATTACGATCAATTTATCTCAACCTAAAACCAGCGCCTTCGCCTTTGCACAATTCAGTTT
TGGAGTCCGCAGTTCTGAGTTCGTATTCTAGGGTGAGTCGGTTGTCGGTTTAGAATTGTTTTGGTTCAATTTGATCCCTT
CCATCCACTGCCATCCCACAAACTCAATCTCGACAAATCGATCCCATCCACAAAACCGACCTTATCCATAAATCGAACAC
ATTCACCCTTCATTTATCTTGCCAACAACCCTAATTACGTTGCTGGTTAAGCTTTGTTTTGGTTTAGTTTGGTCATTACC
ATCTGCTGTCATACCACAAACTCAATTTCGATAAACCAATCCCATCCACAAAATCGACCCTATCCATAAACTGAATCCAT
TCATTCATCCTTTTTCATCTCATCATCTTGCCTTTATCAGGTTAGTTTCTGTTTAGTTCGATATTTTGAGCATAAATCTC
ACATACAAACTCAGAATTTAGTGTTCTTGTACTTTCTGGAAAGCTTAGAAAATTATCTACAACTTTCTTATTTATGAGAT
AGCCAGAAAACGTCAGTATCAAGAAGTTATTGGTATTGGAAGTAAATCGGTTTGTGATCCTGAAATTTTGGACCACTCTG
TATTTCGGGGTCAATATCTCCTACTTCCTTTATTC
>TCONS_00006614 gene:XLOC_006174
CCTCGTCCGGTCCTGTTCCCACGCTGAACTGGACCGCTCCATCGCAGATCCACAACCTCCAGCTATCCATCGCGCTTGAA
GCCGAACAATCGGGGGAGCGCAGTAGGGGGCCGCACTAGCTATTGCTTCACAGGTAACCTAGATGCTTTGTTTCAAACAG
TGCTCGGATGCAGGGGGCTGCATGCTGGTCAATGTGGTGCCACCTGGACCACCTGCCGAAGTAATTGTCCTAGACGCCCT
TGGCCAGGCGGTCCACGCGCATTGCCGCGAGCTACTCTCCCTAGCGTTGTG
>TCONS_00006705 gene:XLOC_006258
AACCAGATGAACTCGGTGTGTGCTCTGTACTAACTTCCCTTCCACCTCTAGCCCAATTCAGTGTGTGTGTGTGTTTAAGT
GAGGTGCTGCTCACCTCTGTAGGCTCGCCGGATTCCGACATTGTGTAGTTCAAACATAACCTATGGATGATTTCTACAGG
TGTTTTCACCAGAGAGCAAGCACTACCTTTTTATCATGACGCCAGTTTCATTATGCTGTTTATAAGGATCATAGACAGAT
GATCTTAAAAAAAACTGTTGGTCAATAGATTTGAAATGAAACCTCCTAACATAAGCGTATAGTGCTGAGCCCGGACCAGC
GACCATGCAAAACAATATCACAAAGAACGCATCTGGCCATTACAAGGAACCAAACAGGGAACTAAC
>TCONS_00006807 gene:XLOC_006351
ATGCCTGAAAGAGAGGATATGTTGCTGATTTTTTAAATTATGTTGTTGGTTCTATATTTGTGCTATCATATACATGTTAT
GTATTTTTTATTTTATTGGTTTGTTAGACATTTAGACAACTAATATTATTGGGGTTAACTATCTGACTAGTATCCGTTAT
TTACCCGGGTAATACCCGATATCTGTTTCTTACCCGGTCGAATTATTATCCGATCTCGTCCTGTATCCGTCCCGAATTTT
AACTATCCGTACCCGATCCTGTATCCGAAAGAATTGTATTAGGGTAGGATGCGGGATGACCTAGTATCCACCGGTATCCG
TCCCGTTTTCACCCCTAAATCATGTCAATAGCAATTGGTATACACGTTTCACATCTGAAACCTACGGTTCATCAAAAAGG
TAAACTTCTTGCACTAATATCCCAGCATGAATCAGTGCCCTGAAAATATTTACTTCTTATAGAATCAAAGGTGGTGTAAA
TCCATGTATACATGTTTCTGGTCCGTATCAAACAAGGAGCATTATGATATTAGGCTCACAAAGATATACACTATTTTTTT
CCCAATGCACGGGCATATGTGCTAGTGTAAAAAAAAGACACACCAAACAGAGAGCTAATGTTTCACCTGAAAGACAAGAA
AGAACCCCAAGGCAGGATCCGAGCATGATCGCGTC
>TCONS_00006835 gene:XLOC_006378
AAGCCAAAACCGCGGCCACTGGCCCAATTACACTCCGCCCGGCTGGCTTCAAGTGCCGACAGGGGGGACCCGTGTGTCAG
CCGTCTTCCGCGCGCTGCTCCATTTGTGAAGACGCTGTCACGTGGGGCCCTGGTGTCGGACCCGTTTCCTCCACGTCTCG
GCCCACTCGTGGGTTTCTCTGGTTCACGGCCACAGACCTGCTTTCGTCCAGTTGGGCTTTACACCTCGCCGGCCCACCTG
TGCTCTCAATTGCAGCCGCTCTTGTGTCACTGTCGGGCGGGCCCGCGCGGGCAGGGTAATACAGCGTGCCTGTATATCCC
TGACGTCGCTGACGTATGGGACCACACAGGCAGGAGCCCCTATTCCTCCTAGAGATGCACTCGATCCAGATAGCCGCCAC
GCAACAAATCGCGCTGTGAACCTCGGGAATCTGTTGGGATTTCATAGGGAGTTGTTAGGATCTAGCCGTGTCCGCGGGCG
CCACACCAAGCCTATATAGGGCCGCAATCCGATGGCTCGTAATCTCTCTCGCCCATTGATCGTGTCGAGCGCCCGCCGAG
ACAGAGAGAGAATAGGGGGGCGCCAATCCAGAGCTTCCTCGCTGCCGCAAGCGTGCCGTTGTCGAGGGAGTGAAGCTACA
AGGGACACAGGGTTGCAGCGCTTGATCCCGTCGGTGTTCGGACGGTTCACCGTGGTGCGCTGAAGGGCAGGGCCTCGGCG
GAATCTCTTTAATCTAGTGTTCGTCCATTATTTTAGCAAAGTTCCAACTTCTATGTTTCCATCCAGAAAAAAACAGCAAG
GGAAAACCAAGTGCACGTGCAACCTAATCAGATTATTAACTAGCATGAATCCTAGCTGATAACCAGATGTTAAACAAAGA
GAATGCATACAGCAAAACTAGGTATGCTCAAGCTTAGACTTTAGTAACAACCGACTTTTCCAAACAAAATAACTCATATT
CAGAAAGGATAGTCACTTGGGACATGTAAATTATTGTCCATTTCATTTTTCTTGTGTTGGTATGGTAAATAGAATCACAA
TACCTGTCAAATAGCACGAAACTCTGTAGTTTATTACTATTAAAACATTATTATTATTATTGTCGTATATGATCTGAAAC
TCAAATGTTTGTTTCTCATGCACCCCTAACTAATTCGCTGTGCACAGGTTGAGAGAACCAGAGGCGATTATTACCGCGTC
CCAGTCCCAGAGGAGCAAGCAGTCAAAAGGGAAACCAAGCATCCAGTACGTAC
>TCONS_00006890 gene:XLOC_006429
AGGGAGGGAGGTCACAGGAGCCCATGATTTGAGTAAGGCCAATAGAAACGATGTCACCATGCCCATAGTAGAACGGATCA
TTCCTTGTGCCTTTGATGCGCGTGAAGACTATGTTTCTTGATGTAGAAACGGTTTCTCTATTTTCTCCTCTCTCCTCAAA
AAAATCTTTGCCGCATCAGCAAAATGCTTATCTGACTGGATAATAAATACACATAAAAACTACCCTAGTTTCTTCATTAG
GAGTGCCTTAACAATTCAAGCAGAGGAGTAATAAACATTAAATAATACAATACCAACAGACAGTTCAACAAGACCACCAA
CTTAATGAAACCCACCAGTGAACTAAAACACCGAAT
>TCONS_00007006 gene:XLOC_006536
TATCACTCTGATAAATGAAAGCTACCAGTTTATCCACAATCCATTCTACAACTACAATTGGTTTTCAACCAATAACATGT
AAGTGATATAGTGATCATATGAATGCACTACGTGAAATATGTTGAACTATATATTTGTAACAAAAAGGAACCTTTTCTAT
GGAAGACACTCCGTGTTATCACCAGTTACAGCACCAATAATTACTTCAACTGAATGATGATCGCCCAGCTTAATACATAT
CCAGTTGTACCATTGATTCTCTCTTGTATAGTTGATGGTTAAGTACTAGAGTTGGCTTTTTCCCTCGGGGTTATGGAAAG
AATGGATATGAAGTGCCCTCATTGCTCGCTAATATTTTAAATCTTATTATAGCGACCTATGGTTATCAAAATTCAGATTC
ACACTTTGATTCAACATAAAGATGTATTCTGCCTGAAGATAATATTATCTGATTAGGCACAACCATATGGTGTTAATTTA
CTGTAACCAGAGCCAAGCTGTGCCTACATAATGCAAAGTACCCAAAATTCTATTCGCTTGGTAAGATTAGCCTGGTATGC
TTGAAGAAAGTAAAATCATACATGACAAAACTTACATACTGATGGTCTGATGGACCCATTCCAGTTGTTGATAAATGTTT
ACAAACCTTGATCCGTGAACCCTGCACTTGCAGTTTTCAAAGTTCTATATGGCTCACTTAAAAATTCTCATAGACCAAAT
TGCACTCCGATTTAACCTTACCAGTTACTACACATTCTGTCACAGTAAGGCTTATATAATTACGGATGCAATGCCAAATT
AATATAGTTAAGAACCATTTTGTGGCCAAATGCTGCAAAACGCCCATAACAGTTTTATAAATTAGTAGTACCTTGCTTGC
TGGATGAATCTGATGATACACTTTCTACAGGACAAAGTTAATTGAGCACTTACAAACTCTGTCCCCTTAAACGTGCAAGG
GCCTTCAAATTTTGAACCAATAACCTTGTAACGTGCATCCAACCTATAATTCCCAATTCCCAAACCACAAGTCGACCTCT
CTGTAATCAACAATACTGTGTCTACTGTCTAGAGAAACTTGAATGGTGCTAAACCCTGGTAAATTAGGCGAAATCTTTTA
AAATATCCAAAGGAAGTTGAGGGATTGAGGCTGAAGGTACATCACAAGGAGCCACGTCCAGGACCAACAAAACGCCATCC
ATGTCAACAA
>TCONS_00007017 gene:XLOC_006546
TGGGTCCTTTGTGTGAAGCATTATCTAACTCACGAGCTGGAGAACCAGGCTTGGCTCGGCTCGGCGGTAGCTCACGACAC
TACAAGAATACTTACGATCCCTGTCGGCTAGTATAATCCCCGTCGGCTATGGGGTAGCCGACGGCAATTAAATAATACTT
GTCGGCCGCTTGACCAGGCCAACGGGAGTAAATAAACCCCGTCGGCCTCTAAACCAACCGACAGGAGTTACCATTGTTAG
GACGCGCCCCGAGTGTTCAAACTTATAATCCCCGTCGGTCGCTTGACCAGGCCGACGGGAGTTAATAATCCCCGTCGGCC
TCTGTACCAAGCCGACGGGAGTTACTAATTATAGGACGCG
>TCONS_00007213 gene:XLOC_006726
AATGAGCAAGTGAGAGAGTAAATGACTGGTGAGTGGTTGGTGTTTCAACATCAAGCAACATGAACAGAAGGCAATGTGTC
TGCCCTTCGGCCTTTGTCTCCTCCTTCAAAGCCGGAGAGTCTTACTCCCACGGATGCAGGCGCCCTCGATTCTGTGCATT
AAACAATACACAATTCGTCAGATCTAGACACGAAACAAGATGACCATGACAATAAGGATTCAAAGGAGGACCTGGGTGTC
TAAATACCTTGGTGTATGGGAGTCAAAACAGAGGTGTACCAGCCCAATTGAATGAAAATCAGCCACCAGCCCACCAGACA
ATAGTTTCAGGCTCCACGTTCTTTCAGATTTTCACATGAATTGATAATAAAGAGCAAATACATATTGCCTTGTTTAGGAT
TATTGGACACACTGACGTGGAGAATACCCTGCACCCTTTGTAACCTCAGGTAAAAAAAGAAGGAAAACAAAAAACTATTA
GTAATGAAAATGTGTCCTCAATTATAATTTGTATGTAGCTTTTTGCAGTAACAGACAGACTCATCTAGGTATGTGCTCGT
GTGTTGCGAAGGTAGTAAAAAATTTTATATGAAATATTTCTCTAGCCTTTCTATCTGGAGCGCATCCAGCACGTTCCATT
TCTCTGTATACTTCAGATACATACTCGAGCCAAGAGCAGAATTATTCCAATGCTTTTAGATTAATCAGGTACATACAATA
AAATCAGTTACTTTTATATTCAACCATCCTAATAAAAAAACAAGTACAATTCGAAACCTATATTCATGAGCTGAAAACAA
GACCTTCCATAATCATAACCAACAGTTAATATTCTGTGCAGATTCT
>TCONS_00007280 gene:XLOC_006789
CTGGGGACCCCGCCTCGCCCACTTGGTCCCGTGGGGTGGCGGCTAGGACCAGTAGTCACTCGCCGGCTAGTTAAGCACCA
TGTCGCTGACACCATCTCCCACAACGTCGGATTGGGTGGTGGACTCCGGAGCCTCCTAGCATGCCATTCCTGATGCCGGT
ATGTTATCGATGCTTTCCATCTTCTATTATTGTGGGGAACAGTTCCACCCTACCGGTTACCTCAGTAGGTGACTCGGTTC
TTTCGACATCGT
>TCONS_00007293 gene:XLOC_006801
GTTGGGGACTTGTTCTTAAATTTTATGAATTAAGAACAAGGCAACACAAAAATGTTAAATGTTAATGCCCTTCGTCCGCT
GAAGCATTATCTCCCCAAGGATTTAATGAACTTCGGACGAAGGTCGCGGGCAAAATATCACGAAGGTCATACCTTCGTGA
TTGGACTTATACAACAATGTAAAATGAAGTATAACATGTAAAACATAAATCAGAAACAGATAACATTATTCGTAT
>TCONS_00007428 gene:XLOC_006929
CAGCGTGCTCTCAGCGGATTTGGTATAGGCTGATGCGGGCATCGTGTTTGGAGGTTGATTTCAGATATTTGGCTTCCCTG
CTGCGCGTAGGGTTTTACTGTTTCTCTGCGCACTTTTGGGGCAACAAATATTTGTCTGTCTCTCGGAGCTATTTTTGGAT
GCTTGGGGCGCGACCAAATTTAGGTACACCTAGGGTTTTATCATTTATATGTGGATTGCTTGACGTTTGCTCTCTC
>TCONS_00007466 gene:XLOC_006966
TACTAATGAAAATGACGTCCTTCATTAAAGAACAGGGAAGATAGATTTTTGCTCCATAGATCGTATGATGTGTTCAGCCA
GACTGTCGGATGGACCACACGGTAATAGCAGTGCTGGACGATGTTACATCGAGAAAGATTACTAGCCTTTTCATGGGAGT
AAAGGATATAAAAGAAATAAGTTCACCACGATTGCAGGATAGCATACAAGATCAGCGCCACTGCGGCACTGTTCATCGAA
AAAAAACTGTGGACGAAGC
>TCONS_00007503 gene:XLOC_007000
GGACCCGACCCGCTGCCCACCCCTTCTTTGTTGCCTCCACAGCAGGATCCGTCACTGCCGCGGCTTTCCCGGCCAGATCC
ACCATTGTCGCGACCTTCCTAGCTAGATTCGTCGTCCCTTTGGCCGGATCGTCGTCTTCATGGTTGAATCTGTCGCTGTT
GTGGCCTTCCCGGCCGGATCCGTGGATACCCCTTCTATTCTGTCGCGGGTGCGGCCGTCGAGGCTGATGTTGTCCCTTTT
GCGTCGCCCCGCCGACCGTTGAACTCGAACGTCGACCCCTCTCGAAGAACGGGCTACTGCTGCGTGTCTCCCGACCACGG
TCACCTCGACGACTTCGGCAACCTCGACATCCAGGGGCTATCGTCTTCTTGGAGTGCACACCGGTCTTCGCACCCTCATG
ACTCCAGCCGCAACATTCGCACCCTCACGACGCTGAGACTGCGGGGGCATTTCAACCCGTCGGCTCCTACCTTCGGCTTC
TACTCCGATCTCATCATGTGTGGTGTCCCCGTTGTAACTGCGGGGTGCGGTGGAATGTTAGACTGTGTGGGGGGGGTGTG
GGCCGGCACCACTGTTGGTCCGCCGGCCCATTAGGGTTAGGTTTCCCCTGAGTCTATATATGTAACCTTCCTCTATGCAA
TAGAGATTGAGTTC
>TCONS_00007505 gene:XLOC_007002
TACAGCATCCCAGTTCAAACATAAATCGGCACATGAAGCAAACCAGAGTCATGAAGTTCACCCCAAACAAGACTGCTAAA
AGTTCCACTTTCTCTGCTACGAGAAATGCAAAAACACATAAGCCCCGTTGTTCTACAAAAGCATGACAAACCAAAAGGAC
AAGGGCCGTAGCCTTCAGGCGTGGCATACAGATCATAAAATTGACTATGCAGCTACCGACTCGCGCAACCACCGTACTAG
TCCGGCATCATTTCTCTCCAAGGCACAATCTTAGTCGAGCATCACTGCAGCACTATCGCCAAGCTCGAGCTAAAAAACAT
TCACTGATATCAATCCTATGAGTCAAAACGTTAATACAACACATAATCCCGCATCTACCAACTGAATCACCAAACAGACA
AGGGCGGGAAGATGAAACGAAAAGGCAAGCATCTGCGATCGAACCCTCTCCCAATCTAAATCCGACAGCCATTGCTAAAC
CCGGAAAACGGGAGTAACGGGATCGCATCGGAGCTGGCATCACCAGACCAGACACAGGATTTGATTCAGACAACGCG
>TCONS_00007563 gene:XLOC_007048
CGGAGTTGCTGGATGCTCTGCATCCTTGCTTGACAACGATGACCCTTAGCAGTTTTGCGTGCTCTCGTGTGGGGTTGCCG
CTGCTTGTGTTGTTTGGACACTGTGTCGGCGGTGAGTGTGGTGCCGTGTTGATTTCTCAATCCAACCGGCGAGTTGAGTT
GTATGGTGTCGGCGCGTTGATGTCACAATCCAACCGTCTGTTGTTTGTTGTTTAGTCCGGTCCGGACCGCTTCTTTTTAT
TACTATAATCGGCAGCTCTCCCGCCTGGTTTGTTAAAAAAAGAGTAGGACTGTAGCCCTCAAAGAAAGAATTGGTCCATT
TTGGGTTTTTATATTCTCCATCTTCAGTTTATTCATTAGGAAAGTATGTGACTGTACCCCTGATGTGAAACATGATGTGC
TGAAGAGATCTGACAGATCATAGCATAATGCCTATTTTTTTATAAAACAAATACACGTGTGAGGTGAGTATCGTTTGTAG
CATATAAATAATGTTTGCTGACACTTCAATTAGGATGAGTGAAGGTAAACAAAGTAAAGTAATCCAAGCAGACGACCTTC
CAAGTTCCAACCTAATGTCAGGATCGTGGATTCGTGATGTTCCC
>TCONS_00007648 gene:XLOC_007125
GTGCTCTGGAAACATAGTGCTCGAGAAATATTTATAGAAGAATTAAACACAGCAAAAAGATGGATTTAAATGACCGTTCA
TTCGAGTTTGGAGAGTAGAAATTGAATCTGTACTGTCCGTGCAAGTTCAATGGAGAAGACATGTATCCTAAACTAAAATT
GCTGAAATAAAAGTTACTGAAAATGCAATTAGTTTTTTCCTATAGGTCTCCACAAGTATCAAAAGAAAGAAGACAACAAA
TAATTAGCCACCCCCTAAGGTTTTTATCAAGACAATAATACTTCACCACGAACTAGCAAAACCATTTAGAAGAACTTCCA
CTAAGTCTCAACTCTCAACAACCTACTCGATGCC
>TCONS_00007687 gene:XLOC_007162
TGTGGGGGGTGTGAGACAGCAAGGGTGAGCTCACACATGATCATAGCTCAACAAGTTATGGGGAACCAGTGGACATAAAC
TCACAAAGGTGTGAGTTCATGTGATGTGTAAGTCTAATCAATGATAGGGGTTAAAGCTGAGCATTGCTTTTAAGTAGTTG
GTCAAACTTTTATTAGCAGTTACTAAGTGTAAGTAAATACCAAACCATAGATAAAGTAATAGAACAAATTAATAATAAAC
CCATGCAATGCAGATGAC
>TCONS_00007800 gene:XLOC_007263
ATAGCCTTCATCGCCGCGAGTTCAGAATCATCGGCATAGAAATATAGAATAGAATGGCTGACAGGTACACCGCCGAGTTT
CAGCAGCGAGCGCTCTGAATTACTGAAGATGTGCATGCAGGGTTACGGATGGCCTATACAAGCCATTCATCAAACCGATC
CGCGCAGAACAGCGCCTAGCCTCGATCTAGCAACGGCATCTAACATTCGAGCTCTGACTCCCTGTTGTTACCAATCTAGT
ACTACGGGAACTACCCATTAGTCAAACTATTCAGTCATCTACCAACCCAGCGCCGCCGCCGCCGCCGCCGCCGCCGACCG
AATCGCAGAAGATTCCCTCGTAGG
>TCONS_00007838 gene:XLOC_007297
TGTGGGCGTGTATTAAATTCAATTGAAAAAAATATAAATGCGGATACCACCAATAGATATGGATACTTACAAGAATATTA
AAAATCTTACGAGTAACATTGTCTAATAACTCAAACATCAACTGCAGCGATGGATCTTAACATAATTGCACAACACAGAC
AGGGGGTACAATAATATGATGAGTTCCTTATGCGCCGAAACAACTAAAGAAAAAGTTTGTAAATTTAATGTTGATGCTTT
AACAGATCTGACCTAAAAAAGTACAACTGAGGATGGTGATCAAAATGCAACTATTGAAAAGATGCTAATCTCACACACTT
GCCAGTGTGCATATACCAAGGAACTCAAAAGAGCAACATATTTCTGCCATGATAAGTACTTACATACTTTTCCAAGAACC
AAAATCACGTAAAACTTAAATATCAGTTTTCCTCTCAATATTTTGATTTCTGAAGCACTTTGAGTTTTACCGAAGTACTT
CACTATGCAAGTTCAGCCTACAAATTTAACCAAAAATGACAAAAGCACTGCAATGATATCAAAAGGTGGAACATGTAGTC
CACTCCCCCATCACTGAAGCTGAGAAACAAAAACTAAAGCTCTAATTTTGTGTAATCTTGCCACTATACTGTATAACACT
TGAGTTCACCTGATCCTAAAAAACTATTTCCTCCAAGCCACAGCAAGAGATCACCGAATTATGCGGCTATTTCAGGACAC
TGCAATGTAAGGATCTAATTACTTCTCTTGTCCAGAAAAGACTTGCCAACATTTCATTTTTACCAAAGACAGCAGGAAAA
CCTTTCTATCAGGTGAATCCCTGCAATGTGACTGAATACTCCAAATGTGCCCAAATAGGACCTTTAACTAACAAAATCGA
TGATATTTAAACAGAAAAGAGTTCGATGACAATGACC
>TCONS_00007860 gene:XLOC_007316
CCTTGGGATTGAGGTCATCTTGCCTTTCAGCATGACAACTGACTGCGCTTCGGTGCGATGGTTTGGTAGGGCTGGAAGTG
CGGCTCGGTCACTCGAATTTCAGGCTCGGGCTCCTTAAGGTTCACGAATGGCCGCACTAAGGGCATGTTTGGATCGCAGC
CTCACTTGCCACACTTTGCCTAACTTTTCTGCCTAAGGTTAGTTCTTCAATTCGAACGACTAACCTTAGGCAAAGTGTGG
CATAGTTAGCCACGAACCAAACAGACCCTAA
>TCONS_00007861 gene:XLOC_007317
CGGCTCATGAGCTGACTCGGATTTTCTCAGACTCGTCTCGACTCGTGTTTGAACGAGTTATAAAAATAGGCTCGGCTTAG
TCTCGTTAACCTCTCCGACTTAAGCTCGTGTTTAAACGAGCTATAAAAGTAGGCTCGGCTCGGTCTCGTTAACCTCTCCG
ACTCGAGCCAGGTCGTGAGAGTGCTTTTTTTTAGCCCCAATGGTTGGGTCACATCGCC
>TCONS_00007956 gene:XLOC_007399
GTGGGATTCCCGCTGAGGAGGTTCCTCTCCGGGTGCAGTCGGCTCGTCGTCAGAGATGGGGGTGTGGGGGATAGATATCC
CCTGGGTCCACTAAAGAGATAAAAGACCTCACGAAAGGCCCAAAGGCCCAATAAATCGTAAGGTCGTTCTTTCGTGGGCC
TGGGGAAAGACAATCAACGAAACGGAGAAGACGTAAGACTGGGTTGGAGCAAACCCGGAC
>TCONS_00008048 gene:XLOC_007487
TTAACTGAAAGGAACCCCCCGATGGATTGAAGCTGAAGCAGGCAAGTAGGCGAAGTAGCGCGCCGTGATCAGATCATCGG
CGAAACCAGCAAATGAAAACGTGTAGGTGTAGCAAATTCGTAGCGACGGCGGGACAGGGACGGTGGCGTCACCTATGCGA
TGGCCGGCGGCCGCGGCGTCGCTTGAATCGAAAGGGGTGATATGAATCGACGGCGAGGGGATCGGCGGTGCCGCACCGCA
GAGGGAGAGCGAGAGGGAGAGCTTGCCCGCTGGCCGCTA
>TCONS_00008087 gene:XLOC_007523
GCTGTTTGAGTCCCCCTTCAGCTGGAACTGCTGGCAATACGTGGGTATCCAGTGGAACCTTGAGCTTGATTTCTTCAGAA
TGTTAGAAGACACAAAGAATGTTTTGGCAGGCGCTTCTTCATGGAAATTGTGGTTGTGGTGACTTAGACTGTCTGGAAGA
AAGAAATGATTCCATTTTCAGGAACATCACCCCCTCTTTCTCTTCTTGAAGGATCTGTTTCAACGACATGTTGAAGCTTC
AGATGTTTAGATTTAGCCCTACTCTTAAGCTTCATGTATCCTTATGGCTAAACTCTAGATAGCTGATCCTTATCCTCCCT
TTCTCTTCCTCCTTCTGTATTCTTTTCTCGATCTGTTCCGTTTATTTAATAAACAAATTTGTGTTGTAGGGGCCTCCTCT
ACAGCCTTTCATTTCAAAAACATGCAGCACACCATGCTTCATTCTTGGTTGAATTTTGCGTATTGTGCACAGTCTGGAGC
CCAAACATTTTGTATTTGCATACAAATAATTTGGCTCCAACCAATTAGTTTTTTTTGACAGATGCAAGTGTATTATCTAA
ACGCTAATCATCACTTAGGGTGATGGGACGCATGGTCCATCACCTGGACCAAAAGGTATAACCGGACCAGCCCACCAGGA
ACCAATCGCACCAGGAAACTAAGTGCACCACGGAACCAACCACACCAGTCGATCAGGTCCGCCCACGCTTAATAGGGTTG
TTCCGCCC
>TCONS_00008088 gene:XLOC_007524
TTAGGGCGGCTAGCACACGGCTACTAGGGTAAACGAGTGAGTGATCGACGAGTCCGTTTGTGATCTGTTTGTGACTCCGT
GTGGTAGTGACGTAGTGGTGGTGAGTGGTGTGGGCCGCCAGGCCGTGTGGGGCTCAAGGCAAGACCCGAGGACCGCATGA
CTGCATGAGAAGCAAGGGAAAATTGGGACCCACATGTCATATGTCCAACGGGTAACGGATATGAATATTGTATATCCATA
CCCGCAAAATATTTATCTGTGGATACTTTATAGTATCCATACCCATACCTGCGGATATAAAAATCCACCATATCCTTCTC
ATTGCCATCCC
>TCONS_00008123 gene:XLOC_007558
GGCAACAAGACGAAAGCAACGCGGGCACTCCCCATCCGGGGGCTCGGAAGGTGGAAGGACGCAATGCATGATGGGAGTGT
GAAGGCGTGGCTACCACCCAGGGGGTCGATCCCTTTTTAAAGGCGACTCTCCCCACTCGCATCCTCAGGCGTCGCGAACT
AAGTCTTCACCAATACGCTCTAGGGTCCTTCCCCTACGACATGGGGTCTGGGTCCCACACGTCATGCATGTTGGCCCGGA
CAGAAGAAGACAAACCGCCACGCGCG
>TCONS_00008144 gene:XLOC_007578
ATCTGCCTTTTTTTTCCTTTTCGGTATTTGTTAGTGGTACTATTGTACTGTTAACTTTTCGGTATTTGTTAGTGGTACTA
TTGTACTGTTAACTCACAACCATTGATTGACACTATATTAACTGAAGTGTTGTTGTACTAGTTTCCTAGCCGAGAACGTA
AAAATCTGTTCCACCAACAATAATTCGTTGTTTTCTTCTCTGTGTGTTATCTAATATTAAAGACCCAAAATTTCTCCCCA
CTTTTTCTTGGTATGGCCTCTCCTAACTAACTTTGTGAATGTGGAAACGTTCTCTGTTTGTTTGGCTGCAACCCTCTCGT
TTAATATATCCAGATGCAGAGCTTCTTGAGGTAACCTGGATAGATAGGAATTCGGATCCAAATAAATCCCTTCAATCATG
AACCTTAATAGAAATCCTAAACTAAATAGAAAAGGATGTATCTGTATCTTTCTTATACCTATTTTACCTACGCTTTTTTC
GTTTATGTGTACTCATTGATCTGGATCTTTTTTTCCTGTTTCATTGTTCGTTCCACGTACGTTTTTGCCTATTTTTTACG
TCTTTTTTCGTTGTTCCAATCTTTAGCATCCGTTTTGATTCGTGTTGTTCAACCGTGGATCTTTTTGGGGGTTTTTTGTC
GAACACGCAGGAGAGCTGTGTATCATTGTATTAAGAAATGGGGGAAAGACCCCGGAACAAACATTACATAGAGAAAACAC
CAACACAGAACACACAAACACGCACACAAGAAAACCCCACCCAGCCAGAGCAGGGGCAGAGCGCCTGTCAGGTGGCAGAC
ACCCCAACACTAACGACAAAGAAACTATCCCACACGGCTTTGAGCTTGGAGGAAGGAAACCCCCTTAGCTCCAGCCAAGA
ACCACAGAAGAGCTTCCTCCCTGGCCAACC
>TCONS_00008183 gene:XLOC_007614
CCCGCAGTCGCAATTGGATTAAAGCCATGAAAAAGTTTAGAGGGTGTTTGAATGCACTAGAGCTAATAGTTAGTTAGCTA
AAAAATTACTAGTAAAATTAGCTAGCTAACAAATAGATAGCTTACTATTAACTAATTTACTTTAAAATAGGTAATAGTTA
AACTATTAGATAAGGTGTTTGGATGTCTAACTAATTTTAGTCACTATTAGCTCTAGCGCATTCAAACCCCTCCTTAGTCT
AGTAAAATATTCTCTTGGTCTAAGGGGTATTTGAATGCACTAGAGATAATAGTTAGTGACTAAAATTAGCTATAGACATC
CAAACATCCTAGCTAATAGTTTAGCTATTAGCTATTTTTAGTAAATTAGCTACTAGTTAGCTAATTATTTGTTAGCTAGC
TAATTCTACTGGTATATTTTTAGCTAATTAATTATTAGCTCTAGTAAATTCAAACAC
>TCONS_00008277 gene:XLOC_007688
AGACACCGGGTTATACTGGTTCAGGCCGAGGCCCTAGTCCAGTGCAGTGCAAATCGTTGTATTGCTCTGGGGTGTGTTAC
AGCAAGTGCGCTTGTGTCCCTAGAGGAAAGAGGGCCTACCCTTTTATAGCTCAAGGGTTGGACCTTACAGAGGAGCTATG
TTTTCTACCAGAGAAGAGAGATAGAGAGAGAGATCGGCTCCTCCGGGTTATCGTGTGGTTCTCCATAGGGTCGTGCGTAG
CCGTACTCCTGGTATGGTGTATCGTCTCGCTCGTTCGTCATACAGACCCTTGTAGCTAGTTCGTCGCTGACACCTCGTAG
TAGTGCGTGGTGGGTCCCACGATTTAATCCCATAGTGCGGTCGTGCGTGGCGTGGCTCTGTCTGTCGTCACGGGCGTGCG
TAGGCATATACCCCGGTATGGTGTATCTGTTGCGTTCATTCGGGCATACGGGTCAATGTAGAGACTTCGGCGCTGAGCCC
CCTACGACCGAGGTTGACTAGCCCCACAAGTCAGTGAAGGTATATCCATGGGCGCATGCGGGGGTGTTCCATCGTGTCTG
TCAAAGACCTTTTGGTACTGTACGTACGATCCGGGCGTGGTTTGGTGATGTTGCATCTTGTCGCGGCCATCGTGGGCCGA
CAGCGTCGACCTGAGTTCCTTCCTTGTGGATCCACTCGACGGGGGCTTGGTCGTTCGCCCCGCCTCGCAGACTTGCTCGG
CGGTGACTTGATCATATGCCCTGCCTCGCAAACTTGCTCGGCTGGGATTTGGTCGTTTGCCCCCCCCCCTCGCAGACTTG
CTCGGTGTGAACTTGATCATACACCCCCACCTTGCAGACTTGCTCGACGCGGACTTGGTCGGTAAATGGGCCAGAGAGAG
GTTTATGGGCCTCACCTTGGGTACCCCGCTCCTGGGAACCCGACAGGTAGGTTTAAAGTAGAATATTTCAGCTGGTTGGA
ACTTGCAAGTGTACGGCTTTAATTTTATATCATTTATCGACAGTGGGTAATGTTTGAATGTTGAATTTAACCAAAAAAGA
CCCTGTCTCATTAATTGTCTCTGGCTCAGAGAGCATGCAATTAATCTCCCAAGGAAAATCATGTGTTTCACATTTCTGTA
ACCACAGTTCC
>TCONS_00008342 gene:XLOC_007744
GACCTCACCTCCTAGCGGTGGCTAGAGTTGCCACCGCCTCCTTGCGTCTAACTTCGAAGGTCGGCGACGCGACTTAGCCA
TCCCTAAACCATCACACCTCTTTCCCGTTGACCCTTCAACGTTACTCATCGTCCAACATCCGTGCTGCCCGTCCACAGAT
GTTGCCCTCTTTAGCACATCTCCAACAGTCCAACCTCCACTTTGATGTTCGACGACTACGAGGCTCCATCCT
>TCONS_00008544 gene:XLOC_007918
ACTTCAGACTAGCATCACATAAGGTCTCGCACGACGCAACATCAACGCCAAGGACAGCATCCCTGCCATTTTGGTTGCGG
CTTCACCAATGCCAATGAACCACCTCAAACAGGCCTTCAAATCGTCAAGCAGACTGCCAGGCGTCCACCCCAATCCCTCC
GCACGTCAGGTCTGTTTTTTCCACACGTCTATGATCTACCTTATTGTGTGCACATTAATCTGTTTGTCCTAAAACCATTT
TTTGCTTCAACTTAGAATATACCAGTTTTTGCCATAACCTACATGGACATGCAATTGGAAACCAAACTTCGATACCTAAC
TGT
>TCONS_00008610 gene:XLOC_007975
TGTGCCGTTGGATCAAACACTAGCGCCCCGGATTTAATGAATTCTGAAGCGATGTCCATCACCCGATCACGATCAGACGG
ATAGTAGTCGTCCAAGCTGAACGGGTGAGCACATCTAATCTCTACCGTCCAAGGAGAATCGGATGGCGGCGAGCTCGCCT
TCTCCCCCCGTCACCAAACACGGCAGCGCCGCCGCCCTTGCACTACG
>TCONS_00008670 gene:XLOC_008030
GTGGCGCCGAACGCAGCACTCGGTGTCCCACCTCGGTGCTAAGTCACAACACTGAGCCGTATTACCTCGGCGCTATAGTT
TGTGGCGTCGGAAAAAAGGTCCAAAAATCAGATTACGTCGTCAAAGGACCCAAACGAATAATTTTTCTATGAAAAGGTCA
AAATGCAAAAAAATATTAAAAACGGTCTGGTCAACTAGTAGGAAATAACAGCCGGT
>TCONS_00008691 gene:XLOC_008049
AGGGACAGAACCAAGCGTTTAGAGTTTTAATGTTAAGGCAATAACTTCTAGACTATCCCCAGTAGCTTACCCATCATATC
TTCTATCCCATCTTATATTTCAAACTCTACTCAGTGTTTTGGGTGACCACCTGCCCATCTTATATTTCAAACTCTACTCA
GTGTTTTGGTGACCACCTGCTGGACACGGTCTAAGATAGGAATTTCACGGCAAGATATCATAATGTCATTGGCAA
>TCONS_00008709 gene:XLOC_008066
GGCAAGGTTGTTGGGTATAGGATCCAAAACATGCTCTAAAAATGCTGCCCTTGTATAAGATTTAATCTAGTGGTACATGG
AAGAAATGGAACATGATTGATCAAACACAACAAAAGCATGATTATGCTTATTTAAAGACCCCCGAACATCTCTAATACCC
CCATGCAGGTATCAGCCTAGCTAAGAACAATCAACAGTAATGGCCAA
>TCONS_00008725 gene:XLOC_008080
TATAAAATGAATATGTGCTTGCTGTACCACATACCGTAACAGATAAAGTACATCACAATTATTCCAATAAATATGAAATG
GCATCCATTCTATAGAATGTTCAGTGATAGATAGAACTCTCACAGGATTGAATTTATGTTTATCTACGCGTGCCTTATCC
ACCATAGAATACAGCGACAAAATTATGGGCAGTTTTGCTATGAATGCACACAATAAATTAAGAGAATAACTGAGTATTAG
GCATCTACTGATGATTATATAGATTCTCTACTACCCAGCAGAGTCATTCAGTGCATTCTTACCTAGTCAGAACAACACAG
ATTATCAAGCCCACAGTAGAAATCATTTGGCAAAGTGCATAGAATGGCATGAGGCGCGACAATTGAAAACTAAGGCCTGT
AAAGACTGTTGAAAAGAAGGTGCTTGCCTTTTGCTCTCTTCCCAATGTTGGCGAATGGAACAGGGCCTTTGCTCATCCTT
CCCAAATGTAGCAATCCTCTGGTGGCCAATCTTTTAGAAAAAAAACAAGTACACGTAAATTCAAAACCAAACAACATAAT
CAGAGGCCGCATAGTGAGCTGTCTAGACTCTAGAGCCTGAACCAATCATCCAGCACGATTCTTCAAAGGTAGCATCAGCA
ACATACTACCAACTCATTTTTGCTCAGAGCAACAAGCACTTTTCAGTTAGAACAACGTCTAAATTTCTGGAAAACACACT
GCACCAGGCCACCAGCACCTAAATCTGGTGGTAACGAGTGCTACGGCGCCAAGCAGGGGCGAACCCAATACATGGGTGTG
CGCATGTAATCGAGGTTACTAGCCATGATACGTATGCACTTGTGCAGTGCTTAGATCAGATCCGAATACAGATAGCCAAG
TAGCTAACAGTCACAACGGGA
>TCONS_00008729 gene:XLOC_008083
TCCGGCTATGGGTAACGACGAGGCAACGGCCACTAGAGGAGATTCCAATAAGAGGAGGATGTGCTTTTGATTGGATTGGG
TGCGATAATACAAGGATTTGACAGGCAACTTGCTCAGGGTTACCTGTTTCTTTGAGATATAGAGAAAAGGTGCAGTTGTT
AGGTGCTCTACTAGGTGTCTAAACTGCGGATTCTCTTAGGTTAAAGAGGATTACTTGTCCAGTCACTAGAACATGTGAAG
TGAAACAGCTGGCATAGCTGCAATGAACAAGGCTTCGGAATAGCTACTACTAGGCGAGAACTTAGCTAAATACATAC
>TCONS_00008758 gene:XLOC_008111
CTGACCCCTGCCCCCCTCTACTCTCTCCCTTCCAAAATGTTTTGGATTGAACTGGAAGGTCCATGTAACTTAATATGCTA
TTAGAGGAGTCTCGAGTTCGAATCTTGGTTAGCATAATTAAAATAAAACAATTGTGGCTCGATCCGTTTAAATTTTTGGT
TAAAGTAGATGGTGCATGCAATTTAATATTTAACTTTGTCGGGAGTACCATGTAAATTATCACTTGAAAGTAAAGCAGAG
TGGTAGGTAGTAGACGAACTGCTTCATCTTATTCAGTCATTCCAAAACCGAACTGTTAAAAAAATGCTCGTGGATCAAAG
AAACCCATGGTTAAAGCAGGCGAAGTACCGCACTGAAATCGCAGAATCGAGGGCAAACGAGACGGCAAGAGGTTGTTACA
ACTTACAATACAAGTATCCAACACTCAGATCAGAAGAATTTAAAGCAACGACCGATCCCAGTGCCGGTCACCACAGAAAA
AGTAGCATACAGCGGAAACGAACGAACAAGGTGACTATCAACGAACTGTAACAAATCTACCAATAATTGATACTGATACG
ACTCAACCGCGAACTGGTTCC
>TCONS_00008889 gene:XLOC_008232
TGGCCCGTGCGACGTGCGGACGTGCCCTCCCAAATCCAACTCCCTAGTCCTCCCTCCATACCATAACCTAGCCGCCACAG
GTGACACTCTCCTCAAGTCCTCGGTGCGACGGTGCTCGTCTGCTCGGGGCCCGGACCGCCGGAGCGACCTCGAGCAGTCC
TCACTCACCTCACCCGTAGACGGAGTGCCAAGGTTAACGCCGCTGTCCGGCGTCCGCTGCCCCCATCAGGTCACATGTTA
CTAGTGCTGCACTTAACAGCTGCCGGCTACTGGAGATTGAAGGACTACAGCTCCACACAATACTTGAAATTTTCAGTCAC
AAACACCTGGCAGTCAGTAAAGTAATGAGCAGCCATGAGCCATCTGTGTACTTTTCAATGTGTTTTTCAATATGTTGCAT
TGCTGTTTTGCCTAGATAACAGATTTGCATTGATCCATGAATTTTTATTGCACAGTTTGGACTACGGTCGACATGTTGTG
GTCTATGGAGAACTGG
>TCONS_00008893 gene:XLOC_008236
ATTGCATTTAGTGTTCTCGGTCCAAATACGCGTTCAAAAAAACTATTAATGCACATGGTAGTAACACAGAGGTGTAGTCC
CAACAAAAACATCTCGCCGCCAAACAACACTGTCAATTAAATGCGCAGTCACCAGTCAGTTTGCTAGGCAATCACCCTCC
AGTTGTTATCACTGCATGAGAAGTTCATGCCAACCGTGTGAATGGCAGATGCAAAACTGAAGCAAACTATGTGGCGAAGG
CACGATCAGGCCAAGCAAAAATACACGGAGTACATGCCAAATACAGTAGATGAACAAGAGAGGCATCCACTTAC
>TCONS_00009189 gene:XLOC_008503
GCGTGCAGGACGAACCCAGTACACTACATGGGTGTAAACATGTACATTGGATAATTATTGCAAAAAACGAATTTAGGCAT
TATACAAGTGTAATTATATCAAATCTGAATCTTACATTAGGGTTTGGGTGCTTGCGTGCAGAAGAAAGGGAAGAGAAAGG
ACATACCCAGCTGCTAGCCAACTAGCCATCCATCTTACAAACTTAAACATTGTGCTGACCACATTAGGCATCTGTTTGGA
TCGAACAACATCAAATTCATGCATAGCAGTGTAGTGAGACAGTTGCATTTTCTATAGTTTCCACAGAAATACAAAATGCT
CAGATAACAAAGCTCAGAACGACATCAACTACTCAGACATTTCACCACAACAAGTCAGACATTAATCTCGGTC
>TCONS_00009229 gene:XLOC_008541
TCCAAACCAACTGTAAAATCGCCTAACTGCCTTTCTATCTCCAATCTCATCTGAGCCACAACCTTACCGGTTTCTCCACC
TTGTGGTACAGTTCGGTTCTCTCCATTGCCACATTCTCCGCCACCAATGCCGCCAGCTCCACTGTGCCATCAGTTGATGG
TGCGCTTTTTCCACCGCCACCAACCCGTTAGTGATCACATCAAAAGATGCAAACACCCGGCTCCAGTTTTCCTGATTGGT
GCGATCCTTCCCC
>TCONS_00009248 gene:XLOC_008560
GTGTTTCAATACATAACTAAAATGATTGCATTCTACATCTTTGGGCTCACAGTTTTCAGAGCATAATAATGTAAAACTGA
AAAGTAAGGCAGTTGCTAGTTCTAGATTTAAAATTAATAGCTGAATCGAACAGAAGTAAACGTTGGGCCCTGGCTTTTCT
CTACCCAGGAAACTAACTTGGGTATTGGACCCAGATCTGAAGGAAATTTAGCTCAAAGATGTCCAACTGCAGCCAAAAAA
AAAGACTCTAATGGTAGAAAGGTAACCTGTACCGATTTGCTCAGAAACAGAAAGAACACGTGAGGGCTAACAAACTTGGG
ACTGCAAACAGAAACAGCACCCAGTGTGCAAACGCAAGAGGCTGCACGGTTTGACAATTTGCGTCTTTACCGATAGCCTA
GATCTATGGCTCCCAGAAACCAGAGTGTGAGGTGCAGCGAACGCGCACATTTGGTACATCCAACTGGAACCCAGTTGTCG
GCCCAAATACTGGAATCAACGAGACACTGTAGTCTGATAACTCACCCGATCACAGCAAAGTGCAAACGCAAAAGAAAGCA
TGAGGCAGCGATGTGAGGTACCAATGGCTACGCACATATCATAATGTCAAACTCGATTCAGCGAACAGAGGACTGGGATT
CTTAGCCTCTCGCACTAATCAGAAACCCTACCAGTAACGAAAACAAATCGTTCTGGCCTGGAAACTCGATGATTTGCCCC
ACAAACGGGACTGCGGGAGGAGGTCGTCCAATAGAAAAAACACCCCCAGATCAGAACGAGAAGGGGTAACTAAACTAACG
CAGGGGGGCACG
>TCONS_00009259 gene:XLOC_008571
TTCAGGAGAAACTTGGATAGCAGCACAATTAGACGTAATAGATGGAAAATCACACAAGTACTAATAAACACTGCAACATA
AGGCATGACAAGGAGATGAGCATTTCAGGCGAAACTTGGATAGCAGCACAATTAGTGTCATGCCTTAGCACATATAAGTA
CCTGTAAAAGGATCAGTTTGCTTGTTCAATTGTTAATATTAGATAAATAAAAGAAAAGAAAAACATAAGTCCATTGCTTA
AGTCTGTCCATTCCCTAGGTAACCAAAAAAACATAATAGAAGGAAGAAAGAGGAGATAGGCTGGTTGCACCTCGTTGTTC
CATAAGTGTATCTATTATAAACAAAGGACAGAGTCCAACTTTGGTCTTTCAACTCTTCTCTGGGTTCAATTCCAATCTCT
CACATCTTCAAACGGAGTTATCATAATTCATAAGTCCCTCTGCTCATATCAGTGTTTTTTTCTTGTCTTAGCTAAAGTGA
TCCGAAATGCCATTGGTTCATTGGCTCAGCCCAGTATCTCTCCCCTCTTCAAATAGAAATGCATTGCGGCATAATTACAA
TCCATATTCCTAACCAATAAGCTGCATTGTAACATTAAAACGATGTATTGTTCACTAAACCACATTT
>TCONS_00009501 gene:XLOC_008787
AAACACCCAATCCACAATGGTACCAGCTGCAACTTTGACTACGGCAGTACGACTCAACTGCAACAGCCAGGAAACAAAAT
TACAACTAAGCGCTGTGTGACAAAGATCCTACACCGAGTAATCCATGATAATTCTATGATCTGTGAATCAGAGCTCCTTG
TTCTCCTAATGCTGAGGTATTCTCAAAACACCCAGCAAAGAGCAGAAGAACGTTTTCGGTAATTCCGCAAGCCAAGGGGT
CATCCAGTAAGAGTATCTCAAGCTGAAATGCACAGCCTAACCCAATAGGCCACTAGCAACTAGTACAAGATTACAGCTAA
GAAAACTCTATACATCCTAGACCATGGTCCAAGTCAGTTCAATGAGGCAGGCCCACACTTTAGGAACAGATAGCTCAACT
GTTAGAACATCAGAGCTAGACCTGCTCAATCTCTGATCCTATTGGACCTCAGAAGGCAGAATC
>TCONS_00009624 gene:XLOC_008902
TTCCACGATACATTCTACATGAATGATACAAATATCTATCCAACATAGTCTTTGGTCCCTACGTGAATCATACTGGCTAT
TGTGTAACCTACAGTTGACATATCCAAAGCAGAGGCGAGCTCTATAGCTTGTCGACCTTGTTTACGGTTTATGCGGATAA
TAAATGGCTTTTTAGGATGATATACTAACGCTTGCGATGCCCGTAGTTCATCTTGATGACTTTGATGGTAGTTTCTTAAC
CAGACTAGTGTTACCAGTTACCAATAGTCGAGCACCCTTCACCAGCTCCTCCTT
>TCONS_00009706 gene:XLOC_008976
TAGCCATATCACAAATGTCTAATTGTGCTCCTCTTTGCACCAATAAGACAAGATCAATTAATTTCCCCGAAAAAGCAAAA
ACCAGCGCACCCCAATCATTCAACACCACACCCCTGGTGGGTCCTGCCTGTCAGACAAAAAAAATCAACAGCATACATAG
GACAGCGGAGGGTGAGACACCTGGAAGACCGGACAGTCGGTGACCCTTGTGATAACAGCCAAGGAAATACTCGTGCAACA
TATAGCTTTCCCCTAAATTTTTCTACCTGCGTGTTCACATTATATTTCTGACATTTTTAACTTCGTTTTGCGGTGACTTT
CCATTATATTCATTGATCACCATTACTATTACTAGATTCAATTTCGTCTTATGATGTGCAGTGCACCACTGCACCCTTTC
CTTTTAA
>TCONS_00009773 gene:XLOC_009037
GGTGTTTACATTGACAAACATTGGTGACAAAAAAGGGGTGGAACAAAAAATACTATCAGTCAGTCATGCCAATCTCTATA
CTTGTAAGAATTTCAAGAGCAATCTCTATACTTATAAGAATTTCAAGAGAAAAAGGGGGGTATAAGCAAACAACTTTATC
ACCAAATGTTAACTAATTGTCACCCAACATCATAATGACAAATCACGGGAAAATAGATAGCTTTAGACAACATGCAGAAA
ATTTATGGTCTATGTGTATAATATGACAACGTATC
>TCONS_00009847 gene:XLOC_009104
GCGCTATTGAGTTTTATCATGAAAAGAAGTTTTGAAATTGTCATAAATTAAACTTTGGTAGCAACTTTTTCCAAAAATAT
AATCTATCTCATCGAGATCTATAACCTCGATTTGTGCTATTTCTCCATCTGAATTAGAACAGTTTGAAAATTTTAAATTT
CCAAATATGAGGATTGTGTATATAATTTTGAGACCGTAAATGATTACAAATGAAATAGCCATCAGTCACAAAGTTGTAGA
TCTCATAGAGATCTACAAGTTTAGTTTTGGTCAATTCCCCGTCCAGAGTCCATTTTTGGTCCCTCAACTTTTGTGATTTT
GTCTTTGTCTAGCTTTAGCACCTCAACTTCAAAACCATTCAATTTTGACCCTCAAGATGGTTTCGTGTGGTTTTGGGATG
GCTTTGGGGTCAAAATTAAACGGTTTTGATAGTTGTGGTCCTAAAGTTAGATGGTTTTGTAGTTGGGGTTAAAACTAGAC
AAAAGAAAGAGTTGAGAGGCTAAGATGGATTTAATCCTTGACATGAAAATTTTTCAAAGAGACAGATTAATTAATAAAAG
ATTGTCACCGAGCACATGAATAAGATAACTGCAAAGATGAAGTGAAGTATCACTTAAAATGCACAACTTCCAGTGATAAA
GCGGACCTTTGTCAAACCTTATGAAATGCAGCTAGTGAAGTTGCTACTAAAACAGTGTCCATAAGAAAATCAAAATACAC
ATACAAAATAGAAAATGGGAAGTAAATAAATTGTGCAGTATAATATAAATCCTGATTTCTAAAAGGGGAATC
>TCONS_00010048 gene:XLOC_009296
GAGCCACCATCTTCCCACAAATCCACTGACGTTATTATATCTCATGATGTATCAGGTTCAACTGTGCCAAAGAACAGAGA
AGTTTTCGAAGTACAGTGGTTAATATTTTCAAGAAAAATAAAGTGAAAGGAACATATCTGAGTTCATATCCGGTCATTTT
TGCCATCTGCAGTGTACTTTTTATAGTAGTAATGTATTCAATCCAGTAGCAGCTTACCTGCACCATTCTGACCTACTGAC
TTCTGAATACCATTGAGCTTTTGAAGGAAC
>TCONS_00010094 gene:XLOC_009340
CTGCAAACAGAAAAGGAGAAGTTCAATTAAATAAGGGTAAATTATTAAGAGGTCGTGTAAAAAAAATGTAACTGACCAAA
TATAACTAGTGTCAGTGGTATTTGGTGATTGGTCATATGCAAGGAATTCTTTGACCAATGTGGGTTCAACATCTTTTGCA
ATGGAGGCAATAAAGAATCAGCTATATTTTTTTTGTCAGGGTCAAGGTAGCATCATTCCATCCATACTTTCTTCGAAGCT
AGAAACCGACACATTATAGCTATAATAACTGATAATAACCTGACAACGTTGCACTGACCTCAACTGTCATGTGAACTGTG
GAGTCTCCACAATGAGGCAGGCCAGGTTCCCCGGTGCAAGCCTGTACGTCAGAGCCATAAGGCCAAGTACAGGTGTGATG
CTTGAATATCTCAGTTTGCTTAGAATTTTTTTTTGGCTTGGTAGCATGTTGTTTGGCTTCACGGCTAAGTTTGGAGGTTT
GTTATTTCCCATCAGATGTCATTGCCAACCTAGGAATAGTACTTTTAGAAGCCAAACAGAGATTGAATCAATTATCCCTT
TCCTCCTTCCCAGCCTCCTGGGTGCAGTGACCAACCACAGCACCTAAAGGCCAGTTTGATACAGCTCCACTCACGGCTTC
CTCAGAGGAGATTCTTCCCTGTTTGTTTGAGCTTCTCACCAGCTTCTCGGTGTAAAAAGCCAGAAGCTGAAACAAACAGC
TAGCTTTTTGGTTTAGCTTCCTGAAAGCCAGAAGCTCAGAAAAGCTGAGTTTATGTGGGAAGCTGAGAAGCCTAATTTTA
TAGGCTTTCTATAGCTTACTGAGTCTAGGAAGGTAATAACATCACTAAAAAGCTATCGTTGGCTTCTCGGAATCAAAAGC
>TCONS_00010149 gene:XLOC_009391
GGTAGGCACGGTGTCTAAGAACAGAAGAGATAAAAAACTGGTGACGATGGAGCATAATTTCGAAGCATTAGAATTGAACT
ATAAACAGTAGGTTTCATGTTGTCAGCTACTCAGTTTGGATAGCATTATTGTTACTAATGAGATCTCTGTCGTGCTAAAG
ATGATTAGATGAAAGCATCTGGTTTTGGTGATAGGATTACGTCAGTCACGTACTCACGTGGCTATTAGAAATGTGAAATC
CAATTCCTTCCAACATTATTCACATTTCTCTATTAAAATTTCAACCAATGACCGCCACTCCGCCAGGAATCGTTCATAGT
TTCAATAGAGACGCAATAGGTAAAATGGTTAGAACTTGTTATTTTCACTGATTTGATTGGATAGTTTTCAGTGGTTGTTC
CTTCCTACTGCATTACACTAACCATATAACCAGTTTTTTCCTAATCATTTGCAATGACCCACTAGTCCAATGTGCTTCAT
TTTCTTATCGTCTCGCCCAACAAAAAGCATTCGTCTGACATCACTCTGAAGTGTCAGAACTAAGATATATAATCCTCAAA
ACCAGCCATCTAGGTCATACCTCAGCACTTCATCTGTAAACCAACAACCGGGAAATACAACTTCGCACATAAGAAAATGA
TGTGTCCTTTTTCGCTGATCTCCCTTTTCCAACCATGGTCAACGGGCTCAACCTCCCAACACCGAGCAAAAGGGAGTAGT
AAAGCCAAGTATCACCCTCATGGAAACAAATGAGGTGTTTGATACGAGGAATAAGGTAGTCCATCATCTTCTCACTCACT
TTTTTGTTTAGTTTATAGAATGGAATGAGTTGATCCATCATCACCTCATTCCTCATAGTTAGTTAATATGAGAAATAAGG
TTATCTCACCAAATGTGCTCATGATGAGCCACCTCATGTTAGATAGAGTGATTCATCAAACCAAACACTTTCATAATCCC
ACCAACAAAGCGCTAACGCACCACCACCTTAGCTCCCAACCAACCAACCAACAAACACCAAAACCCCATATCCATACACA
GTGCCCGCAGAGGAAAAAGTAAGAGTAAATGACCGTCTTTCCTTTACGACGTGTTTGGTTTGTGGAGTCCCCTATGCTTA
ATAAGATGATGCATCATGAGTTTATCCTTTAAATTTTGGTGAAATCAACATATTCTTCATGTATATACTAATTATTAGCT
TAAGAAGAATGAAGTGGTGATGGATCAACCCATTTTATTCCACGAACCAAATAAAAAAGTGAGAAGTGAGAAGAAATAGA
CCACCTCATTCC
>TCONS_00010156 gene:XLOC_009398
TCCGTGAATGTGGAGGCTGCTTTAAACCAACGACGTGGTGACTCAGTGAGACAGTTCTCACAATTGCAGCAGGCTTGTCG
AAATAATTAACATAAGAATGTACCTACCATTTTTTCTCAACCGAACTCATGAACACAGACACAGCATTGCCAAAAGACAA
CTTTCATAGCAGAACCAAGATAAGTTGGGAAAAATCATGTCAACAAAACAAGACAGCGAATGCAATCCTTTGTGCCACCC
AGTACTCG
>TCONS_00010300 gene:XLOC_009533
GGTGGTGGAGATAGGCGACAAATGTCCGCTAATTCTAACATAATTATATCGTGACGTGTCGGTCCATTCTGGACTATTCT
TTGCGCAGACAAACGGGGACTGGACCACAAAACCATTTCCCCCGGTGGCGCATGACAGACCTGCCGTACCGCACCAGCAA
TCAATGCTGCCACCCACAGGACTAACTTCAGTTCAGAGTGAGCGATGGTAGGGTGCGGTCGATTGAGCAACGAAAATCTA
TGCGACCACACGGAGAAAAAGGAATTGTCGTAGAGTTACACATTTTCTTTCATCTTGACTATGCAGAATCCATTTTTGAA
GCAAGCAACTTGGTCTTTCCTTCATTCAGCTCC
>TCONS_00010515 gene:XLOC_009735
GACCTATTAGTTCAAAAAATCAGGAATGTCCAATTAAAATATTAAATGCTTTTAATTTGGCCAATGTCCACAAACAAGCT
GGATTATTTGGAAAGTCTCTCCCTCTCTGTTTCTTCACTGTCCCTATAGCTTAATTCTCTCTCCGTAAGACCATGTGAAA
TTGTAGGCCCCACAGCACCACTCTATTCCAACTTTTGTTATTTAAGAGAAATAACTGTTTTCTTGGTCCTATGTTAAACA
TCTTTTGCTCATAGATGTAGAGTTAAGCTATCCAGTCAAATGTCAATGCATATGAGACCTAATCATGCTAGGGACATAGC
AAATCACAAGAGCGACAGACATTGGCAATGACATACACATCTGCATAAACAAGTGTCAAGTTTATCAACTTCTGTAATTT
AACTAAACAAATCATTTTTATTATTTTAAGATAAACATGAACACATAATAACAAGTAGGCTGTCTATGTCACAACATTAG
GACTAATGAAGTATGTTTATCCTAAATCCTAATCGTCCCTAAACCTGCAACCACAAGCCTCTCCTTTATGTGCTTGTTGG
GAGGAATGTAATTGGACATTCAATTGTAACTAATTAGTTCTCCGTGCATCGCTACGGCTTCTATACATCATACACAATTT
CTTTGTACAACACAAACCAACATGAGTTGCAGTGTTTAAAGGTGAGTGCTCTCTTTCTAGAGACCATGGTTCGAATCCCA
GCAGGTGCATTTTTTTATATTTCGCTGGCGCGCGGGGAACGCTCGATACGCGTGTAGTGTGGGGAGGGGGACGATGCACG
AAGAAACTCGCGCTTTATAATAGTAATGAAATGCGGTGAAATGTGCCAACAGAAACAGCCAAAATTGGAATTCTCTGAAA
AATATCTTCCTTTTAACAATCACCAAGCTGTTTTCTAATAGTCAACAACATACTGAATATGTACAAAGCATTCAAGCTGA
TATTTATTAAGTTCAAGGCTTCAAGCACTCTTTGACTGAATCAGCATAAAAAAAGTTGATAAAACCAGTATGTTTTTTTA
TCAGACTTTCATTATGATCATGCAAAAGTATTGAACAGTTTAAAATATATCGGTAATACCCAGATACACTTGTGTTTAAG
CAATTAATCCTCTGAAGAATGAAAATATTTTAGAAGAAATTTATAAGGCTATACAATATACTCCAACAGAATTTTTCGAT
GATAAAAAAAACATACAACCCCCTAATTTCAGTTGTCAGTGTAGTTTCCCTAATCATACGCTACTCTAATGTCTGATATA
AGTGTAGCTTCCCTGAGCAATAACAACCACAAAACATCTTGAAAACCTGTGA
>TCONS_00010577 gene:XLOC_009796
GGTCCGCCGAAATCCGGCCCCTCGCCTTGCGGGGGCGCGGCTACCTTTTGCCGTTTGATTTTTTGGTTTCTTGGCTGTTA
CGCTTATCCTAACCGATCCCTATAAAATCTCAACTGATTGCGAGATTTTCGTGGGCGGATAAGCACTGGGGTCGCGGACT
CGGCCCTATAAAAGGAGCCCGGCAGCCAGCCTCCAAATCATCCCAGATCCCAGTTCGCTTTCGCCTCTCTTCATAGCTGA
GCCGCCTTTTAGTTCCCTTCGTCCCGACCGCAGAGGTGCATCTGCGATCAGGAGAGCAGGTCTCCGGAACCCTTCGTCTT
CTAGATCCTGCACCGGGAGAGCGCGAATAAGGTTTTTGGGAAGCGTCTTCACGCGACTGCTCGTGATCTGCTGACCTCGT
CAACCCATCTGATCCTGGCGCGCACCAACAATCAGTAAGTCTAATCAGTACGCATCATCTGATTTGGCTTTTATTTCAGT
TCTTCTGATTTGGTCAGGATTTATATTCGGAATTTAATTTGGAATTTGTCTAATTATTCAACAATCCAAAAACCTTATTG
TAGACAATTTCCTAGTTTTTCTATGGCTGCTTTTGCC
>TCONS_00010662 gene:XLOC_009877
TGACTTGATATATTACGGTCTTGTATTAAACCATATCATATATTTAAATAGAAAGAGTTATGAAGAAAATATTTGTTAAT
TCTAGAAATTAAATAGCAGAACCTGTTCTTATTGCTGCATTGGATACTGCAAGTGGAAGTACATATGTTGGACCACACAT
AATAAGTAGTCTAAAGCGATTAAGCTTTTGTCACTTTGATAGGGAACACAAAACTAACTTTGTTAGTTTGTTGCCAATGC
ATCCTGGCCTTCCAGTGTAAATAGAAGCCAAGCATTTGCAAGCAGTGATTTACGTACATGCAGTTCTTAAGTTGGTGTGG
GATCTATACAAGTGGAGCATTACTGTAATACTCAGCAGTATGAGCATGAGATCACTGGCACTTGTGACTACTGTTATGGT
CGCTAGATCGATGAGGGATTGGAGAAGGGTATCGATGAACAGGAACGTCGGCCGGGGGCCTCTGCCCACGGCTGAGCAAG
AGGAGGGTTTCTCCCTTCTAATTCTTGCCTGCTTTATTTCTCATCCATTGATTACATAAATAGGTCGGCTCGCCGCCCCT
ATCTAGCTAGAGATCCTTATCTCCTTAAAACTCTCCTAAAAACTCTTAACAAACTATTAACTGATAACCTTCCTAGATAA
TCTCAACTAATCTCCTAAATAATCTCAACTAATTTTCTAATCTTATCTCTAACTATCCTTATCTAATCCCCTTGGAGGGC
CCATAGTTGCTGCTGCCGCAGCCCCTTCGTGGGCATCCTTAGGCCCTGACACTACACCCCTCCTAGACAAGCAGCTCGTC
CTCGAGCTACAACAATGGCGGGTGCTTAAAGACCGAGTCTACTTGACCCAAAACCAGACACCTAGAAGACAAGTCTTTTA
CATCTCGGCTTATCTTATTATTCCAAATCTGAAAAAAAAATTATCATGATTACTCTTCAAACACTGGTCACTGGTGTAGC
AGCCAGTTCTTACTCCTTAATCAGCTTTATCTCAAATCATCAGAAAATTTGTCCCCGGTAGGCAGGAGCACCTCACTATT
GATCCACTAAAGTTATAATTGCCTAATCAGGCAACCAATAACCTAGCTTTAGCCCTGAAGATTCACTGTCTGTTTATTTC
TTCAAAAGAAAACAAGAGCACTTGGGCAGAAGTTGTCGTCAAACAAATTGGCCCAACCCTATCCTTCTAATATGGTCTAG
TTCTGTGTTCAATGCTCTCCATAAGGAAGGATGGTGCATACTCGCTACAAAGGTAGTGAAGCCCATGAGATTCATATGCT
TTATGCCCTTTTCCTTCATTGCAAGCAGTTTAC
>TCONS_00010721 gene:XLOC_009933
CACGGTATCAGTACATCTAGAAATTCCGAACTCCTCTATTAAACGCGAACTCCAACAAATATGCTTATTTATAATTTATT
ATGTCGATTGCATGGAACTACTGGTGCTAAACAGTGTTCCATCATGGTGCTATCTAATGTCCCCTAACTACTAAAATGCA
ATTATAGGCCCAAATGTGTGACTAAACGAGTTAAAATATGCCAAGTTGAGGCAGTCATGTAGGCAAGCACACATGGATTA
ATGAGATTTTGGACTTCTAAGTGGCACACTTAAACTAAATTTAGACTCATCTACAGTTTGATGAGTTTAGGGATCCATAA
CACTGAAATAAGTTGAAGCCCCAAATAGATTCAAAACATCAAACAGTTCAGAAAAGCGGAGACAGTTGGTGTTTTGCCTA
GAGAAGAAAATAGAGCACAGTCAAGGTTCAGTTCGAATTCCAATTCCAAGCATTGGATGGGAGTCCAGTGCCTGATGTAG
AACAGTTTGCACAGGCAAACCAAACAGACTAAGTCGTTTTTCATGGGCAATAGTTAGGGTTAGTACAGTAGTGACATTTC
TAAAGCCAAGTTTCGCTACAGATAACTGATTTTCCATCAATCGACATAATAAATTATAAATAAGCATATTTGTAAACAAG
GCAGTAAGCACAAGCTAAGCCAACCCCTGGACTGGTACCCAATGAACAAACATAAGGATCTGCTTGGAAACACATGGATA
GTTAGTAGTTGGGGCTAAAAATTAGCTATGGTTCGCTAGTAGGATGACAACTAGTTCAGGACTTGGCTAAGAAATTCGCC
ACCTATTAGTATGAGCCCTCCTCTCCCGATGCACTGTGGCTATTTTGAGCTAAAAGTTAGCACATGGTATCCAAACATG
>TCONS_00010872 gene:XLOC_010074
CTCCACCTGCATCGTCGTACGTCACCGTTAAAGTTAGGGAGAGCACCACCAACCATATTGGACGCCATGCCATGCCATGC
CATGCAAAGGAACCAAGCTCTCGATCGATCACAAACGGCAACAGCTAGCTTCCCGGATTGATGACACTGTAGCTGTCTGC
TGGTATACTCGTGTAAGTACTCGACTTTGACTAGTGCAGTGACTCTGGCTAGCTGCACC
>TCONS_00011230 gene:XLOC_010417
ACAAGCATGAATTAATAGTGTGATCTTATATCATTATAAAAAGTCAAATAACTACCTTTGACAAAATATCATGGGGCTGC
AGAAATAGTTAAAATATTATTGCCTCTGCTACTGCTGTTCTATAAGATTGGCGTTTCAGAGTAGTACAGAAACAAAATTT
GTTGGTTTAGCAGGTTCAGATACTAATAGCCCGTCTGGATTTAATGTGCAGCATAATTCCAAGTACTACCTCCGTTTTAA
AATATTTGTCGTCCGTTAGTTTATTTTTGAACTAAACCGCGACAAATAAAAAAGAACGGAGGGAGTACTTTTTAGTGTAT
TGTGTATGACAAATGGAATATTCTTTAG
>TCONS_00011809 gene:XLOC_010978
TGTGGCATTGTTCATTCCATTGCCGCATCACCTCCTTCTCATCGCGCATTACTAGGTCCTCAAAGGGCTAGTCATCACCC
GTGAGTGCCTCCATGGCCGGCTTGATGATGTTGGTGGTGGAGACCTTGGTGTGATCCTTGGAACCGGCCATATGTGGGCC
AATTTTTAGCATATCTAGACACCCTTGTCCCCAGCGGAGTCACCAAAAAGTGTGTTGGCGCC
>TCONS_00012233 gene:XLOC_011394
TGGAGGTTGAAAATTTGTTGGAGGTCGCCGTTGGTTGCCTGACTACCACAACCAAGATGGTGTGGCGCCTTGAGCGACAG
GTACACCGTCTCCAGATAACTACGATCTAGGGCGGAGGTCGACGTTGTGCTATCCGACTACAACAACCACAAGGGTGTTG
CGCATTAGCAGTAGTTACATCAGCTCGTGTTGTTGTTACTCTTGTCGTACCAAGCACAGCCTTGAACCTGCAAACAATCG
AGAACAAGCAAGAACAAGATAACAAACAGACTCTCACGGATCTAATGAAGTTGGGTCCTGTTTCAAATATTCGGGTGGTC
TAGCCGACACACGCGT
>TCONS_00012247 gene:XLOC_011408
GGGCTGAAACTTTTGGCAGCGAAGATGCTGCCTGGCTGTTTTGGGGTTTGGTATTCCAGCTTTTTGACAGAAAAACTTGT
ATGTGTTTTTTTTTTGCTTGCATAAAATAAACTTAGGAAAATAAAGTTTTTACACATAGCTGCAGCTCAAGTTGACTTTA
TGTGCATGATGATTGTATGTGATAAAGAGCACATGCTGGCTGTGCTTAATCGATGTTGGACCATGGATAAGTTTTCAAGC
ATAGCTTGCCTTGGCTCACCCAGCA
>TCONS_00012257 gene:XLOC_011418
GTGGGGCTTGGCTAGGGCTTCTAACCTTAAGAAGCTCCTTCAAAGGAAGGCTCCTTAGGCTGGGTGTGGTCGTTGAGGTC
GTGTTCAGAGTTGCTGTGTAAAGTGTTCTAGTGTTCTTGGGGGGGTGTTAACCGCCTCCTTGTATTTGTAACTTTTTTCT
CCCTTAATGAAATGACACGCAGTTCTCCTGCGTAGTTCAAAAAAAGTCTTAGGCATCATGGTAGCATGCTCGG
>TCONS_00012385 gene:XLOC_011540
TTCCCCGCATCATCCTAGGTCTACGGGTTGGATCTGCCACCTTGCTCTTCCTAGTTCCTCCACCGTCCTCCGCTCTTCCT
AGATGACTCTGTTTTTTTGCCTGGATTGCCCGACCCGACGACACTAACATGCCCCTCTCTAGAGTCGTTGTCGCTATCGA
TTGTCCTCCCCTTCTCTAGAGGCAACGCCACCCTACGATAGAGCCGACATTGCTACCCAAGAGTCGATGTTGCCGCCCTG
TGTCTTCCTCGGGACGCTGCCTTGTCCCTTCTCTAGAGGCAATGCGGCCCTGCCCTGGAGCCACTGTCGTGTCTTCCTTG
AGACGCCAC
>TCONS_00012719 gene:XLOC_011858
GGGGGCTGGTGGCTAGCCATGGACGGCGCGCAGGAGCAGCAGCCGTAGCAGCGTCGGGTGAGCGCGCTAGACAGCGGAAG
GTGAGTAGAAATGAACCTAGACTCGTGATACCATGAAAGCAGATGAACTGCTGAATATTGATTGATGATATGAGGGTTAA
AGGTTACATATATATAGGGAGGAGATCTGTGTGGTTTATGGAAACAGAACCAATCATGATCTCCTCACATCTCTAGCTAT
AGAAACATAACCAATCAGGATCCCCTCATATCTCTACATATCTCTAGCTGTCCTAATCAGAACCAATCAGCAGATGGCTG
TCCTTATGTGGCTGATAGGGACAGAGATGGCGCCAGCCTGTAGGGACTGCCTGCATGGCGCAGTCAAGACTGCTAACAGA
AATCATATTCTCTTCTCCGTCAAATCCACTAATTTGCTTCTGTCACCGCCTCCTTACGACGAAAGAAATCACCCCAGCGA
GCCCACATAACTGCTGCCTACCAATCCTGACAGCAACTACTCGAAGGAACGAACATACATGCATGTGTCCATGCACATTC
ATTCGCTTGCCTGCCAATACTATTGAGTTATAACCGCCGCTTCTAAGTTAGCATACAATCACGCGATTGTGGAGGAGCAG
GAGCATGCGCCTCCTAAGCTCTTCCTGTCGGGCTACAATGGCAGCATGCCAACCCATGGGTCTTATGGGTCCAATCCATA
TATTATTACTTTTCATAGATTGAGTGGATTAGGTAACGCATGCACATGGTTATACAATACTAAGAACTAATGTGTAGAAT
GCAAGTAGCGGAACTCTTACTCTAATCGAGAGGATGACACTAAAAGTTGGGGCAATTTTCTGGTTTAAGTCTTACTCAAT
GCCAACCCAACCTCAGGGGTTGGGGTAACATACTTATAGCAGCCAAGGGTAGCCAAGCATATGCTAAGATGCTAGTCTAA
GATGTCCTAGAGATGTTGTCCTCTAAGATTCCTAGAGATGCTGTCCTAAAAATATTGTCCTCCACAAAAGAACCACAAAG
ACCACAAAGACTTATTACATCATAGAATATAACAAAATATGATTGTAGAGTTG
>TCONS_00012754 gene:XLOC_011893
CCGCTCCCATAGGATATTGTCATTTTGGCTAAACCCTAAAAACACAGATCAGGCCCAGAAGGTAGTCCAGATAGGCCCAG
GACTACCCTAGAATTTGGCCCCAAAATCTGTAACTACTTATCATTTCAAGGTCCAGATGAGTGAAAGCCCAAGTCCCAAC
AAATGTTCCTGGTGGCCTATTCTGATACCCCGTCGCAGTGTCGCTCGACCTCAACGACCTGAGTCCCACGGCGCCACTTC
TTTCCCTCTCCCGTACATGGACTGTGCTGAGCACCAAAGACGATCGAAGCCGCTGGTACCCTTTGCCTTTGGCCATCGGC
TCGTCGCAGCTCACGGCCTCAAAGGCGCGGTCAGGCTGGCGGGGCACCGGTGCAGCAGCGACCTGCCTACTGAAGCTGTA
CAGCTCGCCCGAGGGCAGCTGAGCAGGTGCTGATCTGCGAATGTGTGCCTTGCCAGACTCAGGTCCAACGGCCAACACCG
ACGCCTCCAGCTCCAGTACTCCACATCTGAGCAAATCTGGTGACTGGTGAGTACGTGTGTCTGTGCGTAGTAGATACATG
TGCTTGAATTAAAATTAGTGACTGTAATTTGTGAATTTGATGTTTAACGGAAGATCTTATATTATTTTGTTTGAACAATT
T
>TCONS_00012865 gene:XLOC_012003
GAGGCGTAGGAGTTCCTCAGCTCGGTCGGCCTTGCCGCCCGAGGTTTCTCTTGCTCAGTTAAAGGAAACCCTCGGCCGCT
CTTCGCTGAGCCGAAGCCGAAGGCAGCGGCGTCAGTGTGGACAGAGGCGGAGTTGGCTCGAAAAGAAGACTTCGTCGGCT
GGAGCCTGGCCGGGCCGTCCGCTGGCGGGACCGACGCCGGAGTCGAGTTGCCGAG
>TCONS_00013516 gene:XLOC_012609
AGCTCTTGGCACTCTTACAATTATCCAGAAATAGCTTCGCAGACACACACACTGCACCATTCTGGCAACAATAGAGAACT
AGTATATCCAATCCAAGTGCCGCGCACTGCGGCCGAAATTACATACCCGTTCGCCTTGTTACTAGAATGAAACTGCAGCC
TATTTCCACACTGATCAGAGACTACAAAACCTCGTGCTGCATCACGCTTTGCTAATCACTGCGCAAACGGGCAGCGGAGC
GCTACCCGCTGCTGCGCAGCACCAACGGCGGCGGTCTGATCAACGCGCCGGTGCCGTAGATGCCCTCGGACGC
>TCONS_00013550 gene:XLOC_012641
TTCATGGCAAAATAGCATGTATACAGTTAGTCCACCACCACCACCGTTGTTGTAAAAGCATGTGTACCAGGACTCGAATA
GAGGTCGCAATATGCTCACACATTACCGGATGCCCGGATCGGGACGGAGACTAATCATTTTCACAATCCAGTCAGCTCAT
GTTGCTTATTTGCTTCCTTCTACTACTATTTGGCTAGCCAGAAACCTCAAACCTTAGCATATGCGAGTAAAGCACTGCAA
CCATATGATACCCCTACACTACACATCCAGGTCCCAACTGGAGGAGGGAGAATGGTCATGGAGGTCGGTGGCAGACGCAA
GTTGCATCCACCGGAGCACGCGTTTCGATTATTGCGTCGGGCCCAGCCGCCCACATTTTTTAATACCATTTTTGCATCGC
AATGCTGTGGTGGTGTAACTGCAAACTCC
>TCONS_00013662 gene:XLOC_012745
GGGGCTCCGTGGCTGATCATAGGCTGCAAGCGAGAGGAGGGAGAAGGGGGTGGCGGCTAGGGCTCCCAGCTCCCTGAGGG
AAGCCGGCAACAAATAAGTTGCTTCTGCTTAGTTTTCCCCTAGGTACAATTACAAACTAGGTCATTTATATAGAGATGGC
TTCCTTCTGCTAAGACCGGTTCATAACCGGATCTCCTATTTTTACTCCAATACTTATCCAATCTATCTTTAACTAGATCT
CCTATTTCTTCTCCCCAATCTGATCTGCCTTATCTAATCCTATTTTTTTACTCCAATACTTATCCAATCTATCTCTAACT
AGACCTCCTATTTCTTCTCCCTAATTTGATCTGCCTTATCTAATACTAAACTGATTCCTTATTGGGATCGGTTGGCTGGG
CCCTGGCCTTTCCGGTCATAACAGCATTCATCGCTTGGATGAGAGAAGCTTGATCCCAAGATGGCGCTGAAGATTCCCCT
GGTGCAGCAGATGCAGCAGCAGGCATTATCATGACGTGGGGCCAATAATGCCCTTGAGAGAGCCAGGACGGGGTGTGGCC
GCCATTGGCCACATCTGGAAGGTGTCAGTCCATGGGATGTAGCTTCGGGATGAGGAGTGTTGCTGTTGTGGCCGCCCGAA
GACTTGTTGTGCGCCTTGTTCTTCTTGTGCCAAGAGCTAC
>TCONS_00013733 gene:XLOC_012813
GGCATGTTACTTGTTGGCAACCCACAGCAGCAAATGCGATGGCAACAGGCGCCTAACAATTGCCCTCCCGTCCTAGTCTA
CAACAGGCATCTATGTCTATGTGATGGACCCCGACCCCTCTTCCATGGCGTTGGTGGTGGTGCTGCCGGCTGTCATGAGC
TCATGTGCAGCTGCCGCGGCCTAACAAACACGAACAGTATCTGATCTGAGGCTAGCTACTAAAGCTTTAGCCCCGGGCAG
GCACGAGCGCAGAGTGCGCGACGCATGAGTGAGTGGAGTGGAACGGATGGATGACTTGACGCTGCATACACACCTTCAGT
CCCTCGTGAC
>TCONS_00013864 gene:XLOC_012936
GCAGTATTTGAGGAAGCTACTGGTATTACACACTTTCATTCAATCTCCCATCTGAATGCAGCACATGCTGGATTATCTGA
GCACAGAGGTACAGGTCTTGCAAGGAATCAACAGCACCACCAAAGGGAGAGGACTGTCCTAGTACCTACTTGATCACTCC
CTGCGACCAAATTCCATGACTTTGAGCATGCTATTCCGAACAAACTCTCATCCCAAAACGTGGGAAGTCCAACCCTTTTG
CGGAACAAACACCTGACATATCAGGCCGCTGTTTTAACCACGACAAGAGATAAAAGATGGGGATCCCCAAGCTGACACCT
CTGAGCGTAAGTAGGCCTTCGATCTAGCTAAGCATTGCAGCGAATTTTGGATGGCAAGCCTCGGTGCATCCGAAAGCACA
AGGAAGACGCGCATGACCTCGTTTCGCAGCGATTACCGTGTCGGCCATACACGAGCTGTGGAAGCGGAACTCAACAGCAC
AGGGAGGGAAGGAAGCATAGCATCAGGTCTCCGTCGTCCCCACCAAGATTAGCAAGGACTCGAAAAAGCTAAGCTGGGTA
CCGCAACTCGCAAGCATGTGGCTGCAAGTAAATCGAGCG
>TCONS_00013865 gene:XLOC_012937
AAAATCTTTTACAAACTCTATGTAAACTTGATTAACTGATCCTAGTATTGCAGGATTTATTTCTTTCTCAAAACTACACA
TTGTTTTGACTGGACTTTGCCTTTGTTGATAGACGTGGAGCACCAGGGGGGTTTGCCAACAATACCACATGCATGCATGT
GACTGTGTTACTATTAATTGCATGAATTCAGTTGATTCTGAATTCTGCGGCATCATTTTAC
>TCONS_00013894 gene:XLOC_012966
GCTCCGTGAGTGTGGCTTAGTGGCCACCACGAGTTAAGCAAGCGTGAGCATGTTGCACCGTCTTAAGTCGTTGTCGACTT
AAGTCGATTGCTCCGTTAGCAGGGCATGATGGTTACCCCGAGTTAAGTAAACGCGAGCATGTTGCACCGTCTTAAGTCGT
TGCCGACTTAAACCGATTGCTCCGTTACCGTTAGCAGGGCATAGTGGTCACCCCGAGTTAATTAAGCGCG
>TCONS_00013919 gene:XLOC_012990
AGCCGCGACAACAATAACACGATTCCCCACCAGAATAGAAGGCAAGTGCAATGGCGATCTGTGAATCGAGCACGCGCCTC
CCGTTCCAATCCAATGCAGTCAAATATATAACATTACACCGGTTGTCGAAAAAATATAAAAATCAACAAAACGGCACCAA
CTCCTCCCAGTTTCCCGATTCGATGCTTGCATCTCGCAGGGGTTTAAGACCGAGCAGCTAGGGGTCCAAAGGAAGACGAA
CCTGGCGAGAAGGTGTGAGGGGACAGAGCAGAGGGCAAGATGAAACGCTCGGATTGGGATGTCGCTTGGCCTTGTAGGTC
TTGTAGGTTGGATTTTTCTCGCGGATCGGCTT
>TCONS_00013943 gene:XLOC_013010
ATCCTCAATATAAGAAGAAAGTTTGCAAAACGAATCAGGCACCAGAAATTATTAAAAGCTCCAGATCTATTTTATTCTCT
GCTTAGATCTGCCAGATTCGACGGTGACCTCAAACGAGGGCCCAAAAAATATTTAAAGAGCGGATCGAGCTATTGCCTGA
GCTGGGATCGGATGCTCATGCGTGTCGTCGTCACTCGTCAGGCAACAAAACTCCAACAGCCAGTGTTATCCTCGACTTGG
GAAAGGCAGTGGTAATATCTTATTACTAGAACAAAGTTCGTAATGGATTTGGTGTATCAGTAAGCACCAGGGACCAGCTT
TATTTGCGTCGCCAGAGTGATGGCGACATCAAACAATGCAACCTCTGCTC
>TCONS_00014226 gene:XLOC_013263
GCTAGATAATATATTGAAATTGTGCAAAGTGAGTAAAAAAGTTAAAATAATTTGTCACATCCTAATTACAAAAAGCATAC
TTTTGTAAAAGAAAATATTCAATAGCTACCAAAATATCACCCAAGTGATTATAGTGATAAGTTAAAAAGTGATTATAGTG
GTAAACCAGTTTGATATATCATTTATCATTCTGTGGGCAAGGGTATTGTGGTAGACTTTACGCCATCCAACATCATGTTT
GCATTAGGATAAGAGCTCGCATTGTTTTCAGATCGTCCGACTAATCACGATTAGTCAGACTGATCGCTACTCAGTGCTCG
ATAAGGGGGTTCGATTTGATCAGGTGACCTGATCGTCCATATTGTCCGACTAGTCGGTGATATGTAGCGATTAGTCATCT
GGTTAGCGATCAGTCGTGTTAATTACTCGGGTTCAGACTTCAGTTGTATGTTGATCTCATAGAGGTGTTGCCTTCTTGGT
CATGGTCTAGTAAGTTGTAGAATTGCAGTTTCATAATTTCATAGACTTGCTGCTGGAGATGTACTGCTGTTTTGGACTAT
TTATAGTGCTGCCTTGTCTATACTTGTTCTTGTCCTGAGCAAGTCTCTATACTATATAAGTATATATCTATATATAGTGT
TATATATGTCCTGAAAATACATAGGACGACCAGGGGACTATTAGGGTCAATCAGGGACGACTAATCGCCCTAATCGTCGC
CTAATCGCGACTAGTCGTCTGATCGCCCAATGGCATCGATCAGACGATCAGGCGATCGGAAAACAATGAGAGCTAGTTGA
TTATTTTTAACCTTTTATCCATGTGCATAGCTTACAAATATTTGTGATGAAATCTTAAAGTTTATCGCTTCAATGGAGAA
GACTTGCACTAACAACCAGTATATGACTAATTGGCACAAGAAACACACAGGAATATTTGTTATTAATTTGACTTAG
>TCONS_00014265 gene:XLOC_013299
GCCATTATTATCTCTTCGTCAGCGTCTTGAAAGCAGTTCCTCTTACGTAAGTTGAGTCAATGCACGTGTGCCTTATCATA
TGCGAGGGTCGCGCGTCAGTGACACTAACGTTAGAGGATCTCGTTCTGTGTAAATTAGTAGGTTACTATAATAGCAGACG
TATTTAGTTTTATTACCTATCTATATGTGAGTAGTTTTAGACTATTTTGAGTAATGACTA
>TCONS_00014570 gene:XLOC_013577
TAGGGCAGTTTTGTAATAGGCAAAGTGAAGTTAGGGCTCAAGGTATTAGTGATGCTTGGTTGGAGGCTGGCTGTGCCGCT
GTGGCAGTGTGCATAGAACTATAGAAAGGGCTCAACCGCTCAATGATGAATCACACTTAGATTCAGCTCCTAGACTTGAT
GGGCCGTTTTAGAAGAGTGATTAATCATTTAGCTCTTAAAGAAATCCTGTCGTATGGTCGCAAATACACGTGGTCTA
>TCONS_00014602 gene:XLOC_013603
AGTAGCCCAGCAACGTGCACCTGGCTTGGCTATTGCCTGCAGGTGGCCATGGCTGCAGCATGATTTTACACAAATGCACA
AGCACTGTTCAGATCTTAGTAGTGCACACCTCCATCATCCGGTTACTATTTAGGCTGACATACATGGAAGGCCCAAAGGG
ATTTTAGAGGCTCAGCTTTACTACTGTTCCGTATTATGGTCCCTCCTGTGGTGCTCCGGTGCTCCCATCAGGCCATGGCT
GGAGCCGCAACTGGCATGGGGTTGGCCAATGGATGCGCTCTTGGATAGAGCATGCCACCCCCGCAGCGAGACACTCCCCG
AGTGCCCCGATGGTGAACCAAGAACGACAAAAGACATGGCACAGCATAAGCTGATTTCGTCCGTCTCTCTCATGCGAGCG
CGAGTGCCCCCACAATGGGGGTACTTGGCTGCTCCTAGTGCAATGCATGTAGCCAGCGCTCAGTCTACAACCTATAGATG
GGGCTAATCGTCGCAGGGCTAAACATGGCTTTTGACCTG
>TCONS_00014701 gene:XLOC_013692
GGCAAAGGGCCGTCAGCGGCCGTCATAAAGCTGACAGCCGTCAACCTGCCACGTAGCAGGCACTCGGCAAAGAACTCTTT
GCCGAGTGTCTTCTATAGACACTCGGCAAACCATATTTTTGTTTTTTACATTTTGGCCACCAAACTTTTTGTGGTATGTT
ACTATACTATGTAGACCTACATGTACCATTTTGGGACAAATATAACAGTGTTTG
>TCONS_00015013 gene:XLOC_013988
TGCTGGGAAAAGAAATAATCGCCCTGTAATAACATAGGCAAAAGGTGATCTAACCAAAGGGAAACAAAGAATTGTCCTGC
ATAACAGAGGCAAAAACCGATCTGACCTAAGGGAATACAAGATTCATAATCCAGATTTTCATAAAATATCCAATAAAGGC
AAATGATGATCACACTTTGCGATGTATTTGGATAAGCCAACAATTAGAAAGTAGTCAATCGCGAAAGGGCATCTAGCCTA
GTGGTTACAAGCTTCCGAGTAGCACCTCCAAGTCCTGGGTTCGATCCCCCTCGGGGCGAATTTATGGCTTGGTTAAAAAA
ATCCCCTCGTCGTGTCCCGCTCGCTTCTGAGTTACGTCCTGCATGCCACCCTCCGGCTGGGCCGTTGCAGAATGGGTGGT
GATGGCCCGCTAGTGATGGGGAACCAGGGTTCGATGATTTTCTCGGTCGGAACCATGTTTCGGTCTCTTCTTAGCCATCA
GTGGGTTTCTAGATACATAGCTTTTGCACACTCATATATAGTCTATGTATAGATTAATAGATACATAGTAAAAGCAATGT
ATCTAAAAAAGCCAAAACATCTTAGAATTAGAACAAAGGGAGTAAATAACAAACTTTATGCATCTAGAAATTCTAGTTCC
>TCONS_00015126 gene:XLOC_014097
GGTTATTTGTTGTTTCACAATACATCACTTGCTTTGGACCTCATTGTACAGGACTTCCTAAAATAAATTATTCCCTGCTA
CTTAATGAATGGTAGTGCGCCTGCCATTTTATGCAAAAAGGTCTTAAAGAAACTCAAATCACAATCTACAGACGATCAGT
GGCGGACCCAGGATTTTATGGCAGCCTAGGCTGTGAGCCAGTGCTGCGGTGCAGGCCTGCGGTAGCCTGAGCTTTGCATC
CTTTTTTGAACTGGAGTCAAATACATGCTCCATACAGACGCGCGAGGCAGCCCAGGCCGTGGCCTGTGGTGCCTGTGTAC
TGCGTCCGCCTCTGCAGACGATGGTAAGCATATTGAGATAGCAGCTTACCCATACCCATACACATATTCAAACTACACTC
TACA
>TCONS_00015192 gene:XLOC_014161
GTCCCAGATTAAAATTCGTTTTAATTAATTAGTAGGTTCATACAACACTTGATGTATGTGTTTTATATATGTGTCTAGGT
TCATCTTCATGTATTTGAATATAGACATAAAAAAGAGCTAAAACGACAACTAGTACAAACTATACCCTATACTGAAAACC
ATAATCGTCCTGACTTTGTGAAGGCAAAATCACTATTTAGCAGTGCTGGGGGTTATCAAATTGTTTATGCAAATCTGGCC
GTTTATGAGGCATCCCACTCTGGTTTTATTATTTTACAGGTAGCAAGAGGGAAGATAAAAGAGAGAGGTGCAAACTAGAC
GAAAGAGAAGAACAAATTGCTTGCCTTTTACCGTGCTGATTCACTACATGAGGTCGCTAACTGAAATGACTCATTGGTTT
ATTGACTCAGTGAACTGATTCCAACCACAGGTCACATAGTAAAACTAATACCAGTACCACGACCACTGTC
>TCONS_00015385 gene:XLOC_014339
GAACCTGTGAAAGAATCAATCTAAGAAAACATAATTTTCTATATGGCCATGCACACCTGTACTGCGGAGTCAAATTGCTA
GTCCTAGACTCCTAGTTAATTCTAAGTGAAGCTTCAGTTTGCACTAGTAGCACTATCCTTAGGTGCAGAATACCTGACTT
CATTTTGCAGACTTCTACTTCTTATTACTCAGTATTTAGAATGAGACCCAATAAAAGTTCTGACGAAAACAGACAACATG
TTCTGGGAACATGGCTCTCCCTTGCTCTGGCTCTGCAACATGTTCTGGGAACATGGCTCGCCCTTGCTCTGGCTCCGCAC
TATAGTAACCGACAGAGCTTGAGCCAGAGGAGCCACAAAATGTGGCTTCACCGGCTCCCTGGCACCCCATTGTTTTGAGA
ATGAGGGAGAAGAACAGCTTCATGAACAGTGCAGCTACAATAGGGCGTCAGCCAGAGCCCAAATACTCACAAAGCAAACT
CACTACAACTTTTTGGCTCATGGAAAAAGAAGCAAACATGCTGGGATGTCAATGAGAGTACATATATCTCATCAATACTA
GTTAGTTCATAAGTCCACTGTCCAGCCCCTATTGACCATATGTGCAAAACCAAACCTTAGAGAATGAACATAATGGCAAA
ACTAACTAGTCAATGGTTAGTCAAGGAAAGCAGTAAACTTTACATGCTAAAAATGAATTCAGCATGTGAATC
>TCONS_00015393 gene:XLOC_014347
AATCAGCATTAAAAAAGCTTGCAGACTGCAACAGTATTTCGACTTCAACTGCCTCGAGCCTGGAGGTATCTCATGCTCCC
GTAATTGCACAATAGCCACTGCAGCTATACCTGTGCGCTACTGCACGGTCACTCAACAACCATGCATTGATGCACCCTTA
AATAAAAGGCTTAAACAACTGCAATCCTACCACTGTCCACTGGTGGTTTCAAAATTTCTACCGAAACGCCAAATTGCTGG
CCATCTCTGCGCTACCGTACCAAGTGCGAACTGTGAAAGCTGCCACCAAATGATTCGATTCGATTCGACCCAAAATCGTA
TACACGCAGAAGCCCAACGAAGCCACCGGCTCGCGTCGTCACATTCTCAAGCAGGCCATCCAGCCCCAGCCACTTGAGTG
GTGAATTTCTGTTTCACTTCACCGCGTCAGTTTCAGTTTGGAGACAGAAAGGCAAGCTCAGCACTTCCAGTTTCAGTTGC
ACACATGCAGAGGGAGAAGCGGA
>TCONS_00015394 gene:XLOC_014348
CCCCTTTATATAGATGAAGGGCTACGGCCGATTGGACCCCCCAACAATCGATTAACTCAAGTCTATTTCTCGTTTTTACC
TTATGCATTAAAAGTAGCTCTAGTTTAGCTCTAGTTTAGTATTCCAATCCCCAAATTCTCCGCTTCTCTTCGGCTCTACA
TCGATTAGAGGAGTCTAGGTCGGCCTGTTGAGCCTAGACATCACCTAGGATCTCTCCTCCCCGACGGGGTCCCTCCCGGG
AGCGAGATCCAAGCGCCGCC
>TCONS_00015510 gene:XLOC_014458
TGCCTGAGATCAGGCCTACGTGCCTAGCTTAACTGTCCCCTAGTTTAGAGTGGGCTTCTATGGGAAATGAGTTACATAAC
TGGTTTGTGATGGAAGATAATGATTAGTTATTTCCAAATGAAGCTGTCTTAAGAACGTGTGTGCTGAGTCCAGAGAAAAG
AACATTTTTATGTGCACATCAGCAATTCCTTTTCTCGACAAAGAAAAGTAAGTACTGATACATTTATATGGCATGAGATA
TGAAGCAACCAGGAGAGAAGATTAGACTTAACTTTTGGTTAGGAACAAAAGTAGGATCAAAACTCCAGGTTCACTGACCA
GTGACCACCATGGTTTTTAAAGCGGTAAGGGCTTGTTCGTTTTGGTGATAATCCACATGTATTGGGTGGGATTGAGCCGG
TTTAAATCCATAACAAGTCAAAATACATCCCAATCCCACCCAATACACTCCAATACACATGTAATATCAATAACCGAACA
AGGCCTAAGGCGGTCCAAGGCGTTGGAGCACCGCCTGGACGTCTAGGCGGCGCCTAGGCGACGCCTAGGCGGGCAAGGCG
CCTAGGCGTTAGACCACCGCCC
>TCONS_00015569 gene:XLOC_014509
AGTCTTAGAGGTTGCACGGGGATGGACAGTACGGATCTAACAAGGTTCCTACTGGTTAATTGGAATTAACAACAGTTAAA
GGTAAGCAGTCCCCAGGCCCAGACACCCATGATGATGTTTGCTCATCCATCTTCTACTAAAGTACTAAACACAGAAAACT
TCAAGGATATGTTAGAGGCTTGAAGCCATCAGCAAAGACATGCTTAGGCAGTTCATGACACATGTTATCTTTCATCTTCA
CTGATCAAACTTCAAAACAAGAATAATGTCATACATTTAGAACACTAAACAATGACGCATATTTGATACTCTTGATGTTT
AAGCACCCAAGTCCATGTTTCAAGTGATTTCTTAACATACAACATGGACTTCGGTTCAGATTAATGATTCAATATAATCT
AAAAATGAGTTAAACAATCAT
>TCONS_00015726 gene:XLOC_014658
CTGCCCTATTTTGAGAATGTGAGGTGCTCTGCATTTGAGTTATTAACTACTGCTTGGTCGCCTAAGTATCGCTTAGGCGG
GTGGCGAGGCGTCCAGGGCTCCAGGCGACTCGCCTCGCCGGGGAGCCATAATAACCATGAGTACAACTCAGGCTTTCTAT
GGTTATTTAGTCACTTATAAGTTTATAACAGTCAAAGAGGGAAGGGATCATGCCACTACTTTGCGGAAAGATAGATCCCT
AGGCTATATAAATTCTCAGGAGATTTAGCACTAACTTTTCTGTAGGTATGGTTATAGTGTTCACTTCTCAAGTAAGCAAA
TAAGAAGCAGTTTC
>TCONS_00015790 gene:XLOC_014714
GAAGGCATGATAGCAATAGGAAGAGATAGGAGAAGGACGAAGTTGACGTGGGAAGAGGCAGCAAAAGAAGACTTGAAAGG
ATGGAATATAAAGATTTAGACTTGAATATGTGTCTGACCTTGACTTGTGGTTTTTGTTAGGTTTCAACTCTAATCTACCT
TAACATGATTTGGACTAAAATGCTTTATTGTTGTTGTCCAAGGACTTAATTTCTATGCTTATTTTGGCCCTTT
>TCONS_00015830 gene:XLOC_014750
TGCACCACTTAATCAAACCACACCAACATCAAGGTTGTGTTTAGTGGACCATGAACTCCAAGAATCTAGTGACTACAAAT
AATAATACGTACTCCATCCGTCTCCTATCTTAACGTCACGAAGGTTTGTCCTAAGTCAATTTTTAAAACTTTAACATTTA
ATAACAAAATATTCATAAATATTGACTAAATAAAAATGGAACTATTACATTTATTATTAAAACATCTACCACAATACATA
ATTTTTAATTTTAAAATAATTATTCTTATAGATATTGTTGGTCAAAGTTTCAAAAGTTTGACTTAGGACAAAACTTCGTG
ACCTTGAGATAGGGAACAAAGGGAGTAAGCATAAGGCTAGACAGTCAATAAGAAATGCCTGGTCAGCAACACCATGTAAA
GACAAACAGGTTCCACCGACAGTGAAAATTATGCGACAACACCCAAGACAATGTACGACACTTCGCATGGAGGATAGTCT
AGTACTATTGATGGATCAGGTCCCCAAGATTTCCCTTTCCATCTCGTCAGCCCACCAAATACCCATTTCCATGCAAAGGG
AAAGGATTGCTGGAGTACCATTTACCCGTCAGGAGTTTCGACCAGATAATCAATCAATCATCACAAAATCTCGCCTGCCC
CCAAACACATGTCAATAGCAGACCGCCTCAGCACCACTGCAAGTTATAAAACCCTAACATAGGCTGAAATCATAACCTAC
CAGAACCTACAATTGCTCAAAAGAACATACACAATCATGTGCACGGTAGCCCACATAACACAGCAAGACAAAGACCAAGC
TC
>TCONS_00015839 gene:XLOC_014758
CGTGGTCCTCTGACGCGATCTCTTGTTTATGTACCGGTTTGCGGATCTAAAACAAATATTTTATGGCTGGCATAAGGATT
TATGTAGTTTAGCTTGATGAATTAGGAGTTGATTCAGTAATAGGTTTTGCAAAGTTCGGACCTTTTAGGGGAATTTCAGC
GGATTGTCACTGCTTTGTTTTACGGTCTGCTGCGGTGCCTTGCGAGTGCAC
>TCONS_00015864 gene:XLOC_014781
TAAATGGGTGCTACAGCAAAGGTAGTTTTGGTAATCACTGAAGGTAAACATCAACAGTTCAAATTGTAGAAAAATATTGC
GTAGAAGTGGATGATAACTTATGCAGTTGTGCATGCCATCCCAATACTGGCAAGCCAAATAGTTACTGTGCTTTTCAGTT
TTTTTTAAAGACCCACATTCTATTTTGTTGGCATTTTAGATTTGTGCACACATCGTATGGATAAGTAAAGATCAACTACT
AAAGTCGTATCCACTAACTGGCTAAACTCATTGTCACCAACTAGAAAAGCAAGTACCTTTGCATTGAGTAGTTCACATCT
GTTAAATGTGTCATTACAGAATACAGATATGACCAAGGATATTA
>TCONS_00015918 gene:XLOC_014825
GCCGTATCGATAGCGGGATCCTGAGAACGACGAGAGTACACATAAGCGGCAAGGCCGACCGAGCCGAGGAACTCCTACGC
CTCCAGGATACGGATACCTCACTCATCACCTTCCGCGAGAAGTAACTCACGCTCGGATAAGCGATCCTGATATCGAACAA
GTCCTAACACTCGGGTAGAAAACGACTTTCGCGCCTTCTCGACTGTACCAATAATGGAATCTTTCAACCAAAT
>TCONS_00015959 gene:XLOC_014865
TGGCGTTCTAAACTGTAAAATATTGTCTCATGCGTTTTAGACCATTAGCTACTTTTGGGCCCAGTTTATTAGTTACTTTT
GGGTCCAATGCAGCCCAATCTCCACACGCTTGCCCTACTCCCATGCCCTGAAGCCCAATGGCTAGTAGCACACAGCTCTG
CTCTTTATCGTCGTCGCCGCCCGAAGGTGTTGTTCCTGTCGTCTGCTACACCTTGTGCGCC
>TCONS_00016208 gene:XLOC_015092
CCCCATGAGCACATTCCTATCTGATTAGCTGTAGTGGTTTCCTTCAGCTTCCAATTTTAGCTAAGTAAAACAGCAAGTAA
CTAAATATAGCAACTCAGCTACTTTTTCTTTACATGTAGTAAACATAACCTACTTGAGTGCTAAATGAACAGAGAAATAG
CAAAATACATACCTGTGAATTGTGATCAATAACCAAAGGTTATCGTGCAGGTATCCTATCGATCACTAAGCACTAAGCAG
GCATCACCGATCAGCTTGAATTTCTATGCGTATCCTCACAAACTTAATTAACTTTATTATCTCAAAAACACATGTTTC
>TCONS_00016294 gene:XLOC_015168
ACTACCGGAGATGTCATGAAAATATAATATAGTTGCATGCTCCGTGTTACTTCCTAGTCGTGGTTAAACAACACAGCAAA
CTCATTCAATCTTTCTCTATCAGCAGTTGTCTTGTCAAAGTTAGGGTGCCACTGTCACTTAATCCAGATTCGTGTCCATC
CTTTTGTCTTGTCAGAATTAGGGTGCTACTGCCTCCCAATCCAGATCCGTGTCCATCCTTCTCAAGGTACGTGACGTACC
AAGAGCGTTTCCAGAATAATT
>TCONS_00016464 gene:XLOC_015320
TGAACACTTAATTGGTTCACTTCTCTATCAGAATCCACTCTAGCATATCTTTTATGATTTACTTCTTGACGGTGATGGCT
ATCACAACTTCTAGTAAAAAGGTATTAAAAAGTCAGGTAGGTGTAAAAAACAAAAGTTGAATGATTAAAGGTAGGACTCG
TAGGAGTTATTAAATCCCTAAAGCCAAGTATGGATTCGCAATCTAGTTCTACAGAATCCTAATGTACTGATGTCTCAGTC
TCCGTCATTAAGGTGCACTGAAAATCTTATTCCAATTCGAATTCCAACCTTGAATGTTATAGACATAAACTTGCTGCCAA
TAACAGCTTGATACATATGTACATATACTATTCCAATACCATAGTGAGTTGTCAATTTTCCATTAAAAATTATAGCACAT
CAAACTGTCTCATTAATATATAATCTGTTATTATACAAGTTGATAAGTCATAAGAGTGCTCACAATCTGCCGTTTATCAT
TCCTTCTTTATATGAATCTGTTGCAAGGAATAAAAAA
>TCONS_00016519 gene:XLOC_015368
TTGCCCTTATTTTCAATATTGAAGGGTGTTGGCGTCGATCTGGACGCCAAACACTGAAACGAACCACGTGCTCTCTACGG
AGCCGCGGACGATCCGCGGCCCTGGGCGCAGTGCACGCTTCCGGACAGTCCGCGTCATCTATATAAAGAGGGGACATCTG
GACCCGTTACAAATCGGTTTCTGAGCCTAATTGATTCTACGCACGCGCGTACCGTCCGCCTACAGGCTCAACAGTCCGGC
TGCCCATTTTGG
>TCONS_00016567 gene:XLOC_015410
AGTACTTTATGCGCTCTCAAGTTAATGTCTTCAATAGTAACCACAAATTAGGTTAACCTGTGCAAATTTTTATTAGGCTG
CATCCATATGCATGGAAGGATTAGACAGGCCATGGGATGTCCGAAAATCATGCAATCAATTTCACCAAACAATAGTGATC
GGTTAAAAAGCCTAAACCATCACACTTTTATACATCTTTTTTTTTCTGCATTGGCTAGAGCCTACAGCCAAACCTACTCA
TAGTAAACATGATCAATAAAACTTCTATAACAACACAAAGCTCCAGGCAAAACTTATCCATCTTAAGGGCTACTTTGGGA
ACCTCAAATCCCATTTGGGATTGGAGGGGATTGAGGTGGAAATGAACTAATTTCCTCTCCAATCCCCTTCAATCCCGAAG
AGGATTTGAGTTTCTAAACTAGCCCTAACAAGTGCTACAGGCCTACAATATTTAAGTTACATGGTACTGTCGTGTAACAA
CATTTCTGAATTTTCTTGCACTAGTATCAGGTTCATAGATTCCAGTATTGTCCGAGGGAGCAATTTTGCATTGTTAATCT
TGTTAAAACTTGGTATTAGGCACTGGCAATCCAAAATGTACTGTTTCAGGCCATATTTTTAGTTTGTCATTTAATTATAA
TCAACTGTCAGAAGACACAAAAAATTGATCATGTGGAGTCCAAAACACAGCAAAAAGAATGGGATACATAACTTGAGTTG
CC
>TCONS_00016656 gene:XLOC_015488
CGCATCCATGACCTAATTCCCCCCCATTCGATGTACCTCGCACCACTCCCTCTGCTAGCTCGGGGGCTTTGGGAAATGAT
GAAGCTGAGCCCCCGGTCCCCAGCTACCGCTGCTTCTCAGCGCTCTCCCTCCGGGCTCTGGCGACCGGCGGGCGGAGGCG
GAAGAATTTCATGTTCGATTCTACCGTACGCCGGTTAGACGGCAACGTTTTTGCGGTCTCGTCCCCCAACAAATACAAAT
TTTCTTCTCTAGTTTTTTCTTTATGATATAATATACTATACACGTGTGTCAAAGTTAAATTACATGAGCGGTGCTAGTTT
C
>TCONS_00016676 gene:XLOC_015507
CGGTGAGGTAGGCAGTGTTCCACCGACTTCCCCCCATCCACCTCCACACTTCACACTCACAGACGCACTGCCCTTTGATT
GATATGAGTGTGTTGAGCACTGACGGTGACCTGACGCCTAGTGGCAGCTAGGCTGTGTCTGTGTGTGTGTGTGTTTTTTT
TTCCTTTCCTCCTGAACTTGCAAAGGGCGCTATGCCACCTGTGTTCAAATGATACACAGCATCCAAAGAGAAAGCATGAG
GAGGAAACATGATGCACTCCTGCCTGGCAACAGATCCTCCACATGCCTGCACTCTCTACATCACTGCACACACTTTATTC
TTGGC
>TCONS_00016679 gene:XLOC_015510
CCTAGAAATAATGCAATTCTAGCACTGTGCCATGTTTTAGTATCTTAAGTTTGCTCAATTATAGGTAAAAAACTATCGAT
ATTTACGATATGAAATAAACCATTAGATTAATTACGAATATATTTTTATAATAATTAATTTGGAGCCATAAATGTGAATA
CTATTCACTAGAAACTTGGTCAAACATGAACCACTTTAACAGGCACACAACCCATGGTTGCAATCTTTTTTGGACAGAGG
GAGTATGCCTAAACAGATTTAACATTCAATTCTCACATATAGGATGTATATAAGAATATCTTTTTTTATCGAACCGCGCA
GGAGAACCGCACTTCATTTCATTAAGAGAGAAAAACCCTGGGAGATTAGGATCCGCCAGGGTTAAAACAGAACATCAGAC
TCACACACTTAGACCAGGCAAAGGCACACGACCACGACCTCTAAAACCTGTAGGAGCTGATCCTAGCGACTAACTCCTGA
CTCCTGGAGGGCTTTTGCCCCAGCCAGACACCATAAGTGCCCCAGCC
>TCONS_00016681 gene:XLOC_015512
GACCCGCGGATATCAAAGCTGCGCTGGCCTTCCGTCCTCGGCACGTAACGTCCCACGAGCCGCACCGCCCCGTCCTCCGT
GAAAGGCGGCCGGGTCGCGGTTTCGCAGATTCAATGCGAAGGCAGGACTTCGCACCACCCTTCCTCCGTGAAAGGGCATC
TGGCGAGGGCACACTTCGCCCAACGCCCAGCCATGCGCCAAGGGCCACACCCCGTACGCCACG
>TCONS_00016688 gene:XLOC_015519
GTGTGTGTGTAAGGGCTTGTAAAATGGAGTTGTGTGCCCTCGCGTGCCTGTGCCTGCGAGGGCGCTGTGTACTTTGTCTG
GTGTGATTGATTATGTTGTGCCAATATGACTATAGTTGGTCTTGCTGTCGTTTCTGCTTTTGTTGTACTGGGTCGGCTGC
GCCCTTGGGCGGCTCTTGCGATAGACTTCGGATTTTTGCGCACTTGTTGTGCTTAGTCCGGCTGCACCCTTAGGCGACTT
CTGCGCGGATAGCCTTCGCGATAGACTTCGGATTTTTGCGCACTTGTTGTGCTAAGTC
>TCONS_00016980 gene:XLOC_015788
GGCACTTTACCCCACTTCACTTCTCTCGTATTGCTTCTTCTACCTCCTGTAATCTCTTCAAGTTCTCTTCTGCTCTTATT
TGCTTCAATTGCTTTGTGCTGCTTTTCTGCTACTTCTTCCTTCTCTGTTCTGTACTTCTTACGCTCTTTGGTTTGCCCCT
GACAGTATCTATTATACTCTTCCCTGTATAGTCCACTACATAGTCTAATACTGATTAACTATGTATCACCGACATGGGAT
ACAGGTAATGGCG
>TCONS_00017024 gene:XLOC_015829
TGGCTGTCAAGGACAAGTAGATACCCAATGATGTTTTATGGGTCAGTAAATTAGTTGTGTTCCATGCCATTTTTAGTTCA
TTTCGTCACCTAAATTAATTACATGGAACATTAATTTTAGTTCATGTTAGCAAGTTTCGTGTTGACCCAACAAACAAATA
AAAAAAAATATTGCATCCTAACCATAGCACTAGAAAATCAACAAAAATAGCACTAGATATTAGATGATGTAGGAACTTAA
TCAATTTGTC
>TCONS_00017105 gene:XLOC_015907
GGGGCCTAGAGCGGCACCCCTTTTCCCTTATGCCTCACCACCATCATCTTTCTGACGACAATGATGACACATGTTTTGAC
CGGAGTTGTTACCAATGACTTGTTATAGACACAACACTTAGTTGTTGAAGTCGAGGTAACCGATCATGATAATCTAGTAG
TTGTCTTGATGTAGTAATGGTTGACGTCGCCGCTCATTGTTGAAGGCACAAAAAACTTGAGATATATTGTAGATAAAGTT
GTAGT
>TCONS_00017106 gene:XLOC_015908
GCGGTGAGGACAGGGGCACAACACAGGCGTCGACAGTAGCCTTGGCGGCGACGTCAGCTTTAGCGACCAAGTTGGCCCTC
TCCTTCTCAACGATGGCAACATCCTCCTTGGTGCGGTGCACAACCTCCTCTTGGGCACGAGCAGCGGCGAGCTTGGCCTC
ACTGGGGACTGGCGACTGGCGACGCCAGCGACATGGTGGAGATGAGACACCGATGGGAAAGGAGAGGAGGGTGGAGCGCG
ACTGCTAGGCCCGGTGGCTACGGTAGAGTTAGGCGGAAGCGAGGGCTATAGGATTGTGACCATACCATGATAGAAAGGCT
ATCTATTGTAATTGTATGAGAT
>TCONS_00017315 gene:XLOC_016106
CGCCAGCAGTCGGGAGGATCCAGGATGCAAAGACTAGACCTAAATTCAATGAACAACCATGTAGCAAGCAACTCCTTGAG
GGTGAGCATGTTGCGTGCGATGGCGAAGTTGGGTAGCACCATGGAATTGGTGATGATGTCGACAGTGTTGGAGAAATGAT
GTTGAGGCCACAGAGAAGGTTGAGGACATGCTCAAAATTCTAGACTGGATGACCAACGTCACGGAGGGTGTCGGTGGTGG
TCT
>TCONS_00017386 gene:XLOC_016175
TCCTGCGTACAGGCCTATATATAGGCCACCGGTTGACCAACTAGGCAACCATTAATTAGGCATGACTAATTGGAATTATC
TTCCCTACAATTTAGGTCTATCAATTTAGCCACCAAATCAGTCACTTTCCTTTGCCATGCCTTCCTTACGCGCGCTTTCC
TTTGCCATGCCTTCCTTGCGCACGCTGCTGCTAGCGCTCGTG
>TCONS_00017404 gene:XLOC_016192
TTTGTGCATCATAAGTGTGTTCCTAATTAAGAAGGTCACCAATCATCTTGTGCTGTTGTGCTAAAGATTATGTGATCAAA
ATATGCAATTACTTTTAACAGATATTACTGTAGAAACAAAGCATCAAGGAAATGACCTTTCATTTTTTGAGGTGATAAAT
CAGATCTTTGCACCACAGCATAAAAATTGAAATTTTGGCTAAGTTAGATACGAAGTGTGTAATTTCAGTCTATTTTCCCA
TTGAAAATTCAAGTTTAATGGCCAGCAGTAACAATATCTTTATCATAGTACAACTTACTTGCGAAAGGACCTCTAGCATA
ATGGTTAAGGCTTCTGAGTAGCACTTTCAGGTCCT
>TCONS_00017540 gene:XLOC_016317
TGCAGCAAATCAGTTGGCTTATTTCCTCCCAACTTCCCTAACTAATTACCTCCTCATCCTTGGCACAGGAGGCTTCGTAG
CCTCCCAATCCTTCAGCTTCTTCATCCGAAAACGAAGATGCCTCTAGGGAGGAAGGGACTATGATGCACAAGGGAATCGC
CAGCAGGTATATTACAATCTCGGATTCGACAACTCAACTCAGTAAGTCTCCTCCCTTTTCAATCTCATCGACCAAAACTA
CGTCTG
>TCONS_00017633 gene:XLOC_016410
GGACCTGTCCACCACCCCTGGTGAAGCCAAATGCGTCGCTCTGCCTCAAACCATTTTTTTTCGCCAACATGTGGGCCTCG
CCCATCCTAAAGTTACAGAAACTCAAACCGAGCCTAGCCCCATCCGATGACACACCCTGCCTCCATGAACCACTACCATC
TGTTAGAGCTTATGTGTACTGATTAGCGTAATGGGCTGCGATATGTGGGTGTTGTCTATAAGTAATGTAATGGGTCTAGA
CCCAACTACCTCTATTATTAATACATCTCCCAACCCCTGAGGACCGTAGACCTCCCCAGGCTTTGCTGGTGCCGATGCAT
GCTGCCTGTGTCCAGACCTAGGAGGCAGTGGATCCTCTGAGCCGAGCAGAGCCACCCCCAACCATTTCTCTCTCTCTCTC
TCTCTCTAATGTGAGTTTCAGCTGGTGTGATGGAAAAGGAATCAAGATAATTAACATTAATGCATGTATCTTCAGTCTGA
GACCCTGTTTTTGTTCGCTAATACATATAACCATAATACTTTACGATCAGATATCCCAGAACGAAATCAAGATTGTGCTG
ATTAGTAAATAGAATGGAAATTTAAGTATATCCTTGTGAGGGACATTAATATATTCCACCATTTCAGGCTTTCAGCAAAA
GCACTTGTTCTTACAAAGATAATTGGCGATTATGATGATTTTGAATACGGGTGAGTTCAAAATGGCAAGCGCTATTTTGG
GCCATTGGTTGCAGAACTACATGACAAAGTCGTGCATTGCATAATGTAGAAATTTGTATTATCTTTGTATATGGTTAGCA
CGACCATATCTACATGCAAAAACTTATTGGCTTACAGCCTTACACATGCAATCACTCTATTTTCGTGCATCCTTA
>TCONS_00017707 gene:XLOC_016480
TGGGGTTGACCGACGAGGACGTCGGTCTTCTAAGGGGGTGGATTGTGATATCTTGGCCTCGGTGGATACCGTTGGTCCCA
AGAGTGGACAGAGTGTTACAAATGCTATCAGAGCCGACCCTCGCGGTTTTACGGGCGTGTGTGGGTTAGGGGTTTGGGTA
TATGGCGCATGACACATGTGTGCTCGGAGTGGTCATATGGCATGGCATATGACGACACTAGACACACAGACGTGGCCAAG
AGGGGAGGTTCCTAGCTTGGGGTTGACCGACGAGGATGTCGGTCTTCTAAGGCCTT
>TCONS_00017890 gene:XLOC_016662
TTGGTGGAGGTCGATGAACCAAAAACATATGTACTGCTAGCATCCTTTGGGAAATACTAGATCTCACAAGTCACTTTTGG
ATTGCAATAGCCAATAGGGTATTATTCAATAGAGCTCTAATGCATAAAGGCCGTTTCAGATTGCATCTTTCTCGGCCATG
ACCAGCTGAACAATGGATCAAAAAGTATAAAATGGAGGTGCCCCCATCCTGAATAGGCAAAGGGACTATGCATGTACCAA
TGATTCATTGTCGTACCATTTTGTATTTGAACAAGACAATATATCGACG
>TCONS_00018068 gene:XLOC_016840
CCACCCCCACTGCCATGCCACCGTTCCTGCTAACGTGCCCGCGCCCGCTGTGGCCATCCCTACCGTCGTGCGCCTGGCCC
GACCACCCCTCATCGCCATAGTGTCCTTGTCCCCACTATGTTGGCGTCCTCGGTTCCTCATCCCCAGTTCCTTTTTCCGT
GACTCTAGCCATCCCTGTTCTCCTTCTTCCCTAGCTCCGGCTCCATCGT
>TCONS_00018195 gene:XLOC_016958
CACACCTGACACTCACTAGCCAACTTCCCAGGAACAACACGATAATAGGATCAGGTAAATCTGTGCCAACAACAACCTGA
GCCTCCGAAGCAACTATCTCCGTGCACAAGGGGCAGCACACGTACCGCGCGGCTCGAATCAATTAACCACGAAATCACAA
CCTAAAGCTCCCATCGAGGCATCCACGACTCATTAGCTCAGAGCCCGTAGATACTACCAGAACTTCAGGCGAGCACGGAC
AACGGCTACCACATGAAGGCCCTTATAACTCCAACCGCCGGTAGCCCCAGCGGAGCTGAGCTCGCTCAGTCCATCCACGG
TGTCCCAGAAC
>TCONS_00018261 gene:XLOC_017020
GCGTGAAGATAACACGGCTTGGCGTCATAATTCATGGCGCATACGTTGACCAACTCAGCGCTACAGATCACAACGCCGAG
CTTGACACCACATATAACGGCGCCGAGCTAGGCAATAAATACATGTGTTGTCTTCACATGCAGTTATTGCCTAACTTGGC
ACCGTGATATGTGGCGCCGAGCTAGGCCACGTAGATACCAGTGTGGCTTGGGACGCCAGAGCCAAGATTTGAATATAGGC
CATGA
>TCONS_00018380 gene:XLOC_017137
CCTGCCCCGAGCGAGATACTATGAGAAATTCTAGATGGACCCATCCTTTGGAAACCAACCAAACTGAGCTCCAGATTAAA
TCCAGTTGTTCGAACTACTACAACTATAATTTATATAATTTATAGAGATAAAATACCGTAAAAACAATAAAAACTGATTA
AAACCAAACGGATAAGCTGACCGTCGTGACCACAGTTCAAAAAGCTACTCCGTACAAATG
>TCONS_00018385 gene:XLOC_017142
ATAAAAAAGCTAAACCAACTAAGAAGAAACCATTTTATTCAGATAGATCATTTTGTTGATATAAATAACAACATATATGA
ATATTTTCGCCCATAATGTAACTACAACATACGAACAAATTGTAATTGCCCCTACAAGTCTATAAAATCCAGTGTTGCCA
CTAAAACGTCCTTCAGTTGTACCTTCCTAATACTTAACACTGTATTGCAGCACCCAAACGTTGGATAAATAATCCTAGCG
GTTGCTGTGAAACACTAACCACACATCCTCCCAGCGCTATACTGCTTCCTAAAGCATATTTGGAAGGTTCAAACCTTGGC
GTGAAAACTAAAAACCCTCGAATTCCATGTCCCCAACACGCGGATCATGCAATGCACTAATAAGGATCCAAACAGGTCCG
GGACACTAAAAACCTCATCAATTCCCGCCAAACCCCCCGCGGATCAGCAGAATTCCCACCGGATCTGCGCCAACTGCGCC
AAAATAGAAACGAATCGCGGCCCTGCGCCGCACGCGCCCAAGCACACTGCAGTCGTATGCACAACCATACAAACGACGAG
AGG
>TCONS_00018523 gene:XLOC_017277
GGGGGCTTTTAACTATTTGTAATCCTTACAAAAAATCCTTTAATCGTGCCATTTTATTTACCACTCACATCAAAATAGTG
GCAAATAGTTAAATTTTCCCATGATCTGGATTCTGGTGTTGTATAAAATACCCGTTTGAGAGAAACCCCAAATCAAGGTG
GAGAAACAAGGGTTGAGCAGCGCGGGTAGGACTTGCCACAGTGGCACTAGCATGACGGAGCAACCGTGACTGCTGAACGC
AGAATACTAATTAGGGCCGTCAGAAGAGACCCACACCGGCACACCCACCCAGCTAGAGCAGCGGATCAAACAGGGTAATT
CCCCGATCCCCCCTCGCGCGAGATCTCAATTCCATCAGCAACGGGCCTGGATCCCGCGTCACAAAGCAACGGGCGCCAAG
CCAGGGAC
>TCONS_00018599 gene:XLOC_017348
CAATCTCAATGCCGCCTCGTGCAGCCGTTTCATTTACATTACACCACAAAGATGCACCGAAATGATCCAAAGCATCTCAG
CATATTTCGGGAGACAAATTGATCTGCTTATTTATTATTAGCCAAATTCAATGGTGACAGGTGCAACTGTGCAAGACATT
TGTTGATCTTGTTCATTAGCAACCCTGACCCTGGATCAGAGACAATACAGCGATCAAATTTGCATGTCCCTAAACGCCCC
ACGGATCAAAATTTCATCGAATTCATGCTCATAACTCCTAATATTAGCCCAGCCGCATCTATACCAGCCGATAAACTAAG
GATTATTCCCCCGAAGTCTCAACTCTGACTCCCTCAAGCAGCATATTCTCTGAAACCTGCACAGGGACAGGGAGGAAGTT
TTCCAAGTGGACGCAGGTAAAAAGGTGATCTTGACACTCGGACGCCCAACGTCCCTGCAAATATTTCACAAGTCCAATCA
CGGGAGCCGTGCTGTGACCCCACCCTATTTCCAGCTCTCAACAGTCAACACGTATGATCTCACACCTGACGCAACGCACG
ACCCCAAGTCCAGGGCTGGGAAAACACAACCTTTTGCCCCAGAAACTCCCTATCGACCCGTCAGGCCGTCACCAAAAATT
TCCC
>TCONS_00018661 gene:XLOC_017406
CGATGTGCCCAACAGCGACCGGCGCCGGCGCCGCTGTTGATGTGCACGTTTCCTGACGACCTGTGTGGCCCGGCGCCGTA
CGCCGCCGTCGGTAGCCCCATACCCGTACGTGTGCATGCGTGCTGCTCCGTCCATTTGTCGTCAGGCTGGCTGGCTTCCT
CAAGTGGTACGGCGGCTTCGGTGCAGATCGGATCGGAGTACTTGAGCATTCGGCAGTACTCGTTCGTCGTTCGTTCTTCC
AGTGTGACGTGTGTCGTCAGCGCCGTCGACGACGACCATCGACAACGATGGCCGGCCGCCCGCGCGCTGGCGTGGATCAC
ATGTACACCCCCCCAGGCACCGCACCAGCCAATAAACAACATCGAATCCCTTAACTAACTATTTTTGTATTTGGGTTAAT
TATGATACGATACGGTATGATATATGATATGATATCCCTGTTTTCCGTGGACGATTAAAATACTGAAGCACGCGGCGGCA
GTGGCGGTGGTGGATT
>TCONS_00018672 gene:XLOC_017417
GGGCCCAAATAAGCCGCCAACTCAACGCTGCGACTAGTCGTGACTAGTCAATGAGTCGATCAACTAGTAGAGAAAGTCGA
GTCGTTCTGATCGACTATCACCTCTGCACTGACTTCTTGACTAGTCGTCGACTAGTGACTAGTCGCCCGACTTTAAAACC
TTGTGAGGCCTACAATTCTCTAGTTGTATTGGCAAGGGAAAGAAGATGCTATGGGAATGTTTGGAATGAAATAGCTTTGG
AAGGGCATGA
>TCONS_00018808 gene:XLOC_017539
TGGTGAGATGTCATAGTCAGCTTCATCTATTTGTAAATGTTCATCTGGAAGACGTACGTGCAGGGTGCAGGTAAGTCAAG
AGATAGCTGGGCATTTTAGGGTCAAATAAATCAACAGTAGCGTATGCAATCGTGCAGCCTGCAATGCTAGCTAGCCACAA
CATATGTTCACATGAACTCAAATGTGATCTCTATCATAGGATAATTAATGTCGTCATAGTTGCTTGCAAAAGTATATTCA
AATGTACTTGCGTCCAGAGGGTTTATCAAACGACGACCATGGCATATATATATAATATATATACACGCCATGCGATCATT
TGCTTATTTAGCTCTACTAAAGTGCATACAGCATGTAGCATTATTCCTTGACGATGGACCAGCTATTAGTACCATCGTCA
GTAGTCGTCCTTGAATAGATACTACTCTAATAACAATTCTGGATTATTTAT
>TCONS_00018810 gene:XLOC_017541
ACTACGTACATACTACATATATATGCATCTATTTTATCTTCTATTTATATACTTGAACCCAATAATATCAAAAGGACGAA
ATGACTCTTCTATATATATCTGTGTTTTTCTATTTCCCAAAACACACCTTAATTAGTACTCTCTATGTTAGCTACATATG
AACTAATAAGCTTGCATCTATATATACAAGCTTGAATAACTTTTCAAGATATATTTGGGTTCTATATAGATACATATTTT
TACTTTGCTTATATATATAAAAAGGCCTGCAGGGGTGCATTAATGCTTATTAGTAGTGGAGCACAAGGATCTGAAAGGAA
AGGAGGAGCTTGCATTTCAATTCAATACAGTGAACACTGTAGCGCTAGTGGTCACGGAAATTAAGTGAGGTGCCCATCTG
AACCACTGGCCATCTGAACCTCCGTAGCTGTTTAATTTGTTCACACAAATGATTTGGGAAATGCTGGGCATGCATGCATG
CATGCAATGGGTCTAGCTTGAGGAAATTCTATTGCAGTGTGCATATTTTCTACAACTTCGTCAATCATTAGTTGCTGTAA
TCTCGCTACATATGCAGTCCTTGGTTACACACACATACATACATATAAAGTTATTGATTGAATATATATATCACTAGAAC
ATGACCTAATATATTTGAGGAATCAGTACACGACTTAAACTGAGGAATCAAATGGATCCGATAAAAAAGGCATATATGAG
TCAAATAGCTAGGTAGGGGTGTCTGAATGCTAATAACCAGAATAAAATGTAACAACGCTCGTCGAATTTGGCATCCTGTG
TATCTATAACCACTAGACTCTTTACCCTCTAAATCTTAGATCACTTTAGCTAACTGATCTTCATACTTCAAATAATAGAA
AGTCTAAACGTTGTTTAAAGATTAGACCAACCGCACAAAAACATTTAAATCATACGATTAGTGTTCTAAAGTTTTAGTCT
TTAACTTGAGCTACCAATAAACTCTTCATCAACCACCAAATTTTAGAGTAGAAAGTACAAACAGCCGCAAAAGGTTTACA
AACAGAGAGATATGCTACCAATAAACTCTTCATCATTCACGAGGTGCTTTGTTTTCCCCCTTGATCACATATAAAATAGT
AACAGAGAGATATGCTGGAGATCTTTAGACCGTATCTTTTTTTTCTTTGATGACAAGGCAGGTACAACGTTGACTAGGCG
CAGGCTCCAATTAAGACGCGCCATTTTTTTCTTTTCAACGAACTTAATTTGGGCACGAATCAAGGCATAC
>TCONS_00018844 gene:XLOC_017574
CTCTAGCATGCAGGTCGGTACTGACCAGTTCGACTCTAACGCGATCGTGGCATGCCCATCGATTGACTGGTCGAACCGAC
CCGTGTTGGAATCGAGCCCGTCAGTACCCATTGCCTGCTCCACCACGGCCGGTAACGACCAAACTTAGACCCACCCTAAC
ACACATCAATTTATTCTAGAAGTCCTAGGCTCCTAAGCTGAAGCTGACATTCAGATCACTCAATTGCGAAAGAAGGTACT
ATGGACCTGTCTGGCACAACTTATTTTCAGCTTCTTCATATATTTTTCTTCACAGATTTAAGCAGAAGTTATATCAAACA
>TCONS_00018965 gene:XLOC_017689
GTCGGCTGCGGAAATTTTATATATGAGGCCTGTTTTCTAGATGAAAGACATGTATAAACTCTCTGAATACTAGATCCTTT
CTGAGGCAAGTATATAATAGGGCCTGTGTGTAGGGCTGGAAACGAGCCGAGCCGAAACGATCTCAGCTTGGCTCGGCTCG
GTGCAGCTCGGTGGGTGACCGAGCTCGCTCGGCTCACCCATTGCACAAGCTCAAGGATGAGGCTCAGCTCGGCTCGATAT
TGGCTCCCAAGCTGGCTCGGCTCGCGAGCCACACCTTGATAAATATAATTGCATAATATATTAAATTAATAGTATTTAAA
TATGAAATATAGAATCATTATTCAATACTATAGGGCATGTGTGTAGGGCTGGAAACGAGCCGAGCCGAAACGAGCTCAGC
TTGGCTCGGTCCAGTTCGGTGGGTGACCGAGCTCGCTCGGCTCGCCCATTGCACAAGCTCAAGGATGAGGCTCAGCTCGG
CTCAATATTGGCTCCCAAGCTGGCTCGGCTCGCGAGCCACACCTTGATAAATATAATTGCATAATATATTAAATTAATAG
TATTTAAATATGAAATATAGAATCATTATTCAATACTATGACACTCTAAAATTTGATTTGTCATATATTCATCATTAAAG
ACTAAGAAATGAATCGATAATCCATTATGATTCTACATATTGATTAATTCAGCAAAGTTGGCGCAGCTCACAAGCCGGCT
CGGCACGGTTCACCGACGAGCCCAAAAAACAGGCTCGGCTCGCTCACGAGCCTCAAGCTTATTTTTCAGCCCTACATGTG
TGCATGACAGCTTCATAGCTTACTCAAGTTGTCCGTATAAGGAATCATATTATAGGTTTTATTTAAAAGACCCAAATTGT
GTAAGTGAAAGCAAGCTACTGAATATATTGTTTCCCCAATGATTAAAAAATGGTGAAAGCACAGCATTCAAGTCCATGCA
TTCGCGAATACTCTCTAAATTACTATTTCATGGTTCACTAATATAAGCAGATAGTGCCTACACTTAGCAATTTGCTAATG
ACAGGTTGGACCAAAATGCATACTCAGCAAGTAAACAATTGGGAAGCTTCAACTCTACTTATGTTGCCCCTTGCCCTGTT
TCTTGCATGTAAGGAGTAGTAGAATGCAGAATCAGAGAGTAGAGGCGATTCAGTCCTGAATTTTGGTTGCCTTCAGCTCA
CTAGCTGTTCTGAACAGAGGAAGGAAGTAG
>TCONS_00019185 gene:XLOC_017891
AGGTACCGACCGCCAGCTCGTGCACGTTAGCGGGCGATGTCGACTGCCGTTGGACCCAGGGGCGGATCCACATGGGGGGC
AAAGGGGGTCATGGCCCCCCCTCAATTTTTAGTACCTCTTATAACCCATCTTATACCCTATGTTTATTTATTGTTAAGTA
TATAAAAAAATAAAAGTTTTAGGTAGACCAAACCAATTCTGTCCTAGACCTTCTAGTCGGATCGGTCCAATCATCCTAAC
TGTCGTTCTCTTTCTTGATCCAATTCTTGCATCTATTCGAATGTTCGATCTCATTTTTCTCAACGTCACCCGAACTAATC
TGCCCTGATGCCCCGTTCCCAACGCTGCCCGCCGTTGTCACCTTCCCGACGTGTGTTGTTGTCCGACTCTGACCCCTCCT
TGATGCCCCCACCCTACTCGTCCTTGTTGCGACATCGGCCCGTCCAGCATGCCTGATATCGCTCGTCACGAAGATGCGAC
CCATCGCCGATAGACGGCGGGCTTAGCAAACTAGCGAGCGTTGACTCTCTGTCGAAGAGGTCGCCTGACCCCGCCTCCTT
CTCGATGGGCCCACCCTTCGAGAAGATCTACAGATCAACGTTCGATAAGGGTACATATAGTTTTGATTTGGTTAACAAAA
AATTGGCGGTAAGCTTGCTTCTTTTTGTTTATATAGTTTTCTTCTTTGAACTTGTATCGTATATTGATATGAAACTTGAA
TTTTATGTAATACTAGTTTTTTACTGGCTTTCTTAATTTTATCATATAGTTTTTTGGCCCCCCGTGAATTCTGGCCCTGC
ATCCGCCACTGGTTGGACCCAACCTAAAACGAAGAACATATCCCCTACTATGTACTGGTGCAACATCAAGGCAAGAGTAT
TTGTGTTCAATCACAACACAGAATCCACAGATGCACATATACCAAAACCACTCACAC
>TCONS_00019211 gene:XLOC_017915
GACAAAGGAACGATTCTCAAAACATAACGAGTATTTTTCGGCCTAGTGTATTTTCAACCAGAAAACAAAATGGAAATCTA
AAATCTTGCTGACTCGGACTATTTAGCAACTAGCAACAGAATGAAGTGGCAGAGCAAAGGACCAGATTCCCCTAATCAGA
TAGTTTTCCTGAGCCTGTTCTCTTCGAATCAAAGCAGTCTATTTAGACTACTGCAATTACAATCAGACAAAAATAACGTA
GAAGTCGGTACGGATTAAACCCAATCGAACATGCTTGTGTGTGTAAAAAAGCATTCATCAGTTAGAAAGTTCCAAATTCA
GAACCGGTCAGCACTCGGTCAGCTAATTGAGCAACCCCAGTGCCAGTAGATTAATTTCGTTCGTCTGACCTGATGACCAC
TTCTGGGCAAGATTAAAAAAAAAATCTGCAGTAGACACCAAGTGGAAATCAGCAGTGGTCTTCTCGGCAGCAAAGACTAG
CTGACCGTGACACACTCTAGAAGTCTAGAGGTATCTACGACGTTAGGTTACCAGTAACCAGTCAGAATATATCTAGAAAG
GCCGAACTATCTGTAGCGTGGTGGAATCTGGATCTGAGGTCAGCTGGCTGAATTTCCAACAAGGGGAACAGGGAGAAGAC
AAGTGCCAGTAGAAAAGCCGACTGGTCCATGGACTGCTGAATCTACCAACTGACCCTAACCAGTAACCG
>TCONS_00019222 gene:XLOC_017926
GCTGGTTCGGATGGTCTTTTGCGACGTTGCGCCCTATAGGCTGTCTAAATCGTAGATTAGGCCGACGCCGCCAATATAGC
TTCGATGGAGAGGATATTGGACTGGCTGGTACTGGAATGGGCCTGTGTATGCTGTTCGTTGTAGTGCCTGACCTCTGGTA
ATAAAGTTGCTGTGTTGCTAGCCCTTAATTCTTTTTTTTTAGTTGATAATTTACCTTACATGTCAAACTAAAATTAAGAT
CT
>TCONS_00019376 gene:XLOC_018070
AGGGCCCGTTTGTTTCGTTGGAATTGAATTTCATTTTAATAATTATAATTTAGATAAAACTAATTAAGTTTATATATTTA
TATATGTAATATATTTGTATATTATCCTAAATCATATGAGAGAGATAGTTATATAGTACATTTATGTTATAGAGGCGCAA
GTAAAAGAGTGTGTTATAACTTGTACATCGAAAAATTAGCATGTAAATCTATAGAATCAATTTCCATCTCTCACCCCATG
AATTTGAGATAGGCTTATATGATAACTTTGAAAAGTGGTGGAATGTCATATTTAAAAAAATAGCTTATTCCATTAGTAAG
ATTCTAATTCCTCGAAATGAAAGAAAACAAACGGGACCTTATGGAAAAAAACGCATTCATTAACAATGTTGAAAGAATGG
GCAAATTCTTCCCTGAAGTTTCACCACAGGCTCATTTTCTTCCCTAAGGTTCTAAATGGTTCAATCAAGTCCCACGAAGT
TGTCTTTGGCTCAATCAGGTCACCAAGGTAATGTGGAGCACCAAGTGTGCACCTAGTCAGCCTAAGGTGCCAATATGTGT
GAAATCTCTCATCTAACCCCTATTTATATAAGCTACAAGCGTTGTGCCATCTGAACAGGCAACGGCACATTTGCCTGCAC
TCCTCCGTGCTCTGTGGTCGGAGCTGGAGCCTTCAGGTAGGCCAATTTTGTTGGCTCCGCATCCGTACGCTCAAAATGGC
TCCAGCTCCTCTGGTTTGCACTCAGAAGCACTTCTCTCACGCGCGTTTCATAGAGCTCCTTCGGCCCCAGCACCAAAGTT
GTCAGCGGATCCAGAGCGGCACCAAATAGAATCTAAGAACAAATGTCCCATAGTCGCCCCATATCGGAGGATAATGCAAA
GTCTAAAAGAACAGATTTTAAAAACTACTTGCGGCC
>TCONS_00019384 gene:XLOC_018076
CATCTACCAAACGAAAGAAGGATGGGGGAAAAAAGTTGCAACGCAAACTCCGCAACTACTCTCGGTCCTATCCGAGATGA
TCCCGACCACGTGTAAAAGCAGGGGATTCCCGCACCCGAGGGACAAATCCGCGACCACATGGCGCGGCGGCGGCCTCGCT
CGCCAGTCGCCACTTTGCCGGTGCCATTTCTCTCACGTCTCATCGTCGTTCGCCTCATCCCACTTGCCTTCGATCCGGCG
AATAAATTAGTCTGGTCTCTCAGACTAACTAGACTAGACTAATCGGTAATCAATCAGCTAATCTCATCCTCCTTACCACA
AGTGGAGGAGAGGACAAGAGGAGAGAGCTGCCGCAGGTAATCCGAGACAAGACTAGTCTATGCTAGCTGACGGCAGCTCG
CTTCCATTCTTCCATCTCCATGAGAGCTGCAGCGACGTGCGGAAGGCGCACGAGCTCCCCATTGTTTTTGTTTTAATTGT
CTTTGTGTAAGCCAAGAGTTACATACACCAAAATGCTTCTCTAAGTAAAAGAGATATAAGGAGACTCTATTATATAATAG
AGTATTTATAAATATAGTTTATTAATAAATATAGAAGTAAATGCATTTATATAATATTGGATCTATATAACAGACGATAA
ATTTGTGCAATAAAAAATGAGACGTCTGTTGCTATTTGAGTTACGAACCATATACGCCTCTTTATAAAAAGACTTATAAA
GACGGCTCCACGATTTTTTTTGCAATTACCTCATTTAGACACCTTAAAAGCATCTACATTAAACATCACTGTACATGCCC
CCAAGTCATCTGCTGCTCGCGCTTCGCTGTCAGATCACATGAACGCCATGAGGCAATGGGAAATCAGCACAACCAACCCA
GTTGTTATCGCATTAACGTTGCATGACTATATAACTTCCTTGATGACCATGGTGCTCAACAGTGCCAACTGGAGGGCCAG
TGCATGATTGCCACTACGCACGATGTAAGCACGTCGTCGCCGGCCTATTCGACTGCTTGCACACCTGCCAATTCTAAAAT
CGCGCGCGGAAAATGGAAGGGGACGGGTCGACATACCGCTCTCAGAATCCAGCTACTACATCACTTCAAATTCATTTGAC
GTCCCGTTTGATTTGATCTTTGGATTGAATTCCATTCTAATAAAAATAATTTAGACTTATATCATTTAAGTTAATTCAGT
TTTATGTAAAATATATTTATATACTATTACTAGCAAAATGTCAGAGATATTTATATGCTACATTCTTACTCTAGATAAGT
AGGTTAAAAGTCATTTTATAATTTGCAGAGTAGAAAATAACGATAGATAAAATTATTTCCATTCTGCACTCTATAAATTT
GAAATAGTATTATATTCGAACATTGAAAAGTTGTGAAATGCTCAGTTACAAGTTAAATATGTTATTTTATTAAGTAAATT
CTAGTTCCTCCAAAATGAATGGATCTAAACACTGACTTGCTTTTCTTTTTTCTCCAACGGTTAACTGTTCTACATCATAG
TTTATTTATTTTTTAAATAAACCGGTTCGTTTAGTGATCCTGATGCTGCGAAACGGACCGACAAACA
>TCONS_00019455 gene:XLOC_018138
AGCATGGCACATAGCAGGAACGATATTGTCTATGATTGGGGCCTGCATTGTTGCTATCCTGCTAGGCTGTTATTACCTCA
AGGAGTCAAGACTTCTACCCTACAGTATGAGATTAGTAGACGAAGATTAAGGTGTCTGATATAAAGCTATGACCATATCC
ATTGTGGATGTGTTCATACAGTAACACAGCAATCAACCTAACCAAGAGCTGCAAGATGAAATCGGGTGAGTGACGAGATA
AAAGAGGAGCCATCCGACAATCGCTCAACAGTCATCCATCTTGACCACGTTTTTGTTTTTCCCAGGATCGATCTATGGAC
TCTAAAAACGCTAACGACAGAGCAACCTTCCTAGTCGCCC
>TCONS_00019467 gene:XLOC_018150
AATGCTTCCCTATTTCTATAGGACATGCTATTTTTTTAGCTAATTCTCATGTAAATAGTGTAAAAAATGCTTCTAACAAC
CTCCTTAATCTAATTTGGTTCCCCTAATTTTGGATCCTGGCTTCGCGCCTGCTGCAATCAGCACCATGGCAGGCCTGCTG
CAGCACGCTAGTACATCAGGCCTGTGAGAACGTCGTCGTGACACTCACCCCCAAAATGGACGCTGGTGGCTCCGCCAAAC
ATGTTTTAACTTATAGCCCTTCCTTTGATCCAATCCTGGATCCGCCACTGTATGAAGGCAACTGTTAACTTCAATGCTAT
GAAACAGGAACACTGGAAGTCCGGAAACTAT
>TCONS_00019579 gene:XLOC_018245
TGTGGTTTAAAATCTCTGGCGAAATGAAAAGCGGGGATCGTATAAAGACGCTTTTACATGAAAAAGACAACTGTATTTTG
CAGGCATGTTACATGTTGCGATAATCCTATCTTCTGGATGGCAAAACAAGCGGCCTGCATTGCAGAGAACTAGTGCATCT
TGTAGCCATAAACCATGATCCCACTGACCAAACCATGGCGAAAGGTATAAACGAAATCTTAGGCTACCAAGCAGACGGGA
CCGAATCTTATAACTATACGATCAGGCTATCAAGGAAAACAAAAATCAGACGGAATCTCGTATAACGATACGATCTTCC
>TCONS_00019631 gene:XLOC_018286
ACACCTAACTAACCGTGTGGGAGGACTAAAGAAGTGCAAGAAAGAAGACCGGAAGCAACGAAGCAAACCGCAAACCACGT
TTCTAGTTTTTAATACATGCTGGATTCTGAGGCAGAGGCGGAGCTAAGCGTACAGACAACAGAAAATCAATTGAAATAAA
TAAGGACCACCACCACATCATCCTGTCCTGTCCTGGGGACTCTATCCGAATACATTGAACAAGTGTGACAACTGAAGCAA
ATGTTAGGTCCTCCAAATCGTGTTAAGAGGCAAATGTCCTTGAGAGTCTATGCTGGCTGCGCTTCTACCCAAGAATCCAT
CGCCTTTCCTATAGTAGCCCGAGTGCAGTGATAGATTCTCCAATATTTTTAGTACCTAGTAGTGTGAGTCAGCAGTCATG
GATTCTCGAATAATTTAGTACTGGTGACTACAGCTGTTGCGCTTTGTTTCCATTCCCTTTTTTATAGTTATCCGCATGCT
ACTTTTTGTGCCATTGACAAGTTACCCAAGAATCTATCTATCAGAGATTAGGTAACTTATGTCAGCAAGGAAACGAAACC
ACTCACTTTATTGCAATGTGCATGGCAGCATAATATTGACTCCAAGACTTGGCTCCTTGGTCAAGGTAAGAACTATCATT
GCCAGCTCGAAATTGCCTCGGGAAGAAAATAGAAAACTATTCAAGTTTTAAAAAAGGTCGCAAACGTGGACTTTTGACAA
AGGCTGGCAGGTCCTGAACAGATTACCACATATTCTAACAAAATAAACGGCTGGAGAAGACCAAAAGAGCATATATGAAT
AAACAACGAAGTATGAGATAGGCTAAAGGTGTCCGTCCTTATCTCC
>TCONS_00019735 gene:XLOC_018375
AGCTGGCAAGCATGGCATAGCTAATGCTAGTGCTTATGACAAACTTTATTAAACACTTTAGAAACTAAGACAAGGCATTA
GGACCAGAATAATCTATACAATGATGCCATGTAGACACTGAAGCAACTAAGACCCAGTGAGTAGCGGAGGCGTGACTGTG
GGCAAGTGCCGAGTGTAGAGGGGTCCCGAATTATTGCACCTGGTGATCACGTTCCCGAAAGCCAAATCCCTCACAAACAC
CAATCGGATCAAACTCTATAGAGCAAGAGTTGTCAGTAGTGAAACATTCAAACAGATAATAAGTTTTGAATAATGTCATG
AGCAACAAGAACATTATTAAGGTAAAAGGGGCCGAAAAGCACCGTGTCTCTTAATGAGGTGACTGGAAGCATA
>TCONS_00019763 gene:XLOC_018400
TGGCGTGTGCAGACAGATAAAATCCTGTGTGGTTATCGGCTCAAGGCACATGGAACACGCTTTAGACCAAGTCGAAAGCA
TATGGCAATTGTGGCTGGCACGAAAGTGACATGGTAATTAGGAAAATAAAGTGACATGATAAAGGTACCGTTTTAAATTT
TTATCCATAGAAATGTAGATTTGAATTGGAAAACCAGGTTGTAATTCAAGTTGGTCGGTTCTCAGATCTAAAATCATGGT
TCAACTAACAGCACAAACACTAATCTTGAATATGGCACCAGTCTTAATATTGAAAAAAAATCTAATCTTTCTAATCTTCA
AGGTAAGTTCATAATTATCCAGAACGAAAACAAATCATCTCTTTGCAATTTCGATTGACACAAGCGTCAACAAGTTTCAC
GGGATACATGCTATAAGTTTTCAGAATTTCCACCAAACTATCGTTGAGATCCATGATCCATCCCAGATCACGAGATAACT
GCTAACTAATTCCATGCATAGCTGCTGCCACCAATCAACTGTTCCATTGCCACAAACGCCAGTGTCATTTGGTATTGAAA
TCGCAGACAAAGAATCAAACATTTGTTGTGCACATTATTGTTCAATCGATGCACCGATACAGATTTACCTTGTACGTACA
GAATTTGGAAAAAAAAAAGAAGGAATGGAAATCGAACTGTTCCTTGCAAACTACGTACTCCATTAAGAGGATGCAGACAA
CTTGCGTGCAGATAATCATAGGGCATATCGGCATCAAATTTCGTACGAGAAA
>TCONS_00019769 gene:XLOC_018406
TGTCTTATTATAGTGCATTCCCGCCAGAAGTCAAAGTATTTGCTTATGAAATGTACAGAGATATGTACATGAGCTACTAA
TTTTCTACCCATTTCAGTAACCAATTTTTAAGTGCAACAAAACAGGGACGAAACTAAGTTGAGCTTGCCTGGTGCATAGT
ACCAGGGTAAAAAAAGTTACCACTAACTAGACAACTTTTCTGTACCCTTAGCAGTGCATCAGCCATCAGCATAAATTTAA
AGTTGGCTTCGCCCCTGCAACAAAGGTTATTTTATAATTCAATCTGAAAGACAAACATTTCAGGCCCACAAACCACCTCT
GAAAACACAGCTAACAACAATACTATCCCTAATGAAAAAATATGAATGACATGCCTACACAGATTTTTAGAACTTGCTAA
ACTGTGCAATGATGATAACATATCAAACCCCTCTGGAAAAATGTTTCAAGCTCC
>TCONS_00019799 gene:XLOC_018429
TGGATGAGTGTTTGGATGCATAGCTAATGCCTAATGGACATGGCGAATGGTTACGGACATGGGCAAAAAAGACCAGAGGT
ACCTATTAGCTGAAATTGGCTGCTATGAGGTAGATTAACAGATAATGAGTGTCTGACCCCTAGCTAAACTTTAGTTGGTC
TCTTTAGACCTTTGTTTCTCTCTTCTTAATATATAATTGAGGCGCAGTTCTCCTGCGTTTTTCGGGGAAAAAAACTTTAG
TTGATCTATTAGCTGGGTATATTTGGATCCTATCAACTAAAGTTTAGCAGATTATGATTATCTGGAGGGATCCAAACAGG
GCCACAGTATTTCCCTTGGTACATCAAAATACATCAGGAACTCTAAAATGTAAATCTGTCCACCCATGAAATTTCAAACA
ATTCTGAATTACCTACACTCCTCAGCCCACTCCTACTGATACCCTTTCCATTGTTCCTTCTATATTTACCTCGAATAGCT
TAGCCTCTAACCAAAACCCACGCTAAATCCAAGGGCAGAAGAAGACTGAAACCAATTCAGCTACAATCACTGTACGAAAG
TATGGTTATCACACTCTTGCACACGGACGCGAATTGGGTCTCTCTAATCCGCATCTAACTTATCAGAACCAACCCTTGAC
CCATGGTCACCTTGCACAAACGCTAGATTCTGAACGAATTGCGCAACAACAACAAAAAAAATCCATGGCAAGGTCTCTTC
CAGAGTCATCATCATCAATAAGAGAAGCAGATCGAAACACTTGAGAAATTCAGCCAAACCAAGGTGAGCGCCTGAACAAA
TCGCGCAAACGTTGCAGCTACAGCGG
>TCONS_00019804 gene:XLOC_018434
GATATTTGAATCCTGGCTAGCGCAAATAAATAAAATAATTCTTGCGCTATTTAAGGGTAAATGGTCTCTATGGGTCTGGT
TGGTTGCCTGCACAGCCCCTTATCCATGCCCCTGTAGTGCCATTCACCCCAATTAGGCCAAATAGTGTGTATCCAGCTCT
GCACCCTCCTTCAGCAACCATTCTACAGCCCGAGGTTAGGCTGTGTCTGACTGACCACTTACACAAGGAACCAATCACAC
GCATAACACTATAGCTTTCCTATTCAGATGAACCAAACAACAGCTAATTACACAGCCTTATGCAGATTAAAGGTATGCTG
CATAACCCCTAATACAATACAATACTAATGTGAGGAACCAATCAGGCCTTATAAGACAATCCACTAATGTATTGTGTCTT
GAATTTCCATTAAATTATGCACCAAAAACTTGACAAACAGAATCAGATTGCAGCATCTTCTTGAATGTGCCTTGAATTGA
TCCTCTCAAACTGAACAAACAGAATCAGATTTACAGCATCTTTTAAATGAATTGTGCCTTGAATTTCCTTTGAATTATGC
ACCAAAAACTCTGTTTAAGAGAAAATGATTC
>TCONS_00019854 gene:XLOC_018475
CCATTCCCATAAATACTTGTGTTTGTGCTACTAGATGCCCGACTAAAATAACTATTCAAATCTACGAGTTTGTGATTTTC
TTGTGTTTTTTCTCCTTATCATCTTAAATTGTGCTAACCTTGTGTTTCTAATGCTGGTCTATTAAATTTTGTTTTCATAT
GTAGGTATGGCTTGGGCTATACCTAACCATAATGGCTCCTCCGCCCCTGGTTAGGTAGGTTTGACCAAGTTAGACATGCG
TTTGGTTTGTAGCTACAGTTGTGGCAAGATTTTTCTCCTTCTGTATAGGCCCCGCTCGTCAATGACTCATAAAAGTGGCA
AGATTTTTTTAGACATGCCTAAGGTGAGGCACTGAATTTGAGCGCCTAACCTTAGTCAAGTGTGACAATTTTTGGCACCT
TAGGCATGCAACCAAACAAGCCCTTAATGTGTCAATGGTGTGTGGACTGCAGACCCACATGCCAATGACATTCAAGGAAA
AATTCAGATTCCATATCACATAAGAGAAATTAGCTCTTGTTCATCCTTGGGAG
>TCONS_00019959 gene:XLOC_018559
TGGCCCGATGTTTGTGCTAGGGGGACCCCTTGTGCGAAAGCCTTGGCGACTGTGTCGCATGCTGGCGCCACTTCCCCAGC
TGGGGGTGTCGTGCTTCTCCCCCTCTAGCTCTATTGTCTTCCAAGGGTGGAAACCCTATCCAGTTTTTGGACGAGCTACG
GTGACGCTTTCAACGCCGTGCCCTTCCTAAAGACGTCATTGTTGAAAATTTATCTTGGCTATGATGGAGGTCACCTAGGT
GGTTTGCCCTTCACATCTTGGCAATACTTGACGTGTGGAGGTTGGTCTTGGCGTGTCTTGCAGTGTGAAGTCAGAACCGC
TGCACCAAGGATGTGGCACAGCAACGATGACACGTGGCAAATTATCATTCGTCGACGTCTTGGGGCTT
>TCONS_00020003 gene:XLOC_018598
TGTCCCCTACAGATACAAAATAAGCAAGCAGCATTTAAACATAGAACCAATCTCAACCAACGCTATCAGACAAATAATTC
CAAATATATACTTATTCATTTTCACAGCCAAAATCACAAGGAACCCACCTCCGCAGCTAGTGGCGGAGCTACGTGGTGGT
CCCTGTGGGCCTCGGACCAACCTGCACTCGACCCAATCGAAATCCATACAAATACGTGAGACGTCTAGTGTCGTATTGAC
GCTCGGCCATTCGCCTTCGTCGTCACACAACACCGCAATCCTTGGACCCTTCACATTCTTTTCCCTTCGTGTTCTCTTGA
TCCGCGTCTAGTTGGGCCAATCGGACAGGGTGACGATGCCATGGCACAGGTCAGCAGCGACGGCGAGCATGGCCATGGGC
ACCTCAATGACGCAACTGCGAGCGACCCTGGCGTCTAGCAGCAATCCAGCAGGTACGACTTGAAGTTTGTATGGCTCAAA
CCGATAAAGTTAATTAGCTTGTTGTCACTATTTCTGTCATGTTTCTCTTTCTTTCGTTCAGTTCCTTAGATAGTTAGGTA
TTGTGGTTGCTGGTGATTCACGATCTGTAGGGATATCAAAAGTTCATAAGAAATAAGTCATGAAAAATTAATTTAAGCAA
TAGACTTCTATCTTGTTAGATTATTGAATGTTTTTTCAGCAACACTGCAATATTTTATTCCAGCCGTAGATTTTTTTTGA
AACTAACCATAGGATTTTTGTGCAGTATTAGGTAACTAGAATTGAAATGATAAATCAAACCATCATATAATTTTATTGTA
CATTGAGTCAAGATATGAGTGTTTACTTTTTCCATGGTTGTCTAGTTATTTTTCATTGAACGGGTAGTTCTGTACAACTG
GTAACAGAGTACGCAAAACTAATCCATTGTGCAATGTTGGATTACTTTGTACATG
>TCONS_00020036 gene:XLOC_018628
TGTTGCTGCTGCTACTACTATATTCATATTCTGCTCTATGAAACGAATGGTGTGCTTCTCCGTCGTCTTCTCCATCGTCA
CTGCATAATACCCGCCTTCTGCAATGTAACTGAACACGGCACTCTGCTCCCCGGTCTCAAGCTCAGCTAGCTCAGTAGCT
CTACCTAAACACGCACGTCGTTCGCAATTATAAGTATCATAAGGAAAGGATCCCTCGATATATTACCCGGAACTCAAACC
AATCACTCCTACTAGTACTACTGTACCTATCGATTTTTTTTTTCTGCAAACAAAAAAGAAAAGAAAAGAAAAAGAAAAGA
CTCTGACCTTACTGCTACCGTGTGCC
>TCONS_00020062 gene:XLOC_018653
TCCTGCTGATGCTAATGATCATAACTTGAAAATCATGAAACATTAACTTCTTTCACAAGAGAAGGAAATATTGTACAAGA
CTAAATCTAAGTTCCATTTAGTTGTAGACACTCCTACTGTCCTACATCAAGATGATCATCTAAGGCTTAAACTATGTATG
TTACTATAAAATACTAAGTTGTAGTTCAAACCAAATATTCGTTTATTCAATACACTGCTGTGTTTAATTATATTATCAAA
ATGATGCAAGTAGAAAGCATGGCTAGTAGTTTGGCATCACAAAAGCCTCAAGTAAAGAGATTGCTCAAGGTGGAACAGAG
CAAATGGAGTTCACAATAGAAGCAAAGCCAACTCCTACTTCAACCAAGTGCACTTGATTATTAACGAAAACATAACAGGA
CTTCAGATCAAGCTTCAACCAAAAAAAAAGTCTACATCATGAAAAGAGTAAACCCAATAAAAAGGACATGACAGACAGAG
TAAGAAAAACATTCTAGTCGTCCGGTGGTAGCATGTCTGCAGATTTTATTGGCCAAATTATCTACTATTAATTGTAGTAC
TATACTGACTGTGGTGACAAGCAGACATAAAAGAAACACTCTTCATCCTGGTTCTTGTGATAGACTGAGCACAGCAATCA
CATCCACATCGATGCGATGCGGCTAATCAAATCTTATGCAGAATGATATGATAAATAGAATAAATAAGCAAGTGATATGG
TGATGGATAGAAAAGGAGTACTAC
>TCONS_00020220 gene:XLOC_018789
GCGTAGAATACGTAACAATTTTTAAAACAACAAAATCTAATTCATCTCTCACAGCCATTTGTGATAATAACTTTTTCAGC
TAGACTATTTATTTTTTCTTTCAATAGCATAATTAGTGTTTATTTTGTTGAAGTGTATAAATGGATTGACTACCTTCTTC
CATCAGCTTAAACTTTTGTGTTGAACTGGTTAGTGCGTCCACTCTAACATGGTATCAAAGCCATAACCATAATCTTGAGT
TTGAATCCTGGCAAAAGCTTTATTTGTCTCCACCCATTTATTTCCACATGTGCGCCTTTCTCTCTGGTTGTGTTTGTGTC
TTTCTCTCTGGTTGCACGTGAGTAGGGGTATTGAAGCGTATAAGTGGATTGACTACCTTCTCCTATCAGCTTAAACTTTT
GGGTTGAACTGATTAGTGCGTCCACTCTAACATATTGCACATCCAACTTGATTATCCAAAAGCAATTAGCATGCAATATT
ATGGCATTAGGCATGCTACTATATATCCACTCTTTTGTTCTGCCTACAAAATACATCATCTAGTCCTAATAATTATCCAA
GAGTTGCGCCAGTGAAGCACCAGATGGCATTGCTGCAACTTTTCTGTTCTTTCGTCAGCCTTGTATATTGTATGTTCATG
ACTTTATTGCATTGACTCTATTAGGATAATTTTCTTTTCAAGTAAATTGTTTTTACACCATGTACAGTACTCTTTGTCTC
ACTTTGCACTAGAGTTAACAAATAATTTTGTTTTGCACCCTG
>TCONS_00020345 gene:XLOC_018907
TGGCCCATGTACAAACACTATATAGCTACCCTCTAGGGTTAGCCCTAATAATATACAATTATTTACCTCTAACAACACGG
TCGGACACGCCGCCACCCCTCCTCCGCTGGTCGCCGCCACCACTCCGCCGGCGATTTTGTCGGGTAAATCCAACCTCTTC
CGCACCTTCTTGGTCTTGCTAGGATTTATTTTCTCTGTTTTCGCTCCTTCTTCTTGGATGGCGACGAACGTGGGCTGGAC
GGATGGTAGGAGCGAGCGCGGCAGCTTGTATTTCGGGGTCTGGGGACGACGGTGACGAACACATGTTGTTGAGGCCTGGG
GATCGTGGTAGAACTGACTCTGGATCTTCTCGAACGCGTGCTGTTGTTCTACCCACGCTATAAAGCATCCCGCACAACAC
TTCCCTCATGGTCGTCTGCTCGCTTGGTCCTAGCATTTCCTAGTGGTGATTTCCTCCTCTTGGTTTCTTTCTTACCCTCA
TGGTCTAGGTAGAAATCTGTTCGTTGATTTATCCCTACCTCAACAACAACCACCTCTCAACTATTGTTATTTCCTATTCG
AAATGATCATTGGTTCTAAAATCTTGGACGATAGGCATGGACAGCTGCTATGCTACAATGCAGTGAATGCACTGCATTTT
TAATAGTCTGTTTATGTGACTTGTATCTCTCCAAAATGTCTGTTGTACGGGCTAACGTCATGATGTTTTTTTCCTGAATT
TTCCAGAACTGTGTCAACAGAAAACGATTTGATTATGATTATCC
>TCONS_00020423 gene:XLOC_018974
ACGCCACAACCCAAATTGCCCCTTCATTTGGATTCCTCCACGTCATCGCCAAGCGAGCCACACCATGCCCACATGGTGCC
TCATGGTTGGACAAATGTAGATGGTACAAATCTTCCCTTCTATCATCCACCTTGTCCTTTCCTCATATCACTTGTAGTAG
ACACCACATGCTGCCCCACTATTGGCCTAGGTGGTAAGTACTATAGGTGGATCTCACCCCTCCAAGAGTTATGTAGTCAT
AGTTATGTAGTCATC
>TCONS_00020639 gene:XLOC_019184
TCTCTCCCTCCCCCACAGCTCTCCTCTCTCTCTCTCCCTCGGTTCTTCCACCGCAGTCTCCCACCTCCGATGGCCGGAGC
ACTGCACGCTGACGAGGAAGGAGGCAGCAGCTGCAGCTGCCACACAGACACAGGTCAAACCCTCTTCTCTGTTTCCAGCC
GTCGCCCTTCAAAACCCTACCTATCCCCTAAGCGTCGCCCCGCCGACACTCCGAGAACGCCCTGCCGACGCCCCACCAGC
GCCTTACGCCGCGGCGGACGTCTTACTCCCCAGCACAAGGCAAGCTAGACGCCTTGCCCTGTGAGTGCGCCTTAGCGCTA
AAGCGACGCTAATGTGACACTTAATGGACGTCTTGATAAGCATGCCCTGGATACACATGTAAAATTTCTTTCTGTTTCCA
ACCATTTGGAGAAGTAAAAGGTTGGAAG
>TCONS_00020699 gene:XLOC_019240
CTTCTCCTCTGTAATACCTAGTCGCCAAACAGTGTGCACTACGTCCTACTCTCCTCTTTTGCTAGCCCGACTGTTCCAGC
CCTTGCCCTTATTCACACTTGGTCGCCGGTGGCTGCCCCTTCAGACCTACAGCTCACCGGCGAATACATCATCAGCGGCT
ACACCACCCTGCCCCTTCCCCTGCTCACCTGCTGCAGTCTCCACCTGCGGCCGCTGTCTTAAGGTTCATCAGCTGTAGTC
TCCACCTGCGGCCGCTGTCTTAAGGTTCACCAGCTGCAGTCTCCACCCTGCCCCTTCCC
>TCONS_00020866 gene:XLOC_019405
GTGACAGAAGTAAAATAGAAGATAACAATACATTTTCTTGATGTGCAGGAAAGCATACTTAAATCAGCAAATAAAATTCT
TCAACAGAAGGTATTTTGCAATATTTCTCGGAAATGAAATTCTCAACTTACATAATAGCATAAACTGCAGGCACAAATTT
AAAAAACAGATTTAGGCAGGAAATATGTTAACTACATTAAATTATTAAAAGGCAATTTCAAAATCCCGAGCTTTATTTTG
GTATCTTGGGGTCCTTTTGGACCTTTATCTCCTTCTTAATATATTTTCGCGCAGCTCTCTTGCGCTTTCGAGAAAAAAAT
CCCGAGCTTTCAATGTCAGGTAATATTTTTTATGTATACAGGAATGCATCCTGAAAGCAGCAAACGAAGTTCTCCAACAG
AAGGTAACAATAGATACTTAGATAGACAGTTTGCAGTATTCCCTTGGCAAATGGTCATTACTTAGTCTTACATATTATTG
TGTCCATGCATAGCTATCATGAACTACAAATTAAAATTTTAAACCTGCAATAAGGAGGAAGATATAAATTACAAAACTGA
ATCCTAAATTC
>TCONS_00021239 gene:XLOC_019777
AGTATATAGTAATCAACAACGACTTGTATTAAAAATGTAACAACCTAATATGATCCTTCTCTGAATTTTATCGCCGGAGG
ACTCAGACACTCGTAAATGTAAAGTTTTGCAGCTCCACATTCTCCTAGGTGCACACTCTGGCCTCTGGGCATTTCCCGGT
GAAAGCACATCTCCGTTGTTTCAGTCTCCATCACGCATCCACCCGCGATGAATCTCACGACGAGAACGTGACGGGGGAAG
CACATATGAAGCTTTTTGCACGGCTCATAGGACCGAAACATTCTGAGCGCCACTGATTGCGCGGAGAGCGAGAATCGTCG
CGAACACGCGCAGCCAGATCTCGATGCGGCCGACCCGCGCGTTCGCAGATCTGGGGCGGCCGACAGCAGATCCGAACCGC
ACGCGATCCCCAAACACACAAAGCGCTAGGGAGGAGATCTCGTGCCAGGAGCCC
>TCONS_00021480 gene:XLOC_020011
AATCTGTTACTTGAGGAAACTAGCAATCCTACAGGCTTGAGTAAAAGAAGAATCAGTCGTATAGAGAGTCAAATAAATCC
CTTTCAAGGGAATGTTCAGCTCATCATTAATTTACTTAAATAGCTGTAGCTTATCTGATGGAACAGCTTTGGGTTGGATG
ATTGTAGTGACGTAGGCATGAATTGACCGAAAGATAGTAACGGATGGGCAGAGGCAGACTAGGCGGCCATGAGTACAATA
ATTAGGGTGGGCAGGTAGCTTTGTCATGCGAGAATGCATGTTGAACGAGACCCTACATGCTTGGATTTGTTTAGAGCCAA
ATGAGTAAAATAGCTTCTTCAGCATCATCACAGTGGTGCCAAAGACAACTTAGGAGACCATCAACAGTTCAACATCC
>TCONS_00021668 gene:XLOC_020196
CAGGGGACCCCAGCAGAAACTCTGTAAATAAACTACAAGAACACAGACACGCTCCAATCAAGCAGCGAAAATAAAAGGAA
TGATATAGAACAGATGCAAAAATAACTTTCCTGCCACCGGCGCCCGACGCCGTCCCCAAGGTCCTTTCGTGGAGGTTGGA
GCTGTAGCAGGAAAACGAGGCAGGATTGCGGCGGCTGGTAGGGCGGTTC
>TCONS_00021800 gene:XLOC_020324
GGGGTGGAGCAGCCGTATCGACGCGTAGTTGTGGTGAGTCATCGAATTTGACGTGAGATGGCGTCGGTGAGACGACGACA
GGTGGGAGGAGCGAGTGCAGGAGGCGAGGTAGCGATAGATGACGGTGACGGCAAGCGACAACCATTGCCGTGTTGCAACG
GCGTGGTGGGACCCTAATAAGTTAGCGAGGTATAGGTGATGCCACGGTCCCAACAACAGCTTGCCCA
>TCONS_00021915 gene:XLOC_020432
CTTCGCTTTCTGTTTTTTTTTTCGCTTCTGGAAACAACAGGTCTCTTTTGTTTCCACTTGGGGGGTCCGTCACCTACAAG
CCTGGGCCCGCTGCAATCATGCTCTCGTGTCAGGGGCCCGCCTGGAATAATTTCCTGGCAAGCTTCCCTACCACTCATGT
CTGTGTGTGTGTATGTATGCTCCGGTAGTAGCCCGATACGGTGTGGTGTGTGTGAGGGATGCACGCAGTGCTGCTGTACA
GCGTGGACTTGGAAAGTACGTGGTAGTCCTCTACAGCCAGAGCCAGGTACTGCTACGGTCTGAGCTGTAAATAGGCCGAG
ATCTAATCCCCTCCGTCTCGAGCTGTCACCATGCCGAGGCAGAGGCTAATGTGGAGCTACCACTACCCCAGCTTTTCCTT
CCTCTATCTAACGAGCCTGTGCTTTTAGAGACGTGCCGGTCCTTTTCCCTGGATGCGCAAGCTCCATGAAAGCTAGGACT
AGATGCAACCCCGTAAAAAAGAAAGACAGTTGAGCCCTCTAGAAGAATCCAATCCAAACCCCCAAAGGAGGGGGCTACCA
CTACCCCAGCTTTTTTTCTCCCAAAAGGGCAATTAGTGGACAGACAACAATAAGGCACTTTGCAGTTATTACCCCCGGAC
TTTCTCACTAATCATAAATGGGTCTTTACCGGAATTTGGAGGCTTTCAATGATGGCTTTGCCTTTGCTTGGACTCTCACA
TGCGAGCCACGCCTAGTGTCGGCCGCCTCCCGTTATTACTCCAGACTCCAGAGCAGGTAGTAAAAATGTACTACGACTAC
GAGCCCCCGCCCGGGGCGGACGGACCCCACCTGGCAGTGGGAGGGTCCCGGAAACCACCGAATTTATTTAACTCTCCCCC
>TCONS_00021920 gene:XLOC_020437
GTATGTAGAAAGCTTTACCAGACCTTGTTTTGCTGCCACCGAACCCAACCCAGCATAATGTCCACAAATCCAAAAAGAAA
AGGCAGATGGAACTACATTCTTATCAATGACACACCCTCAATCAGCAATCACAAACTTTGAAAATTGAAACCAACCAAAC
CCCAAAAGAATTATGTATATGCTACAATGTCTACACCTACCAGCATGGTTCACTCATAAACCATAAAATATTTTTGTAGC
CTCTTGCTAGGCTGGGGTGGTGGTGTGTCCTGTGACTGATATGTGTCTATGTTGTGTATGTTTGGTGTGTGTGTGTGTGT
GCTTTTTGTGAGTCTGGTGTGTTTTTTTTTTGTGTTGTGTTCTGATTGTCCCAGGCCTCAGGCCTTTTTTCCTCTACTTT
AATATAATGATACGCAGCCCTACTGCGTATTCGAGAAAGAAAAAAATAAACCATAAACATCTCACAGCCCAAAAATATTC
CTTCTAGGAATTCATCAGCGCATTGAGAATCATAGCATATACTTCCAACCATACATGATTGAAAAATAATTGACAAAACA
GTAGTTCAAATCAGAGATACTGCTACAAAGTAACTACATAAACCAGCATGGTCTACTCCAGAAACCATAAAGATCTTGTA
ACCCCAACAGATCTTTTTTTCCTGGCAATTCATTATCATGTCAGAAATCAGCATAAACATCCACAACACGACACAAAATT
AATTCAATGAAACAACATTTGAAATTAAGCAACCATTTATTGTCACTAATTATGAAACACGGTCAATAACCCAACCTATT
AGACTTAATATCAAGGATAATAATTAAGGAGTGCAATGAACAATGTTTCTACCAAAAGTTCACTATAATAGAGTATCATG
CACAAATTACTTAAAAGAAACACAAATCGCAAGTCCTAAATTGAAGTAGGAAGTATAACAAGTTGATGCACAGGGAAAAA
CTCTTGTACAATCAAGTTTCGCGTGCAATCGAACTACCAAAAGTCATAAAAAAGGAAAAAAAAATATATATCTACTTCAT
TATTTACTCTACCAATGCATCAAATGTAGCATGAAGGCCAAGACTTGCTATATGTTTAGCACTAGCCCTATCCCAATAAC
TCAACTCATCTAAAAACAAACTTTTAACTGAACTCAAGGAAGGTTTACATTTTTCAATCTGGTCTAGTCTTATGTGTGCC
CATTGGGCATTGTACTTTGGTCCATTTTAGACCTTTTCTCTCTCTTAATATAATGATCTGCAGCTCTCCTGCGTGTTCGA
GAGAAAAAATACATCAAATGTCAAGTTCTAATTCATCTTAT
>TCONS_00022010 gene:XLOC_020525
GGAAGATGTGACGACGACCGGTTCCATTGGAAACGTGTGGGTGCTGCCGTGCCGGCCTCTCGTCCACCCGTGTCAGTGTC
TCGTGTCCACTGGTGGATGCCGCTTTTCTTCTCCGCTCCGCGCGCATGGTTGAGGTAGTAGAAAGGTAGAGGACGACGAC
GGACAATGACCGGCGGCCGGGGAGCTAGCTAGCTTGTGTCGCTCAAAGTCACTAGTGGATGCAGCTGCGTGCGTGCGTGC
TCGCCGTCGCCGGGACGACTACGATGAATGCATCAGATGAGAATGGCCTTGACCTTGCTTATGGCTGCCATGGGGACTAG
CTAGCTTGATGTCTGCTAGCTAGCTCCTACGCGTACTAACTAAGCTATTACGTCGCTGCCAC
>TCONS_00022193 gene:XLOC_020698
AATTGTCAGTCTAAAAAACTCAACCTGCGGGGGGTAAGACAGCCCCTGAGTATTGTATTAAGGAGAAAACCTCAACACAG
GTCGAGAAAACCCCCAAACCCCTGCCCCACCCATACACAGCCAGCACCGTAGCCCACTACTAGCCCATGTGAGAACGATC
GCGACCGGGGCCGAGCCTTAGACCTGTGCTTTGACATGGGACAAATGAGAGGATTTTTTAACCACAGCATGAAATTCGCT
CCCACGAGGAGTCAAACCCAGAACCTGAGTAGTGCTACTCAGACCACCTAACCAACTTAGCTAGAGGCTCTTTGGCTTCA
ATTGTCAGTCTAATACCGATTACACCAAACTAATATTCAGATGTCAATATATTATGATTGAAACAGAGGAAATGATAAGG
TGCTTGATTTTCTAGTAAAAACAGCAGCATTCTTGAAAAGTAAATACTAACCAGTAACCACATTAAATTTGATTAGTGGA
TCAATAAAAAAGAAGAGATCATGACTATTACTGACAGTGTCATAGTTGACACCAAATCAAACAC
>TCONS_00022283 gene:XLOC_020781
CTAGCCCAGGGCTCCTAATATACCTATATATATAGACACACACAAGAAGGGGCTGAAGTGCTAGGAGACACATCCTAGCC
ACCATCGCCTCTGTCCCTAGAGGTCACCACACCTGCCCTTCTTTTCGTTGTGTGTGTTGTGCTAGCAGCCTAGCACACCG
TCGTCGCGACTTCTCGTCCCCGCATGCATGGTGATATTGTTGTTTTTGTTGCTATGTTGATCGACAACGAACGTAAGAAG
CAGTGAACGTGTTGCTACTCCTGGTATACGAGTACGAGAACATACGACTACTTACACTACATCGTTGTGCTCTTCTTCTG
CTGCGCTACACGTCAAATGGTAACGATCAATGATTCTCTACTTATATGTTATCTTGGTTGAACGTGGTAGATATGCTAGT
CCATAGCGTACCCGTTTTTGTACAGACTGATGATGAGAGTTTCTCCAACAGTCTAACCAGTGTAACTCGGTAGAAGTTGG
CAGAAAACCCCAACAGATGTGAAAGCAGTAGTCAGCTATTAACCTTGACAATTAGAGTGACTAAACCACACCTGGCAAAG
CAATCACAGCATGCACACTATTGGAGTGGTAAACATGCAGCGATTATTCCAAAAGAGTAGTAGGTATTTTGTATGGGTTA
AAATAAAAGAACATTGTAAAAACTGAGGAACTTATTGTCTTACTGGAAGAGGCATCAGATGTAGCTTTCATTGTTGTGGA
GGGAATGCCCG
>TCONS_00022348 gene:XLOC_020842
CCAATCCCTCACCGATCTAGCGACCATAACAAAAATGTGTCAGATTCGGACATGCCTTTTCTTTTGATTAAAAGTGAACA
TAAGTAGTATGCGATCCAACTCTTTACAAACACAGACAAATTCTAATATGTTTCACTTACAAACGCATACAAATTCTAAT
ATGTTTCACTTACCTAAAACATATATAAATCTGTTTTCGCCCAGTGTCTGAGACCCTTTGCAATTTATCTCAAATATTTG
TAACATGCTCGTCTCATTATTCTGACTTCTGAACATTGGGGGTCTGAAAATTTTGCTTTTTCAGCTTAACTGGATGCACC
TTATTATGGCCTTTGCAAGGGCCTTTTGTGCTTTGCCTCTTGGTAATGCCCTTCTGG
>TCONS_00022655 gene:XLOC_021129
CAACAGACAAGCACAACAAAAAGAAAACACCAGTGATGGTGGCATGGTGCTCGATATTTTAATTAATTAAGAGAAAGCAT
TCGGGTCTCGGAGATGCGCTAGGCTAGATCGAGTAGAGGTAGTCAGCTAGCTAGACCGGTCACTGTCGGCAAGGTATGTG
CATACACGTACTACGTCGTATGCCCCACATAGTACGACGTAGTACGTGTATGCACATACCTTGCTGTTGGGGGCGTTGGC
ATCTGCTGCTGATGAATCGAGGTCCGGGCCGTCGGCACTAGCATGGACTTGGGCAAACTGGGAACGTTGAATCGTGGTCC
AAGATCATGTTATATTGGTGTGGTTGTGGAAGACTCGTTCTTCCTGACAGGGTAGAACGGGTGACGTCACTCACACCTGT
AGGTCGCTCCACTTCACTTTTGATGAATCCGTCCGAGAGACTTCAGTTCAAGCTT
>TCONS_00022710 gene:XLOC_021182
GGCGGTAACAAAGAAGTTCACAAGAGACAACTTCCTATTATGGTAAGCCTAATTCCTTCTGGTGCTACGAGGCACACAAC
TATTGTGCCATCTTAACAAGATCAAGCCCCCATCGGAGGCGACCACCGTCACCAAAGAATACAATAAGAAGGAAGTTGTG
CCAAATACAGAATATGCGAGATGGGTTGCCAAGATAAGCAACTGTTGGCTTATCT
>TCONS_00022768 gene:XLOC_021236
GAGGTGTCTATACTTAAAAAAGAAACACTTAATAATGGTTAGAACCTACTAATCAGAAAAAGGTTGGTATATAATATAAA
TAGAATTATTCAAATGGTTTTCTATAAAATACTGTTCAAAAGATAACACGAGAACTTGACTGAATTGGTGACCATGAAAA
TCTGAATCGTTGCATTCCAAAAAATAAAGTCATATTGAATAATACTCCTGCAGGTCCAGCTTCTAAGGTGCGAGTGCGAC
GGATAAAAAACAAATACCAAGATGGGACCATCAATCTTTGCACTTGTGGATATGAGTAACTCCCTGACGGGTGCCGTGTT
CAGGTGCCACATTGTGATCCACAGCGGTTAGCATCCAGCAATTTCGCATGGATACATGCAGGCTAAATGCTTTAGTTTGC
TTTTAATAGCAACTCCACAGTAATCACCAAGTAAACAATCATTTAATCACAACTCCATCTCAATTGCCATGCAACCGCAT
GTTCGGTTTCGTTCCCACAAATTAACCACGCCTCGGTATCCAAGTAACCCTTAATATTACATACTTTAGCAAAAACTAAA
GGACACCTTAGAAACAGGACAACAATCACAAAGTTCCTAGATCAAGGGGCCAAGGGGGTCAAAAAACGGGTTGAGGAATA
TCTCTATCTCTACTCCTTTAAAACATGAGTTTCGTGTGTCACGCATCACACGCGAAGCGAAGCCCGTAGAGTACATTTGT
TTTTCTCCACACGTCTCACCTAACAACCAGGCAGTTACTTTCCAGATGGACCCTTTAGTTCCCACAAATTAACCAC
>TCONS_00022841 gene:XLOC_021300
CAGTACTAAAACCAGCATAGCCTAATTATTTTCACCCAAAATATAACTGCTCCTTGTCCCCAAGAAAAAAAATCACTTAA
ACACATAATATCAATCTAGTATTTAAATTATCAAATAAAAACAACCCATTCACTTCTTTTTGCAGTAAACATAATGTAAT
TAGCAGTTTTTTTGTAAGAATTTGTCAACTCAAAAGGGCAGGCCTGGTATAGCGGTGAAAGATGTCCCATTGAGTCACCT
GGTTGTGCGTTGACTGCGTTCGAAACATATCTGCACGGGAAGGCCCACTGATGTGGGCCAGTGGAAGCCCCAGCACTGGA
TGTCTGGATTTACCATTTTCATACAATTTATCAACTCATTTGATCATTTTTTGCAATTAACAAAATGTAACTAGCAGTTT
ATTCCATGTGTACATAGATCACAAAGGTAATATCAAATTGGGAGTAGCAGTGTAGGCACTTATCCTACATACCTGGACTT
AAAACAGTAGCA
>TCONS_00022894 gene:XLOC_021343
TCGCCTTCCATTTTGGGTGTTTTTAGGCAAACTTTCTAATTCCTGAATAAATAAAAACTGTAGAGCATGAATCTAATGGG
AAAAAACTGTAACACAATTCTATACCTCCAGGTCGTTCAAATCTCTGCTCCAAAATGAACTGGTTCAGTGCAAAACAACA
TAGAGATTGCAATGTAGACATACAGAAACAGCATTCTTAAA
>TCONS_00022938 gene:XLOC_021384
GGACGGACTGCCACTAAGATATTGCATATTTTACTGCTATTGCTGCTATGAGCACTATTTCCGGGTATTAGAGGTGATAA
ACACTTTAGCGGTGCTAAAATTTAGCAGCATTAAATGTGCAACCGACCGACCTGCCAAGAAAATGAGACCTAGGAAAATT
CCCATGGTCCAAATCTAGCCTATCTATACATGGTGTAAAAGAGTGTTCACAAAACCTAGCATCTCCGGTTCTTCCCTCTA
TATTCTCCAAGACAACGCTCTGGCTTCTGAACCTTTTGTGGTGGTGCGGCGATGGTGTACATCGAGGCAATGATGACCAT
GAACTACGGATGATGACTATGAAGGGTCAAGAGTGATTGCAAGAGGTGTCTGCGTGTCACAGCTATGTGTGGTGACCATG
GGAGGTCATGGCAGTAGCCGTCCCCTTCGCTTATGTGCAGCAACTGCACTGCCGAAAGGTAGTACAAGTAGTCTAGCACT
CGTACGAAGCAAGAATGTGATAGCCAGCAACAGAGACAGATGCAAGTCAGCAAAAGCCAAGCAATAGTATACATGTTTGT
TGAGAAATGCTAAATGCCTTAGCACCACTCTAGCGGCAGCTATAACTTTCTTAGCATACTTCCGAAGGTTCCATTAAATG
TCTTAGCTCGCTATTTGCAACATTGCAAGGAATATATATTGCACAGCTTTCAATGTTATCAGCCTTTCAAAACTCTCTAC
>TCONS_00023011 gene:XLOC_021447
AGTTCAAAACTACTAGATCAGTACTAGGCCATGGTTGTTCCCCTCCTACATTACTTAAGTTAAATTATGATGAAAGTATA
TAAGAGTAAAATATCAGATATCACTTTGAGATTATAAATAAGCTACCTAATGCTAGCTTATTTCAACTTATTTATAGTCC
CAAAGTGATATTTTATTCTCCTACCTTGCACCATAATTCAATTTATATAATTTAGGAGGGAAAAACAAACACACCCGCAG
CTTCCATCATATCCAATCATCCAACTGCCACTCAGCTAATAAATGCTCCCTGCTGCCTAGCAGGTTAGGACTCTAAACTT
ACAGTATTAATTAGTGTTTGCCAATTGCCACACTATTGCAAGTAGCTAGCTGCATTAATTTCCGGTGAGACCACACTATT
GCAACGTTAGCTTTCAACCCTTTTCTGTAGCAAAATTTGAGTTGACTCCAAAGAAGATGCTGTTAGAGAATTTCACCTGC
AATGATCCATTTCATGTCCTAGACTGCGAACAAGAATGAAACAGAGCTAACACAACTAGGCAAGCACAACTGTACGACCT
ACTGTACCGATTAGTAGTAACCCATGTGATGCACGAATTTCAGGCGTTGACTAAAAACAGTAGTACTAGTATGTGACAAT
GGAACGACGGGCAGAAGTTTGCGATTCTGCAGCAGCA
>TCONS_00023076 gene:XLOC_021507
CTTGACAAGGTAATTGTTTATTTTTATCATTAACTAGTACACGAAAACATCGTCCTGTGCAAGTTTAATGGGTCCCCGTG
GGGAACGGGGATGGGGATTGCTTCCCCGTCCCTATCCCCGTTTACCCGTCAGGGGAAGAGTTTTCCCGTTTACATCCCCG
CGGGGAAGAAATTTCTCTATCCCTATCCCCATGGAGCAATTTCCCGCGGGGAATCGGGTCCCCATTGTCATCTCTAGCCA
CGACGGAGGGAGAGGAAAGGAGAGAGGTGACACTGACCTATGGGTCCCATGTAAATGGAAGGGGATGGAGCTTCTCAATC
TGCTGCAGGAGCTCTCCCCATAGTCTGAAATTGAGTTTTCTCAATCCCCTATAATAGCTTTGAAGGGAAAGGGGATCTGA
TGGACATGCTCTTTATACCCTTAGTTATGAGAATCCCCTACTTTGTGCAAGTTTATATTAGCAACGATAAAAAAGAAACA
TGACAGCTTCTTGCATTGTGTAACTTTATCCTGAAAGACAAAAAAAAGCATGATACTGCCCCCCTCCCCTCCC
>TCONS_00023136 gene:XLOC_021559
TCTATAGATGCATCAGATCAGAAGTACGCACTAAACCTAGAAACTAGAACTGACACTGTATCATCCATAAAGGAAACCAG
CATATAACCAACATCATTATTCTATTTTCAAAACACAAGTATGGAGGGTCCGAGCTGCCAGTAACCGTGAGTATATATCA
GTTTTAACACTTCTCTGCAGAGACCAGAGATTGCCCAATTTAACCACAAATCGTGTTTTCCATAAACCAGGGGTCATAAA
CCACATTCACCTCTTCCTATCATCCTATGTGACCCCTAGAGTGTGACCGCCCGTTCTGGGTTTATCCCGCCAACAAGTCC
CAGAGTCTTGTCCTAAAAGGCTAAAACCGCATACAATGGAACTAAAGAGATTAAGATTACAGCACATGTAGTACAACTCA
AACGGTTGACTACATGATCAGATTAGATTCTACCCATTTGCAAACCCCGACACGCTGATAAAAAATGCAACAACACGATA
ATATTGAACCGATAGATCCCGACAAACCCAAACACAAACACACCAGCAGCCGCAGACACAACCACATGAGACCAAACCAG
ATCAGGGACAAGCAAACCTATCTACGCGAACGCGAATCGCGTACCAAACTGGGCTGAGCTAGCGACGGCGAGCGGCTAAG
CAGAGGCCGTACAAGGGAAGTAGCCCAGAAAGAGCATTAC
>TCONS_00023143 gene:XLOC_021564
ACCTGTCCTGCGTACGCCAGACGATCCGGGTACTAAGGCCGAACAGTCCGAGACAGTAGCGGACGGTCCGACTATAATGG
TCGGACAGTCCGCAGACAGTCAGAAGCAGCAACCTCAGACCACTGGACCACAAGGTTCCAAAACAAGTGTTACGAAACAA
AATACTATTAAGACGTCTGGACGACTCAGTAGAGTCGGCCCTACTTTTGGTCAGTTGCTTGCCAAATATACGAAGAAGGC
CGTTCCACACAACCGGCCAATAAAGCAGACGAAGTCAAAAGGGCGGTCTGTGCGAAAGCAAAAGGCGACTAAACGGACCC
AAAAGGTAGCACAACCAAGATCGCCTTGTCATCCTCCTCCAGGGATAACATGGTGCGTCCCGTTCTATCCATCGCCGATG
TGTTGTCCTGCTCATGTGTGGGGTGGTACGGCGATGAATTCGTATTACTGGCCCAATCCGTTTGCTTATTTGGGCTGAGG
GGCACCACAAGTTTTTGCCTATTGACAGGTTGATCAGGTAGACATGGCCGAAGAGGATGCGATCCGAAACGGCCTCTGTG
CATTAAAGTTCCATCAATTATTTATATTATCTGATTGCAAGAGCCGATGACTTGCATCGAGCTGAGTCCTTACATCGGGA
ACAAAAGCTCATGAGGTCAATTATTTCCGAAGTTTTCACTGATGCTTTTGGTTCGCCAAGCTCCACCAAAAGGCAGGGGG
GCATATGTTGGGCACCAAAATGAGCGGACGGTCCGGCCCTTGGGCCCGGACGGTCCGCGTGTCCCGAGATTAGATTAACT
CGGATATTTATCCTTATCTCGTGCGTGGTTATCCATCTAATCACGTGGGAGTTTGTTGGCTATCTCTTAGGAAAAGGTCC
AGACCTCCTCCCCTATAAATATAAAGGGGTACGGCCGATTGAGAACCCCCGAACACAACACATTCAATCGAACCAATTAC
CTTATTTACCTTTTCTGCCCTAGGAGTAGATGTAGCATAGTTCTAGTTGTAGTCTTCCACATATCCACTTCCACCCTTAT
TCGACTCTACGTCGTCTAGATCCGTCTTGGGTGGCCTGCCGATCCAAGACGACCCTAGGATCTCACCCCTCCCAGGGGCA
AGATCTAGTTGTTCATCCAAGACATCTTTCTCGAATTGATCTCTTAATTCCTAGGCGACTCCACGTCGTCTGGGGACACC
CCGGGTGACCTGTCGACCCGGAGCACCTTAAGATCTTTTCCCCTAGGGGACGAGATCTAGATTCCAGCAAGAAGGAGGAA
GACGACCCTGTCGCCAGGTCGCGGACCGTCCGGCCCTAGGGCGCGGACCGTCCGGCCGTCAGGCAGTGAACCCGAGTTCC
TGCACCAGGTCGCGGACCGTCCGGCCCTGTGCCGCGGACCGTCCGCGCCTGACCAGAGAGCACCGCCGCCTCGCGCCAGG
CCGCGGACCGTCCGGCTCTGCGCCGCGGACCGTCCGCGCCTCACCAGAGAGCACCGCCGCTGGTTCTTTTGAGTGATTGA
CGCCTCAAAAAAGGCGTCAACAACGACCAATCGAACCTACTACTGCCACTACTTAGCAGCAGAAAAGCAAAATTCCCCCA
CCCAAGCCCCAAAACCGACCACGAGAGCCCAGGAACACAAGCACGGCAGTGGTAGGTAGAGCGGGAGGGAGTCTAGGGGG
ATACGTGCGCAC
>TCONS_00023187 gene:XLOC_021600
CACCACCGTGAAAGTTTTAATTAGTTTAAATTTTTTTTACCTTGCAGATGCATGCATGGCACAGACAGTTATCAGTAGCA
GTAATCGTACGTCAGTAATTAGTACTAGTAGCTTAGCATTTTCTGAACCCCCAACACCACACAGGCACACACACAAGAAA
AAAAAACAGAGAGAAAAAAAAACAAGAAAAAAACCGTGAAGCAGCAGGGGTAGCTATCATGCTTTTGCATATACCAGTAG
CACCAGACTGTTTCATGTCGTTGTCAGAGTACAACAGCCAGAAGCCAATAAATCTTAATGTGACAGGCCGGAACCAATCC
AGAATGGAGAAAAGGCACCTTTCCTTTTTGTTCCCGGTTCAGTTCATCACTAGTATTTCGATCACTCTCTTTTTTCTGCG
GTGCGTAATTCTCGTCGAATTGTGGTGGTCGTCGCGCGCTCTACCCTACCCTTGAGATCACGACGTTATCAAAGTACACA
TGTAGCTGTAGCTGTTGTGTTGACAATTCTGCCCAGGATAACTGATTTGCAATTTGTTTTCTGCTTGCTGTTGTGTTGAC
AATGACAATTTGAGAACAGAGAAGTTCAGACATCCTTTGCTTTCTTTGATGCTTTTATTCATTTTTTTTGTTTCTGCAGT
GTGTAGTTCTTCTCATTTTTTTTATCGTGGTCGTGGTGGCGCGCTCTGCACTTGACGTTATCCTACT
>TCONS_00023238 gene:XLOC_021646
AGCCGGTTCTGTGCGACTAGGTTTAGGATCTAGAATTTTTGATTTTGTGGGCTTTTTTGGCGGGCGGGCCGGCTATAGGG
AGATGGAACGCCAGCCGTCTCTACTCTCTACTAAACCGACAGTTCACATCTCTACTTTCCTGGCTTCTCAATCTCTTTCC
TTTTCTTCTCTTCTTCTCTATTTCCCTACCGGCTCCTAGACTTCTTGTTCTAGAATCTAGACTTCACCTCACCAGTACAC
TTGCGGTTCCAATCCAGACACGCGTGAATCTAGTTCCAAGTTCCGGACTTCACCGACCCAGATTTCTCGTCCAGAGTCCA
GACACTCGCGTTCCAATCCAGACACGCGCGGATCCAGAAATCCAGAATTTTTCGTCGGCATGAGTTCATCTTCTGGAGGT
ATTCTTTTGTGTAGTTCTGTTCTTCAATCTTCATCCTTCATCCTTGTATGTGTTGTGTCATTCTGGACTGGACTTCTAAA
TTTTTGTTCTTGTACTCCATCAGTCCATCCTATTCGGCTAT
>TCONS_00023243 gene:XLOC_021651
ATGAATGGAACTGGAACTTGACTTCTCTACCGTATGTCATGTCCTGTATCCAAATAAGCTGCACATTCAAGGTGCACCAA
ACTATCCCAATTCTTTACGGCTATTAAACAGCATCCAAAAGACGTGTCCCTTTCTTTTCCTCAATAATGAAACATATGCC
CACTCCACTCATGTCCCGTCCAATGGACCATTTAGAACTTGAGTTTTTTTTTTTGGGACTGGGGCTTTTTGAAAGCCCTA
TAGAAAGATTGCTCCTTCCACTACGTTGCAACTTGTCCATGAAAATATCATCTCTACCATACCATATAATAGCAAGTTAA
ACTATTCCTCTATCTAATAATTCTTTCGGGGCTAGCTGTTTAGTTTCCTCCAGTCTTAAGATTAAAAAAAAACATCCATT
TCGTCAAGTACATCTCGCTGTGTGCTC
>TCONS_00023267 gene:XLOC_021673
GCGTCTAGAGTTGAACTGGAGAATGAGCATATGTAAGAAATTAACATGCCCAGTTCACATGAGGTCACGCAGAGGAACAC
GTGAGTCGTGAGATGTTATTTGTCTTTTTTTCTCCTTCCAAAAAATGGTATTTATGCATTCTTCCGAGTTTGAATCGACA
CATCCACGAGGATGGTAACAGAAGATACGCAGGCAACGGTATAATGTTCTAACTGAAGCACAACATCTAGGGACGAGTTG
AACTGGGCATGTTAATTTCTGTCGTATACTCATTCTCTATTTCAACTCTATACGTTAAATGATAGATGACAGATAATGAA
CAATGCAATCCTTATTTGGTATTGTTTAATTAGAATATTATAATGTCTTAATTATGTTATTGTCCTTTTAGTCTTTGCAA
AATGAAGCTGTGAAACGAAACGTCGATTTATTAAAAAAGTTGAAAGTCTTAAAATTGAGCTTCAACATGTAAGGGACGAC
CGTGACAGTTTACTGTCTTATATTGGAACATGCAAAAAAAATGACTGAAAAATATGTCATTGAATTAGACTGCGCCATGA
AAAATGTCCCTACCATTAAGGTATGACTATATGTTTAGATAACTTGATCGTTATCTAGATAAATTAAACTGGCTAAC
>TCONS_00023268 gene:XLOC_021674
TTGGCCTCGGCCACCGACTGGGCCGCGAATCCCGCAGACAGCCACTCCGCCCGACTGTAGCGCACGTCGAGAGATGGATT
GGCTAGCGCCTCGGGAAGACTTCTGCATCAAGCAAGCAGGGGCTCTGATCTCGATAAGTGCTACAGGGAATCTCGACGTA
TGTGAGCTCATCCTTGCTGTACTCACATCTCAAAGGTCAAAAACAGGTACCACAAGATGAGGAGTATGAAGGATGGAGCA
ATGAGTTTGTGACAGATCTAGGTCGTCTCGTCTCGCAGTCAACCATGGTTGTTGGATTATTGTCTTCGTATGATATAATT
ATTCAAAAAATTTGTACAGAACTCTATTATATATTAAAGACGTGACATTCGTTTCTGTACCATAAATTCGGGTGACATAA
ATAAACAAACATAAATGATTTACCATTTTTCCAGTTGTATTCTACAAAAATTAGATATTTGAAAAAACAAACCAAAAAAT
CATTGTTTCTAGAGTTTGCAAAAGTAATCAAAATTATAGTCATCCTAATCCTGCACCTTATAGTCATCTAGTGTGTTTTG
TACGAGTTGATATATTTCTGTAAACACGTGTTCCTATGTTTCAAAATGATTAAATAATTTATCAAAAGTAAATAAATATA
TTTGTGTTGAAAAAATAAGAAATATAAATATATCATAATCAATATTTTAAAATACAACATATGAAAGTCTAAACTACAAA
AATGATTGTAAAGATAACTCTACCATTATGTAACAACTTAATGTATCGACCTATGTTTTGTAAATTCTTTAGATATAAGA
CCGCTTCTATTTTATTTGACAGCAAAAGCCTTACTATATACAATACCCTGATGTTTCCTTTCATCTTTTGCCAAAAAAAT
CAGGAATAGCCGGATACCATATGTGTACATATACTAGAACTTTGAGTTTAAAAAAAATTATAAGAATTATGTTATGTAAC
TTTCTGTGTAAATTCTATACATGCAAAAAAATTTGCTCAGCCTCTTTAAGGCGTGACTGAACACTATCCACTAATTTTTT
CATGTTCTCATACTCAGTCATGTTTCTGAGTACGTTATATTAGACATCTGTATAGTTAAGAAAAGGTTTAAGATATTAAA
CATTTATGCAATATTTTTTCTACACAATATGAATGCTTCATACGTTAAGAAACTTACAGATAAACTTTATTTACTGAAAT
ATAACACAGTATCATTCGTTTATTAAATGTAATGATTAATTAAAAAATAGATATGTATACACCTTTAATTTTTCCACAGT
TGTAAGTTTAGTTTACAATGTCCTTATCATTTTCTGTAAGTCTAACATGTTTCTTATGTCATTGTAAACGTGTTAGTCAG
TTTCATTTATCTAAATAACGATTAAATTATATAGACACATATTCATACCTAAATATTAGAGACTTTTTTAATCACGCTGT
CTAATTAAATGACATTTTTCAGTCATTTCGTTGCATGTTGCAATATAAGACAGTAAACTGTCATAGTCGTCTCTTACATG
TT
>TCONS_00023274 gene:XLOC_021679
GTCCTCAACATACTCCAAAGAACAGACCCAGTGTTGGCGGCTCCTATATGAGTGGAGTCTGGAGAAGGAATAACCGAGGC
AAACATTACCCCTGCATTTTTGCAGTGAGGCTACATCAAACCCAGGACCTTTGGCTAAGTGGAGAAGTTTCTCAACACTG
TGTCAAGCCTAACCTTCTTTACTCTCCACACAAAACAGACTAATTTCAGGACCTGCTGTCCTGTTCCCGTA
>TCONS_00023383 gene:XLOC_021770
AGTCGATGGGATGATCTGAAGCGTTCGTTTTGGATCAATCACGTACGCTTCTATCTGGGTTCATAAAACCAGGGCCGTTG
ATCTTTGATCTAGTGGTCTCAGTGTCATACCGGTTCGCGGGGGTTGTGGTTTAATCTGGGCACTCGGCTTATAATCCAAC
GGTCAGAATACAACCGTACCCCTTCGCTGAAGCTAGTTTGCAATAGAACCCCTCTGTTTTATAGTAATCAACCCGCGGTC
CGCACAGCTGTTTTCTATGTCTTAGGAAAACTTACCCCGAGACCCCTGAGCTTACCAGAAAATGAGGCGCAGTCCAGAGA
TAGAAAATCCAGGGAAAATGAAATAGAAATCCATTTTTAATATAAAAATAATTTCTAGAATTTGTTAAACCCATAGAAAA
TTCATATGAAGTCCAATTTAATCCATTCC
>TCONS_00023385 gene:XLOC_021772
GAGACCAAACTTTAGTCTCCTAACTAAACTTTAGTCCTTGGACTAACATCGTGTTTGGTTAGCGGAATGATGACGTGCAG
AATTATCCGATCCAGAAACCGAACCTCCTCAAGATGTTTGGTTTGTGTCATTGGATTCACTTTGTTTGTCACCATGTAGT
ACTAGGTAGTGATACCGCAGCGAGACGAATTTATTCCGCAAAAAATGCCAGACCGACCCATTCTGATTGAACCTAGACCG
ACCC
>TCONS_00023447 gene:XLOC_021825
CCCCCTCAACTCCAAGATATTTGTGTGTGTTCCACACTTGCTATCGGCACTTGGCACCGGTTTTCCTCTCCAACACCTAT
TTTTTTGTTTCCAGGAAGCAATTATCGGAGAAAAGCAACAATGGAGCTTTGGAATAATCAATGATGTGATTTTTAGGAGC
TCTTGTAGATTCTCTTAGTTGTCACTAGCAAACAGTACGGACTGTAAGGGAACATACAAGTAAAGGCTATTGTAAATACC
CTTAAAAGAGAAAAGGTGATTTCTGTTACTCCCACGCAGAAATCGTCTTAATCCCGCGTGATTTTCTTCCCGTTCACAGA
TAGGGAACGACGGGAGGTGGGGTCTTATTGCGCCAGATCAATCTCTTCCCCCACAGGCACAGGTACTTCCTTTTCCCTCG
CATGACCGCACGAGGCTGTTCACGAGTAAGGCGACCTCCACAGCCTCCTTGGAGACGCCTCAGATGCCTAACAAGAAAGG
CGTAGGATGCGAAGGCGGACACCATGTGCTCGCATAGCTAAGCGACACGGACGCCCAGAATTTTTTTTCATCTGGACAAC
TAGGCAACACCAAGGTGGTGGTGCCTTTAAAACACTGGTCACGTGTCTGTAGAAGAACTAAATCCAAAATAGTAAAATTA
ATTTCCAGGCACTTGGCATAGCAGCGCTCATTTCAAGCGTTTTTCGGCTCCAATGCAGACTGAGACTTAACTACAGTCTG
TATATTGCATGTTTTTGTGCTGCTGTCGAATGACCGACTCCACAGAAGAACACAAGACTGTTTGAAGCGTCAGACACCAG
GTGAAGCAGTGACACTGCCACGATTCCACGAAGCACC
>TCONS_00023453 gene:XLOC_021830
TCTTCTGATGTACGTTGTTATGGTCGCTAGATCGGTGAGGGATTGGAGAGGGGTATCGATGGGCAGGAAGGTCGGCCGGG
GGCCTCTGTCCACGGCCGAGCAAAACAAGGGTTTCTCCCTTCTAATTCTTGCCTACTTTATTTCTCATCCATTGATTACA
TAAATAGGCCAGCTGGCCGCCCCTATCTAGCTAGAGATCCTTATCTCCTTAAAACTCTCCTAAAAACTCTCAACAACTAC
TAATTGATAACCTTCCTAGATAATCTCAACTAATCTCCTAGATAATCTCAACTAATCTTCTAATCTTATCTCTAACTATC
CTTATCTAATCCCCTCTTGGAGGGCCCATGGCTGCTGCTGCCGCAGCCCCTCCATGGGCCTCCTTAGGCCCTGACATACG
TTCTTACTTCTTAGAATGAAACACAAGCTATCACACAAATGTCCTTTACAACATTTTTTCTTGGCTTCTTGAACCACCAC
ACTAACATGAAACACTTAATTTCTCACGATCACCTACTTCTACAGTTAAATAAACATAATCATGGAAAAAATAATCTAGC
TCATAATGGCCTGTGTACTGCTAATGTACTATGAGACATAACATGGAAGCTGCTTAATTTAATTTGCTCCATACTATCTA
CAAGTTACTGATTTAACGTCGAAT
>TCONS_00023588 gene:XLOC_021944
AGGCAACAACTGGATAACAGAAAAACATGTTATGGCAAAGAACTCAATCTATTTACACCAACTGAATAGGTGAAAAGATT
TAAGTCAAGACATCTTCAGTAGGCAATCTATAAAAATAAGCAAACAGAGAGTCCCCAACGAGTCAAGAATCTATCTGCTG
GTGCAGAACGGGCAAATTCTCCCCACCTGTTTGTTATTCAAAGATCCATC
>TCONS_00023604 gene:XLOC_021955
TAGGCGTACGTACATCAATGCAGTAGTATAGAGAAAATTAAATGTATTTCTTGATTTTTGAACTAGAGGTGGTTACACCT
TATATATTGAGACGCAGCGGGTATTGTGCAACAGTGAAGAGGCAGGCGTCACTAATATGCGAGCGCTTGCACTTCAGTGG
ATACGGACAACGACAAGCTGTCGTTAGTGTTACCCGACTACTACCTCCCCTGCTGCTCATGTGGACAAATCACCAGCGAC
CTCACCACCAGTGACCCCACTTTTAACCTCCCTATTTACTCACCACC
>TCONS_00023612 gene:XLOC_021962
TTGTTCGGCTGGCTTTACAACGGCTGTCTGCTGCTTTCTAGCTTAAGCTCAAGCAAGCAGCGTGCAGCTGTATGAACAGC
AGCAAAGCAGCAGCTGCTGCTGCAAACTAGCTGCAGCAAACGGCATGGATGATTAGAAGGACAGGCTTGGCGCAGTGGTG
GGAAGACTTTTCACTGACCCAAAGGCCCTGTATTCGACGCAACCTCTGAGAAAAATGCAGGGGTAAGGCTTGCCTCGGTT
ATTCCTTCCCCAGACCCCACTCATGCCAACCAAGTCTGTCCATTTTTTACAATATAAAATTAATATGTGGTGTGCTCTAC
TATTAATAAAAACAAGATTAACTACAAGTAGCATAAAAGAACTACATCTTCATAAAGAAAATAAATACAGCTCAATATAC
AAAAAAGTCAAGATTTGTGATTTGGGTCAGAATTACTGCATACAACAGGATAAAGCGTTATATATCATATTCAAAAAGCA
ACAGAAACATAAATAATTAACAGATGCAAGCAGGAGATATTACTGTGTGAATATTATCAATTTCACATTAAATTTTCAAA
CTAGGGTCTTGCTTGTGTGATTAGGGTTAAGGGCTATGTGAATAGCATTTACAAGAAAAACATAGGGGTTTTATTTTAC
>TCONS_00023670 gene:XLOC_022012
GTGGCCTTGTTGCGGCAATCTACATGCCTTGCCATGCACTCTTCGTAAATCTACCTAATAAGGGCACACCCTTTGCAGAG
AGGATATATCATCGTCAGAAACAGAGCTGGTGGCACTGGCAGCCTGAATTCAGAGAACGATCTAGGTTAGCTAGCAGCTA
GCACCCAAAGGGCACTGCCTGGCATTTGAAGTAGGGGAAAGGGCTGTAGGTGGAATGCTCTCGTACCCG
>TCONS_00023690 gene:XLOC_022027
ATTGACCAGTGGTGTTCGTTTTGTAGCTGGTGACTCTTGATTTGGACATTAATAGCTACTTCCTCCGTCCCAAAATGTAG
GTCGTTTTTTTAATTTTCTACTAGGCGCATAGATTTTGATAATTCATTTTTACACTAAAATACATATATAGCATCTAGTT
AAAGCATGAATTGTTTATGGAGCCAACAGTGAAACTTACTGACATGTAGCAAAAGATTGCAACTTGAATGCATTGCGACT
TAGCTTACTGACCTTGTAACAAAAGCTTGCAGCCCGAATGCATTGTGTCTTATGAAGTTGTAAAAGGCTTGGATAAACAA
CGAGCCTTGAATATTGCAGAAAGATTATGATAGAATGCATAATTAGGAAAAAGAATCAACCATTGTAATTTTCAATTGAA
CCGGAAAAAAAACATTCAGCATGTTAATTTTTTTATGGATGGCATAATAGCATGCTCAACCTTGCTGAGCCTAGCAGTAA
AATAGAAGATATGGTGGCATAACAGCATGCTCAAATTTAAATGTACTATGAATAAAGCCTTCTAAAGTAAATTTAAAATA
TAATTCTTGGTGGGAAATTAAGTTACAAATATTTCTCCTTACTAATTGATTGTTTCACACATTCACTTGAGGGTTTAGTG
GCAACTTCGTCTGAGCTTGAGAGTGTTGTGAGGCAGCCATATTTCTGCAGGCATAAATTCCATTTTTTTGCAGCGCAGCT
ATTGCCTCCCCATCTTTGAGTCCATCCTCCGAGGGACTCAGAGCCTACTCACTCGCCATAGATAATTTAATAATCAATAT
AGTGCTATATTTAGTAAGTGGAGAAGATACTCTAATCCTTCTTTTGTGTTAGAGTTCTAGAATTGAAAGCACAATAAACC
TTTGGCGCGGGACCTACCCCGATGCTCACTTTAATGTATTGTGTCATCTTTGTGGTTAGCACATGCACACAGGCAAAGAA
CAAAGATGTGGACCTTTGGTAGTCGTGTACTGCCGCAGTGCCGTGCAATAGGATCGTACTGCTAGAGCTGCATCGTTTGG
TAAGTCCACACATACCAATTTTTCAAATCAAAGGATTGATGATGAAGTATGTAAGCTTAACTTTTCAGGGAAAAAATAAG
TGATCCTAATTGATGATGGTACTTTGATATGAAATATGTTGAACATATATTGTGCATCAAATTTTATAGCAACACTAACC
AATTTATTGTAGCAGTGTACTATTGCAGCAGACCAACAGCATTAAAAAACAAACAATATAAAAAATATCAGAAATCGGTA
CTGTTGATTTCTCAATGAAC
>TCONS_00023780 gene:XLOC_022106
GGATGCACTCTTTTCTTCCAAAAATCAAAAATATAAAGCCAATTCATATTTAATTAACTCTTGGCAACACGGTATCTATA
TGTACTGTTGAGGTGTATAAGTGGATTGACTACTTTCTCTCATTAACTTAAGTTTTTGGGTTGAACTGGTTAGTGCGTCC
ACTCTAACATGATATCAAAGCCAGAGGTCTTGAAATCGAATCCTGGTAGAGGCTTTATTTGTGCCTCCACCCATTTATTT
CCATGTTTGCGCATTTCTCTCTGGCTGCATTTGCGCCTTTCTCTCTGGTTGCACGTGAGTGGGTGTGTTGAGGTGTATAA
ATGGATTGGCTACCTTCTCCCATCAACTTAAGCTTTTGAGTTGAACTGGTTAGTGTGTCCACTCTAACATAAACCAGTTA
TGAACTATAGTTCCATCAACCGCTACAGGGGAATATATTTAATTAAGTGTCTTGTTGTGTGGTCTTACAGAAAATGTCGC
TGCCAACTCTAGCTGCATCAACCGTTACAACAACAAATTCTTTGCCACACCACCCAAGATAAGATAAGAGCAAAACAATA
CAACGGAACCCTGAAGAAGAAACTCTAGTTATCAGTCCGACCTACTCAACAATGGTTCGTGATAGGAAGTGAAAGCCTGC
CAATACATGTTCTCTAGCACAGGGGAACAAAGATATTTTTTC
>TCONS_00023849 gene:XLOC_022169
TATATAGGTAAGAAGATCCTGATCTTATTCCAACAACCTAAAAGTACCGTGCGAACCCATTTGGTAAATGGAAAAAGACA
AAAACAACAGAGACCATATTTGATCCAAGTACAAATGAACATACCCCAAAATAAAAGATAGGTTAGAAGATTCTGTAGCC
CATGTTGCCAACCACCTCAAACAGCCTTGTTGTTTCAAGCTCAAGCACATGGGCAAATCAAGTTTGGCGACAAAATTCAT
TTGGGCTGAATATACCATTAGCCATGTAAGAATATCCTATATAATTTTTTTGATAAGCACGCATTTATCTTCAGAACTAT
ATGCCCTCAGAATAGATATTCAGAATCTCTTCTATGCCAGGTGCAGAAAGTAAACAATCCAAGATAACTAAATTCCCATC
TGTACTTCCTGATACAGAAAGCAACAACTCGTAGTACTTTAAAAGTACTGCCTCTCGTCTCTCTCTCTCCACGAGATCAA
CTTGTCCAGTTACTACTAATTAATTCGGAACCCTCAGCTAACCACCTTGTTACAGAACTGTATCATTGCTAAACACAGAG
AAAAACAAAAATACAGCTCACTTTCGTCAGCTTGCTTAGGAGCGTCCGCTGAAAACAGTGTGCGCCTAAACTTGTAGAAC
TGAATTTAGGAACACGCCCA
>TCONS_00023852 gene:XLOC_022172
CTACCGGTACAAGATGAATCAATTGTTGATTTGTGATAAGTTTAAACTATTGGGGAATTGATGATTAGGAACTGCTGCGT
GGAGACAAGGATTTGGAGAAAATTTTGTTTAGGGCTAGTTTGGGAACCCCATTTTCCCAATTGATTTCTATTTTTCCAAG
GGAAATTAGTTTATTTTCCCTTGGGAAATGAAAATCCCTTGGGAAAATGGAGTTCCCAAACTAGTTCTTAGTGAAGGCCC
CAATACATAGTTTTTGGGAACAAAATTTTAGTAGCCTTTTGGAGTTGCTCTAACCCCTCACTCCCTTGGCCACCGGCGCT
AGCCCTCCCATGGCCGGCATTCCCCGCCCCCTCATCTTCTCTCCC
>TCONS_00023861 gene:XLOC_022181
CCGCGCGTGCGCAGGGGCGACGGAAGATCGCCGGCGGCGCCTGGATCTCGCTTCCGGGAGGGACCCCGTCGGGAGTAGAG
ATCCTAGGTGGTGTCTAGGCTCGGGTAGACCGACCTAGACTCCTCTAATCGACGTAGAGTCGAGGAGAGACGGAGAATTT
GAGGATTGGAAGACTAAACCTAAACTAGACTAGAACTACTCCTAATCAAGTGATTAATTTTGTTTCCCACGGAGACCTAG
CTCGCTAGTCGCTACACTGTTCTCC
>TCONS_00023864 gene:XLOC_022184
TCAGGTAACATTTGGTCAGGTCGTTTTCCTTTGTTTACTAGGTGCGTGAGTTTGTTTGTTTGTGTGTGACCTGACCATCT
CTCCTGTGTGTTCAAAAAAAAATCAGATAATGCAAACAAGAATAACATGGTCACCAATTCATAAATTACTGTCTCGTACT
CTTATTCTAGTAGCAGCACCACACCGGTGAAGAAAAACTGCTAGTTTAACTATTGCTGTCATGGCCTAAGACTGACTCGA
CTGCAGTAATGTAGTGCCACCCCTGCATCACCATCAAGTCCAGAATAATAAGGATCATGGATCTAGTTGGTTAGGGTTAT
CTCTTGCAATTGGAAAGTATCCCCCGAAATAGAGAAGGCCAGGATAGGTTAGTTAGCAGTAAAGTGGAGCCTCCTCTATA
CAGAGCATCCCCCTGTACCCTTCGAAACTCATAAGCGGAAGTTGATCAAGGGCTTAGCCCATCTCATGCCCCTGGCTTGG
GGTTGGCCCTTGTGGCCATTACTCCC
>TCONS_00023958 gene:XLOC_022263
TGCTCCCAAACATGCCCTTAGAGACACAGACATACCTTGTTGGCACGCCAACCACTGTGATATGAAATGTGTGCTCCATC
ACATGCCTAGTTAGCTCCAAAAGTGGCTACCCAGCAGCCATCACTGTGGCTTAGGGAGATCAGAGGCTATGCGGGCGAAG
GTTTTCTTGTTGATCAGTAGTGATATGGCATGGTTAGGTACTAACGTAGTAGATGTCAAGAACAATATGGGCCCACGCGG
ACATGGTGATCAGTGAGGGATGGAAATGGACCCCTCCCCCTCCCTCTAGGAGCTGATCAGGCATGTGAATGAAGGACACA
CTTCTGTATCATGGTGGCGTGCCACATGCTAGTTAAGTTTTAGCATCTTACATGGGATTCAGACATAGATGACACTGCTT
AATAAGTCTGGGGATGTGAATATGCAATATATAAATAAGATCATAGAACACTTATTAGTAAGTTTAGGATCGTTTTTTGC
ATTCTGCAAATTCATGGACAAATTTGAGGGCCAGCAGTAGATTCCCACAGCTCATCATTACTAGGTTGCAAGGGATGAGG
TGGTGACAGATCAGCCCATTCCATTCCAC
>TCONS_00023995 gene:XLOC_022297
CTGCGCCTTTAGCAAGGAATGAAAACGAGATACTCTGATTCAAATGACTGCTCAGATATGGTGCAGGGCACAGTAATTCA
GTAAGGATGTGTTAGTGTGCTTTGCAGGTTCAGGCTGTATTCAAGGTTTCAGATAATTCATCTTTTGATAATGTTCTCGC
ATATTGGCATTAAAGTCTGAGTCGATTTACATTCCTCATTAATGACCGATTGGCCTCAATATGAAAATGAATAATACGGT
AAAGATATGACTGTGTCTTGTGGTTGATTTACAGTTCATAATTCCTATGGTTCTTCCCACAATCTCAACATGATAGAGGG
TACCAAAGATATGATTGCCGTCTTGTGGTTGATCTGAAATTACTGTCCCAAATGTGTCATACAAAACCGAGGGTGCATTA
AGATCAGTAGCAAGATATGCCGTGGCCAAAGTTGTTGGGATTTGCCTACTCTTCAAGGAAGTAGCACCCAATAACTAGTT
ACGGCTTAGAAAAATTAATCTTTATCGATTCTTAATGCCGCTGAAGTTATAATATTGAAACAACCAGTAAGGTTTAATGA
TGTCTTGAAAGAAAATGCCGGTAGCCAATAAGAAGCAGCAACTGCCATTTCAGGCACCCTTTAGGGCCCGTTCGGATGCA
TTGGATTTACACCCGGAACTATTCCAGCTAATCCATGTTAATACAAAATTAC
>TCONS_00024111 gene:XLOC_022403
CCGCCCGAGGGCGTCTTAGGCGACGCTCCGAAAGCTACTCGCCTCGGCCAACCACTCTGATTCCAGAACGGCGCATGTCC
CCGCCTTATGAGTAGGTTCAGTGTCACCACGTGTCCAGGGAGGCGATATGCTCAAGGACTTCACCGAGTCTGGAGCCCCA
TATGGGTGGGTCCCAGACCCCCATGTACGCAATCCGGACCCCCTAGAAGGTCCAAGACCTCCACGTATACAAACTGGACC
CCGAACATGCCCCAGGGAAGAACATGCCCCTGGCCCTACTACGAACCCATGC
>TCONS_00024179 gene:XLOC_022463
GCCTTTAAACAAAAAATGATACTAACTACACTAGCAATACAAGCAAATCACGTGAAAAATCACAACTCTTCAACATGAAA
GATACTTCTAATTAAGTTGCCACTTCCTGTCCATTAATCTCCTTGAAATCTACTAAATCTGGAGAAATTGTATCTACACT
GTTTGCCATCAAGAAGTTAAACAAAGCAGTTTCAGTGACAATAAAAGTTATACATGGAATAAAGAAGCACCAGAAGTAGC
TGAGGCCAACAATATACCGTAATGATTACATTCACTATCTGATACATGGTGACTGCTAACGAGTTCTACAATCCCCACCG
TTAAAGCCAAAGTAACTGCTAACGAATTCTACAATGCCACTGTTGAAACCGAAGTAACGCAAATGCAAATGAAAAAAATA
TTCCCAAAAATACCGAATAACCAATTAGACATACCATTACATGTATAATCGCCAGATAAAAGGAAAGCTATATGTCATCT
ACTACTCTCAAGGACCGACAAAGACACTTGTACTCAGAATGGTCACACCAACAGAATGGAACCTCCCTATTGGGCAACCA
AATCAGGCACCTCTCTTGAGTACCTCAAAATTTAAAACATACTGGGAAGCTAACGATGTCATTGAATATCGATTTGGTAC
CTACCCAACCTCTGAATCTGCAAAAGTGGCGCTGCAAGAGTACCCGACTAAAAAGCCACTTATCACCTTGCCCATCCATA
TTTGATTATTTGGGGAAGTTCAAAAGAAGCACTACTCCTAAACCATTCTGCGCAAATCTGTCGTCTTCTAGAGACTCTAA
TGAGGGCAATGGCGGAACTAAAAGGAGCATGATAGCCCATCCAGGAAGCACAAAATCAACACATCATCTACAAGGTAACT
CTTGTGGCCATTTCGTGCAACTCCTCCCACAACCGAACCAAATCTAACCGAAATTTAGGTCACCAGGCAATAGCCAGCAC
AATTCTGATGATAAACCGTGAACGGAAGAACTGGAGTACTGCAACTCGAACCATGCTCGCTGCTTCTGCACATCAAAGTC
AACTTTGTAAACTACAACAGTCTGAAGCCACTGTAGCAAACGAACACAAACCAAAAGAGGGGACAGAAAATCCAAATCCA
CAGAGCGAAACCTTATTAAATCCTTCATAAGCCGCTCGCTAGCTTCTCAAATAAACAGTCGATATCATTCAGATCAC
>TCONS_00024215 gene:XLOC_022496
GATCAATATTACAAGGGATATAACATGAACTAAACTTTGTTCGGAGTAACCAAACACTCTCTATTGCGGGTGTTGATTTA
TTATCTTCCATCAGTTTCCAGGACATATATGCTTACAAATGGAGGTGAAGTAACAGAGGAAAGAGAGGCATAGTGTGAGC
CACAGGACACAAGCATCCACGAAAGGTTCTCTCCTCTGTCCAGAACCCAGACACCGAGAGGGTAAACAGAAGTGACAGCA
GCAGCTGTGCTACAGCAGTGCAGCTCACCACATAATAGTTTGTTTACTGTGGATAAACACATCTCGCTCAGGCAGTCAGG
CTGTCTCCAATAGCACATCTCCCCCTCCCCCTGTCGTCTATGGGGTGGCCAGCCATGCCCCCTCGCCGTACAATGGCGCC
CCTACTCCCTGCATGTAAGCAGTGGCGGGCCCAGGATTTATAGTATGGGTATTCGAAAATTTTCTAGGATGATGATTTTT
AAAGACTAAAGTTTTTCTACTGGCATACATAGATAATTATTTGTATATAACATATAATTAAGCATAAACAATATAGGCAT
AACTATTTCAAAACTAAAGTCTGAAGGTTGTGTTGCTGTGCGGCTGTCGGGCTGTGGCCC
>TCONS_00024437 gene:XLOC_022701
TGTTCGAGTGGCTGCATATCTTCATTTACAGAATTGACGAACTTATAAAAATAAGTTAGGAGGAACTTCTTTCATTAGTT
TTCATCTATAGCCCCTCATTTTAAGCTTCCATTGGTTCCAATCTGTGTGTGGGTTGTTTGGGAGTGGGCTTGTGGGGGCT
CTATACTTGGAGTAGCGGGAGTGCACGGTGCTAGACAGGGGCGGAGGACCCGTTATGGC
>TCONS_00024450 gene:XLOC_022714
ATGCCGCTATTCTTTAATAAACATGTATTCTTTATTTACTCATGCATCAACCAGCTTCATAAGGGCGCACATGTAAAAGG
CTCTAACACTAATATCCTCGAGCTACAGTAGTACAAATATGTTGCATCGCACCCAGTAGCGGATACAAAGCTAGGGCCAG
TAAAGCCATAGCCCTAGGCGTTAAGGAAAAAACTAGAGCAATCCCATTATTTTTTTGGTTGCACAAATGATGTTTCACAT
GCTTCTCCTCTCCCTCGCCTGCTGCGTGTGACTGTGTCTGTGAGCCTAGGAACGAGGCTAAATCCTAGTCTCCTAACAGT
CTCGCTGGCACTGCTCTGTAGTGCACACGCTAGCTGGCTGGTACTGTGCAAAAGGCAAAGCAAATAAGCAGAGGCACAAT
ACACAGCTGCCCACTGCGCACATCACAGATCACACCAGCAGCAGGTTGTTCCTTGTTCCAATTATCTAATCCCTCAATCT
TCATTTATGTGATTTTTGAATTTTGCAGCCAACAGCAAACATAAAAAAAAAATTACTTGGCTTACAGTAGAGAGATGGCA
TTGACTACTTTCACTTTGGTTCCTACACCAATTATACAGCCAATGCAAGCTCACGAAGCCAAATACAAATAAATGAAATG
ATGTGATGATGAATAATATCAGCATCATCTAGGCTTTTTTTAATCACTTTTATGTCTTCATGAACTCATCAGTTTGTTGT
TGACTTTGGGGTTAGAATTGAAGTACAATATTAAACTATATATGGATCCATCTAAATTTCCTCCTAATAATGATATATAA
GTACATTACTTTTGTTGTCTATTAGTATGTGATCCGGTGTTGGACGTTTAGAATATTGGCCTTGGTCACAAAAGTTCCTC
AGATCCACCACTGATTGCACCAAAACACATTGGAAAATGCAAAACAAGCACCATCAAGAAGTAATTTACTAGATAAAGTT
AGCCCTATCATCAAAAGATCAGAAGTGCACAAAAAACTACTTCAGACTTGACTGTAGTATACATCTGAAATCATCA
>TCONS_00024463 gene:XLOC_022727
GCTGAGAGATTGAAATTCAATGACCATAAGCTCCAAGTCAATTCCGGTAATCTTTATTTTAGGGTCTCCATGGTCACGGG
TCTAGCTGTTTATATTGCGGTATTTCTACCTATAATCTAGTGTATGTGGGTCTGTGTAAAGTTGTATGAGGTTTTCTTCT
TGCCTCACCTATTCTTCTTAATATAATGATACGCAGCTCTCCTGTGTTTTTGAAAAAAAAATCTGGGATGTCTGGGAGTG
TCCTGAATCAGGCCTGCGTGCCTATCTGGAAGAAAACTTTGTGTAATAATCCAGTAGGCGTCGTTTCCCCCCTTGCCGTG
ATGTTGTTCACCTGCATCTTGATATGTCGAACTCTAGTAGTTCTTTGTTCTGCTACCCTGTCTCTGTGTTGTATTTCTAT
TATGAAAGTAATATAAATGGGGAATCCCCTTGTCAAAAAAAGCTCCAAGTCACTCTAGTAGTACTTTTGCCCTTTAGGCC
CTATGAAATACACAAGTTGCCATTTTTCCTCGACTCTAACAATACCAAGGCCTACCATTAACTTTCCATAATGCCACTTG
CATTACATTTTCCTAAATTTGAGATAAAAAATATTTTAACATTGGCATACTTTATTTGGAGTCACGTGGAGGCATCTCTG
GTGCAATCTAGGGAGCTGCTGAGGTAAATTAAAAACCGTTGCTTTATGAGAAGCCGACAAATATTTTAATACTGTGGACA
AACAACGTTTTAATACAATGCATACAAGGAAGTTCTATCCATATGAACTTAAGGGTATGGGGCACATATGACCATTAAGA
ACTAGGGTTACATTCCAAGACATAGAGAAGATCGCTTCACACAAAGTTCTTGTTTACCTCAGTATCGACCAAGAAGTTTT
GCACTGTCATGCTGTACGAGCAATATATAAAACAGCCCAGGGTAGTTTCAAGGTACCTTCCTAGAATATTCTTTGAATGA
CACAATTATAGCTTTTCCCCCATAAAAACTCCCCTGTTCCTGAACTAGCAGCCAACACACATATGATGATATCACCTTGT
TTTTTTCTAAAAAAAGGAGTTTTCTGCAACTAAAATATGCAACTATTTTAAGTCAAAGTTGCTTTCTTGCATACGTTTGT
GATTGTACACATTTCAAACCTTGGATGG
>TCONS_00024537 gene:XLOC_022800
ATAAGATATACGTAGCAGGCGATATTGACGACTTCTGATAAAACGCTACGTCAGCTCAAGCTGCCAGTTTCTCTATTGTA
ATCTCAAAGCCTGGTTCTGAACCCAATACCGACTGTCATTTCCAAGGGGCACCTTATTTCCCCCCTGTGGAAAAGCGAGC
TATTTCTCGGTCCAAAGCCTAAAGCCAGACACGTATCACAATCACACATACAAAAATATCAGGGTCCGCTCTCGTAGGCA
TTGCTTTAATTGTCTTGCACGTCGCCTGCTCTGCTATATCCAACGAAGGGGCTGCTCAACACCTTGAAATTTTTTCCCCT
CCCTGGACTGACAAAAGCTTCCGTTTCGCTATCGGCACGCGATGAGAGGAAAAGGTTTCCATCCGTAACCATCGTCCTTT
AAGCCATTCTGGACTCTAGAGCGCATATCTACTACAACTGATCTTTTTTTCCCTTTAAATAAACTACAACGACCGTCCTT
CTAGAAATAAAACCGAGATATTATTCTGCAGGAAATGCTTGTTGTAGCTACCGTCGAAATGGACGTGCGATCGAGTCCTT
GCGACCGACGACTAGTTGATGAGACAGCAGAATCGATACAGAACAGTCACTACCGAGAACATGGAAAGTTCATCGCCTTT
TTGCGGATTACAGATAGATAGTATCGAATAATCAAGGCCTTTTTTGCGGATTAAACAAAGATTAATCCTACCCGCATGAA
TCAAGAGACACAAAAAGAACCACAGCCGGCCAAGTAACAAGATCACACACAT
>TCONS_00024589 gene:XLOC_022849
CATGGATAATGAAATTTGACATAAAATGGATGAGAATTTCTCTTCTCTCCCCAAGTCCAAATGTGCTAGTCTCTGTGCTA
GCTAGGTCATGGAGAGAACACAGACTAGTAGTTTGTGCACTCTGGATAGGTTTCGGACCCGGTTTTCCTTAAAACTGGAT
AAATTACATTCTTCTTCTTAATTAAAAAGGTAGAGCTCCTGCCATTCAGTTCTAAAAAAACACAGACTAGTGCCGTCCTT
AAAGGCGAAATTGCATTCTGTGGCTATAAATTGAAGCACCAATTTGTTTCTTCCCGACAAACCATGACTAGGTTTTCTTC
TTGCAGACAAGCCGAGGTAAGGTTATTAGGAGTAGAAGACGTTAGGAGCCTACGGTGATTGGTACCATCATCTGCCCACT
TTTTTCACGGAATCCTGCCTACCTGTACTCTGGAGCAAGATCCCAACGGATTCGCTTTCCAGTATCATCATGACTCGTCG
CTGAACAAAGAGTTCGTCTACAGTTCGTCGCTGATTATCCTAGTTACCCACCAAACAGCAAAGGAATTGAGAACAATTAA
TTAGCTCAATGCTCTAGGCCGACAAATCTGAATTGGACCTTTGCGCAAGGAGGTAGCAAAAGATAACTTGCCAAAGCGCA
ACGTATCGCGATTCGCGACAAAGCCAAGCCCCGACAGGGGACTAAGTCGCAGAACTCCCATCGGAATCAATTTCGCCTGA
TTCAGTCAACTCGGCCAATCACCAAGCCAGGATCCCCAAGCAACCCGGGTGGCTTAGCTTCAATCGTCAATCGACCCCGT
GTCCGCCAAAA
>TCONS_00024606 gene:XLOC_022865
GTGTGGGAGTTAATGTGGGCAGCAAGACATTCAATATGGTGGGTGGAGAGGGTATAAATAGCCCTCACCCACCAACTAGC
CATTACAAACCCTTCCTGCGCATGGGCGCACCGGACAGTCCGGTATGCCACCGGTTCGCCAGCGGTCACTTCAAACGGCT
AGTTCTGACAGCTAACCGTTGGACAGATGGCACACCGAACAGTGAACAGTCCTTGTCCGGTGCACACCGGACAGTCCGGT
GTGCCGACTAAAATTCCATTTTTTCAACTCGTTGCTCTCAGGTTTCTGCGAGGGAAGGGGCTCTTCCCCAGGCCAGACTG
GCCCCACTGTTAGAGGGCGCACCGGACAGTTCAGTGCCCCTAAGACAGAAACCCTAATTCTTATTTCCTTCTGTTTTTTG
AATCCGTTTTCGTTCTAACTCGTGAGTGTGTTATAGAGTGACACCTAGCACTATATGTGAGTGTGAATATGCTCCAACAC
TACACTAGAACTCTCTTGGTCAAACTACTCATCAACAACCCCTCTTTATAGTACGGCTAAAATAAAATAGAAGACCTAAC
TCTATACC
>TCONS_00024611 gene:XLOC_022870
GTTCCATTGGTTTGGTTTGATCTGCCAAAGCCTAGTGCAGAAAGAAGGCACATAGATGGTTGCGCCAATTCACTCCACAC
CGTTTTTAATTTTGATCCAGAGGCTATAAGAACCATGCCACCAAAATCCTGCGATTCCAGGCAGAGCAAATGTTTGAGGC
TGCCATCTCTCATGCCTTTGAAACCTGTATGAGACTGAGAGTTGCC
>TCONS_00024787 gene:XLOC_023034
GTGACAATAAAGATTAAGAAGTGTGCTCAAAACTTAGGCCGCAAATTGAATTTAAGGGAGGTTAACATCGTCCAGATTTG
AATTGAAGTCAAGCGCACTGAGGAAATGTGCAGGAAAGAAGAAGCTAGCTTGGCAGGCAAGTTCAGTTATCTCATAGAAG
AACCAGTCCGACGAATCCACGCTCAATTAAGACAAAAATATCATTTTCAATGCAGTAGATCAATTTAGTGAGAAAAGAGA
TGTGCGGTACAAGTCTAAAGTCAAAAAGATAGAAGGACATGGGCATGCACATCTAAACGACTAAACCAATATATGCTCCA
TGTCCAAGATAACGAAATCAATCAGAACCATGCACGCAGCGACAAATTCAGAGTCTGACGCCTCACGTGCTAGGAATCAT
ATCTTTTCAGAAAGATACTTTGAGCAATCTCGAGTTGCTCCATAATGTCGGCCC
>TCONS_00024834 gene:XLOC_023080
TCCCGTTGTGCTTGTAATCCCTACTGTAAGCACCTCAGTGCGAGTAATATAAGCTTCACCCCCGTCTGCTGGAAGTAGGG
CCTCACATTGCCCGAACCAGGATAAATCGCTTGTGTCAACTCGCACACCATCTAGATTCTAGGCACGCAACATCATTTCA
CTAGTTGGTTAGGATCGCCAGTCCAAACACCGACACTTATATTTAACATGTTCAAGTCATGCAACATAGTTGGAGCCAGA
GCATAGTTGGAGGCAGAGCTAGGGTTTCATGC
>TCONS_00024892 gene:XLOC_023135
TCTCTGGCCACGTGGCGGCCCCGGAGCCGTCCACGTGGTGGGGTCGGGTGCTGTTCACCACGCGACTAGAGATAGCCGCG
CGGGCACCGCGCCTTCATACTGTAGTAAGGGGTACCCCTGTTTCAGGGTACTGACAGGTACGGTAGAATTTGGTATCCGC
GGTACGGTTATGGATATAATAAGGTATCCGCGGATAATATTTTCGCAGGTATGGATAACCCAATGGATATTTAACATGTG
GGTCATCTGAATTTAATATATTATCCTAAATTCTCATTTTTCAATTTTTATCCATGACATGTCGTTTGATGCTGAAATTA
TCTTTTGATGCTGCTGGAATGATGATTGTTTTTGAAATGTGATTAAATTGTTGTTTGGTGTTGAATGCTAAAATTGTAGT
GGGCGTGCGGGTAATGGATATCTGCCGGATAGCAGATACCCGGCGGGTACAGGTATGGGTAGAGATCCATACCTACGAAC
GTTTATGGGCACGAGTATGGGTTGGGTTTTGTCACGCGGGTATGGATTCACGAACTATATATCCACGTACTACCCACCCG
ATTGCCATCCCTAGTACAGAGTATAAAAAATTGGCAATATGAGAACTAATCATAAATGGTCTAAATAAGTAAGGGCGTGT
TTGGAAGCAAAGTATTTCAAAACCATGGCTTTGGAATACTACGATTTTAAGATGTTATGACACAACAATAGTATTCTTTT
ACATCACTCTTAGCTATACGTATTTAGAGACAAAGTATCTCAAACCATGATATTTAGTATACATGTGGAAGGCTAGTCAT
AGACAAAAACTTTGGAATGGAGTGTAGTTTCAAATGCTCC
>TCONS_00025243 gene:XLOC_023467
GTTGACGCTCGAACGTTGACCCCCCCCCCCAAAGAACGAGGCAGCTCACCACCTCGACTTCATCTACCTCGGCATCCATG
GGCTATTATCTACATGGCGTGCACACTGGTCTCTACTCCAGCCGCAACACTCACCCTCACGACGCTGCGACTGCGAGGGG
ATGCTCCTACCTTCGTCTTCTGCTCCAGTCTCATGTTTGCGGTGCTCTCGTTGCGACTGCGAGGGGATGTTAGAGTATGT
GTAGGTGGGTTAGCATCATTGTTGGGCTACCGGCCCATTAGGGTTAGGGTTTCCTGTGTCTCTATATAATGTAACCTTCC
TCTATGCAATATAACAAGCAGCTCATTCTCTAACAGTCTGAGTAGCACTCCTCAGGTCCTAGGTTCGACTCCTCGTCGGA
GCGAATTCCAAGCTATGGTTAAAAAATCCCCTCGTATGTCCCACGCCAAAGCACAGGTCTAAGGCCTGATCTCGGTCGAG
GTCATTTCTGTTAGCATGAGCTATACTAGGCAGGGATCTTGCTATGTTAGGTAGGTCCCTTGGGTTAGGGTGGTGGACGA
CAGCACAGGCATGTTGCCATGTGCGCCTCCCCCTTTTTTGGTTAGTTGATTGTGTCAGGCAAGGGTCTCCCTGATTGGGT
TGTTTCTTATTGCAGTGGGCATCCTTGCCTATATGTACTCAAGCCTTGCTCTCAATAATTGATTAGCAATTCCCCTAGTT
CATTGTCTTTCAGTTTCTCACATGGGCTATGGTGTCGTTGTGTATGGGTGGGGCAGGGGTTCGGGGGTTTTCTCGACCTA
CGTGAGAAGGTCTTCTTAATATAATGTTCGGGGGCTGTCTTACCCCTCGCAGGTTGAAAAAGCAATTAGTCATATACCCC
AAAAAACAAACTGTTAAGGCATTAACATCATGTATCAGTGTGTGTAAAAGTTGGATTGTGCATGATCTAATTTATTGACC
TATTATAACATTCAAATTCAAAGCGTGGGATTAAGGGGGTGTTTGGGATGGCTCTAGGTTCCAGCTCCAATGTGGAGCTG
TAGTTTATAATATCAATTTAAATAGTTTTAAAAATATTTTCAATCTAAATAATAAACAAAATGACTTATCTAAATGTCTT
CTAAATAGTTACAGCTCCACGATTTTCTGGAGCACCTATGACCTGCTCCACCAACTCC
>TCONS_00025327 gene:XLOC_023548
TGTCATAAAATCACAGCAATGATAATTGTTTCACACACTTATATTATATATTTCCAGTATGACCTGCTGGAATGGGTTTA
GTACTATTCGGTAGCTGGTATTAGCTGATAAAAAGGTCAGGCCAAGGATACACAAGTTTATGCTTTAATGTCGACTACCA
AGAGGCAAGAATGCAGCCAACGCCAGTGCACACCTTTAATTTTGTCAGCC
>TCONS_00025454 gene:XLOC_023669
GAGGGTTTCTCCCTTCTAATTCTTGCCTACTTTATTTCTCATCTATTGATTACATAAATAGGCCAGCTGGCTACCCCTAT
CTAGCTAGAGATCCTTATCTCCTTAAAACTCTCCTAAAAACTCTCAACAAACTACTAACTAATAACCTTCCTAGATAATC
TCAACTAATCTCCTAAATAATCTCAACTAATCTTTTAATCTTATCTCTAACTATCCTTATCTAATCCCCTTGGAGGGCCC
ATGGCTGCTGCTACCGCAGCCCCTCCATGGGCCTTCTTAGGCCCTGACAAGCCCTTAGTAGGATATAACCCCTTGTAAAT
GTTTTTCCTCATGCATTAGCCACTGC
>TCONS_00025485 gene:XLOC_023699
GTGTGCTGCTGGCAATCTGGCATGTCAGCCATTGGAGAAAAGACTAGCCTTTGACAAGCCTTTCTGAGTGTAGCTTCCTG
ATGATGGTCATGATGATGATCGAGTTGTAGCGTGTTAACAAATGATGATTAGTAGTAGAAGATGGCAGTTGTTCCATTCA
GTCAGTAACCATGGTCGTCCTGGCACTTGGAACCAGAAACCTTTTGGCATGGAAAGTTGGCCATGATGATAAACTTTCAG
CTCCCTCCTAGTGATCCACACACCAAATGCAAGCGAAATCTATCTTTTGTGGTTCGGTGGGATCACCAAAGACCATGGAG
GATGCTCCACTACAGACTACACTACAGTATCATCTCAAAAGCATTGTCAAGATTCAACCTTTTCAAAAGAATTGTCAAGA
TTCAACCTTTTTAAAAGCATTG
>TCONS_00025573 gene:XLOC_023784
ATGATGTAGGTTTGTGTTGAACTTGCTCTCCTATTTGCTACCATAATACTATTATCCCTATCTATTTGAGACTATATTCC
TATATATTCTGTTTTTATTGCCTATTTTTTATATATTAGTAAGGCGTCGCCTCGCCTTACGCCTTATCGCTTAAAAGGTG
AAAAGGAGGTCGCTCGCCTTACCGCCTTAACAACTATGGTTATTTGATTTCCCAAATGGGACCTACCAAATTCAATTACT
TAATATTGGAATCAGCATAAACAAATAAATTGCATTTGTGAAGCACAGCAGGACCAAAAGAATCAAGTCTATGTACTGCC
AGAGTACACAATTGTTGTGCTACAGTATTGCCAAATGTGAGACGTCTAGTATATCCCTCATAAACTCAATATATCTATTA
TATCAACATTCAACAGCAACCAAAATAAC
>TCONS_00025582 gene:XLOC_023792
TCCCAACAATCTCCTTCTCACACATTGTGAGCTGAAATCTGTCCGAGAATGTACGTCCGAGAATGTACTAGGCCAACCTA
GGTCAACCTGGCTTCGATACCAATTGTTGGAACCCGACCGCCAACATATGGCGTGTCCGTCAGGCCGCCCGCACACACGA
CGCGCCCACCTATACCGTCGGACTGCGACACACGTGCCCGCACGCATATCAGCGAGTTTTAGGCATGTTGAGCCAGCACT
CTCCAAAAAGCTAGCCTGTTAGACCTCAACCATATAAACCATGATTGTCCACCCACAACTCACAATGTGAGACTATTCCC
>TCONS_00025644 gene:XLOC_023845
CATTCGAAGCCTTGGATCATCAACATCGAGCTCTTGTAATTCGTTCGGAGCCTTGGATCATCAACGTCGAGATCTCCACC
TCAATCGACTTACCTTTCAAAAGATCGAGCCTAATCCTTCTATCAACTGGTGTCAGATATCAGGTTATTCCGTATTTTTA
TGTGCCCTTTAGATTGATTTTTGTGCTCGTAACATAGTCCACAAAAAACACACAATACGTTTATGTTTTACCTTCCTACA
ACCATTGATTAGCCTTTGCACAATTCAGTTTTGGAGTCCGTAGTTCTAAGTTTGTATCCTAGGTCAAGTCCGGTTGCTGG
TTTAGATCGTTGTTTGTTCATTTTTTGTGAACCCATGCGTTGTCATCCACAAATTCCACCCACCAATCAGTTGCTGTCCA
GAAATTTCACCCACCAATTTCCAACGTTTTGTGCTTCCCAAAACCCTGATTCGGTGACATTTCTTAAAACAGCCATAACT
TTCACATATGAATTCAAAATCAGAAACTTTTTAAAAATCACTAAGAAAAAAAATCCATCTGTTTCTCCTTGATAACACCG
GGTTCGTCGTTTTCAATTTTGCTAAATTCGGCCTAGAAACTTCTTTTAAATCATTCAGAAAAAAAATCTGCATTTGTTTC
TCATCGACAACATTATTTTCGTCCTTTTAAATTTTGCTAAATTAGGCCTAGAAGTTGAGTAATCGAGCTTCGAAGTTCCT
GCACTCTTTTTAAAGTTTTTGTAGATTTTTCACAGGACACAATTATGAACAGAAAAATCTAAAACATTTTTTCTAAAACT
TGGTGTGGTTCCATCTTATGTGTTGTTGATTAAGAGAAAATATAAAAAACAGAAAAACAAATGAAAAATGTGTCAAAAAA
ACAGAAAAACAATTGTTGCATATAGGCACGAGCACCATTCAATTGTGCTTTGTGATATGTCCTATTAATTGTTCGTTGTT
ATTGCTATCCCTTCATACTTGTTAGCTTCCTTGATCTTGCATACAATCGCCCTAATATTGTATTGATGCCAATAACTAGG
ACACATGCGGCGTTGTTTCCGTTTTTACATCCGATTCCGATCCACTATCGATTTATTCCATTCGTTTTGATTCATTTCCA
TCATCCCGCTAGTCCCGTTTTCGATGCCGCTTCCGATAGTACCGTTACTGATCCCATTTCCAAAATAAAATACGAAAATG
AAAACGGTAGAGGGGTTATCCCGACCGATCCCGGCTGTTTTCATCCCTACCCACACCCCCACGCCACACCCCATGCATGC
ACGCATATATATATCATCCCAAACTCCATATTCTCCTGAGCAAAACATGTGCTCCTTTGACCATGCTCCATGTTCTTATA
ATCTTATGTCCATCATCATTTGCCACTGCAATGCTGGTGAGAACTTTGTAAGAGTTGGGTAAGACGCTTCATCCTATTTC
GTTTTCACCTTCTATTCCACTGAGTAGTCATAGGACATAGGAGTTATACCTATTGTTGTATCTTTTGTAACTAATATAAC
CATGGAAGAGAACATGGAACAGCTAGCAGACAAGGAGTGTGTGTCCCATCTAAAGCTTTGTGACATGATCACATGATGCG
AACGATGACTACTACTTTCCGAAAGTACCAAGGTACATC
>TCONS_00025777 gene:XLOC_023970
CTCTTAATCTCTTCTACAGTGTCAATACAGAGCTAGGACATGTAGAGAATGATGCGGCAATTGCAGAGCTTGAGCTCCAG
TGGCTATGGTGGCAGTGCCTGCGAGACCCCAAAATTTGCTGCGTACCTTTAATGGCGTCCATAAACTCCCTCGCCTTTGA
CACCGCCAGCCATGGTAGTGCTCTGACTGGTTGTTTGTGATGCCCAGCACTGTGTTGAGTGTGTTAGTTGTGCTGTGTTG
GTTTAGAGATAGTTATGTTTGTGGTTGTTTTGAGTTGCTCTTAAGTTGCTAGTTGGGTTGTTTTTTTACTAAGATGCTAT
TAGTTGGATCTAGTTGCAGTTAGGTTGCTAGCTGGGTCGTTTCTACTAAACTGGCTTAGTGCAGTTATACCTG
>TCONS_00025809 gene:XLOC_023996
CTGAAGTAGTGTAATAGGCAATGACAACACAAACTTTAGATGATAGAGCCATCACAATGTAAAAAAAAATGAGGTACCGA
GTTGAAAGTTAGCTTCATTAATAATTTACAGAGTATTGGGAATATTACAAAAGTTCATGTAATTACGTGAAAAAGAGAGT
AAACGGTAGATCTGCTCATCATGCACATAGGCCTACAATCTAAATTCACTCACTCCACTACTTTGACTCATGCAGCTTGC
CCCAAGGTAGCTCAAACATACACCAGTTTTCAGCTCCCAGAAACATGTGTACAAAATGATTAAATCACTTATAAGGCTCT
GAATTTTCAGTACCTAAGAGACAGTAAACTTCCAGTAAAATCTAGAGGGGACGCTAAATTCAGGGTTACTAAACTGTGCT
TAGATTTTTCAGCAAGGCAGTTGAGATATGGCCAATTTTGAGGTGACGTCTGTGGCATTCAGTATTACCATAGAACATGG
CAGGCAAGACACAAGAGAATCATTGTTTGGAATTACTTTGTCACTCCTGTGGCCTAACTTCTCAGGCACAAAGTAGCAGA
CAGCACAGATAGTCTCACTGACAGCACACCACTTGTTTGCAACTCTCTTGTCCCTATCACCAATGCAGAATCATGCAAAG
CCACAAATACTGTCCACAATGCAGATTGTCATCATGCCCAACTGAGGTCTTAGCAACTAGCACCCACCCCACAAAGACAT
CCACTTCCTCTTATGATTAGAACTAGCATGCCCAAGGCATACCACATAGCACACACCCCAAAGGTAGACCCATTTCCTTT
TCTCCCAAAAAAAAAAGACGACCAGTGCTGAAAGAATCTATTTCCTCAAGTATGACCTTGCAATGGTATTTTAGACATAT
CATCAAATTGTAGTAGACCAATCTAATTGTATTGAATATGCACAGGTAGCAATTAACTTTGAAAAGCATATAGGTTTTCC
AACTGTAAAGTTGTCCATAGTTGGGCAACAAGTGTACCAAAGGGATCA
>TCONS_00025815 gene:XLOC_024002
GCTGCAGCCACATACATTGGCGCCCACATTCCACCTGCATCTCATATCATTTTAGCACATAAATCTGAGCATGCAGAGAT
GAAAGAATTGCTCAGCTCAAACTGGTGCCCCGCGTCTTTGAGAAGAGAAGAACATGATGTCCCCCAGCTCTTCCCTGACG
TCTCACACTATCCATCCAACAAATATTTGTCGCCACTGCTATATCTATGACCGGTGAGGCCCAAATATTGGGCCCCACAT
TTCTTGCCATTTCAGCAATAGATTCCAAGCATGAAGAATTTGTTACCTCAAACGGGTGCCCAACGACATCGAGAAGACAA
GACCTCAGGGCCCCTAGGTCTTTCCCAACATTTCACACTCTTCATCGTTCAGATCTCTGCTGCCGTCACCATAGTGGGGA
CTGAATGAAGAGGATGCGGGAAGGCAACACCAGTACACCACTACAGCTAGGGTGTGACTTCTTATATGCTGTCAAAGTCC
TGCGTTCTCGTTGGTGGGCTTTGCACACTGTCCAAAGCTTGCAACTGGGCCCATCGTTCACAACAAACATTGATTTTGCA
GGGAAGGGCATGTTCTTGGGGAGAAAAAAAACAAAAGACCTAGGTTGCTGCGATCTTCAATGGTCCACAAGGAACTACAA
AATACAGTGTAACCTAAAGGCCGCCTAAAGTAATTTGAATTGTCATCTTTTGCATGAAACAGGACGAGCCCTTTCACTAA
GAACATAACCTTAAATGCATCAGCATTCTCATAAAATTCCATGCATTTGTAGTAACAAGTTGATGACACAGACACAGTAC
ACATACAATCGAATTATCCCATTCCAGTGGAACATTGGTTAGTGAATCACCTACGGA
>TCONS_00025904 gene:XLOC_024084
AACCCGAAATTGCTAATTATCTTTTAAAATTTGAGGTATCACTGTCTTGACGCTTGCTTTAATCCAGAAATGAACTTTTT
TAGACAATGTCCTAGTTTTTCAGACAGCATCCTCTTCCTCTCTATCTCGAGCACTTCCTCTTCCTCCTCGTCTTCTCCCC
GGACTTCGATGAGCAAGACTGGACACAACAAACTCCTGTCTCCTGGTGTCGCCCGCGAGGCCCCTTGCCGGTGCGTGCAC
TCCCCGATGAGGGTGAGCATGCTACCATTGATCAACCTCTCGATGGTGCCCTAAGGGCCTGGGCACAACATCGCGCACTA
GACTGACAATCGTGCCACCTTCTTCCTGGGTCGGTGACCAGGTAAGTCCTTACCCTATTTCTCATCTTTGTGTGTGTGCT
CGGGATAGTTAGGGTTCGAGGAATCAGGAAAAACCAGTGATGGTTCTTTCTTCCTTTCTTCTGTTTGCTTTTTGGTGGAT
GAATCCGAGACGTTTAGGATTTTGTTTGGGTTCATGCCTTAAACCGAAGGCTTCGACACATCTAGTATTATAAGGTCTGG
ACACCAACCTTGCACCAGTACCACTGTTAGACCCTGTAGGACCTTGTACCCGAGCCCTATCTAATAGATGCGTAAAAACT
TGTAGGTTATACCTTTGGGATTCAATGGGAACACCATTAGGGTGATGTAGCTCGACTCTGAAGCGACAGTATTTTCTTCA
CTGGTCGCGTAAGAGAT
>TCONS_00026015 gene:XLOC_024179
TTGGTTCAAACTTTTGTAGAAAGAGAGATCGTTTTAATACAACTGATAATCTTCATGGGTGAATGGATTTCTTTGATGAC
AAAGCGTGGTGCTGACTCTCCACAAAAAGTCATGCTCCTTCTCTGTCTGTGGTCACCCTTGCCACCTCCACCACCTCCCT
CTCCTGCCCCAAGACTTGCTCAGACCTATCTTTTGTTGCCAAAATTTAATTCCTAATCCGCGATGACTCAGTCTGTCTTC
TACAGCCACATGTTTGCACTACGTACAGATTGCAGCTATTTTTTCCTTTCTTATCTACAGGCTTACACAGGGTTGGACAA
AAAATATGATATTTTCCTTACTAATAAATGCAAGTTTGGATGCATGGACACATAATCCCTCAATTTCCCTCCGATCCATA
TGTATCCAAACAAACCCTAATTAAGAGTGCTCTTGCTGCTTCAGAATTGGGAACGGTGAGTGATTGACTTCAGTCTTTTC
CTCAGGGTTAGTTTGAACAAATTAAGAGTCAGTATTGTGGGTTTTTCATTCCTACATTATACAGTATGTGAAGTGACTAA
TTAGGGGATGTTTGGTTTGTAGGGGCTAATTTTTAGTCTCTACATTTTATTCCATTTTAGTCTCTGAATTGTCAAATATG
AAAACTAAAACTATATTTTAGTTTCCATTTAGCAATTTAGGGACTAAAATAGAATAAAATATAGAGACTAAGAGCAACAC
CAACAAGCTAGCTAAAGAGCATGCACTCGCTAAAGAAAAGAAAAACCTCATAAAATTAGCTTGCAACAGCCTTGCCATCT
GCCTTGCCATTGTATTTGGCTCGGCATCGCCTCCATGTTTCTAGCTATTTTTTTTGCTAGCCCTTCCCCTCCCGCTCCTA
CTGGCGTTAAGACACATCCCATGGAAGCATGCAGAAATTCCTAGCGTTCAGCCCTCACAACTTGCCTGCTTGTTCGAGTC
AACACGCACAAACACTGGTCAAAGGCTAAATGTAGAGAGACTATTGGTACTCCACCCTTAATAGGATATTGTTTATTTTA
AAGAGTCCTCTCTAAACTCTACATTTAACTAGGATTTATACATTAACTCTTGGAGTTGCTCTAAGACCCCATTTAGTTTA
GGGTGATTAAAGTTTAGTCACTTTTAACCCCTAAAGAAGCAAACATGACGACTAAAGTGAGTTAACTAAACTTTAACTCT
TTAGTCACCA
>TCONS_00026109 gene:XLOC_024268
GTGCACTGTTTCTGATAGATTTGTCTACAATATAGTAATTCAGGAATGAACTTAACAGAATTTCATCGACGAACTAACAT
AAAAAAAATTTGGGCCATCCCATGTGTAGAATTATGGAGTGCTTCATGTATTGATAGGAGATAGGGTACAATATATAGAC
TCACAACCCTAATGGGCCGGCAGCCCAACAGTGGTGCCGGCCCACACACAGAGTCTAACACCAAGCATTAACAATTTGCT
TGTTGTACACTGTCATATATCTTATTTATCCAAAACATCGAATTATCAAGAACATGATTTAGCTATCATATGAAATAACT
AGCTTCAGAC
>TCONS_00026217 gene:XLOC_024367
TGGCCATTAATGAACCTTGTACAGGGATGGTATAGAACACCTCAAGCCAGATTTACTAGTAGTCTGCAATAAGCCAGCTT
CTGTACTATTATTCAGTGTCTTGACTTGCTAATCTAAAGAAGTATCAAGTGATTCTTGTGTCTACGTAATTTCCATCCCA
ACATCTGAAAGGTACGAGATATAAGGAAGGTTTTCATAACATGCCAAACTCAACAGATGGTCAGAGAAACCATAAAGGTG
CTATGGAATGGAGACAATGGCCTGTTTAAACAACAAATTTATTAGATATCATATACAAATAGTCAAATATGCAATCTTGT
TTCAACTTTATCTAATGTTGTAAACAGTTGACAAATAGCTAGTAATTAAGTGCAAATGCCATATAAAGCTCCAAACTTCT
TCCAGAAACTTCTAC
>TCONS_00026239 gene:XLOC_024384
TCAACGGTCATCATGCGTCATCTTTTTAAAATAACCCCTCAGCTATTTCAAATTAATCTGCTGCACGTCTATATAGATGG
CCAAACGGCGACCGGCACAGGCTAGACGCACGCGTGGGGTTCGAACCCATGTCCTGATGGAAGAAGGACGAAAGACACTG
GGTGAAGCTGTCTAACCAGTAGAACATCATGCTAAGATGTTTTTAATATTGAATATAAATTGTATATAGGTATATATGTT
TTTTTGTAAAATAAAAAAATAATCGTGTCGGGCCGGGCCAGCACTACGGGCTGAGGCTACAGCCCAAGCACGGCACGACG
TTCTTGGCTCTTGCAAACATTAGATCGTTTCTGAGACCACATTGGCGCAATGGACTAAATGGTGTTTGAGGTTGCCGAAT
TGGATGGAGTAACAATGATTTGTCATACTAACAACAAAATGAAATGTTATTTGTTGGTTTTAAACATTAGTAATTGCTAC
GAAGTAGCATAATTTATATGGAGTGCATCCGGTTTTTATTGATGCCTGACTTTAGCAATCACTCCATATTTTGATCTATC
TTTTTTATAAGTTTGACTTCATGGGACTTATTTTAGAAACTTGAGCTCACAAATTTTGTCTTATTTGGTCTCTGTATGAT
GGAATTATGTCATTTTATAATCTTTGTTCATTCAGTCAGTCGTTGTGAACTATTTTCTAATCGCTCACTTCATTGGTCGT
GTTGTACCAAGACATATTGCATGGAGTAAACAATAACATCAGTTAGCCAAATCAAAAAAATATTATACAGAGAGCGGAGA
CAATCATTAAAAATCTTGAATTTTTTATGGATAGTTTACGTGGGTATTATTGTAAGCTGTCGCAACGCACGGGCAACCGA
CTAGTCACTCCTTATGTGCAAGTACATAATGTAGAATACATGGTTCACAACATCAGTAAATGCAACTGAGGTGAGCCACC
ACCACCACTTTAACACAAAATCTTTTGTCCCAAGCAAGTTGGGCTTAAAACAAACAATGAAGGTCACCGCTCAAAGCCCA
TCTTCAGGATAACAGAAATGCCTTTGAATACTGCAACAGCCTAACATTAAAAATCACCCTACTACCCCTACAATGAACTT
CCTATATGAGTGCACACCAAAGAAGATACAACTAGCATGTATACACTTTAGGCAAGAATTGGGTAGAACTCGGAAGCGTC
AAAATAACATATCGCTATTGCTCATTGCTGAACTGCAGATTGAGCGATAAACCTTTTGTTTGAGAAACTACAATAATAGT
A
>TCONS_00026553 gene:XLOC_024665
GCTGCTGCTCTGATTTGACGCCTCACCTATGCATCGTTGTATGTAGTTTTGCTAGCGTTTGTGTGGGGGCTCAGGCCAAA
TATAATACGGAGTACTCGAAGATGCATGTGTGTGTGAAGCAGCTGTGCGCACGCTATTCACTATTTTTCTCTCTCTCTGC
CTTGCAGGACCAGAAAGCTGCCTGACGAAACCGCACGGCCGGAAGGAAGAGGCGATGATCCAATAATTGGGATCGCGCAC
GCCACCTCC
>TCONS_00026633 gene:XLOC_024735
GCGGCGAACATATTTCCGGCTCGCCCGAGGCCCTGTCTTCGCCAAGAAGCAACCCTGACCAAATCGTCGCACCGATCGAC
CAAATCGCAGGAGCATTTATTGCAAAGGTGGCCTGACACCTTTATGCTGACGCGCGCCCTTCAGCCGACAGAGCCGAAGT
GACCGCCGTCACTTCGCCGCTCCACTGACCGGCCTGACAAAAAGACAGCGCCACCTGCGCCGCTCCGACTGCGGTGCCAC
TTGACAGAGTGAG
>TCONS_00026649 gene:XLOC_024749
CGTGCCGAAATTTGAAACAAGAGCTAAAATAGAAGCATCCATATAGCATGCGATCTAAATTAGACTCCTGGGACTACTAG
CTACCCTGAATCCCTGATTCTTTGTGTTTTAACTCAACTCTGCTTGATGTCTTGTTCCTTAGTTTGTACCTTTTTTTTTG
CTCTTCATTGCTAGAAGTAGATACGATTTTCCACTCCTGGGGCTCCACTCATCCACAGATCTACTCTGCTCCATCTCCAC
TCGTGCATGTTTGCCTGGTTTCCTGGCCTCTGCTGGCAGCGCAGTATCCATGCATGTTGTCCTCAGTGCCTAGCTGATGT
GGATGCGAGAGTGGAGATGGAGATAGTGGATCTGTGGACGAATGCAACTGGATTGCTCCTATGGCCTACACCCTACAGAA
AATGGTGTGGCCGTGGTTGCGGTAGTCC
>TCONS_00026670 gene:XLOC_024768
ATGTGGAATCGATGGTTTACATCAATTTTGCAATGTAGCACAAAACATGCCTCTCCTATATGGTGAGACAAATGGCCTGT
TTGGATCCATTAGCTGCTAATAGTTAGCTAGCTAATATTAGCCGTTATTAGCTAGTTTGGTTCAACTAGTGAAATATAGT
TGTTAGTTTGGTATTCAGATAACAATTAGCTGGACCTGTTTGGATCCAAGGAGCTAATTATTAGCAACTAACCATTAGCT
CTATGCATTAGGACAAACAAGTGATAATGGTCTACAAGCTCATGCAGTGATTCTGTGGGTTTCATTGTCTTCTCTCTATC
AGTTGCTTATAGTTGTTAGTTTTATTTTGATCCATAGCGCCCTTCTCTAGTCTTTTCTTTTCTTGTTGAAACTGGGTACG
GTATCTTTCTTATATGCATCATGCATCTAGTAGAATTTGAAACTCCCATATGCCTAAAAAATATGAAGACACTGCAAATT
GTAACAAACAGCTACATCTTCAGAACCCAAGCAAACTGCTACCAGTTAGATTACGGATTGGTTTGAAGTTAAATGCACCC
AAATATAATTCCTATCCAATAGCAAAATAGTTGAGTTATTTGAACAGTTATATTCACCCAGAAAATTCTGAATCTATTTT
TAGCAAAAGATAAAAGTTCACGTCTAC
>TCONS_00026707 gene:XLOC_024803
AGCAAAAGATAATGTGCCCAAATCAATTCAAAGCCAGATATCCACAGTGCACACATAAGCCAAATATTATAACAAATGTT
TATTAGCATACAGTAACATATTTTCTGTTTAATGTAAATCCAAAAAAAGTTGTCATTTTAGGCTTGCCGTCAGTCAAACT
ATCTTAAGTTTGACAAGGTTTATATAGAAAAGATTGTTAACATCATGTAGTCATTCTATTCCAACAGATTAGTAAGGGCT
ATGCTAATTACTTCATAGTGTGTGTGTCTATATGGTATCAACTTAACTATGGAAGTTGACAATCATAAGAGTTATCAATG
ACACACTATATGGTGAGCCGTTTGATCTTGGGGTGGATTGAGAGTGCCTCATCCTATCTGAAGCCCTAATGAAGAGTGAG
ACTATTCTTGGAGCTGCTCCTACACCATAAAGTGGTGGGATGCTCATTGTAAACCAATGTCCCATCAATGCTTGGAAGGG
CTGCACACTTTCAGCACGCATGCATTTACATACCTGGGCATTGGGTGGGTTGCTAACAGCCACCTAGGTATGATTTCTAC
ATTATGAACAGCTACCTTTCTCTCTACAGCCACTTGACATTTTCAATTCTTTGCTAGTACCATAGTAGTCTAAAGCCACT
ACGAATGTTCCGTGTTATCGCCAGAAACAAAGATATTAGTATGACAGGACCAGGGAATTCGGCTATCTACTCTACCATTG
GATATGGGGCATCTGGATGCATCGAAGTTCCACAACAATGATAACACTATTCTGATCCAGAATCTGGTGTAATGTTTAGA
CTTATGTTAATTTTTTGAAATATACTATATTATAATACTCCAAGATGAACATATAATTTCTGAGTGCAAGAATAACAATC
ACCAGCACCCGCCACAGCCAGTGACAATTGCCTCCCTAGCCCATTTGCTTCATGTCCTTGTGATCAAAGAGAAGGTGGAA
GTTGTTTGAACACCCCAAACCTCACACTAATCTATCCTACAATCAAGCTAAATACAATCTGAATCAATTATTGCTTAGGT
AGTTAGGCTAATGCATCTAGAACTACACAAAAATGAAGTTTAGAAATATGCCCA
>TCONS_00026834 gene:XLOC_024914
ACACAGCACCAGTAAATTCTTCTCAAAAGCTAGTGACAATTCCACCTAGTAATTCACACTACCCACTAATACAACATTTC
AAGCAATTTTTACAAGAGAACTCCCCCTCTATATGTTGACATAAGAAGCAAGTAGTACCAGCTAACCACTGTGAATCACA
GGATGCTCTCTACCACTCCAAGAAACAGTCACTCGTTTCTTTTCTACAATTACCCTTCTTCCTTTGGTCCAACACCCCAA
CTTGCATGATTTCGAGCCATATTCATGCAAAACTTGAGGCTCAGCACTCGCACTAGAATCCTCGGCACTCGCACGAGCAC
CAAATACTACGACCCGGACTCACATTGCAACGCACTAC
>TCONS_00026972 gene:XLOC_025036
TCCAAAGTGCCAAGCAGGGTTGAAAAGTGCAAGGCACAGATTAACCAGCAGTGCCGCAGGCGCTGGGCCAACAGACATGT
CGACGTCCACTCCTTGACACAAACCGAGTCCACTCCCTCGCCCACCACGACGCAGCATAATCAATCGATCAACGAAGAAA
CAAATCCGCGCGACTCCTCAAGATCCCGTCCCAGGTGGCGCCATAAGGCCATACCCATGCGGCCGCGTCTCTCCGGAACC
GCCCTCTCCACCATGGGGGACATGACAGGGGACGAGGAGTCCGACCGCTCTCCCCCGCAGGTTGCGTGCGAAATCGGGCT
CCTAATCGAGCCCGCCGCTCGAATTCTCCGCAGGCGCCAGGTTTCGGGCCGAATCGAGCAGTCCTGTCGTGCTCGTGCGC
GGATTGGGGATCTAGGGGAACGGGAAGAGAAGCGGCGGACG
>TCONS_00026991 gene:XLOC_025054
TTTGTGTGCGTGTGCGTGTGTGTGTGTGTTTTTGGTTAGATAAGAGACAGCAAGGAGAAACATTAATCTGGGAATGCCTT
CTTGTTATTTATGTCCAGAGGAACACAGGAAAAAAAGTGCAATATTCTAATTTTACCCTCAAGTGTAGTTTGCATATCAA
ACATATGTTGTACTAAGAGACATAGCCATGCAAGAATCAATAGATTGGTCAGTGATACCGGTCATTTAAGTTGGCTTGCT
TCAAGTTGTGCAATACCCCTCCACAACAAGACATTCCCTTACCTACCATTGCTATATAAAAACATTGGTGCCCTTACCCA
CTATGCAGACATGCATCAAACTATGAAGAATC
>TCONS_00027010 gene:XLOC_025070
ACTAGGGCTATACAAATAGACATGTTCAAATGTAAGTTGGGTCAGGTCAAGGTCAGGCCGTGGGTCGTTTGGCACGGCCC
GTACCCGACCCGTGCCTAGTGTCGGGTCGGGTTGGTCCGTGCTTCCCTGTTGGGTGTGTCGGGTTGGGTCGGGTTCTTTT
AGATTGGGTCGGTTTTTGGGTCAAAAATCATAGCATGTGCCTAGCCTATGGATTGTTGCGGGTCAAAAACTTTGGCATGT
ACTCGCTCGTTGCATTAGTCTGGTTGGGTCAGGCGGCCTATGATCAGGTAGCCTCCCTTCTACTGGTTGCAAGGGCATGT
ATGCAATCCAATCGAGCGTGGTCAAGGCAGTAGCTGATTGGAACAAATAAATTTCACTCTTGCACACACTCAATTAGCGG
ACTACACTAGAATCATCCCAGTGATCAAATGAGGACAGAACAGCAGTTATTA
>TCONS_00027113 gene:XLOC_025159
TTCCCGCAGCTCTCTTCCTTCTCCCTGCATGCCGCCGCCGCGACTTGCGAGTCCTGCGCTCCGCCGCCTCCTCTTCACGC
GCCTTACTCCGTGTGCGCCGTCGCCTCCTCCTCCTCCTCTTCCCCGCGCTTTACTGCGAGAGCAAGGCAACAGGACGCCT
TACGCATTCCAGCTCGCCTTACCGCTTAATCGTCGGTTTAGCGACGCTTAAGCGATGCCTTGATAACCTTGGTCTCGAAT
GATGATATATGCAATAGGATAGGAGTAGCACCCAATTGAAGAAAAGCTTGTTTAACATCGGTTGAGATGTTCAACGGAGA
CCTCCAGAGGCGCCAATGGTAGTTGGACCCTAAGGCGC
>TCONS_00027118 gene:XLOC_025164
GAGGACACTAGTGCCAGTGATTCACTAAGCCATGCAAATTTCATTGCACTCATTAGTGGCATAAACTAATTTAATAAAAT
AGGGAGAATAATTAACTTGTTTGCACTAAGTGTTGGGTACCCCCCCCCCCTAAATACCACACATTGCATGCTTTCCAAAT
GAGTTCTGCTGATCCTTTTATGTTCTAGGACCATTTCAAAAAGAAAATGGAGTTGAAGGTTTATTGTACTGAGGTTAGCT
TTCCGAAAATCATATTAGTATTACTCCCTTGGTTGAAGAGTACTAGGCTTGTTTTTATTGACCTTTCAAGGTTCAAGTGT
AGACCCTGGCTGTTATTTTCACATAAAATAATCTCTTAGAGAAACAAAACTAATATATAGTGACAGCATTCTGGAACATG
AATCTAATAGTATATGGATTTTACACACTAAATGACTAATGCACATATACCTATAACGTGGCCAATTTTTTAACAGAGAA
TGGAATATTTCCACACAGCATGGTCATTTTTGACAAATACAAACAATTATGCACAATAGACTACAAGAGTTACAAGCACA
CAGCCCCAAAAGGGAAGGGGATAATGTGACCAATTGTTGGTCAGCGTTTACAGAGTTGTTTTTCCAAAACAAATACACCA
TGGATTTTTTTAACAAAGATATATTACTCAATACAATCCAACTGGCTAGAATTAAACAGACCAGTATGAGTAGCCACATA
TTAATCTATGATATTTTGTCCATATCAGACATGCAGATAGAATGGCAGTTACTCAGTTACAAGATATAAGATAGCTAGCA
TGCATGAGATATAGTATGTAACAAAGTTGTTGCAGTGGACCACTGGAGGTTACTAAACTCCATTTCATGCTAAATTTTGT
TAAGGGTTTGAATTTTACATTTTTCAAACTTCAAAGTAGTGCCCTGCATGATTCATAACTATATCTCACAGATTCATGCT
CCAGGAACCAACCAATTTTATTATACTGTAGTTATCAATCTATGCAGTTATGTCCCTGATGCAAACTAATTATCTGCTAA
CTTACAAATAAGATTAGACATTTATGTGTATATAGTGTTATATCTCCAAGCATGCCATAAATATGCCTTCCCCAAACTTA
GTGTTCCTTCTATAATGATCCTTCGTGCAGAGAGCAACATGAGAAATCTCATGATCTTCTGAAAGTAATTTAGCTCACTG
CGAGAGTTCCTGTAGTCCTATGAAAAAATCACCAATGCAAGATGTAGATTTGCATGTCTACCTGTGTTAAGCATAAAACA
GAGAGCTTCTTCCATACATGAATGCACCAAAACTTTATAAGGAAGACTTTGTTTTTTTTAAAAGCATAAGAGGAAACTCC
TATGCTGCATTAGTCCATTCACTTAGTGTGGTGAATTAGTTAGGTATAGAATAGCAAATGATGAGGTTACCAGTGATGTC
CAATGTAACTATGTAAGCAAAACCATTGAGTTCTGAGAGGACTTTGTAACTATGTAAGCAACTCAATTGCACACATCAAG
TAAAATGTTCATCTGTGCACTAAAAATGAGTACAGTAGGATGCTTGCAGAATATATAGTGCACTAGTGCTCACTAGTGAT
ATGGAAGATATACTACTCCAATGAAATTTTCTCAAAATATTTCCAGGTAATGCAAATTTTCATCCCCTGCTCTTGTGCAT
AAACCGGACGGTAACTTGTGAAATTTTGATACTTCGAGAAATGTTAAAAATATATTGTTAAGGAGTAACAACACTGGGAA
ATAAAGCATTCATGTACATGGAAACAACAAATGATTTTTTTCCAGCATCTTCACTGTGAAAAAGAACAAAAGATAACATG
TTTTTCTCCAAAACTGTATTTAAAACTTTATAGCCTTCTGCCTTGATTACACAAAGATGACTTTAGCCAAGCTTATGGGA
AATAATGAGATGTTTTTCATTTTTTTTAAAGGACTAATGATGATCTGTTTTTTTTTCCCAAAATCATGTCTTATCACACA
TGTTAACGCTAGGCTGTGAAAAGAAATCATTTCGCCAATATGACTCAAGTCAATCTTATAAATCTTATCAATCCAAAATA
CTCATTCGTGGCTGGGATTAAAAGGACTACATGATAAATTGGAACACAAATACGGTAGAGAACAAAACTAGAGCCATACA
GTTTCATTGAATGTCCACGTTTAGAAGTTACGTAAATGCATGATTATAACCAGGACTCCTTTTCCCTGGATAAGACATAA
ATAGAGGTACACTTTCATACAAACTTTACCTTGACATGTTGAGTTCTGCTTGATTATACATAAGCATATGTCATTCAAAA
TAAAGAGATGGAGGTTATATAGACTTATAGAGTAATTAAATTATCTGTACAATGGAATTCGTGAAACAGCTCATCTCTCT
CTCTCTCTTTTGGTCATGTTATTTAGGGCATTATTTGCTACCTTACGTAGGCACCAAGTTCACGTTCATCTCATTTGCAT
ATCTCTGTTGTTTATAACTGATATATGAGAATATCGTTCAGTCTCTTTGAAAATATATTTGTCAGAGCTGTTGCTGAATC
GACTGAAATTCATGCAAGGAGCAACGGCAATCCTGGCTCATTTGTGGAGACCATGTGAACCATCTCAATCACAGCATTG
>TCONS_00027303 gene:XLOC_025330
TCCTGGTTGCTTGCTTGCTTGCGATAACCGTCCGACGACGATGGAACGAATGCAAATTGCATCCCGATTCATGGTGAACT
CTGTTTTCTCTCTCTCTCTCTCTCTCTCTCTCTCTCTCTCGACAGACCCACCCATTGTGGCCCGTTTTTCGATTTCCCTC
GCGAGGCAGTCAGGTAACCGGCAACCCCCAGGGAAAACGAGCAGGTGTTTAGCCAAAATCAAATCGTATCTAAGACAGGA
CATGGCATGATGGCAAAGGGGCCCCTTCTCTTTTCCTTACCCGGGAATCCAAATCCCGGAGGGGATAGTATGTCCCAATT
CCCAAATCCAAATCAGAACAGGAAAGGAACGAGGACGGGAATTCACTCTGGAGCCAGCCGATCCCAACAAGCCAAAGAAC
TCGCCGACGCGAGGCAGAGCTGTTTAGACTTGGAAGACGCAGGGAAGAACTGAACGACACAAGTACAAACTGGAACACGA
AATTTTCTCGGTCTGCACGCCATCACGCTCACAAGCGCTTGCTTTGCGCAGACCCAACCCTCCTAATCCACATGCAGA
>TCONS_00027320 gene:XLOC_025346
TCAAGAATTGATCGCAAAGTAAATGTTGGTGTGCTAGGTGTCATTTATCTACAACAAAATAATGCAAAATACTAAGACAA
AAATATCCATGACAGAGTAAATCATATTAAACATTTAATAGTCTACTCCCACTAAAATCAATATCCCTTGATTGATACTT
AGTGATTCAGAACCCACAACTAACAAGTCTACTAGTGAGCTTTAGCATCACCGCTAGAAGACAAGGTAGATCGGTAAGCA
ACTCCTTGCTAATCATATCATATATATGACTTCTGTTGTTGGGTGACATCTATATGTCTCGGCTCCCAACCTTATGCCCC
AAAGTCCTTAACCATTAAGCTGACTTTGTTTAAGTTAACCAACCCTTTCTGCAGTTCGTATCTGATACAAACCTATCTAG
TCAAGGACAACTGG
>TCONS_00027379 gene:XLOC_025401
GCCTCGTCACACTTGGCAGCATCACCTAGCGTGTGCCTCTATCGGGTGGTGGCCGTGTATTGTAGTTAGTAGTACTACTA
CTAGGTAGTACTGCAGCCAACAATCGCAAGATCTCGCTGTGTCACTGTCGTCGGCTCGTGTTGCACTTCATTGCAGTACA
GTACCCACATGTCCAGGTTGACTTTCTCTGACAACATTAATGTGATGTTTGCTTCGTATATTTTTAACGTGACCGTTAAC
TCATAACGTTAAACCATATTTATTTTATTCCAACTATAATAAAATATTATACTAGAAATTGATATCGATCTATTCAAGCT
TGTTACCGTTGGTACTCGAGTGTGAATCATTATCGTTGCTATTTTGTGAACATATAAGTTTGGTGAGTTTTAGGGTATGT
ATAATCTAGAACCTACCGCACAGTCGTCCAAGAATAAAACATAGTGTGACATGATGAACCGTATGTAAAACCTATCCATA
ATCAATGCATCTCAAGATGATGTTCCTTGCACTTAAGAAAAAAAAACAGTACAAAAGAAGAAAGTGGTGTTCCTTGGTGT
ATCTTTCACTCAAGCCCCTAAAATAAACTTAAGACATGGCATATTCATTGGATTTGTACTTGCCCTTAGTGGTACTATTA
CTTCTCTTCGTATTGGAAAATTGAGTTGCGTATGAGGGGAGAAAACCGATGCGCTATGTAAACGGTGTAATTTACAGGAC
AAACTCTCTATTTTACACGATCTTTTGCGAACACCTTGATACACCCCTGCACTGGATATCCGAGGATCTTTTTGGGCATC
ACCATCACCAACCAACCAAATGTTACATACTCTAGAGAGTAGAGACTGTTACGTTTTCTCTGAAACGAACTTGGGCCCAC
ATGTTACGAAGTCTAGGGGGAACTAGAACTAGAGCTTTGGAGAGCGTTTTAGTTAGTGGCAGCAGCTGTGGAGGCGATAA
AGGAAAGATGGTTTCCAGAGGTAACCTAAAAGGTCTAGCTAATTGACTCGGTGAGACTCCAGTCTCTACACTCTACTACC
CTCTAGTGGATGTCGTCGATGGATCGAGGTGGGGAAGAATCACATTCCACCACCATGGATATGTGCTTGCCGGGTGGCCG
AATAGTCAGCAGCTCATGCAGTATCCCACCCGATCCCTCTTCATCCTTCCTCATCCATCCATCCAAACACTAAGTTGCTC
TAGCCTTTTAATCGCTGACGAGTCCAATGAAATAGCGTAAAACACGGATGGTCCCTAGAGGCTGTATGGCGCTGGCGCGC
GCGGTCTCAAGGTGACGGAGTATTTTTTTTCAGTATAACGCCAATGGAATGCGCGAGAGAAAAAAAAAATGAGAGGAGAG
TCTTTTCACCGACGAAGAATGTTCTGGAATCCAGAATGATCTAGCGTCCCTGGACTACATAAACTAGGTAGCTGCTATAG
ACTATATATATGTAGTGATGTTCAGCAAACCTCACC
>TCONS_00027380 gene:XLOC_025402
AAAACGAAAATGACGTTGGAACGGTTTCACGGCAAAGCGCTACAAACCAAGAAACTACTCTCCAGTTCAAACGAAGGAAG
GGACACGGAGAGAAAGAAATATGTTCCAACAGAAAGCTAGCAGACGACGAACGGTAAGAGGATCGACCGACAGCGACTGG
TGCTGCACCGTAAGGTTCGTCGTCATCCTTATCTACTACTGTCTACTACCCAAACGAAATGAAAACTACCTGTGCTGTGC
AAAAGAGAGAGAGAAAAGAGAAGGTTCCTGTTCCTCCTGCTCAAACTTTTTCCAGAAGCAAGAACATTTCCTTCCTTCCG
GGGGGCACGAGTTCTCACCACCAGCACCAGGTTCGTCTGCGCTTGTCTTGCTTGCCCCAGCACCGTGGCTTTATTCCGTT
TCGACCAGCAGCAGCAGCACCCGGGCAAGTCAAATCCAGACGGGGAACGGAGCACCACACGCGACGCGGGTGGCATGGCT
TTATTACGCCCGCCCGCACCCAGGGCCGGCAGATCCTACGGACGGCCGTGCGTGGAGCCGTGGACAGAAAAGCGAAGCGG
CTAGCCGATTCCACCACTTCCGCGACGGCAAAAAAGGGGGCCGTCCCCGTCCGTCATCTGCTGCCTCAGCCTCCAATCGG
CATGAAAAAGAAAAGGCAGGCTCCACGAAGACGAAAAGAGGCGTCTGCGACGTTCCAATCGGAGGCGAAACGCTCACAAT
CACACACAGAGGTCATGTATCGCCTACAGTGCTACTCTTTCTAGGAGTAGGATAGACCAGGATTCAGATCAGCTGTACGT
CCAACTGCTCGGCTTGTACTATACATGTTGGTGGTTAAACCTTTTGAAAAGTGGATGGGCGTACACGCGGTCCGGGGCAT
CTCCGATTGATCGCGTCGCGCCCTGCTCTGCTATGCTCTGCTCGGCCGCCGCAGCTGCAGAGCGCAAGCTCGCAACGGAG
TGCGGAGAGTTAGCTGCACTATTGGACAACGAGATCGAGAGTGCAACAGAACGGAACGATTTGCGTGCCGCTGCGGCTGA
TGAGCAGCTGAAAG
>TCONS_00027481 gene:XLOC_025495
GGCACCATCAATAGAAAATTTGTGCAGTACTAGATGACCTATTTTGACCTTTTCAATGAACTCAAAATGATGATGTTACT
ACAAGTTTGTACTTGTGTGCACCACCATAAATTTCGGTTTTAGCTTCAGTCCTGTCTAGATTACAACAGTGTAAAATCAT
AATCCATATGTTTCATTTTGCAGTTGTCGTATTGCATAAAAGACGGTTGTAAACTGTTCAAGAGTAACCTGGGGGGCACC
CCAGATAGTTCAGAGGTTCTTCGTAGAGCCTTCTTTCTGAGTATATAATGCAAAATCAATCCCTCCAACAAAATTTCATG
TCAAGATAGTTAGATCCAAGAATGTTGAGGTAACAAGATAGCAAAAAGGCATGCCTCACAAAAAAAGA
>TCONS_00027503 gene:XLOC_025511
TGTGGTGGGTGTGTTGCGTTTGTTGGTATGTTGTGTGCGGCGTGTGTGTGTGTGTGTGTTGTACCTTCTTCTATCTATCT
ATTAATGGAATGATACGCAGATCTCCTGCGTGTTCGAGAAAAAAAAAGTGTGCACTATGATTACTCATGAGTATAAAGTG
TATGAATGGATGTTGCCCAAATGCTACTATGGAATCTGTAATGTACTAAATTTTCTCAATATCTCTAAGAATGCAAGGTA
ATCC
>TCONS_00027533 gene:XLOC_025541
GGAGGCAGCACTGACATGAGTAAAATAATTCGAGTACAAATTTGAAGGGAGTATCATAGTGAATCAATCCTCAAAAATTA
CTCTACAAAACAAATGACTATGAAACAGAAGATGAAGTACAGCATATCAGGGGCGGACGACATGGGGGTACACATGCACA
CCCAATATTTTTTTTGCAAAACAGTCGAAGTTAGTATAATACATGTATACGCTTGTAATTAGATCAGATCCAAATGCAGG
GTTCACCTCAAATTGGATTGTTCGCAAATGACAAAAAATGATATAATGTTGGTGATTCATAATAGGAACTAGGATATACA
GTTCGAGCTCTTCCAGATAGCATCAGTTAAACCAAACTTGTCATCAGTACAAAAGAACGTGACAATGGTACTAGATATGC
ATTTAGATAATCCTGGACATGCGCATGGAGCAAATTCACATATAGAACATATGGCCCTTCCTACCAAATTCGCATCGGGA
ACACGTGGGCCTTCCTACCGAAGGCAGCTCGAGAATTCGAGATCTTCTAATTACTGCTACATAATTTGTGAATTAGGTCG
GCGCTCACCTTGGGAGGACCGGAGGAAGATGCTGACGGCGACAATCACCAGTGGAGGGGGAGGGGTGCCAGTCGCGTCGA
TAATTTGTCGAGACTCGTGGAGCGGCAGGTTAGCGTTGGGCGGTGGCGCTGTGGTCGGGAAAACAAAATCGAGATGGTGG
CGGCGAGCTCCAGGAGGGGCGACCACCAGGGACGGGGATGTGGATGCGGCAATGCTGCTGCTTCTTAAATATCAAGGTTA
CACCGTGGGCTGTGGCTGTTTCGTGGGCTGTACGTGGGCTAAATAGAGACGTGCTTGACCAGATTCTATCGCTGCTAAGG
CTGTATCCAGCAACGTTCTCTATATTAATTCTCTATATCCGTCC
>TCONS_00027605 gene:XLOC_025602
GCTGCAGGATAGTGGTAGATAATAGAAGAACAGACATGGTGCGAGGGTTATATCACTGATTCACTGTGTATGGTGCAGTG
GGGAGAGCTATAGAACTAAGTGCCTCGTGCCGTGGCGTGAGCTATATAACTAAGCCACTAGGTCACAGGTTCGAAGTAGC
CTCTCGGCCACTCTGTATTTGTGGTGGAAGATTTACCACGATTTATCCCTCTCAAACCCTACTCATGTG
>TCONS_00027628 gene:XLOC_025623
GGGCTTCTGACCAACTCATTATTTCTTTTATTTTTTTCAAAAATGTAGGAGAGGCGTGCGTCATTATATTAAGCAGCGAA
TAGGGACAAGAGCCGAAACAACCCCACAAACACCACACACACACACACACACACACATCAATATTCAAAAGATTGCATTC
ATAGATTAGGCAAGGATCTCCATTGATTGGGTGCTCTTTCTATGTGTCATATGTGATGATCCAACCTGTCATATGCCCAT
ATGTGCTGATCATGCATGCTATATGTGCCTTGGTGTTTATGGTAGTTGATCATAGATTAGGCAAGGAACTCCATTGATTG
GGTGCTCTCTATAAACCTTAGACGATCGTCGCCTATATATTGTACATCCCTTGTGCCTCTATGATCATACTAATATTTGG
CAGCTCATATTTTATCGCAGGCAGTTAAGGATTAAACTGCCATTAGCCCATAAATCTCAAGATCCCATCCTACATTACAC
ATGAAACTGAGGGGGGGGGGGGGGGGTCAAATGTATCTTTTATGTTCTATCAATTTAACATGTTGTCATGAGGAGGAAAA
CTATTATGGTAATTTGTGACCTGCGAGTTCACAGCCATCAGAAGTTTCTCCAATTGACC
>TCONS_00027724 gene:XLOC_025711
TGCCTGTTGCTCCGTCACCATCGTTTCATATCGTTGGGCGTGCCGGCTAACTTTCCTTTGGTTTCTATAAACAACAGCAG
GGCCATGAGCCCATGAACTGTGCTCCCCTCCCCCTGTGGCCTGGCCTATGCCTGCAAAAACTCAGCTTTAGGCATGTGTG
TTTTCTCTGAAAGGACCCATCTTGCTACAGAGATATGCTCTGAGTCTGACCTCGTGCCCGAGTTCAAAATTAGGGCCTGA
AACCTTTCAAAAACTGACGCTGATCCTGAGACCTAGGAGCACCACAAAGCTATTCAAACTCTTGTTACCTATATATCCAC
>TCONS_00027750 gene:XLOC_025736
AACAATTTAAGATGCATAAATTCATGTGGGCCACAAGATGATAGGACCAAAATAAATTAATTGTATGTTTGTATATCATA
CCTATCCAATTTAAATGGCATGTAGCATCCCAAACATATACATATGCTGCTCTAAGGAGGTAAGCAGATAGAACATGCAT
GCTGAACTAATAACTCCACTATATTCACGAGTCCTGCCATGCATGCATATAGGTTGTTACATTCTAATTCTATTAATTGT
TGCAGTGTATTATTATGTCGTCTATGTACTCTATCTGTAAGTTGTTTACTAAATCCACAAGTACAACAAGATAATAATTT
TACAGCAAATTTCGGTAAAAAAAACCAAACAAAAAAATTATACGGAAGTATTTTTCACGACAAATTCACCCTCACCAAGA
TTAGTCTTACATCAACAATTGTCTAAGTCCATAAATATTGATCGTCAAAGTTGACAAGGCTTGAACACAAGAATCCTAAT
CGTATATGCAATTGAACAAAGCATTAACAAGCCATATTTATCAGTAGATGAGATAAGAGTAATCTAACGAGTAATATTGT
TACACAAACTTGAAATAAAACTGTCTCTTTTTTAATTTCTTGATCATTTGACGTATGCTTGCATGGTTATAGATTGGCTA
AGTGTGGATTAATATACCACACTAGTTGTGTAGGCCCTGGTTTAGTTTCCATCTTTTATCACATGACAGACATGCTAATA
GTGCAACAATGCCTTGGTTGGACATTACATACCTCTACATGACCACCTTGCCATAGCAAAAGGAAGCTTTGATGTGCAGG
TGCATATAGCCACACATAGTAGATTTGAGATAAGTTTGAGCAAACAAACATTATGGAACAATAAAAGTGGGAGTGAGATG
ATACAGGTTGTTACATGCTTATGAA
>TCONS_00028138 gene:XLOC_026088
AGTACCGAACAAGAGTGAGGCCGCAGTAATCATCACAAACAGCAGCAAACAAACCAATAATTCCCAAACAAGGAACATAA
TCAGCAGATGACACAAACAAATTATATCATGATTCAAAGAGGAAACTAACTTTTTGGTCCTACAAAAATATCCAGCTTCC
TTTCTTGGTCCTTTCTTTTCTGAACTTATTAGCTACAAGGTCCGAAAAATATATTCACTTAATCATACGGCGCTTCCGTC
CAATCTGTTAGGGCTTGTTTGGGAGTAAGGGTAATAGAGGGGATTGGAGGGGTTAGAATCCCCCACTATTCAATTTTAAA
TAGTGGGGGATTATAGCCCCCTCAATCCCCTTCATTTCACTTGCTCCCAAACAAGCCCTTAGGGTGTACTGTAAAAGTTC
TCCCTTGTGAGGATTATAAACCGTCTAAATTACCCTTCTCCCTTTGCTTCCTCGTAGGGATGGCAGTGGGTACGGGTATG
AGTAAATAACCGCGGATAATTATCCATTGGATATGGGTATAGTGAAATTTGATATCCGCGAGTACGATTATGGATATAAT
AAGGTATCCGAGGATATTTTTTTCGCGGGTATGGATATCCAGTATCCATACCCGTTACCTAATGGATATCTAACATGTGG
GTCATCCGGATTTATATATTATCATAAATTCTTATTTTTC
>TCONS_00028159 gene:XLOC_026109
TCAAAAAAATATTACCTAGCTAATGATCCGAATACACATCATTATTTTGTTGTTAAACCGACTGTAAAAGAACCAAAAAG
GGTCACATAATCTTTGATAAGCTAATAGCAAGGTGATTGTAAATCAGTATGTTCCAGCCTAGAGCCTACTGAATCTGTAG
ATCTGTGCACAACAATTGCAAAGGATGGCACCTTAACAAGGCAGATGGATGCTTCTCTAGTTCTGGTCATAGTATGGTGG
TGATTGCAGTACAATTGATCCTCTCAGTATAAATATATATGACAATTCACAGGGTTCAAAACCGGGTGTTCATCTATTTA
TATGCTTGTGAGTTTAGTGGTCGTGTGCATCCCTAGCCAGTGCAGAGGCCAGAACTTAGACTCCCGTCATCTAAATAATG
AAGTATTCCTTCCTGCTAACATGGTACTACTTTCATCCCTAATTAAGTGTTTGGTTGAAGAGCCAAGTAGAACAGAGCCG
TTCCATCCCTGATTCTAGGAACGGAGCCGCTCTGTTCTGTGTTTGGTAATTTGGAACGGAGCGGCTCTGTTTTTTGTTTG
GTTGCAGAGTGAACGGAATGGAGCGTGACTGTGAGAGCGGGATGGGAACGGAGCGGCTCCGTCCTGTTGATTTTTTGGAG
CGGAATGGTTCCGGATCTGAGGAGAATATTCCCTAATTGGAGCGATTTTGTTCTAGTTCCTTTGTAACCAAACAGCAACA
AAACTAGAACAGAACGACTCCGTTATACTTGCCTCTTCAACCAAACACTACCTAAAAGAATGTAAGTTTAGGTTTGAACC
GGTCTCTACTAAGTTTACAGCAAATAGTATCAACATCTATTACTTCAGATAGATATAATATGAAAATATATTTCATGATG
TAACTGACTTTAATAATTTGGAATCATAAAAGTTATATTTTTTATAAACTTTGCTAAATCTGAGATGAATTGATGAAAAC
AAAGTAGAATGCCGTTCTTCTAGG
>TCONS_00028191 gene:XLOC_026137
CATGTATCCTTAGGGACCCCCACAACAAAAGTTGGTTCGTCGTCTTCCCACCGTTGCTCAATTAATCTTTATCCTTCATC
TACACCATCTACAAAGCAATGGATAGTTCTCAAAACTCAGATACATTCGCAAAAAGAATGACTTGCTTGAATTCACTCTC
GATGCTATGAATCGACAATCGAACATTCAATTGTCGAATTAATTGATCCACATCTTGACAACAT
>TCONS_00028371 gene:XLOC_026305
CTTGTCGGGCTGGCGGAGATTGACCTTACTCATTTGGCGCTTTTTGGATTATAATTAAATATCTAATGCGACTTTCTTCA
TATTGTAAGCACATCTATGAATTATGAACCCCTGCTTTCTGTAAACAAATGAAACAGTGGAAGATTGACGCATTGGAATG
ATTTTTACTAGTCTCCAGTGCGATGTACTTACTTTTGCAGCCACGACCAAATCCCTGCTTAGTTTCGATTTATGCGTTTT
TTTAGTGTCATTG
>TCONS_00028466 gene:XLOC_026399
CCTTCCCTCTTATGTCTTGTCACATCAATAGATCATTATTTCCCTATGCTGGAATATATGTGGGTTGCCCAACTCTTTCT
ATCAGCTTAAGCTTTTGGGTCAAACTGGTTGGGGCATGCAACTTAATATGGTATCAGAGCCAGATGTCTTGAGTTCAAAT
CATGTTTAGCAATTAAATAAAATAATTGTTATTCGCTCATATTCCATGTCTAAGAGCTCCTACATGTATGAATATACAGT
CCCATTGTCCTCGAGACAATTTAATATCTCGGTGTTGTGTTTCTTCCTAGCACAAAGGGCAATGAGGATTGAGCCGCACA
AGAATGGTCAAAACATGTGGATTAGAAATTATGAGCTCCCAATGGAGGTTAGATGGACTTTCGTTCACTAGGAAACAATG
TCAGTTCTCAAATGAGTCTCATGGGGCCTCTGTTTTCAAGTCGTCCGACTAATCGCGATTAGTCGCGATTAGTCGGGCTA
GTCGGTTTAGGGTACTCGATTAGCACATCCGACCCGATCAGAGCACCTAATCGCCCTGGTCGTCCGACTAGTCGACGATT
AGGGGCGATTAGTCGCTCGATCAGCCGATTCTGCACGACTAGGGTTTAGGATCCTGAATTTTTTATTTCATGGGCTTTTT
TTTGGCGGGCGGCCCGGCTACAGGGAGATGGAACGCCAGCGTCGTCTCTACTCTCTATAAAACAGACGGTTCACATCTCC
TACTTTCCTGGCATCTCGATCTCTTTCCTTTTCTTCTCTTCTTCTCTATTTTCCTACCGGCTCCTAGACTTCTCGTTCCG
GAATCCAGACTTCACCAATACACCAGCTGACCGGCGACCATCTGTGCGCGCTGCGCGGTTCTAGTTCTAGAATCCAGAGT
TCCAGACTTCACCACCCCAGATTTCTCGTTCAGACACGCGTGAACAAGAATCAGGTGGAAGGGGAGCTGCAGGTGATGAA
TTTCAGTTGGATGAAGATCTTCTTTAGGTAACTACTAACTAGGTGGTAATGTGTGTTGTGTGGTATCTGGGACTGGTAGT
ATTAGTAACTAGTAGGTGTTTCTTTGCTGTTTTCAGTATTGCTGAATTCATGTCATGTTTACCCTATCCTTCATATATAT
TATATAGTTATATAATTATATATTATATAGTATAATAGTATAT
>TCONS_00028617 gene:XLOC_026546
GGAGGAGCACCCTACGATCTATACGGAGGAGGACTGTATGGATATCCGCATGGGTATATAGGATACAGATAAGAAAAGAT
GGTAGATAAAGAGCATCGATGGAAGAGGCTTTAGTGGTAGAATCGATGGAAGAGGCTTTAGTGGTAGAAGCACTAGTTTT
TAGAGGCTCAGTAGTAAGCATCATTATTTGGTCAGTACCAACTAGCCCACTCTCACCATGATCGATACCGACCAAGCAAA
CCCATCCCACTCAATCCATATGGATTGAGAGCCAACCGAATAAGCCCTAATATAGATGGCCTTACTACGTACAACTATCC
TAGTCAAGCCAGACTTGTCCCAATCAGATTTTCAGGCGGTTTTCTACGTAACCTGGAAACTCCTATTTGCTGCTTCAAGC
AACGCTAGGCTAGAACGTGGACAAGGGGCGATAGATGTCAATTAAGAGGGTAATTTTTTTGGTTGCTCATATGGACCAGG
ATCCTTAAGCTGTCTGTTTGGTGGTATGGTAGCGATGAGGTTTGTTGATGGAGTTATACCGCTATTTGACCCCAAAAGCG
GTATACCTTTTTACCGTTGCCCTCAACAAGGTCAAAGTGCACTAACCACTTTACAAA
>TCONS_00028630 gene:XLOC_026559
GACGACGATTGGTGTGGGTTAGGATCATCAAGCCAGAGGATCCGACGATGGAGGAACATCCCCCCAGGAGTGCTGCTGAA
GGCTAGTATCAGAGAAGCCTTCACAACAAAAGAGAAGACGATCTAAGCGTGGGAAAGGATCAATGAAGCTAGCAGCCGGC
CTTGGGTATGCGTCACCATCCTCGTCCGATGGAATTCAAGCTCCAACGCTTGTTTTGACGCCCACACCGCTGCCTGGAGG
TCTGGAGGAGCTGAACCATATTTCAAAGACTTCCTGTG
>TCONS_00028680 gene:XLOC_026604
TGGTAGAGGTGGTGTCGGCGTAAGGCAACGAGGTTGGTGGGCTTGGCTGGGATTGCGGCTGGGTGGAAGAAGAAGTCGAG
GAACGACTGGATCGCGATACCAGGTTGTCAAGGACCTCCCGACCTAGGGTAGCTGACCCCTGACTACGGAGTTCGTAGCC
ACGGTCTGTCGTCGCCGGTGAGGTTTTTCCCCTCAGTCGTCGGCTTGTTTAGAGAGAGAGAGAGATTAGGAAATAATAAT
CTTGCTTGCTTTATTCCCTGATGCCATGTGGCTTATAAATAGCCCTATGGCTAACCAACTTCTCCTATAAACTCTCAACT
AACTCCTACTTTCTTGGACTTATCTGCTGCCAACTAACTCTCCACAATTCTCTCATCTCAATCTTATTCTCTAGCCTTAT
CTTTATTTCTAAATCTAGCCACTGGTTGTGGCCTCCTCCTGTGCGCGTTCAGCGCGCTCTGCAGCGCGGCGCGCGTCACG
GCGGCGCCTATATGTGCGCCCGCACATGACAAAGTCCCTTGGTGATAGAACTACTATCAGTTTGAGTCACTACTAGACAT
AAAGATGCAGTCCCTTGGCATCTGGCTGTCACCAGTTTAAGGTGCCATGGGGTCCCGCCATTGAGCTTACCACCAACTAC
AACATCACCATGACACGAAATCTATTGTATTTAGAAAGTGCTGGTGATA
>TCONS_00028727 gene:XLOC_026648
AATACTTCTTTCCATATACTTGGCAAATCAGAAGTAGGTAACTTGCATGTTGCAAACATGTAGATGTTCCTTCCAAGTAA
GGCCCTATTTGTTTACCCTCTAGATTATTAGGTGAATTATAATCTAGACACCTAGATTATGATAATCCATAAGCAGCTCA
TTAGATGCTTATATAATCCATAAGCTGTATTATATAATTCTGGAAGGAAACAAACAGGGCCCAAGTCCACCACGGCTATC
TTATTTCTCTCTCTGCACTCCCATTCAATCCTTGTTGATTTGTTGCTGCAAATTTCTTCAGCCAATCATCGTAAGAATTA
ATTAATCCACTTTTAACTCTCATCATACCTCATTAAACCCTTTTTGGGATGGATGAAGTACTACGTGTTTTTTGCAAAGT
AATCCTGTTCTGGTAGTATCCATCTATTTGTACTCTCGAGGTGCAGGCTACAATGGGGCCTGCAAATGCAACTAATCGAA
GGCAGAAACAAAGAAGTTGTTTGTTGCCGAGCCTGAATTTAATATGTCTATGGTTCAATTTTTAGTTCTGAAAAAGATTA
TCTCAGTATGAAGACAAACTTTGAGATATTCAAACTTGAAGATTTCATTTTGAAGGTGCTATCCTGATTCCTTCTGTTCT
TTTAACATTATTACTGCCTGGTATAATATTTTCAAGATATATGGATTGTATAGGAAAAAGGTAAACGAGTTAGCCACTGT
CATTTCTTAAACGTAGGGCCTAACTATGCATTTTGCACCGGGCCACCAAATTCGGCAGTAAGATCTCACAAAGTGTTTCA
ACTTTCAAGTCATGATATTGGACCCAAACC
>TCONS_00028756 gene:XLOC_026673
GAAGCTAGGGTGTTTCAATAAGTGGATTTTTTTAATATCTCAAATGTAAATTGTCAACCTTACAGTACAAGCACAAAAGC
TTGTGTTACAAACATCTTCAAATCCACAAATAGGTATAAAATTTGCCTCCAGAAAATCTAATACTTACAACATAGTTCAA
ATAAGACAACTATTCTATTTCTTTCGATGCTGGGCTTATCTTTCTAACAGCCTTAAAAGTCTCCATTATACCATCTTCAT
TCACAATGAAGAAAACTTCATTACAATCTACTAGTTACTTGTGAATTAAAAAAATTTACATTCCTACCGCCGGCTATTGA
TGTGCACTCCTAGTTTCTCACAACAATGCGCAATGCGCTACGCCGCTACCCAGGGGCCACCACAATCCTACGTTCCTAGC
TTCCTACGAGTGTGCAAGACTGCAAGCTACCAAAAGAATTACAATCTTACTGGCTAGAACGTGTGTTGCAAGTACTGGGC
AGACATGAAGCTCTGTGTTTCGATGGTCAGCGAGAAGCACCTTGTCAGGACATTCTTTGGTGGTGGGTCACATGGCTCTG
GCCTCTGGGGCAAACCATGCAAGGAATGGAGGCATCAGGTCAGTGGTGCTTATATATGTGGGATTTGATGCTAGGGTGGT
CCGATAATTCAATTTTTTTTTATATATCTCAAATGTAAATTGTTAACTTAGAATACAAGTACACAAGCTTGTCTTACAAA
CATCTCAAATCGACAATTAAATATAAAACTAGTAACTTATTCGCGCCCTGCGCGAGTTTTAGAACGTTGCTTT
>TCONS_00028884 gene:XLOC_026797
GCCAGGAGTAAGTACCACCGGTCTGGAAGTCGACGGGGTGTTACAAATGGTATCGGAGCCGATCCTCGCGGTTTCACGGG
CGTGTGTGGGCTAGGGGTCTTGTCATATGGCGCATGACACATGTGGGCCTGGAGTGATCACATGACATGGCATATGACAA
CAAACACATATGTGGCCAAGAGGGGAGGTTTCTGGATAGGGGATGACCGACGAGGACGTCAGTCTTCAAGAGGGTGGATT
GTGATATCCCA
>TCONS_00028918 gene:XLOC_026831
AGCTTGGTATGATATAAAGCCTCTGGTTCACTTCGTACTTTTGGGCGTGTGGCGCATGTGAAGGTGGCCAGAAAGCATCA
ATTGAATCTATGGGCCTGTTTGGTTGGGATGTGGTTGTGAAAAAAGTTACTGTGGGCTGTGAGCTGTGGAAAAAGATGTT
GTAGTCTGTAAGCTGTTAAAAAGCTAAAAACCGTTTGGTGGAAACCACTAAAAGTCGTCAAAAATTCTTCGATATATGTT
TTCACAGTTCCATCCGAAAAGCCACTAAAAGCAGGTCCAGGGGTGCTTTCAGATTTGCACTACGAGAAAGTCGGCTTTTA
AAAAAGCTGCTTTTTGGATTGAGCCCTTTGGTTGTCTTTTGGCTTTTCGGGGGCAAAAGCCAAAGCCAAAAGTCAAACCA
AACACACCCTATATGACC
>TCONS_00029083 gene:XLOC_026986
TGTGGGCAGACTTCTGCAACCATTCTACTACCTGGGCCCATATGCACAACCCCACTTGCCCAGGCAGCAGCCCCTACCAA
GCCCTGTTTATCACATCAACCATCTTCAGACCTTTTTACACTTGAATGCTGGCAAAGTACAACCCGAATGCGCTGGCTAT
TTACATTTTGGTTATAGCCTAGGTATGGCTAATTATTTGGGTGGGCTGGGGGGAGCCTCCGAGTTCAATGACAGGATCAG
GTTAGGGTTCACAAACCTTCTGCAAGGAGGCTAA
>TCONS_00029186 gene:XLOC_027082
AGGTGCAGAGTAGAGACAAAGGGGGCCAGCGCTGTTGAGGGAAGGGGCGGCGCACAGATGGCAGGGCTGGCACAGCAGCA
GATGCAGATAGCAGGGGAATTAGGGATAAGAGATGAGACAGTTGGGCTAGGGCGGAGCGGCGAACTCATGGCGTCATCTG
GGCGGACGCCCAGGCGCTTGCCTAACATCCTCCAGGTGAGGCAAGCAGCCATGGCCCATGGTGTCCACTCCTGGCCGGCT
GGATGCCTAGGTGATGCCTTAATAAGCATGGTTGGGATGATAATGCTATTGTCACACAAAGAATGTGGAATTACATTCAA
ACATGTTTTAAGCCCAAAACCCCCAAGCTCATTTAAAGGTCCCTCCAAATAGTCCATATTATTATACTGATTCTTCAATA
TGATATCCCCGATGCATATGATACATCCAAGGAATAGGGAAACTTTTGAACCATCAAGAATAAATCATTTTACTAGGGAA
CATTTAAAAGAATTGACGGTTGAGGATCATTTCACAGAAGGATGTTTTGCACACAAAAAAAGGATGTGTTGTCTTTCAGG
CTTTTTCCATAA
>TCONS_00029208 gene:XLOC_027103
TTGCCGGTGACGACGTTGGTGCCGAGCGGACGGGGCACCAGAACCCACATATTGGAGTGAATATTCTATGTATTAGGGCT
AACCCAACAGGGTAACTATATAGTGTTTACATGGGCCACATGGGCCTAGCCTTAACAGGCCTAATACTCTAACAGCTTGC
ACAAATATTATCATGTATTAGGCCTTATGAAACACTACACAAGGCAGCATAAACATATGCAATATGTTGGTGTTTAGTTG
TCC
>TCONS_00029256 gene:XLOC_027145
TGCCTGTCTATTGTTCCAATCATTATCTCTAAAGGCTGCCTTCATAAAATTGTGTTATTTGAAGTGTTGTCTCTAAAGTA
TAATTCTGATGCCCCCAACTACATGTAGATCAATTTTTTGTAGAGCTTGGTACAACAGCAGCTCTACGACATTGTTTGCA
GTATTATCTCTAAAGGATCCATTTATTTATAAAAGTGTATTGTTGCACATATTATTTCTAAAGTATAATTCTGTTTTTTT
CAGATCTCTAAAGTTTAATTCTGATTTCCTAGGTGCTTATAGAGCAAGTTCTGGGTGAGAATGCAGAAGCAGTTCTAGGA
CGTCCAGGTTTTATTTCCCTTTCTTTTTTTAGTGAATAGTGGGTTACAACTTATTTTCTTGGTGCCAGACAACCATCACT
AAGTACATTTGATTTAGGGTTGTACTATCATCGATCTTGGATTATTCTGCACAGTGCTGCTTTACGCAGGGAATAGTTTG
CCCTTTAAAGCTACATAGAGATGAGTGGATGGTCTCTAATTACTTATTTATTTATTTATTTATTTATTGTATTTTACACG
TTCTTGGCTCTGACTGAATTTGGTGTGGTGTACTCCTCGAAATGGAAATCAGATAAGGAAGGTATGGTGCAATCTCAGTT
CATATACACTAAGTGTTGTTTAAAATTTTAATCATGGGTTTATAAGGCATAAATACTCACTTTATTTAGACATGACTGCA
TTCTTTTTTGGAATAAAATAGTTAGTGCATACCTGCAAAAACTCACTTCAAACTTTCTTTCATCGTATCGTTAATTTGTG
GCCATTAAGACCAATACCCCCTCCGTTCCAAAATAGTATTCGTTTTAGCCCTTATTTTTTATGCCTATCTTCAACTAGAT
GATGATGAATGTAGACACATATATAGAACATATACACTAAGTATTGTATGAATCTCATAAGTCATAAAAAGGCAAAACGA
ATTTTATTTTGGTACAGAGTATTATATTGCTTCGGCAGTCGGCACAAAGTATAGCATTTAGACTGCTCATGCTGCATTGC
TGCTACATTTGTAGACTGAAACGTTCTACTACTAAAGACAATTATCTG
>TCONS_00029292 gene:XLOC_027178
CTTCCGTTTTTTTGGAATACCAAACTAACCCCTACTGAATGAGCTGGCGCCGAATGTTTTTTTTTCTTCCAAACTGAACT
AAACAAGACGCCACACATGCGGCTAGCCGCTAGTGCCTGCTCCGTCACCCTCCTTGGAGTGGCCAGGCCAGTATCCGGCC
TGTCAGCGTCAGGGGGGGCACTATTTGCGACGGCACGGGAAGCGCGACTAGCTAGTGGCTAACAAAAAAGGCGGTGCCGT
CATGGCATGGCCCTGTGGCTGTGTGTCAAAGAAACTGTCAAGGGAAGAGACCAGACCACCGGCCTCTCCTCTCTTTTCCC
GCCCGATCTGGCATGCTTTGGCTAATGGACACACGCCAAAAAACACAGGTCAGTGTGGCCTTGGCTTTAGTAGCTGGTGT
GTGTGCAAGTCGCCGACCCGATCCACCCAAGTGACCACGTCCACGGCACCGCGTGTTTTTGCTGGACACACACGACTCGT
ACTTGACCGGGGGGTCGCGCAAAAAGGCATCACGTCGCCCAGTGTCCCCCGTCCAATGCTCACGCACGAAAGGGGGATAT
GCCCACCACTAGCGCAGCCC
>TCONS_00029293 gene:XLOC_027179
AGGGGCAAATGACAATTAAAAAACAGCCAAATTAAAAGGCAGGGCAAAATCACAATTGTAAACAAAGAAAATTGTGATTT
TGACCATGCTTTTGAATTTGGTTGTTCTGTAATTGTGATTTTGCCCTTGTATTTCACATCGTCAAGTGCTTCTAACGGAG
CAGGCCCAAATTTGCTCTTCATTTTCAAAAGGGAGGCCCAAAATCACAAAGTTAAATATTTTTTTTGGGGCGGTGGGGGG
TGGGGGGGGGGGAGGGAGGTGTAAAAATCACAATTTCGCTTCCATCCAGGGATGGAAACACAATAGCCCAAAATAAAAAA
AACAGTGAAAGGTCAACACACTTATTTTCCAATACCATACCTGATCTATCCACATTGATAATTCAGTGTATTAGACAGGA
GCAAATGAATCAAACTATGATGAGTACATGATATACTATGATATAGTATGATAATAGCTCAGTGATATGGGAGATAACTC
TATTGTCGACGACAGGGGCGGATCTAGAATTTTTCCATGACCACCAAACCTACTGAATTTCATTCTCTTCTTTTCATCTT
AGCCATTTTATATTAGATCAAATAGAGACTCTTGTAGAGTTATATGGATCAAGCCCCAGGCCACGGACCGAGTGGCCAAG
GGTGTAGATCCGCCCCTGATCAAGGATGAAATGCAAGTCTGCAATAAACCCTAGACTTTACCCTGTAATCAAGGATGAAT
TGCAGGTATGGACTCAGTCCTAGACTTTATCAGAAAAAGGGACTGCAATGTGGATCATAAGATGCAAGAAATTAACACAT
GGTTGACCCACGTAATTTGCAGTCTATCGCAGTTTGATTGGTATTTGATTGTTGCTCACTTTGTTGGAGCAGCACAAAAC
GACCCTTATTTTTTTCAATATACAGTGGATGTACATGTATGGTTACTATTTGGCCCATGTTCTCTAAAACGGTTAGTGAG
CAAGGGTTGAAACTAGTTGTTTCGAAAATAATGCCATCCTAAAAAGTGCAAGCGATTACAATCACTAGCTACACAATTGT
GCAGGCTAAGCTGCTAGTACAGAGCTTAATTCATTTCCCACAGAAGAGCTGCTAAAGCCAGAGGGGGTTGATCCTGCAGA
ATTTGGTTCTAAATTTTAACAATCAGTTCAATGGTTAAGCATATCCCAGCACATGAGTACCAATTACGTGGG
>TCONS_00029367 gene:XLOC_027247
ACCAAAACAAGTTCAAAGAAAGATTGTTTTAGCACAAATAGCATGAATACAAATGATTAGCAATACTGTTAATGTCAAAC
CGCAACTTTCAACTTTGCATATTATGATTGTCGATGTATATCCAACTCTAGCTATTCCAATCTAAGCAGGAACAACTCAA
TCATTGTGGTAAATAAAAAAAAGACAGATATGCTTTTCTATTATTTCCCCCAAAAGTCAAGCTGTTTGCATTCCCCCGTA
AGATGTTAGTGTTAGATAACTCTGGACACGGCTAGTCAATCCCTGTCGTTTGAGTTTCAGTCTGAGTCAAGTTAGTCAGT
TAGCTAGTGTTCAGTTAGGCGTCATTCAGTCAGTTAGCGTTCAGCCGGAGGTTGTTCGAGCTGAGCGAGTCACACGGAGA
AGAGTGGGCATCGTGTGGGTCGTGGGGATGGACACGGCTGTGATCGTGGCGTTGATGTATCTCTGTGTTTTGTTTTCCTG
GTATTAATAGAGTTCAGAAAACGCTGTTACGAATTAGCAGCACCAAAACTAGTCTCTCTCAGTGCTCTCTTCGTTCTCTG
TTTGAGTGAGTTCGAGAGCCATGAGATCCCGTCGATCTCTGTTTCATCAGTTAGCATAAAAGATTTGAGTTCTTTCAGCA
AAATGTCACTATGTCAAAGCTCAATGTAGAGTGAGATGGACACCTGTTACATAAAATTCAGGTAGGAGTTATGGAAACTA
CTAATTCGAAGTTTTGAAGGTAGATTTTACAGAATAGGACTTATGTCCTGTGCATTCAGAAACTAAGAGATCAGTCAATT
AATCCCCCATCCTAATTAGTTAGTGCAGTGCTACATTTCCTAATCTTTTATCTGAAATTTTCCTCTAAAAAATCTTGAGG
TATCTTTCTGGATACTCAAAAGCGGGCCCCTCTCAGAAATTTCAAGATTCTATAAAGGTAGAAAAGAAACAGTTAAGTTT
CAGCAAAAAGATTTTAGTCAGTTCCTTCCCCATTTTCCTAAAAGTCAACCCCAATACTAGAC
>TCONS_00029383 gene:XLOC_027263
GGGCCAAATCGTGTATGGGCCCTGGGCTCGAGAAGGCGACCAATCCCACAAGTAAAATGTAAGTGACTGAACTCTAAAAA
AATACATGGCCTACATGAACAGCTTCATTCGATATTATCATTCTACCAAGGTGATTGCCCATGCGTTTCAACAGGAGCAA
CAAAAAAATTGCATGGGATGTGTGGTATCCAAGCCAAAATCAAGATCATGGTAATTTGCTTCTGCATGCGTGTTGCACCA
TGATGTGACAAAACAAGATTGTGGATGAACTACACGTGATTGTTTGATTAACCGAGAGATTCAAGAACTTTATATATATG
GTTGTGTTACTTGTGCACAAGAACTTGAGTTGAAAAATCAGTAAGCTCACATTGATAAGGCTTTAGAAGTGTGCCACTAA
AATCTTGGAATACATGGCAAAAGAAATACTCTGTGTCTGGGCTTAAGGTTGGCAATCATTTCATAACCATACTTGACTAG
GAATGCCACCAGTTTTGACAATAACGTCAGCGTAACAGCTCCTCAAGAGGGCTGCTTGCAAAAGGTTGTAGTCAGAATTG
TGTACCAGGTTTGAGTTTTCTCCTAAATCTTTCATAGGGAAAGGATCAGACGATCCGATCATTAATGAGAAGCCTAGTGC
ATTGCTAGTGTAAAAAACTATACATGAACTGTATATTTAGCTCTTGCAGCAACCCACATGCACAAAAATATGTTCAGATA
AGTACAAACTGGTACTGACCCAATAGAACTTTCTGACTTATGCAATTCCCTCTTCAATTCAGCAACTCTCTGCTTGCAAA
GCTTTTTGAATCATGCACTGCCACATTGAAGCTAATAGGTTTATCAAAACTCAGAAAAATATTAGATACTTCACACCATT
ATAGATTTATAGTCAGCCACAAATCACTAACACACAAAGTGAAATAAGTGCAAAGATTTCTAGTGGTCCAGTGCAGCGTG
CAGGGACACTGATCACCAGCCTTTTAGTGAAATCACAAGACTTTCCCTGACAATTATGCACACCATATGATGAAGAAATA
GATGATATACGTCCAGAAATTCATAAAGTTCTTATTCAGTTCCTATACAGGCATATAAATGACCTGACACATCGGAATGC
TCAATTAAAACGCTATCTCAGACTAATTTTTTTATCTCAATTGAAAAAACAGACTAGATTAGCGACGCAGAAACCGCATG
AAAGCTAACGGAATCGAGACTGAGAAAGACAAATGTTTGGATTTGGTCCAGAA
>TCONS_00029430 gene:XLOC_027308
GGGGTGTATGTGTGTGTAGTGAACTAGTGATGGTGGTTGGGGCGCTGAAAAGAAATAAGAGATACCAATACTGATACTAG
TAGTATGGATGAACATTGTCTGCCTACAATCAGTGCATTTTCATGAAAAGGTCCATGATCGAGACAAAAAAATATTATTT
GCATCTTACAAAAACCAGAGCAAAACAAACAAATGTGAGTACATGGGGTAGTGGCAACTTAATAGTTAGTATTGAGTTTG
GCATTAAGTGGCAACTTAATAGTTAGTATTGAGTTTGGCGTTAATTCCAGTACATGGAAAACGGCACCCTGGTTATTATG
TC
>TCONS_00029489 gene:XLOC_027364
ACACTGCGAGAAAGTTGGCTTTTAGAAAAAGCTGCTTTCTGTATCTAGCCCTTTGGTTTGGCTTTTAGCTTTTAGGGGGC
AAAAGCCAAAGCCAAACTAAACACACCCCAAGAGGGAGGATGTTAGGTTGATCTTATCCGATTCTGTCAAAGGATCGAAT
CAGACTCTAACTCTGTGCCCTGATCGAGGGCGCAACAACCTTATAGTTGTGCCCCCTTTCACACTACGTATATAAAAAGG
GAGAGGGCCGACACACGAACCA
>TCONS_00029491 gene:XLOC_027366
GTACCCAGCTCTGCACCCTCCCTCCCTGCACCCACTCTGCAGTCCAAGACAGAATCTGGCCACTTACACAGGAAACCAAT
CACACACATAACACTGTACAGCTTCCTATACAGGTAAACCAAACAACATCAATTGCATTGCCTTGTCCAGGTTAAGTGTA
TGCCGCATAACCTCTAATGTAATACAATACTAATGCGAGTGACCAATCAGACCC
>TCONS_00029500 gene:XLOC_027374
TCATCTCCATCAAAATCAGCATTGTAAGGGTATGTAAAAGCTCTTCTTCTGCCGCTTCACCTCGGACCAAAGCATAATCG
AGTAACAAAACCATATCAATTGGAATGGGGTTTTGTGTAGAGGCTGTGCACATTGTACACTGAACCACCAGAAATAATTG
AAGTTCCTGTAGGAAACTAATTGGCGTTCATTATACCTGCAGCCTTTTGTCCTGTCTAACTCTTTCTTTTAGTGGTCACG
TGTAGGGCATACAGAAGTTTTCATGAGACTTGTCATTCCTCCCAAATTCAATGCCGCATTGAACAAGAAAACTTCTTTAC
AAATCGGGCGAGGTTTTCAGCT
>TCONS_00029503 gene:XLOC_027377
GGCCGCCCGAGAGAGTGCGATTAAAAATGGTTGATGATGATGACCTATCAAAAAAATGGTTGATGATGATGATGATGTAT
AAAAAATGGTTGATGATGATGAAACGTATTCAACTATTGCGGCCGCGGTGTCGGAAGGATTTTTTGTCTTCCATTGCGAG
GTTGCTGAACGGTGGCCATAAAGCTGGTCAATTTTGAGTCAATCAGTGCCCAACCCACTCAACCCAGTGTGGGAAATCTA
GGTAAACTTGGTTAACCCAAAAAAGGCACGAGGTTTTCAATGATCAATAAGTTGTAGTACGTATTTACTCTTTGCTGAAC
ACAGTTGTTGATGAAAAACAATGTAGAACAAGTTGTAAGTTGATTTGGATCGAATCAATGCTGACCTCTGGAGTGTGCAC
ACCAAATAAATCCTGCAAGACTGAACTGAATGTTCAGACAGAAGAAGCCAATCTGAAAATTCAGTTTGCAAGATAGTCCA
AGTGACATTTTCGGCGAAGTGCCAAATACATGTTGATAAACTACCCTTCCATCTCTTCTGATTAACTCATGTCGTTACTA
AAGTTTCCAGACATCTTCTATTCAAAAAATACTTAAGCTTCTCTGTCTTAAAAGCGAATAAGACTGCTATAGCTGAAAAA
ATACTTAAGCTTCTCTGTCTTAACTCATGTCGTTACTGATTAATTTCCACCAGAGATGTTCCCCACATAAATGAT
>TCONS_00029543 gene:XLOC_027417
CCGCCTGCCTCTCCGCTCGTTTGGTGCCAAAATAGGGCCAGGCTGCACGGACAAGCCACCTAGGAGCCACGCTGGGTGCC
CAGTAAGCAAAACAGCCTTCTAATACCGTCTTGGGGGTAATATGTACCAACAATCCAACATACTAAGTTTAATGTGCGGA
ATACCTGGTTTTCCAGGTCGGGGGGTCAAGTATCCCACCCTTCAAACTCCAAGGGTTAAGTAGACTTTTTCCCTTATATA
ATTAACGCGTCACCTTGC
>TCONS_00029564 gene:XLOC_027438
GGTGGCTTACTATGTACCTTAGCTTGGTGAATTCTGCAGCGCAAGAAATGAGATCCAAATTGAGATTTGAGAATTTGTAT
TTCTGGGGGCCGTTTAGCTTAGTCAACTACTTGGTTCAACAGTTTAGATCAACGTTCCACTTTCTTGCGATTTGAATTTG
CAGTAGCCTGTAGTACACTGTTGTCGGATGGAAACACTAATGGTAGATGGATATATTTGTTTTCCTCT
>TCONS_00029618 gene:XLOC_027488
CACCCTTCCGTATAGGATTCACCTTTGCTACCTTTATGAACTTTTAAGGATACAAAATATGCTAAAAAGCATCCCCAAAT
CCCAGATATATAAAATCATAGACAGCTTATATCATTAGAATTCGTGCATACTAAGCCACTAAACCTACATCCAGGTGACT
CCTTATATCATTATAATTCGTGCATACTAAGGCCCCTAGCACTAATTGTTAGTCAGGTAATAAGTTATTAGCTAGTTTTA
TCTGGGTTGGAGTATAGCTATTTGAGAGGAAAACTAACAATTAGTTGGTCTATTAACTGACCTGTTCTAAACCTCTGAAG
TAATTTTAGCTGCTAACTATTAGTTTTAGAGGTTTAGAAAGGCCTAAGCCACTAAACAAGACTTAGGTTGGACCCAGTAA
AAGACTACACCCGATATTTTTCCCAAATTA
>TCONS_00029641 gene:XLOC_027509
TGGGTCTGGTGGCCGCCTGTTGGTTCTTGATTTGGTGGCGTGTAGCAAATCTGTGTGCTCCGAGGATCAGTCGTTCGTTT
CGTGAGACATCCGTGTTGTTTGGGGAGGGGACAGTCACACAGATGGGGCGATTGATTCCGTTGTTGATCTGTGTTTTCAT
CCTGCCTGGTCTGCGCAGAGTGTAGTATGAGATTAGCGTTTCCATTTCAGTTC
>TCONS_00029670 gene:XLOC_027535
TCTTTCACCTAAATATCCCTCGTAGAATAAAAATCAAACTTACAATTTTCAAACGGACAACTGCTCTCCAAAACACACTC
CCAATAAAGATCACTTTAATGAGTAAGAGCATCTCCAAGAGTTTCCAAAACACACTCCCAATCTAGATTTTTGTGGCAAG
ATTGAAAAAAAAAACTGCTCTCCAAAAACTCCCTATCTCAACTCTATTCCTGTACTTGGAGAATCGGCCTCATCGCACGG
ATATATATGCGTGTATCCATCACATCAATCCGAAGGTGGAAGGACGTGGGGATGAGTAAGTAGGATAGGGTTCCTGATGC
AAACGTACGAGAGAAAGGAAGTATAAAAGTGGTTGGGGTGATTTAGAAATAGTTTGGGGTTCTTGATGTAAAATTACTTT
CTATCTTTTAGGAGCGATATTTTGGAAACTGTTGGAGGAAGCCAACAAATATGCTCCCAACTTTTTCCAGACACTTGGAA
GACTCATTAATTTACCAAGTGATTTTTTAGAAACTATTGGACTATTGGAGATGCTCTAATAAAAGTGCATTGATGCAGTA
CGCCAGTACATCCAAATCCCTACAGAAGTAAACATATATTGGGAAACACAGATGCTAACCATTTGTCAACCTATAGGGTA
ATGGTTAATGAACTAGTAATAATTCTCCTTTACATTGTTTACTAAGTACATCATGGCATACTAATAATTAATCCTCCTTC
ACATTGTTTACAAAGTACATCATGATTCATGACATAC
>TCONS_00029689 gene:XLOC_027553
AATGCATTAGTTATCTCAAACTACTAAAATCACTTTCCATGGCAGCTCGGGGTCACCTCGGTGGCTCTCTTCCTGGTGTG
GTACTGTGGTGTCCCTTCCACTTTGTAGTCGTGTTCTATCTCTTTGATGGGTCAGGCCGTCAGGGTGTCATCACGCGGCT
ACTATACGCCGTGTAGCGAGGAGGCTTGCAGTATGCATCATGGCGTTTGGTGTCGATTGGGATGCTCACGTTCATCGTTG
GCGCCTTCCTTCACGACGGCCCCCTCAGCGGTGTGCATTGGAGGGTTGCGGTGAGCGAGTGCGAGAGATCTTGGTCAAAA
TTCTACTATATCCGTTCACAAATATATAACACCTTTTATATTTTCGAAATCTTTAACTACTCGTCTTATTTTATAATATT
TATTTAAAAATGTAAAATTTTAAGTTAGACATAAACTACCTTAAGTGATAAAACAAATC
>TCONS_00029702 gene:XLOC_027566
GCAGCGGGAATTGGTAGGCACCTAGGCAGCTTCAAAGTTGTGACATGACACAGCATGAGTTTAGCATCACTTAGTCTTCT
TGAGAAGTGACAAACACTCCTCCATAACCTCTGCGCAGGCCCCTGTGAGCATCCTTCTTGTGCTGCTCAGGTCTTGGATG
CAAAACAGTAGTGATATGCATATGCTCAAGGGGCCTCTGAAGTGTGTAGTAATGCAGATGGAAATGCTCAGAAATGTTAA
TTTGAGCCTGACTGGTGTAGGTGTTACTTCGGTTTCTTTCACACATTTGAATGCAACTTTTATTAATGGAGATTAATGGA
CTCAGCTCGAACTGGGCAGGTGTTTCCAACTCGAACGCAACTTCAAGTTTTTCTTTGAAGTTTTCCATGTAAAGCCATGT
AAACTTTGTCTGATGTGGAGGTCACGACTGACACCACACGTTTACCAATTGAAAAGACTAACCATGCTACTCTCTAACCT
TAAGGGCAGGTTGTTCCAACATTTAAATCCGAATAATAGATTCTGTTGCAATGCCATCCTATTTATATTCCAAATACCCC
CTCAGTTCCAAATTGTAAGTCATCTTAATATTGTCTATGCAGGAATCCCCAGAAAAAAAACACACAATATTAACATGTAC
TTATCCATCCATTCCAAATCATA
>TCONS_00029717 gene:XLOC_027580
ATCAAAAAATATAGGGCGTGATTCAAATATACTACACCCCGGTTTAGTGCTCTATCCTTATTTTCTACACCATCCTCAAC
TTTTTCTTTTATAATAATATAGTTTATTTTCTAAAATACATGATTTAGGACTTAAATGTTAGGGTTTAATTTATTTTTAG
TGCCATAAACACTTTAAATGGCGTGGTGTTTTATTTTTTTGGCATTATCTTGAGACACCTTGTTGGAGAAGCTATAAGAG
GGCAATTGGGGCAACCCAACGGGATCACCCCGAGCCCCTATTACAGCTATAGGCTCTTCTGAATTCCTCATAACCCACCC
AAACAACTTCGACAATTTTGTCACTGTCAAATGCTATAATATTCCGGGTTCCATTTTTATTCGTTGAAAACTTATCGATT
TGAAGTAGCAAGATTACGAATTCCATGCTACCAAAATGGATCGGGACAGATGCAGGATCGTCGAAATGGAGAAAGTGGGA
CAAAATTGGGTAACCTAAGCTGGACACAACAAGAGACCAACAGCGCGAACT
>TCONS_00029880 gene:XLOC_027724
GGGCGTGGCTTGACATATCCCGGATAAACAACAGGTTACACAAGGTACCCGGTTACATGGATGCTTCTTTAATGCTGTCT
TCAGTAGCTATCATGCCTCATCCTCTATTTCAAACTTGACTCTACAAATAATATTATCTACAATGTAAATCGTCTATTTT
ACATGATCTTCTGCGGACAGTCTTAGAAACACATTTACCATTACCCATGTCCCCTTGAATGCCAGTTTTTTTCCCCTGCT
TCTTCCTCTCTTTTTTTTATGAAAATGAACTGATTCATATAAATTTGTTACACGGTTTCTGTAAAACCACTATGCTCCAA
AGGAGTCCTAAAGCGTGAAAGCCAACGCACAACCAAAGGAAAAGTATATTTGAACAATAACCGAGATGAGAAAGAAGCAG
AACATTTTAAACAGTATTTACTTTTTTTAGATGAACC
>TCONS_00029883 gene:XLOC_027726
CGTCTCCTTCCTTTCACATGAGTCTTCAGCTCCAGAGGATGGCAATTGGCTATTTTGCAAGGAGGCCCAAATTACAACAA
CGTAGATGTGCTCATCTCCTCTCCTCTCCATGCAACCATTAGGCAAGGCATCAACTATGGAAGTTACTGCCAACAAACAT
AATGCCAAAGCAACACCTAGGCAGGAGAGTATCTAGGCCAGATGACCATCATGGTCTTGTCTGAAATTGGTGTGGCCATT
AGGAACTATTTGCTCTGCATACAGTAATATTTCGTTGGAATTTCCAAAACTCGTCAGGGTCGGCTGGCCCGATGACAAAT
ATTATTCTATTGGAATTTCCAAAATTTGTAGGATCAGCTGATCCTGGTGGCAAACTGTAGCTCCACCCATGCTCCTAGGT
AATGCCTTAGAACCATGAAATGCTCCACCCCTGCTCCTAGGTGATGCCTTAGTACCATGAAATGCTCCACCCCTGCTCC
>TCONS_00029892 gene:XLOC_027734
AGAGTGGCATCATGTCCTCAACAGAAGACGTAAAAATGCTATCAATATTGATACGGGAGTAAGTATGCTTGCACCAATTC
TCTGTGTCTTCGATCTGACCTGATCGTAACTATTTCATAAACTGAGCAACTTGAATTCTGCAGCAGGATTTGATTATAAA
AGAGTAATGAAGGAACTGAATGTATTGAGTGGCTTATCTATTTGGTGCTGATGAGGTTTGGAAAGGAAATGAGATATTGT
TAAGACAAGGATGAAGATTGATGCTAGTAGTATTCCAAAAACATCCCTTCTTTATTAAACCAGCAATTTATATAGCAGAG
CAAGATGTGTTGTTGCAGCAATGAACCGATAGTTTCTCCATCTTTCCAGCTACACGATACTCATTTGTAAATTTTGTTTA
TGTTTCCTTGATCACACCAATACTAC
>TCONS_00029908 gene:XLOC_027750
AATGCTTAATACACTCCGTCTTGACACCCTCATCACGATTCTCGCTGTAATCTGACCAAGTGCCCATAGGTCCAATGACA
GTGGATTCAGTCAATCACAATAGACTTGCAACCCAGAAAGGAATTTTCCCCCTTTTTTACCGAATCCAAGTAATCATGCT
ACGAACTATTTCCTGTGCAAGAGTTTAAAAAAAATGAACCTGAGGTGCTCAGAATTCCGCTGCCAGAGCCATGGTTTGAT
TCCGCAGACAAATGAACGAGTTTCCTGCGGAGTTAATGCCCAAAAGTTCAGCTGTAACTGAAGTCTTTAATGGATCCCCT
ACTCCTCCACAAGCTTCCAACTCCAGACGCCATCAAATTTCAATCTTTCCAGCTCCCCCTCCCACACCGAACGAACCGAA
GTTGTCAACTTGTAACTGGGCGCGTGCACTGATCTCCAAGGAAGGCGAACCGAGATCACATTTTTTTTTAAAAAAAAAGA
AAATTCTGATAAATCAACTCTCGGAATCCAACGCCTGCAGCTGCATCTCCTCATCAGCTGGGCTAAGATTTACAGCCGAT
TCGAAATCCAATCGGCGAACTGGACATCGAAATCAGAGCCTATAAGTTCAATGAATTCGGCTAAAACCACAACGAGTGGA
CGGAATCTTGGGGTAGCTAAAGAATTCCATGGAGTAGACGTCTGGAAAAGCGCGACGAAGAAACAGACCATCTATCTACC
TACCGGCC
>TCONS_00029911 gene:XLOC_027753
TGCCCAGCTAAATTAATGTTACCACTATCATGTGCGAATAACCCATCTTTGCTGATGTAGTCTAAATGAAGGGCAACAAA
ATCATTTATCTTGTTAGACTGTGTGTGGGCCGGCACTACTGTTGGAGTGTCGTCCCATTAAGGTTAGGGTTCTGTGTCTA
TATATGCAACCACCACCTCTATACAATACAATCAAAAACACTACATTGTCCCACATGGTATCAAACTAGGTTAAGATTAG
GTTTTTACCTCTCCCTACCCAATAGCCGTCGGCTCTCTCTCAAAACTAGCAGCCGCCGCCCGCTCCTCCTACCTTCAGCC
ACCGGCACCGTCCCCGGGAGGCTCATCCTTCCCTCCCGCCGCAACATTCGCACCCTCACGACGCTGCGACTGCGGGGTGA
TATTGTAACACCCCGTCCACTCCCGAACCGACGGTACTTCTGGCAGCTCTCTAGTATTATATATTGTCCCCACAGACCAA
CACGATTCTTTTGTGCGCACTTTGTCCTCACTCATGCGCACCCGAGAAAACTTTCCGGTTGGTCAACCATCCTAAATTGC
TTCAAGCCAAGCACGCTTAACTTGAAGGTTCTTTTGAGATAGGCTTCCGAAAAAAGAAAATGCACCTTGTTGATATGAGT
ACTCTATTAATTTTATTAAACCTTGGGCTAGGATATCACCATTCTCTGGGGCCAAGATATCACAGATATCAACCCGTCGG
CTCCTAACTTCGACTTCTGCTCCAATCTCATTGTGTGTGGTGCCCCCGTTGCGATTGCGGGGGATGTTAGACTGTGTGCG
TGTGTGTGGACCGACACTGCCGGCCCATTAGGGTTAAGGATTCTGTGCCTATATATGTAACCACCACCTCTATGCAATAT
AATCAAGAGCACTACATCCTCACATATCTACTTCCTCAATTCTTATGTACAAATATAAAATGACTTACATTTGGAATGAA
ATGGGGTAAAATCTATACAAGAAATGGAAATGAAACAGTAAATATTCTGTCTAATATGTAGAAAACAATAATAGTCATAA
TCTGTTACACGGTGTAGCAAACATAGTAACTTAGTATAAAAAAACTACTCCCCATTAATGCTAATTGTAAAAACTCGGCA
GCGCACACAAAAAAAGGGCTCTCAATACTCATGTGTCC
>TCONS_00029923 gene:XLOC_027765
TGCTAGCTTTCTCTCCTAATGCCATTGCTTTTGCTCATCTTTTCCGTTCTTGTCTCTTTTGGTTTGGTCTTGCATTTCCC
TATATAACTAATCTTTGAAATGTTACACCACGCGTCCACGCATATCTTGCCTTCTTGGATTCAAACCACTGATCGATTTC
TACCCCTGCTTATATATAGACGAAAACCTTCAACAATTTTGTCAATTATACGTACCACTCCTGCAGAGCAATAGTGCGGC
GCTTCAAGCGACGCCCTCGCTCCTTCTTTGCTTGTTTTTTTTTATCTAGCAAAAGGTGGCCATTTTGATGGTATCCCCTT
TCCCACAAAGGGTTTCCACTGCGCTTTCTATCCGCATCATTGTTTCAACTTTCGAACTGATCTGCTTGTTCTTGAGCTTA
CCATCACCCACTAATCATTTCCTACTTGATTGCCTTTCTCTCTGGAAGCAACCCTGGGAAAGGGCAATCCCGCCACCAGG
TA
>TCONS_00029957 gene:XLOC_027793
GCTTCAAGGCTGCTACTACTGCAGATAGCCAGTTTGTAGGGTTGACGGAGCCGTCGCTTGAAGATGGTGTGCTGCCCATG
CCACATGAAGGGTCGACAACAGCAAAAGTAGTGTCATCGACATGAAGCATGCGATGAAAGTTGGGACAGGGTTCCAGCAG
AATCTGACATCTTCTCGATCTGCTGCAAGACTGCTACCGCTACAAATAGCCAATCTGTAGGGTTGACGACACCGTCGCTT
GAAGATAGTGTGTTGCCCATGCCACATGAACGATCGCCAGCAGCAAAGGTAGTGCCATCGACATAGCATGTGATGGAAGT
TAGGACAGGGTTGCGGCAGAATCTGGCATGAAGACGGTCATCGTCCCATAGTCCGACAAGACGTAGGGGAACC
>TCONS_00029987 gene:XLOC_027823
GCCTGGTCTAGTTCAAGCACTTGGCCTATACTAGTCGCATTTTATTCATTCTCATATTTCACTTGCTAACTACGATGATG
GTCACCGGGATGAGTCTCCATAACCGAGGAGCAACGACGATTCGAACCGATTATACCCAGCTGGGGATCTCTAACCACAC
GACATATGTAGCACTCAACCCTTGCATATGTCAACCGTTCCCACGGAGTCCTCCACTACATGAACAGGTCCGCGCCACCC
GAGAGCACATTACCCTACCAGGCGTGCTACTATGCCAGGAGGGTACATGCTACTCCCGCCATCTCTCCACTCCCAGTGCG
CGATTGTCTCTTCACGTATGGAATAGCCGGGTTCAAGCTTACCCTGTCCCATACCAGGGTATGTGGCTAGTTGCAAAGTC
TCAACCACAACAGGCCAGTCAACGGTACGGTCCTTAACCGACACAGACGGGCGACCTTGTCTGCTCAGCGCCTGGTCTAG
ATTTATTAACCATTTTCCCATTTTTGGTACCCGACAGGGGTACTCTTTTCCAATGATGAGCCCACTCCGGCCGAAGTGGA
GTCATCACCTTAGTTTGCTTTGATTTTTGAATGAAAAAGCCCATAACGAATGTTCCACAATCATTCTTTTTTAAAACAAA
TGATTTTTCAGTTTCTAAGCAGGACTAAGCAGTAATAATTCTTTTTATAA
>TCONS_00030015 gene:XLOC_027848
AGGGCTGGTAGTGGTGGCGGCGCGCCCAAGCTGCACAGGGCGTAGCCGCTGGTAGAGGCGGGGTGAGGTTTTTTCCCCTC
GGCTATGTTGCTGGTAGAGAAGAGGAATAGGAGATAGATGAATTACTGCTTGATTCTATTACTTGCGTCGTGTGGCTTAT
ATAGTCCTTGATCTAACAAGCTTTCTTAAAAACTCTCCTTGATCTAACAAACTTTCCTAAAATCTCTCCTAAAAAGTAAA
AACTCTCCTTATCTTATTTGCTAACAATTCTATCCTTACCTATTTGCCAAAAACTCTAAACAAACTCTACTAGGCCGATC
ACATCTTGATCTGGCCGATTACATCTTGACCGTGCCCCCTATTTTGGCGCTGGTCTTGCCGGCGTCGTGCAAACGTCCGG
CCCCACATGACAGAGCACATACATGAATTGGAGTTGCTGAACTGTCTAGGCTGCAGCTAGCCAATGCCTTCGTATAGAAG
CAAAAAATCACAGAAAAGTAAGGGCCATGCTGCCTGCTACTTGTTACTATGATTGCTACCTACTACTGTACATGTTACTA
TAGCCCACTGCTGTCATATTGACTAGGAGGAAGGAAGTAGTCACTGTTCCTATGAGTTATGACAAAAGAGAGATGTGAGA
GTAGCAGATTATTTTACAATGACCTACCACAAAGATGCACGAGAACTCCAATAGTATAGATTCTAATATAGTGTATCC
>TCONS_00030220 gene:XLOC_028036
TGTCCTTCTTCTTTAATATAATATCGCACAGTTCTCCTACGCTTTCGAGAAAAAAAATAAATATAGTGTTATATATGTGC
GTGTGTGTATGTGTGTGTGTCCTGGAAATACACAGGACGACCAGGTGGACGATTAGGGGTGACTAATCGCCCTGATCGTC
GCCTAATCGCGACTAATCGGCTGATCGCCCAGTAGCATCGATCAGACGACGATCTGAAAACAATGGTTCCTCCCTCCCGC
TTCTCGCC
>TCONS_00030281 gene:XLOC_028095
GCTGGGACTTTTGTGGATTATGATAAATTTGTTGGCCAGATCTTTCCCGATTCTCTAGCAGCGGTATGTATTTCTATTAA
GCAGGAGTGTGATTGTCGAAGGACAGGTCTAGTGTACTAGTGAGAGTTGTCTCACTGAGTTACCAGGTCACATGTTCTCT
CCGCATTTGCAGGGGGAGGCTTGTCTCGGTTTATCCCTTCCCTAGATCTCACTCATTTGGGAGGCTCCGACACTGGTCCT
GTCCTTTAGGCATGTGAAGCAGTAACGAAAACATGCCAGCTCCACGTGCTCTGTGGGTCATGCGGGTTTGTATGTATCAG
CCACTAAGTTCAAAGAACACAAGTCAGTGGAATTGGCGGACATCCAAAAACTCGCTTGTTGAACACCAAAAGTGGTGGAC
AGTTCGGCCGTAAAGCCCGGACTGTCTGTGCCCCCGTGATCAGATTAACTCGGACGATTATCCTTATCTCGTGCGTGGTT
ATTCATCTAATCATGTGGGATTTGTTAGCTATCGCCTAGGAACGGGTCCAGACCTCCCCCTATATATATGAAGAGGTACG
ACCGATTGAGAACCCCCGAACACATTCCAATCGAACCAATTACTTTCATTATCATTCCTGCCCTAGGAGTAGATATAGCG
TAGTTCTAGTTATAGCTTCCTGCATATCCACCTTCATCACTATTCGACTCTGCATCGTCTAGATCCATCTTGGATGGCCT
GCCGACCCTAAGACGACCATAAGATCTAGTTGTCCATTCAAGATACACTACCTCGACTGTCTC
>TCONS_00030343 gene:XLOC_028151
CAAGGAAGCATGTTAAGTTGTTAACTAACAAATTGGTTGCTAGCAATTAGAGTTAGCAGCTAGCTTTAACGGATAGCAAG
CAACTAAAAGTTGCTAGCTAGCTATTAATTCTGATCACTGTACTGGGTACCCATTTCAAACCAATTATATCAGAAAAGGA
GCATGATGTCAGAAATTTAGATCTGGTTCCTAATTGAACAAAATTCCATGAAAAAAAATCATTGCATAAATATTGCTCTG
GCGTAGTGATATATAGCATAAGTAGAAGTGACCATCAAGGACCTTATCATATGAATAATTGAATACTGCTGAATATTGAG
GTGGTATTTTGAATATAGTAGATCTCTGCTGCTAAGAAACTAGTCAAAAAGAGTTGGATTGAGTTCTGTAGGTTCAAAAA
AATGTAAGACAATTTGTACCACCACCCTGCTATGTACCAGTACCACACCTGAACATGGCTCTTGGGCTGATGTTCAGGAT
ATCCATGGTTATTCCTCATAACCTCAATTTAAGGAAACAAAATTCAGTATGAAATAATCTGGCTTTAGAAAATATCTAGT
AACGTTATTCCTCTTCACTCAAAATGGCACTGTGAAACAATCTTTTCCCTTTAGAGAGCGATGACACAAAAAGTGTGTGG
ATTGGCTACCAATCATTTAGCTCCAGTCAATTGGATTAGTCAAACCATTTACCTCTTATGGAATCTAAGTCTTATACTTG
CCAAAGAAAAAAGTACCATTCAAAACCATATTTACAACCAGAAAAAGATTGCTGAGATTTTGCACACAAAAAATACATAA
TAAGTGCAGTTTTTTTTTTCGAACGCGCAGGAGAGCTGCGCATGATTATATTAAGAAGCAAGTAGAGAAAGTC
>TCONS_00030410 gene:XLOC_028209
TCCAGCACATCCTCCCTACCATCACCAAACCTAATCATTGACCCGCTATCAAACTCTTCTGATTTCAAGCACAAATAAAC
AATAATTATACTAGTTCAACCAAAAGATGAGAATACATAAAAGAAACAGGCACGGAAAAGAAGAGAAAAGGAAACGACAA
CCACCACAGTTAGCTCTCACCTTAGTTAAACCAACATATTCTCCAAAAGTTTAGCTCAAATAATTTCCCTCGTTCCAGGG
CTTTAAGCACAAACCACCCATCATAATTCCCAAATGCAAAGTTGTTTACTTCTTTTCAACCAATCCGTAGTTATTTGCCA
TCAAATTTGCCCCAATCTATTTCAGATTTTTGACTAGATCAAAACCCTTGCACTACAGAACATGTTAACAGCAAATGGAA
TGTAGTTGCCACACGCCTCGTCCCAAATTCCCAATTGCAGAAAGTAAGGTCAAACTCCTTCACCGATCCAATCAATAGTT
TGTCGTATAAATGATGAACGGACACCATTTGCACCCAGTTCAGGCTCAAGATTCGGAGCATAACTTAAGGTATCCCAAAA
TCTACAACAGGAAAGAAGCC
>TCONS_00030465 gene:XLOC_028260
TGTGGCCTAGAATTTTTGTAGACGTGCAGGGTAGGCAAGGATAGGCAATGGCCTAGAATTGTTGTTCCGGCCTCCTTCAC
AGCGCTTGTCTTCCCGGCTGCCTCCCCTCGCCGCATATTGAGCGTGTGCTCGTCATTTTGCTTCCAACAGGTACTGTCCC
ACATCTTCCACCGCATTTCCTCGTCTTGGATGTTTTCTGATCACTAGGACCTTGTTGGGATTTTGAACAAATGTTGAACC
CCTATGGGTTGGAGTGGAGAACGAACATTGCCGCATATCTCAACGCATCGGGCGGATGTCGGCGACGGCGCCTGCGTTTT
TGTGCCATCGTAGAATCTCTTCTATTAAAAGCTACCTCTCCTTATTCGCATCCTAAAATTTTTGTCGGCGTGAATGGTAG
GCATGAAGCCACGTCGTCTGCCTCCGCACCCACGGAGGCCTTATTCGATTAGGAGAGGGGATCGAAAGGTATTGGAGAGA
ATTAAATCATTTTATGATCAAAATTAAATATAAAGAGATTTAATT
>TCONS_00030492 gene:XLOC_028279
ACAATGTTAGCTCTCATGAATAATATTATTTTTTTTCAACAGCGGCAATCAGAATAGCGTATATAACCAGAGTACCTGGT
TGAAATCATTGAGCTATCAGTCCCAAAGATGCATACAATAATAAAAAAACATTTTAAAAGGCCAGATTAACGGTCGAGCT
AATGTAGGCAGACTGTAGCTCTCATAGTAGAAATGTTCATCAGACTGAGGTCAGCATAGCGTATATTGCCAATGTAATTG
GCTACAATCACTGAGCTACATATAAGATATAAGTGTAGAATGGCTGAAGAGGAGACATTCAGCCACATACAAGGTAAAAA
TAAACAGCTTCAGAAATCAATAAAAACCAG
>TCONS_00030514 gene:XLOC_028300
GGGGGTTATCTCACTGAATCACCATGTTGCGGGTTTGAAGCAGCCTCCGTATTTCCGGGGAAAGGCTTGCCTCGGTTTAT
CCTTTTCGAATACCCTACTTGTTATGCGCAAGCTGTTGGGATTTTTTTTTTTGTGGGTTGAAATTAAGCCTGGTTTGACA
TGCTAACAGAATCTTCTTGGGGGGGAGGGTTGGCCAAGTGAGGATATATTTGACATGATACTGTGATTAACCTTAAGAAA
GGGCTTCAGTG
>TCONS_00030542 gene:XLOC_028327
AAACAAAGTAGTCACCTAAAATCTTATTGAAACACTGGGCATCCATACAAGCTCAGTGTTAGTTTACAGACACTCCTTGA
CACAAAGCAAATAATATCGTAGGTTGATCATCGTAAACACGACATGGAACCTGAACCAAATGAACCTGATGGTGCACTAC
ATATAGAAATCAGACATGTACAGTGCAGGTCCTGACATTTTAAAGGCCCAGGTCTAGATTTATAATGGAGACCCATTCTA
ATAATAATTCTTATATATAAATATATTGTATATGTGTTATCAATAAACACTTCATGTATATCTAAACAATTGTTCATATA
AAATATCAAATAAGAAGTATATAATAATTTTATCTTAAAAAATTCTTCAAACATATCTAGGTGTGAATTCATTGATGATG
CCTACTCTGCTAGCCCTGCATCGGCTCTGATTGGCCTAAAACAGGCAAACAACGAATAGAAGGCATGAGATAAACAAACT
GTACCAGGGATCACAAGAACAGCTAACGGTGAGTCTGTGACTCTCGTCAAGTACTCAGATCAGGTCACACAATGCATTAA
CCCTCGCGACGCGGCCACCAGGCAGGACAGAAAAGCAAGGAAGCAGGTGTCACACTGCCGCCAGGCAAGATAGGGCAAAG
CTACGTGCGTTTAGAAAAGCAAGACGTGAGCTGATGCTACCTGTCTTATTGTTGTTGGGCCTTTACAAACTAATACTAAA
TAATATTCACTAATCACTACATGGGATGAGGCCCCATTAATCTGGAGGTACATCAAGGGCACTGGTCGACCCCCCCAAGG
GCCGGCATTGGACATGTACAAAGACATCTCAAGTAGGACGCTACAAATGCTAACTGACTAAGAGATTTGACCAGTATAAC
AATGCAAATGAACAGAGGTGTGTGAGTGTGTCCGTGTGTAAATGTTTATGTAAAAAAAAACAGTGACTAGAGAGACAGAG
TGGCACACTACTAGAAAGCTCACTGCAGCAGCACAGTTTACCGAGTGCCCCAATTGATTGGTTGAACTGTGTAACATTGT
ACATACATCACCAAACATTCCATGATCAATCAGATACGACCAATCAGGCTCCAATTGAATAGGCTCGTCGTTTCGATCGC
AACGAATTCGCGGCATGTCAGACCCACGACAATCCAAATTCCAAAGCAAATA
>TCONS_00030556 gene:XLOC_028341
GGGGGCAACTACGGAAAAGAACAGGAGCGCTTACCTTCTTTATTTTTCTGAATTTGATTCCTGGTTAGGGTTTTAGTATA
GTATCCCTCCTATTTGGGCTGGTTGGGTTTACATAGCCCAGTCTTGTCTTGTGGGCTTGGTATAGCTTACACCAAAACAT
TGATGATTCTTTGTGCACAATCCAGATGGCGGTAGGTCTTGCACATTTGGATGTAAACTTGGACAAGGTTTCCATCCATA
TACAATACAGAATTGGGACTCTTGCATTCATACCCCTGTTTTGTATTAAAATTGTGGTTTTGCTCCCTGTTTTTTAACTT
TGTTTTTTTGACTGGATGTTTTTTTAACTTTGTGAATTTAGGGCATGTTTGGAAGTAAAGTATTTTATAGTTTCTAGGAA
ATACCATGATTTTTTGTAATACCATAGTATTTTATGCTATAAGGTGTCTGATTGCATTTCTGAAATCTATGTTTTCAAAA
CCATACCATGGTATTT
>TCONS_00030670 gene:XLOC_028442
TGTGTGGGCTTCCCTTAATCTTTTATACAGGCATTTCTGAATGGTATTGACAATCTGCAAAATTAACCATAACTTCTCAA
GAACAAAATCATTGAACAAGTACAAGATTAATCATGCCTATCAGTGTGTTGCACATATCTTTCTTCTAACTTGAGGGGGC
ATTCATTCTACTGTTCTCCAGTTCCCAAACCCTCTAGCAATCTAGTTGCAGTTCAAAAAGTGTAACATAACAACCTCTTC
TTGGTTTCAGAACAAAGTACAAAGAGATAAGCCGGTAAATTTGAATTCATAATGGCAAATGATCATACAGCAAACTAATT
CTTCAGGAGCATCAGTTTGTGCCATTTTTCAAACAGAACAGTACAAAATAAATTCCATACAATATGCTTATACC
>TCONS_00030673 gene:XLOC_028445
GCAAAATCTTATCCTACTACATGAGTTAGTTTAGTGTTGTGTTGATGCAACTAAATTTGAGCTTCGTGCAGCCCTCAGAC
TATAAGCACCTAATACAATAGAGCATTGTGTTCAAGTATGTCCAAGCCATACCATGGCGGCACATGCACATAAACAGAGT
TATACGGTTGCATTTCAAGTTGTGGTCGCCATTCATCACTTTTGTGATTCCATTCAAAGAAACTGTATACACTTTATAAG
ACTTACAAGGAAAACCGGGTAGGGCACTGAATTTTAAAGGCACATGGCCTTTGGCAACGACTTATGGTGTGTTCCTTAGT
AACCAGGTTCCCGGATCGATGGGATCGAGGAACGGGAACGTGGTACGCGGTACGCTACTAAAACTAGGATTTAACATTAT
TGGAACGAGATTGTTCCCATGTTCCCGAAACGGAACGAACGTTCCCGGAACGAGGAACGTGGCTAAGTTCCCAGTTCCCG
GTTACTAAGGTGTGTTCTAGTGTGCCTGGGGGCGCTTTTGATTTCCTGACACCGGAGAAGGCCCTTACCATTCTAATCTT
ATGTCTTGGAAGCAAATACATTGATTCCTGACTTGGTGTATTCTTGTATGTCTTGGTCTACAAGTGTGTCCCTATGATTG
TTTTCATTATGGATGGCCATGGTTATCATGGCGCCACGGCGAGGCGAGTTTGCCCAGCAGCAAGTATGCAACATATACCC
T
>TCONS_00030675 gene:XLOC_028446
GTCCTGGGCGAGCGCTTTGTTTGACAGCACAAGTGCAAGAAAGGATCCGAGTGGTCTCAACTGTACTAGGCTGCAGCTGC
CAAGCACATTTTTTTTATTTCTGTGTGTGTGTGTGCGCGCGCGCGCGTGTGTTGGGGTGGCACCGGGGGTGTCGTCCAAT
GTCCACCTCCCACCGGGGCAGAGGCAACCGGGCATGTAATGAAGGCGCGCGCGTGGGGAATTGAATGGGGGAGAGGGTCA
CAGGAGAGAAGAAGAGCAGGTGGGCAGCAGCAGTGTGCAGTTCGCCCCAACTTCCCCCAATCC
>TCONS_00030678 gene:XLOC_028449
AGGGTGTGCTAATTTTATTGAGAGTCAATAGTTTGGGAAGGAGTTGGGGACAACTTCCCTGGCACGAGGAAGGTACAGCT
AACCTGTCAGGGCTAGTTTAGGAGCCAGAAAATCGGAGGAGATTGAAGGAGCTAAACCCCCTTCGATCCCCTCCGGTTTT
CTGGCTGCCAAACTAGCCCTCACTGAATTGAACCAGCTACCGTTTGTTGGGCAGAATCCTGACGTGCAGCCTAGGTGAAC
AAACCTTCAAAACTAGAATATATAAGATCATCCGGTCT
>TCONS_00030693 gene:XLOC_028462
TTTCAGCTTATTAGAAATCGTTCTTCCAATTGGTAAAAGTGTAGTCAACATTACCACATCACAGTGTTGTTACATATTTT
AACACATTGTTACATCAAAACAGTCAGACACATATTTGGTTACTTTGTTCTTACTTCCTAACCTCTAGTGTTTTAAAGGC
GTCGCCTAGGCGTCCGGGCGCCCAAAAAATCCTAGACGCCTTGCCCGCCTAAGCGCCCAGGCGGCGGTCCAACGCCTTAT
CTCGCCTTACCGCTTTAAGAACCATGCTAATCTCCAAAACATATCGAAGAACTCAATACTTCAATCATCTCTTTGTCCTG
CTGGTTGGCTTCTCCAGTGAAGGTGTGGCCAAGCCGCGCCTGGTTTTCTAGTACAATGTTAATTCCATGTTACTCCGTCT
GGAAACAAGAAGCACAGTTTCCACAAGACCTTTCACCTTTACAAAAGTCATGACAAGATCTTTTCGTAATAGTGAATACT
TTTTTTGTGTGTGTTACTGTTTTTACAAAAGCACAAGCCTCACATGGTGCACAGGTTGACTACGTGCTTCCTCTTGAAGT
TGAAGCCAAGGTGCAATCCAGTGCAGCTTCGTTCCTGTTCCCACAGGCTCCATCTATGCATATATAAAACAGTAATAATA
GCTTCCCGTCATAGTTTTATCAAAAACAGCAACAGCACACTAGGGTGCTATATATTAGCCATTTAGCCTTAGACCTTTTA
GATGTGTTGTTTAGCTGAAAGTCGCCTAAAGGTTGTCCTAATCTGAAATTGAGAGCGGTACATTATTGCTTGGCTATCAA
ATTTCTTAGTATATGGCTATATGCATCCGAGTCAGCAATGACAGCACAAAGTCGAAGCATACCTGCAATTAATTGGTTCA
AAAAAAGGTTTTCCTGTGAGGTAGCAGGATGTTCGTGTGTTCAGAGATCTAATTGAAATGCACATGTAACAGGAC
>TCONS_00030705 gene:XLOC_028473
GACAAGAGCTATTCATGGGAATCATATTGCTCATCCATAGAAAGAATAGAGCAATCTAATCAAGAATAGGGCATTGTCGG
TAAATTGCTTGACACGACATGTGGCAGTAGAAAACAGACATGCAACAATTGATGAGTAAAAACTGAAGTAAAAACCTAAT
AAATAGTATCTTGCGGTTAATGCCTTTTCATGTTTATATCTTCCACAGAGTATGTGCATGTTCCGATTATATCCCAACTC
CCAAGCAGGCCCGTCCCTTGCCCAGCACAAGTGGACCGACAATATAAGGCCC
>TCONS_00030761 gene:XLOC_028520
GGGTTGTAAGACAGTATACCATTTCGTAATGAAAATGGGGGGCAGTGCCCTTGCGGTCAAAAAAAAGAATGTTAGCCTAC
AAAAAGACGACATATTCAAGATAAGTGTTGTGGAAATGTATATGTTGCGTTGGATTTATGTCCATACAAGAAAATGTACA
ATGATAAATAGGCTACGGGTAGCACCAATTAAAAAAAGCTTATCCAACACTGGCTAAAATGGTTTGAATATGTCCAAAGG
AGACC
>TCONS_00030857 gene:XLOC_028606
ACCTGCAGCCTAACAAAAGATTCTACATGAAATTGAACAAGAAATCAATGTATCTAACAGTGGAGTGTTGTGCATTACTG
AACAAAAACTCAGTGTTTGCTAATACTGATTAACATGTTTGGCACTGTAATAATAGAAAGAATAGAGTATGGTGCATGAT
TGATCAAGTCTACGTTTGTGCATCTTCTAGAGCACATGCTTATGCCCAAACATATGGGTCATGATAAACCTTCATATACT
TGAATTCATAAACATGGCACATGAGTTGTCCCAGTTCGATGAAAACTAGGCTTCTCATGGTGTTATGTGTTGAAGTGTAT
AAGTGGATTGGCTACCTTCTTTCATTAGCTTAAACTTTTGGGTTGAACTGGTTAGTGCGTTCACTCTAACATGGTATCAA
AGCCAGAGATCTCGAGTTCGAATCTTGGTAGAGGCTTTATGTGTGCCCCCGCCCATTTATTTCCACGTTTGCATCTTTCT
CTCTGGTGGGAGAAGGTTGTCAATCCACTTATACACTTCAACATTATGCACAAATTTTACTTATCTTGGAGTACAACACC
AGGTGATGTCATGAGAATGCACTAGTGTGGTGGCCGGTGGTTGGGCACCCAGTTGTGGTGCTGTAGGATCAGGGTTTGAA
CCCTGGGTTTCACAAAAGGCCCCTCACGTTGCAACTGCTTTCAGAGATATACATGGTTGCATCCTGGGAAGTCAGCTGGC
CTTCTTGACCCTGTGGTTAAGGTTTCTCCTTAATACAATGCCTTGGGGGAGATCTTTCCTCCAAGAAGAGTTTTTT
>TCONS_00030873 gene:XLOC_028621
GGGGTCTTTCGAGTATTAGGGTTTGGGCCATAATAGGGCCGTATTAATCTTCTTTGGGCTGTAATAAGTGATTAGCCAAG
TCATTAGTCGTTCTGTTAGTTGGATTTCAGATCTATAAATACTGTAACTGGTTGATTGAGATGGAATAGAAAAACAGATA
ACCGAAATCCAACTCACCGGTGTCCTTGGCTTCGTTCTTTTCGCCGGTCTGCTACCGACTCACGCCCGGCGAACCC
>TCONS_00030915 gene:XLOC_028658
TGCCAAGAACCAGGTGTGCATCCTTTTCCATTTCCCCTTCCCTGTCAATTGGCACGAGAGAGAAGAGTTATGGCCTCATG
GGACCTGTAAGCGCACAATTTCCGCCAGTGCGTGACTCCTGTCGGTCTCCCAAAATCTCCTGCACCTGTTTTTTCCATGT
GTGCAGCTTCTCTCCCACTCCCATGCCCGTGCTCATGCAGCGTCTGCCTCAGGCCTCTCGGGCCTTCAACAGCACCAAAT
CACACCTAGGTAACAACTTTTGTTCCAAAGCGGACGTCATAGCCGAATTGGTCATGCAAGGCTGACACCCAGCCTGGAAA
CTCGACCCGCCAAGGAAACACCTAGGTGACGACTTAAAAAGCACAATAACAAGGTCCAATAGTCTGACTTGATATGCACC
TAATATATTTCAACCATCCTGATTCCATAGTAAGTAATTCTCC
>TCONS_00031007 gene:XLOC_028736
TTTTAAATATATTTGCTTTTTTAATGGTTCTCTTTTATCTACATGCCTTATGAATAGTCATATTTTAATTTCTCATATGC
ATAATGGTTTTATTTGTTCTACTAAAACTATTCAGAAACAATTAGATACTTGTCATCTTCAAGATCAAGTCCGCATCCAA
ATGATAATAAAACTTGGGATATCCATTTTGTATCCACTTCGATGCGTACTCGGTCCAAGTCCATCTACTTGCGATCTCTT
TCTTTCCCCCTTTTCACATATTTTTCTCCCCTTATGGGCTTTTTAGGAGCAAGTGGAACCGAGGAGATTGAGAGCGTTAG
AATACTTTGTTATTCAATTTTGGATAGTAACTTGTCAAAAGATGAGGTTAGCCTAAAAACTTTGTCATCAGCTGAACAAC
ACATGGTAGACGAGTTACTGTACGACCTACGAGTACGTGTAATAACTTTTTTTTCTAATTCAGGCTCCAATGCCGCTTAG
AGACGATCGTTTCAGCGCGGAAGACTTAACAAAAACAGCGCCCAATTGATTGCTTAGTCGATGAATTGCTTTAACCAGTA
GCCTCTTTCAATTCGTGCCTAATTTAATTTAAGCATTTGCCGGTCAGTTTGAAAGACTCACTAAACAGGTTAAAGCAAAC
CGACCGTCGTAACAAATAAGCTGGACGATCGCGCTTGAATGTTTGACTCACTAATA
>TCONS_00031015 gene:XLOC_028742
GAAATAAGAACATATGGGAGTTTTAAGGACTGGCATGTTTGGTTTGTCTTCAGGCAAACCTGCCTGGACCAGGCAGCTCT
CCTATGCGTTGGATTTCCAGCGCCAGGGCTGAGATGCATGCCTGGGTCCGAGATGCATGTCTGGGCCCTGGAGCAGGGGG
TTGTCCTTGAGGGCACCAATCAAAATCGTCCCAATTTCAACAAATACTCATCCAATTCACAGAAGCTTGAACAATCCATG
TGTGATGGGGACAACCGACAAGGGATATTCCGTCATCCCCATTGCAAAGCACTTCATACTTCATAGCATACATCCCTTGA
ACGGCCTTGTATAGCCAGATCAACAGTCAGCGGCTAACCCCAGTTTGAACCGCCGAATCGTAGCATTTCCTGTGCTCTCT
CCCGAATCCCGATCACGGCCATCCCACAAAAAGGTGGTACCGTTGCCTTTCCCCTAACCTCCGAATC
>TCONS_00031067 gene:XLOC_028789
ATCGGTCATGAACAAAAACAAACGATACTGTTTAGCACGGGAAAATTTTTAGTGACCAGCTATTTATAGTAGTACCACAG
CCTGGACCGGCAAATTTAGTAACCCGATTTTGAGTCTTTGCTGGTTAGATGGCATAATTATAGGTAATAAGGCAATATGT
GCACACGTAACACATGCAGAACCTTTAGATTTGTTAACATTGATTCTGTTCTTAATCTATTCAAGCTTACAAGAGTGTGT
CATTAAGACATAAACATCAGTAATACAACTGCTAGTAGGGCTGGACGTGAAAGGACCTCTAGCCTAGCGGTTAAGGCTTC
CAAGTAGCCTTCCAAGACCCAGGGTTCGATTCCCCTCAAGGGCGAATTTTCTGGCTTGGTTAAAAAAAATCCCCTCGCTG
CGCCTCATCCGCTCTCGGGTTACGATGTCCTGTGCGTGCACCACCCCTCCGATTGGGCCGTTGCAGAGTAGACGGTTGAC
ACCGGCCCGTTAGTAATGGGGGCCAAGGTTCAGAGATTTTCTCGATCGGGGCCAATGTTTCGGTCTCTTCTTAGCCATCG
GTGGGTTGTATGCATCCTCGAGTGTCGACCCCAGGCATTATACCGGGAGGGCGATCATTCCCTCCCCGGCTGAGTTTTTT
AGAAGGGCTGAACAAAAAAACTCATTGAGCCGCCTCAGTAGCTCATTTAAAAAATGCTCCAATTGAACTCATTTTTTCTT
TTAAAATAAAAATAAACTGAT
>TCONS_00031074 gene:XLOC_028795
GGTCTGTGTTTTCAAGTCGTCCGACTAATCGCGATTAGTCGCGATTAGTCGGGCTAGTCGGTTAGCAGTGCTTGATTAGG
CAGCCGACTCGACTAGAGTCCCTGGTCGCCCTGGTCGTCCGACTAGTCGCCCTGGTCGGCCGATTAGGCGCTCGATTAGG
CTGTTCTGGGCGACTAGGTTTAGGACCTAGGTTTTTTGATTTTCTGGCTTCGTGGGCTTTTTTGGCGGGCGGCCCGACTA
CAGGCAGTTGAAACGCCACACGCCAGCCGCCTCTATTGAATTTTAGCCAGCCGCCTGCCTGTTCTGTCTTCTTATCTTCT
CTTTATTTCCCTAAACCCTAATTCCCTACCTGCTCGGCGGCTGTTCTTGAGTCCACTGCTCCCCT
>TCONS_00031097 gene:XLOC_028816
CACTCTCTTTGGATCCCCAAAATCATATACTCATCTTCGTGTTTTCAGCTATCGATGCTACAACCTTTCTGCCACCGCTT
CTCACAAACTCACTCTTGTGTTTTCCTCGAATACTGCCCTCATCATAAGGGTCACTACTACCTTGATCAGTCTTCCAACC
AGACCATTATACTAGGAACGTTGTCTTCGATGAGACGTCCTTTCCCTTTTC
>TCONS_00031182 gene:XLOC_028898
GCTCGTTTTGCACTATTTTTATATAATTATTGTTTATTTCTAAACACAAAGGTACGTGTGGTCTGGTGGTGCCTGTGCAG
GCAGTAGCTGAGCGTGGGGCCAACATGACACGATGCCGAGACGGGGACGCGTGGGGCGGGTCCCGTGTGTCAGCGCGGGG
TGAAACCGTGGTAGCACCAGGTGACCACCTTCTGTTCTTAATAGTAGTAGGGATTTATTTGGAAGCCAATAGAGATAAAC
TAGTAGTAAATTTATTTAAAGCAAACAAGAAAGAGAAACAATTGTCTCAACCATAAAAGAAAGCA
>TCONS_00031223 gene:XLOC_028936
GGACGCCTAGGCGTCGTCTAGGCGACGCCTTTGAAACCATGTGTGGATATGCTCCTTCTCTGCTTCCTACATTGTGCGCC
TCTGCTCATACAGGGCGCCGCCCATCTGCTCGAAGGAATGCCTAGCGGTGTAGCCATGGCTTAGGGAAGGGGGAAAGCGT
GGTCTGGCTTCTTTAGCCATCTGGCATCAACGAATTAACAATATTAGTTTTTCTATTTTAATTGATGTACAAAAATAATT
ATTGGTAATCGCCTTTTTAGTATGTGTGCAAAATATGTTAAATTCAAGGTTGGTTGTAACGTTATTGAATATATAAAAAG
ATAAGTAGACAAGATTTATTTTGTAGAAAAATCCTACAAGCC
>TCONS_00031260 gene:XLOC_028972
AAGGCAAAGTTAATCATAAATGGTGCTCCCAAAAATTATTACTTTGGATCAACTTTGGTAACCCAACCATAGAGTTTTTT
TCAGAAAGTGCTGCTTAATCTTTTATAACTTGTACTATGTCAGGTTTGAGTGTAAAGACATAATGCACATTTTTGGTTCA
AAGGTACAGGATAACTAAGAGGGTTAATTGGTTGTTAGAATAAGTGCATTAGATAAAATCCCATTTGGTTGGGACAGAAT
GAGGGAATGCAAGTTGGAATTGATTGGCTGGTCATACGAGGTAATGTGCTCTCAGTTCAGAACTTCAGACACTGTCAGCT
ACACAAATTTCTTCACATCTGAATTATTGGGCTAATATCTGCTGATTGAAATTGATATAAATTGGGTGCTGCAGATGCAT
GGTTTGAGATCAGGGCTGAATAGACAAACAGTATATGTTCTAAGATAATAATAATAATGCAAAGAATATGACAAGTGTCA
GTACTCAGTAAGGATATCAAACAAAGGGTGGTCAAAGGGATATTTACGGTATGAATTTCAACCGATATGCTGTATTTATC
GCCATTTTCCCTGCCTGAATAACAAATACAAAGTAAGACCTCAAGGTTTTGCAGGTTTGATCTGTTCCAGGTTTCATGTA
GGAACCAAGCAACTAGCTGAGGTAGCCTTCCCTCAAGATGACAAACAAACAGAAAAAACTTCCCTCAAGG
>TCONS_00031276 gene:XLOC_028987
CGTGCCCTACTCCTAATGGCACACCCCTCCTAATGGATCTGCGACATAAATGTTTCTTCCTAATGAGTTCTCTCCTCCAA
TGAGCTTTGTTTGGACAACATCCACTCCTTCGGTTAGGCTTCTCTCGATTTTCCTCAACCAACGAGTCCCTTCCTGACAG
CACCTCTCTCTTGATGGCTACTTTTCTCCTCCTCCCATAGAAAGGCTTCTCACGATGGCTTTGCCTCCTCCGATGAGGAG
GTTCCCATTGGCTTCCCTCACTAGCCTCATCCAACAAGCCCCTCTTAGGCACCCCTCAGTGAGCCCTCCATTACGGCATA
TTTTTCTTGGTTGCTCCCGTCTTTTGTTGCTGAAATATTGTCATGTTCCTCTATGAGGAAGAAAATGATAAAAAGAATGA
TGAGTGGATCCTGTTAAGGCCCATAAGGCCCATATTGTCTGCCTATATGCCTATATATATATGCTACAGTACCCGTGGGG
GTGATTATCTCGCCTAATCAAGGTTAGTAACATGGTATCAGAGGAGGTTAGGGTTAGGGTTTACATCTAATCCGTCCCTC
TCAATTTTCTTTGGCGCCGTCGCGTCGCTGCTGCGCCGTCCGCCCATCGCGGCCAGCCTTCTACC
>TCONS_00031403 gene:XLOC_029111
CATCCAGTATTATATCAATGCAGCCCCCAGATCGCCGCATGGCCAAATCTAGGAAAAACAAAAGCAAACCTTGAACAATG
GAGGTTAGCCAACAAGCTCGGTATGTTTAATCATTGAACCACAGAGCAAATTTATGTCATACTATTTTAAAGAGAAATCA
GTACAACACAAAAAGTTATACTAATTTAAAGAGATATCAATACATCAAAAAAATAACATAACACAGATGATTTTAGTAGG
TGTTCCAAAGTATATCAAGTTAAAATTCTGGCACCTTACTTTGTTTTTCCTCTTGCTTTAACAAAAAACAGAAAAAAATC
TTTTGAAATATATTGTTATTATCATTAAAATCTGGGGTGAATTTTATCTGTAGTCTTTTTCTACGTTTAAAATATAAAAC
ACGAAAATATGTTGTTACAACTCAGAAAAAAGAGCTCTAGGCTAATGCATGGTTATCATGGCGCCACGGTCTCGCCAGCC
GGTCACCTAGACGCCTAGGTTCTAGACAACCGCCTAGGTGCTGCCAAGACGCCCTTTTCTCCAGCAGCAAAAATGCA
>TCONS_00031539 gene:XLOC_029239
GCCCCTGGACGGACAATCCGCGGTCCGGACTATCTGCGGTCTACAGAATCAGTTAGGGTTCCAAATTTCTAGTGTGATTT
GTTAGCAAAACTTGCGGGATTAACTCGAGAACCGACTTGTAACGGGTCCAGACCTCCCCCTTTATATAGATGAAGGGTTA
CGACCGATTAAACCCCCCACAATCCATCCATTCAACTCTACTTATCGTTTTTACCTTATGCATTAGAAGTAGCCCTAGTT
TAGCCTTCCTCTACCTCGAATCTTCACCTCTCTTCAGCTCTACGTCGACTAGAGGCGTCTTGGGTGACCTGCCAACGCCA
AGACACACCCTAGGATCTCTCCTCCCCGATGTGGTTCATCCCGGTAGGCGAGATCTAGGTCTGCTACGAAGAAGACGACC
TCTGCGCCATCGTGGACCGTCCAAGCCCAAGGCGCCAAGGTCGCGGACCTCATGCGCCAAGGTTACGAACCGTTTGCGC
>TCONS_00031940 gene:XLOC_029625
GCAGTGATGTCACGACGCACTCCGGTAGGAGTTCCTTCCTTCTCCCGTCCTCACCCCGCCTCAGACGCCGCTCTGCGTCG
TCGGTGCACACCGCCATCTAGCCGTGCGTCATGCCCGCGTGACTTCGTTGTGCGCTTGCACCAGCTACGCCACGACATAA
ACAGCAAAGCCTCGCCCCGCTCCACCTCCAGCTTCTAGTCCCGCATGGCACCCGCCTCCGCCTACCAAGAGAGCATCACC
CTCGTGTTCTCGCCCGGGTCGGTTGACTTTCTCCTCTGCTCGCGTCGTGCCAGGGCCGTCGCATCGCCCTCTACATCGCA
TGTATTTTCTGCATCTCCAGGCGCTCCTTCGGACCTCGCTATGCCTCGCTAGTGCTTGGTTCTGATCCGTGGACACAGGG
GAAGGCGGTGAAAAGGGGAAAGATAGCGAAGGAGAATAGTGAAGGAGAAGCTCACGGGCGGCGATGCCGACGACGGGAAG
CTGGCTTATGTGACGTGCGGGTCAGACGGGTTCAGGCCACTGACAGCCACAACCTTGCTGAGCATGTGAGTTCACTGCGT
CGCTAATCGTACGCTTGCTGGGCTTAAGCCAAGCTGATGGGAGACTACTCACTTGAATATTGACTTCCATTGTTCTATTT
GATTATGACAGAAAACTTGATTATATTTTCTATCTGTTTTAAACTGCTGTTGTGACGATAGAGGTGCACAGTAATCTCTC
TCTATCAGTCTTCCCCATATCTGTTTTGTTTTTGGCTTATCTCATAGTATACACACCATGTGTTTGTTGAAATGCCTATG
GACGAAATCATGTTGCAGTACATGGTAATAGAGTACTCCCTCCGTTTCTTTTTAGTTGTCGCTGGATAGTTCAATTTTGC
ACTATCCAGCGACAACTAAAACGAAACGGAGGGAGTAATAGTTAATTTTTCAAATGTTCTTTTGTCACAGCCTTAAACTT
ACTATGTCATTGATATTCGTGGTGGCTTAGATCTTGAATGTTTTCAAAATCAATGTGCATACCAAGCAATTCGCAAGGGC
AAGTAAGCCAAGTTTAATCTCTACTCGAAAGGATAGTAGTAAAATTGTTGGTTCCACAGCATTGCTAATGCAGTTTGGTT
CTTTGTGTTTTTTTCAGGCCCTGTTTGGTTCCTTTAGTCACTAGACTAAAGTTTAGTCGCTAAAGCAACCCGTTT
>TCONS_00031952 gene:XLOC_029637
ACATGCTTTTTAAAGCGTCGCTTAAGCGACGCTTAAGCGTTAAGGCACGCTTAGACAGCAAGTCGTCCCACTCGCCTTGC
CCGCAAACGTAAGGCGCAGCGGCGACGTAGACACTCGGGCCGCACTGGGGCGTGCCGATCAGTGTGCGGAGGACTGCAGG
CAAGGGCGCGAAGCTACTGACAGGATGGGGAGCCGCTGACGTCCCAGCCGAGCTTGCATGCCAAGCGTGAGCGGGGGAGG
GAGCAGAAGATGGAGTGCCGGTGCTGCGAGCCTGCGAGGAAACGAAGAATCGACAGCGGCTATGTGCCTTTGTTGGAGCA
GTGAAAAGGTAAGGGTACATGTGGCTATGGTGGAACCTGGGTTTGTGCTGAATTAATGGGTTGTAGATGGGCCACCAAAT
AAAAGTC
>TCONS_00032000 gene:XLOC_029684
AGGCTGAATACTGATGGCAATCTTGTTAGCATGTGGACACAAGATTATGCACAATTGAGAGCAATACAATGCACAAGGCA
CATGAATGGAAAACTGCTAATAAACATGGACTTGCTAAATCCATTCTCCTACATATAGGCCGTGTTTGGCATGGCTCCAG
AGCAGAACTCCAAGAAGGAGCTAGAAAGAGCCTGCCAAACACCATAACTCC
>TCONS_00032029 gene:XLOC_029712
GTATCAGTCAAGCATGTTCATTTCAATACCTCCTGTCAACACAAAGAATCTGCATGTATATTTTAACTGCAACGAATGGG
ACGCAGCTGTTACAAGTCCATCTTCCCTACCCACTGCAAGCATACAATACTCCATATGACTACAAGAAGCTATGCTCCTT
GAAATAATAATCACCAGAGCATCATCCAACCTAAACCTACAACCGTTACATACACATTTATACTACCCAAACACTAATAC
TGTAAAGCTACCATCGTTAAACCAACCTTTTGAATTCCTAGTCTGAATTCAACTATAACTGCACACTAATACTACCTCTG
TTCTTTTTTATTTGTCGTGTTTTAGTTTAAAAATGAGCTAGCCAGCGACAAATATTCGAGAACGGAGGTAATACAAATAA
AGCTAGCTAGCAAGCTGAAAACCGGTTACTCTACACCATTTAATTGGACCCATGGCTACTTCAGTACTTCGACTGTTCGT
AAAAAAAAAAATCTAATCTAGGAAGCTCCTTTGCAGTAAGTACGTGTAAATATTCTCCCACAGCACATTGCCCTAACTCT
TCTTAGGGTCTTGCGCTACTGTTTGTAATATGGACATGAAATCTGTCAAGATTTTCACATAGTGGTTCGGTGTTAAACGC
TTTCTCCTTTCAACACCTTCTGCACAAGCATCAAAATCTCTGTAAC
>TCONS_00032068 gene:XLOC_029748
GCCTTACTCTCGCGGGCAAGTCGACAGGATGCCTTGCTTCTCCCGGTCGACTTACCGCAGTGACGCCTTAATAACTATGG
TCAGGAAAGCATGATAGATTCTTACAATAGTCCAATAAAGGAATCAAGATGCCATATGAATAACAATGATCTAGTACTAG
TCATCGATGCACATGTAACCCCTTATTGGCACACATGATCACAGACAAATTAGCAGTATAATAACAAGTTTAGAACCTAA
TACCATAGCTGTTAAGGCGGCAAGGCGAGGTAAGGCGATCGACCCCCTTTTTA
>TCONS_00032198 gene:XLOC_029864
CTGCCGTTGGATTCTGACCGTTGGAGCTTCTGACTTGTGGGCCCGCCTGGGTGTCCGGTGCACACCGGACAGGTACTGTT
TGCTGTCCGGTGTGCCAGTATGGGTGCGCCTGACTTCTGCGCGCGCTGCGCGCGCATTTAATGCGCCGCAGGTAGCCGTT
GGTGCCGACTAGCCGTTGCTTCGGAGTTGCACCGGACAGTCCGGTGCACACCGGACATGTCCGGTGAATTATAGCGGACT
AGCCGTTGGCTTTTCCCGAAGCTGCCGAGTTCCTGAGGCCGCTCCTCCTTAGCGCACCGGACACTGTCCGGT
>TCONS_00032204 gene:XLOC_029869
ACCAGATTCTAGCTACATATCTAAACAAAGCTTTCTGGTTATATCCACAATTATAAGCGACCAGGGTATATGCATTTTTT
TGCCAACTTTTCTCACCACGACTTAGGCAAAAGCCAGAAGCTCAAACAGTTAGCCAAAAGCTGAGTTTATATAAGAAGCT
AAATAAATTGACTTTACGAGTTTTATGTAGCTTCCTGAATTTAGTAAGCTAATAATATTATCGAAAACCTACGATTGGCT
TCTCAAGATCAAAAGCTCCACATCAGTTTTTTTAGAAAAAAAAACTCTAAAGCTGCAGCTAAAATGAAAAATCCCTTATG
TGGCCATTGACAAAGCAGGAAATAAGGAGTTAAATCCAGGGGGTAAGGTGTAGTGACAGTTTATACAATACTTTTATTGT
CAAAACCAAGTAAGACTATCTCTAGAAACATCCTCTATAGTCTCTATATCTATCGTTTATAGTCTCTTTTAAAAGATTCT
CTCATCTATATCTTATTTCTCTTCAGAAGCGTCTTCTATATCTCGTTCTCTACATAAATATCTATATTAAATATATGAAA
TAATTGGATCTATACCATTAAAAGATTGCAACTTTAGATATATACCATTGGCTCCACATGCCATTGCCTCATATGGACCC
CACATGTAAATGAGATAGCAATAATATATATCTAAAGTTGTAATCTTTTAATGGTACGTATATTTTGCTCTATATTTTTG
CATGTACGTATACATATTTTAGTTTTGCTTAATCTTTTGTTTAGAGTATTGAAATGAATAGAGAATCTATATACAAAGAG
AGGACGGAAGAATGTCCTCTATATTTAGGCACTGTTCCAAATCTCTAGAGCAAATTATTGTCAGAAGTTGTTAGCTTGTT
TTAGTTAGGTTGGAGCAGCTAACAACTAATAGCTATAAGGTTTTAGAGGTTTGGAACAGGGCCTTGGAGAACAAGGCTGC
TGCTGGAGGGTATAGAAAAAAAAATCTTCCTATATTTAGCAGAATAACTCTTTTACAGTGCGCTGCCGGAGGCAGTCCAA
CATCTGTGTCCAGAAACTAAACCAATGTTGACGAAAAGAAATGCTATCCTGGCACTCCCACTACGTGACATCAGTGAGTC
ACTGACGAAAAATCCCCAGAATACCCCTCGTACAGTTGGGGCAGAGGTCGTTGTCCGGGAGCACAACAGGAAATCGATAG
CAGCGCACGACTTCTGGAGAT
>TCONS_00032209 gene:XLOC_029874
TGCTGGGACGACAAAAGTTGAAGCCGCCAGACAATAATCAGGAGTTGATCCGATCAGGAGAATCATCGTGCAACGTAGAG
CACCGGCCAGATGGGCAACGAGTGTGGCCGCCAACAATCTCTACTCGACCAAGGGTTCACTTTATTGACAGAGAAAAAAT
ATCAGATATTATGTAACTTTCCATCGACCATTAATTCCATTTGAATAGCGTTGGAGTTCATTGAAGCCCAAAGAAGAAGC
TGTTTGCAAAGTGATTAATTAGTGAGCATATTTTAGGCTCACCCGTAGCTATTGCAATATGCCTTTTTCCCCCATGGGCA
TCTTTGTTCGTCACTACTTGTTCTGGCGTCTAGAATTGAATATCTATGTCCATATACATATAACCCCACGCTAACTAGTA
GCTCGTCGTGTCATGCTAAAAACGGAGTAGAGTACTATATGTATATAGCTAGTTTGGTCCTTAACTCGACCATCCTTATT
AGTAGAGAGTAACCATATCATACTACATGTGTATATATATAGCAACCCCTAGTGCGTCACTGTGCACTATAACAACCTCC
CGCACTAGCTAGAATTTGGGGTGGGCCCCGCGTATCCCCCAAAATCCTCAATTGTTCTACGTCCGGCGTCCGGCCGCCGG
TGCGTAGTGGTAGAAAGCAACAGCGCAGCAACCAGACCAGCTCTCGATGATCGGCCGGCCCCACCCACACCGCTATAGAT
ATATTCTTC
>TCONS_00032327 gene:XLOC_029984
ATTGGGCGAGGAGGAACGGCGCAAGAGCAGGCCTTGACGGACGGAGGCGGAGCACAGAGCGATCGCGACGGGGGAGGGAA
AGGAGGAGAGGGACTGCGGGAGAGGCGGAGGAGGAGGGAATTCGAAATCTGGCTTCTTATATACGGACGGAGACGGAGAC
GGAGGTGGGAGAAGAGGGATTATATAGGACGGATCGGATCCTGTTCATTCTCTTCCGCATGTCGGTGCCAGTTATTGATT
CTACCCCTCCAGATTGCCATTTGGTTATTGGCATACAACTGTCAGCTGTACAAGGACGACCGCACACATCTCATCTCATC
>TCONS_00032512 gene:XLOC_030152
AGTTTCTGAAGTCTTTCAGCGATTACTGAAAGATATATTGTTGTTCGGTTAATAATAATGATGATGATAATAAAGAATCT
TTAGGTCTTTTGCCTTGCCTCCTTTGACCAACAGGGATCGATGGAGAGGATTGGATATCTAATTTAGTTAATCTGGAGGC
AAATTAAGGAGAATGACGGGGCAGAATGGCTGGCATGTCCGTGTCTCTTTATGATCTTTCTTTTTTGCAGAATGATGCCT
CCCTCCGCCTTCGTCTCTTCAAGCCTATTTTACTATCGCAAATCTGCAATACTCCGTAGTAGTAGAATAGTGTAGTATAG
CCGCCATGCTTGGCGCGTCGAGCATTTTATATTCATGGAAGCCGAGTGCCCCACTGTCCAAATGCATGCCACACCCTGTT
CAGCTTTAAATTTTGATGGCTGGCATGTCCACTTGAGATTGTTTTGAACACACAAGCTCTTGACGAATCCTACAAGTTAG
CTTGCTTTATATCCATGCCTTCACCCAAATTTTTTTAAAAAAAAAAATAGGGAATGACCAAGTCTCAGGAATTAGAGAAA
TTTGACTTGGTACGAATTTAAAATGATTTATGTTTTCATGAAATGGAGGAGAGTTACTCTTGTGTGTTCCTTTTTTTAAA
AAAAAGACATGGCAATAAGTATTCCCGTTCCCC
>TCONS_00032547 gene:XLOC_030186
TCCTACCACAACTTTAGTTTTCTATTTGCTCTTATCCGGCTTTTATCAACTAGCACTACATTGTTCGCAAAAAACATACA
CTAAGAAATACCTCTTTAAATGTCCTTTGTGACCTCATCCATCCTCATCCATTATAAAGGCAAGAAGGTAAGGCCTCAAA
GTTGAACCTTGATGCAGTCCTATTCTAATTAGAAAGCCATGTCTCCATCACTTGTTGAAACACTTGTTGTACATG
>TCONS_00032576 gene:XLOC_030213
AAGCAACCACAGAATTAGAACCTGAACGTGAGGCATCGGCACCCCCATATGCAGAAATATCATGGCTTATTGAACTTCCA
CCTCCACAAGGCAGCAAGTACCAGAACATTTGTATGGGGACTCTTGGAGAACTTCTCGTGATACCTACCAAATCTGTCAA
CGGGGGGAAACCGACGGAGAATTCCAGGGACGAATTATATACGTGCATCGAGAGGTGATACAAAGCACGGTTTTTTTCTT
CTTCTTCTTCTTCTCATGGGTATCGTAAAAGAACCATTCTTTGAACGGAATTCAGCGAATTCCTTTGCCAAACCAGTGAT
GCAACAGTGGAGGAACGAACATGCTGAAGAAGCAAACGGAATAAAAATTTCGTCCGACTGATCAGTGCTGGAAAAGCGAT
CGGGCAGCGGGTTCTGGCAGGGAGCTCTTACTAGAGAATTCCGCACGTGATCAGAAATTCCGATTCTCGCGCTGCTGAAC
TGAGCAAACAGAAAGAAGCGAGAAACCAGTAG
>TCONS_00032662 gene:XLOC_030294
GGTATATTTATTTTAGTAGTATCGTTCCTTTTTTTCACGCTTTCTTCCTTTTTTTCATTTTAAGAAAAACAAGAACATTG
TACCATCGATGATTTTTCTTCTTTATCGCGTTCTAGCTAGAAAGTAGTTGGATGAACGGCTGGTGAGTGCTGCTGACAAG
CGCTGCCCAGCCCCCAGCAGGTTCGCCGTAGCTACAGCCGGATTCGCAGCGGGACGGCCAGGAACGGTCGCCCTCACGTC
ACCTAGGTCGGCAGCATATAGGCCGCCTTTCCGAAAACCGAAAGAGCAGACAATGGAGGGGACGGGACCAATCCGCGTGT
ATTTGTTTACGTTAATTTCATACTGTGGTCGCGATAGGATTCTTCGGCAAGGTGCGTTGCATTTGCACTGCGCTTGCGTA
CTACTGTGCGACGAACGATGTTGCGGCACGGATTCACTACCAAGGGAGCTAGGGAAGCATTGTTAATGAGAGCCGAGAAC
GCTGGACATGTGCGCCGGTGGGTGGGTGATCGACTTCGCGTCTCGTTCGGAGCTGGAGCTGGAGCTGGAGCTGGAGAGGA
GTATTATTCTATACAACGGCCGCCGGGCACATGCCAACCAACCAAATCAGCGAGACCAACGTTATGCTAATTTACTCTAG
TATTATTCTAGCTTAGCTGAAGCCGAAAGCGCAGTGATTACAGCTACCGCCATTTACTCTAGCAGTTTAGTTACTGTTAC
TGTTACTCCTACCTTGGGTTCGAATTCAACGTGCTCCTAGCCTGCCTCCCTAATCACGGCAAAGCCGGAAAACGACGACC
GAGACACGTACCCCAGCAAGCGCAAGCTGGATGGAGTTACGCTTACGCAA
>TCONS_00032721 gene:XLOC_030349
TTCAAGCTTGGAATAAAACTGAACTATGTACGAATGAAAAAGGAAAACTAAGATGTGTTTTAAAATCTTTGGGCTCCATT
TTCAGTAAGCAGCTTCTATAGATACATAGCAGTATAGCACTGCAGCATCCTGTTTTAAAAACAAGCAGATTTTTCAACAA
GTTTCAGAACTGATCAAAAGAATTTAGGTGCTAGTTTTCATATATGATACATAAAGTCCTACGATTTCAAATCAAATACA
ACTTAAATGGTGCAAAGAGCAATTGAATATGGACCACCAGCAGGTATTTTAGCACTTCCCAGAACAGTTCAAATATATGT
TTT
>TCONS_00032859 gene:XLOC_030466
CAGGAATGCTATGTTACTGTGAATGCTACAAAGTGGTGTTCCACACCAATCACCTTGGTTCTGTTTCTCGACTGTAAAAG
CAACTTCAGCTTACAAGTATACCAAGTAGTAGTTGGAATGTCTCACATTGCACAGGAGACAGCTCCAATATCGATGCTAT
ATGAACATCCTTGAGGCTTCAAATCATGAAGATGTGAATATGCCCAGCAATTCACTTGCAAATAAGCCTCTAGAACAGCT
AGTTACATTCTTCTCCCAACGTCATTGTCCCAGCCTCTGAAGCATCTAACAAGTTGTTCAAAGACTGGCAAACAAAATGG
CATAATCCTACGTCTAAAATATACCTGATGACTTGGCTTGTGCAGAAAACACAAATTACCAAAAAAAAACTCGAAAGGGT
GGGTTGGTCATTTTCGAATTCATATTATAAATGTCTAAACCCAGTTCCATACTAACAACATCAAGCATGCAACTTTAGTT
TAGATAAGCACTGGAACCACAGCTTCCTGATTTCTGCCCTGATCTCCAAAAATCAACGGTTGAAATATTGATGACAGTAC
GGACCAACTGGCGAGTGATGATGTCCTCCTCAAGTTTCTACGTATCCATGGTCAAGCTAATTCCACTCATTATGTTGCTA
GGCATTGCCTAAACACTAACACGCCCAAGTTGTGTTAATACTATGACCTCAAGTCCATCTCATTCCTTCACTCGATGTTA
TCTCAATTCTCAAAACTCCAAAACTTCAGAGCGCGACATACTGCACATGCAAATGTCTGCCTTTTCATAAAATTTGTGTC
AGCGAGGCAGAATACTTCCACATCACTATGCTGGAAAATTTAATCAAACCATCAGGTAGCACAATACCAAAGCATCAGCA
ATAATGTCCTCCTTGAAAAGGAATGGCATCCAAGCAACTCAAGTTGGAAAGTGTTCCAGTACAACAGCAAACTCCATACT
TCATTTGATATTTTACTGGAGATTGCAGTGCTTGGCAATTACACTGGACATCCAAGCCAGCAGAGTATTAGAAGATATTA
ACAACTTTTCAAGCATATCAGGTGGTTTCAGACATTCACACTGTGTGAAACATTTTCCTAGAATTATGGTTCTTTAACAA
TTAACAATAATATATCTAGTTATATAAAATAAACCATTTAGCAGTTATATAGCGGCAGGATACTGCTAGATGTCAAGAGA
CATACTGTGTAACATGATGAAATCATGGTACCACTTATATTTGGTAAATGAAGGAAGCTGAAATGCTGAGAATAAACTGA
ACTAGAAATTAGTAAAAATATATAATATAGTTATAAAGTATCCATAAAACTATCATGATGATAACACAATACTAATATAC
TATTAAATAAAGGTCTTAACTGTACTCCATGACAATTCCTCAAATGCTAGATCTTGTGTGCATACTATACTTCAAAGATG
ATGAGCATTTGCACACAAGATCAATATAACTATTTATGCATACTATACTTCAAATAAAGGTAACGGGCAGTCTATTTATG
CATATTATACTTCAAAGATGATGAGCAGTCTGTTTAGCGAACAGTTCAAACAAAAAAAAGCACAGTTCTACATTTACAAT
AAAATAAAATCAACAGAAGAGAGAAGCAGGT
>TCONS_00032866 gene:XLOC_030473
CACCACCAACTTCCTATCTTCTTTCTACTACTAGTAATCTTTTGTTTTTTTTTGTTTTATTATTATTAAGTATATATACA
CGACTGCTTAATCAAAACCCATCACGCTTAAATCCCGGTTCCTTCCGATCTCGCGGGAGATAAGTTAGGATCACCACGGG
TCGATGCCCCGTCGCTCGCTTTTCGTTTGGCCAAATGGCAAGCACGAAGCACAACAGAAAAGCATGCATATCAGTGGCCG
AGGCCGGGGGATCGATACCCCTCTCGCGTTTACACAAAAGGCCGCAATTTTCGCAGACACGGCGGATCGATAACGACCGA
ACGGAAGTACGGAACCCAGCGCCCCCAAAAAAAGGATCGGTTTTCGTGGCAAAAGCCGGAGCCCGGATGGAAAGGGACGA
AACTGTAGTCAGTTGGAGTAT
>TCONS_00033059 gene:XLOC_030640
CCAGCGTTTCTGCCCATCGATCCCCCTCTCCAATCCCCTCTGCGCATCTACTATTCATTGGCAGGTATTGTACCGCGCTG
CCTCCACCAGAAGCTTCAATCCCTCACCGATCTACCAACCATAACATCTAGTATCAGCTAGCTTGGATTTCGATCCGATC
CCATGGCTTTTGCTGCCAATTTCGCGGCACCGTCCTAGCAATCAGTGTCCCCATCTCCATGAGCTTGCACCGCATGCCAC
CTTCGTCACGCTGTCCTGGCAACCGGTGGTCCCCATCTCCATGGACCAGTCGCATGCCACCTTCTCCCTGCCAATTTTTT
CACTACATCCTTGACGTCGGCGTGCCCATCTCTAGGGGCAGCGCCAAATTTCGTCACATCATCTTCGCTGACGACGTCTC
CGTCCCATGGGCGACGCCACTAGGGGC
>TCONS_00033060 gene:XLOC_030641
CCTCTCCAATCACCTCTACGCATCTATTGTTCGTTGGCGGGTGTCAACAATACCGCGCCGCTTCCACAAGCAGCTCCAAT
CCCTCACCGATCTAGCAACTATAACAACAAGACTCTCGTAAGGACTGGAACATACATGGTTGAGCAATGAACGTAATTGG
GCATGTATCACCGACTGCCATACACACCAAGCAACAATTCTGTGCC
>TCONS_00033061 gene:XLOC_030642
GTGCAGGGGTCTTTTCTCGGTACTGATCCTGGTGTGATGTACTTTACTTGTGAGGATTTCGGCTGTAACTGTATCGGTTT
CTAGTTTTCTTGCCGGCTGTTGGCCTTGGGCAGTATGGCTCTGGCCTCTGGCTCACACGGGCACACGGCCTGAACTCTTT
CTGTTCCTTTTTCTTTTGCTTTTGTACCTTAAATGAAATGGAAGAGATCCTGCCCTCCTCTCTC
>TCONS_00033064 gene:XLOC_030645
GTGTATGTGGTCATATAAAGTACTGACTGTAGAATGAAGTTTGAGATAGGACGTGAAATAGGAGATGGGATATGAAAACT
GCATCATAATTTTCATTTGAATATATTACGGCCTAAGATTGGTCGAAAAACGTAATATGAGGCCCAAAAATACATAGGAA
ACACTTTGGATGCCTTACAGTTACAGGAATACGGAGCCTAGACAAAGGAAGGGCCTATAAGACGAAAGCACATTTCGGGA
CCGCTGAAAGATAAACAAGTTTCGTGTAAGCAAAGAAAGTGCATTTTCCTGTGGTTTGGTTTTGTTGTGAGGGGCACTAC
GCCCGAACAAAGGAGACGCCTTAGTATATCTCCAGCATCTTTATATTTAAACTTCATTCTACCCCTACGACCGTAGTCTA
TTTTCAGCAGCTCACTTATCATCTTTATATTTAAACCTCACTCTACGACCAATACAAAACAGTGTTTTGGATGACTATTA
AACATGCTGTCTTAAGCGCGCCTCGGCACAAGGCAAGAAGTCCCGTTTCCTATTTCACGCATTCCCAAAGGGCATAACAG
ACGAACAGCGCGGCCGAATCCTTCGGTTTGCTCCATTTCATCCAGCAATCCGAACAGTCCTTACCAAATTCCCCCGCTCG
CGCTC
>TCONS_00033110 gene:XLOC_030681
ATATCCAAGTAATCAGGTCTTCAGGATTGCTGAACTTCCATTCTGGTGGTTAGAAAGCCTGATGATGAAGACTACCAGAT
CATAAATGTCCCTCAAAACCATTTATCACAATATACAGTTTTGCGACCGCTAATACCTGATTAACTAGTTAGTTAACAAC
TGAACTGGACAAAAAGAGACATGATATAAGCAAAGAAAACCATCTTGCCAGTGCAAATAAGGCCTGTAGTTAAAAGTGTG
CTCCATTAATCAAATACTATTAGGGCTCAAGTCAACACTTAATTAGATGCTCACAAATGTTAAATTTGTTTGTACTATTC
GTGTTAAAGTTCACTGTACAGCTACAGCAGGAACTGGTCAGCAACTCTATGTAAAGGAAAATATAACAAAAGTCTATATG
ATGGCCTTTTCATTTTGCCATATTATGGGCCATTTTTCCCGGAACGTGTTTCATACAGAGAGTTTGAGCCAATAGTTTTT
ATCC
>TCONS_00033126 gene:XLOC_030694
GACAGATCCGAGCATCCAGCATCTTCCACGGGTACCAACGAAACATCAAGCACAGAAACAGCGACACCGACCTCAAACCC
GGACCCAAAACCCATCTCTGCATCCAAGCAAGCGCGGGAACAAGCTTCCACGAGGCTACTAGATGAATCGTGGCCTAGAG
CGAGGAGCAATTGCTACCCAGCTACAACAAGTACAACGATTACTCAC
>TCONS_00033280 gene:XLOC_030831
CTAAGTGTAGCATTTATTTCCTGTATCCAGCCTCTAAAGAGCTTTATCTAAGGCCAAATACAGTGTGCTAATTGATTTAT
CACTGCGTTTAAACTTCACAAAAACCCTTTTCCGTGAAGATCTCTGACAGTGAAGGAGAAATAAAGCTAAATCTGAACCA
AGAGCAGAGTAGCATCAAGTTGTCTCAGTGCATCGTTGCAGGAAGAATAAAAGCAACTAAACCTTTGAAGCACAATTATG
TACCCAAACCAAACGGTACGTGCAAATAGGTGAATCATTGAGCCTCTAAATCGAACAACTAGATGAACAAATCATCGTT
>TCONS_00033281 gene:XLOC_030832
GGCTACCGTTGTCTGGGTTGTTCGTGCGCTCTGTGTAGGTTTCGGGCCCGATTTTCCTTAAAACTGGGTCAATTCTATTC
TTCTTAAAAAGCCTTAGAAATATGTTGACCCTTGACATTTTCAAAATCCATTGCATGCTGCTTATACTTGTTACTATTGA
CCTCTTGCCTAAAACAATGAAACTATAAGCTCAAATATATCTATCTTATATTTCTAGTTCTCTAGAAACTGCAAAGCTTT
CTATACTTGTGTCAGCATTAGAATCATTATTCACTAATATACTTAGTCAACGCATTATATAGAAAATGTTCGATGGGAAA
AAGTAGGCCTCTACCACCTTTCATTACGTAGTATTACATTAATATATTGTTATGGCTTAGTAAAATCATGCAACTATGAC
TCTGCTAGTGACTTAAGAACTTGACACATATCAGTTAGGGAAAAAAGACTACTCAACTCCAATTCTACCATAGACCTGTG
ATGATCCTGGCTACTAATCAATCTAGTTTGGTCCTCACCCCCCCCAACCATGTCAGGTCCTCATGTTCTTTGTCAACCTC
ACAGCCCTGAAGAGGTCCTCTCATTGTTTATAACCTCCTAGTCCAGCTGGCAT
>TCONS_00033295 gene:XLOC_030843
GCCAGGGGCATACGCTCAAACCTCCAAAGCAGTCCAATCCACGAAGAAGGGGGATTCACCTCACGTCATCGTTGTCGAGC
CACATCCTTGGTGTAGCAGCTTCGACTTCACGCTCTAAGTCTGCATCACCCGCCTACCGGACGCCAAGAACCGAAAGCAT
CAATCGAGAGGTGATGTCATGGCCGAGACAAACTTCAAAAGCGACGACGTGAGAAAGGGAGTGACATCAGAGATGACACT
GTCGTATGTTTGAGATGGA
>TCONS_00033316 gene:XLOC_030862
GATACCCGCGGGTTTCGTACCCGATGGATATGGATACGGGTAAAAAACTCACCCGCGGGTCCTATCGGGTCGGATACCCG
AAATATATCGGGTCGAGTATGAGTAAAATATTTTACTCGGGGTATCCAGTGGATATACGAGATATCAATATACCTTTTTA
AATGTGCTACAGCCACTAAAAATTAAGGACCATAATAGAATGGAGCCAAAAATACACAGCAATCCTGGTTTTGTTGCATG
ATGGTTGCTGCTACTTCACCATGGACACAAGCATGACCACGAGCTGTTGTTGCTGGCGGCAGGCTGATGCAACTATACAC
CATGTCATGGGCTACTAGAGCTGGTTGCTGCATGCTGTTTTTATTTATAAATTTATCATGGCGCATGTGTTGTTGATTAA
TAAATATTAATTTGTGTTGTGTTAACAGTCAGCTGTAATGTACTAGAGACCAATGAGACATTGACAATATTATGACTGTC
AACTGTCATGAACTCATTAAGCTTTTATTCTCTGTACTCGAATTTAAATCTATTGGATGCGATAATTATGAGTTGAGATA
GTGTATAGACATGTAGCCAAATATAGTCATTCTCGTGTTGTACTGGTGCTTAAATGGAAATTAAAATATTTTATGCATTT
ATTATAACACTAACTGAATGTTATTTAGTCTACAATAATATATCCACTGGGTACCTGATACCCGGTGGACATGGGTACGG
GTACAGTTTCTCATCCG
>TCONS_00033321 gene:XLOC_030867
ATTAGGCTCAGGCATAAAAATTATTTCTCCCCAAAATTTTCACATGTAAACTTCTCTTCCTCTCAAATTTTCAACTTAAT
ACACAAATTCATCCTTGACTTCCAAGACATTTCAGAAAGTTGGCCGCAGTTGTCTAACTAGAACCTCATTCACTCAATCT
GATAATATGAACTAATTAAAAGGACACAAGACATCTGTAGAGTGTGGAGACACACAAATCTTCATCCAAGAGATTATCTA
ATCCACAGAACATGTGCCAAGAATATGAAACTATCAATTTCCAGCACACAGTGGTATTCACGATGAGAAGCCC
>TCONS_00033393 gene:XLOC_030934
GTTTGGTTGTGTCAGGTACATCCCTGAACTATTAATTTGCATATCTGGGTCCCTAAACTTACTAGGTGGTTCACTCTAGG
TCAAGAGAGCTCTCTAATCAATGTTTATTTGCTTACTTAGCATCTATTCTGCATCCAATTCAGCCCGTTTTTTTACGGTT
CATCATTCAAACATGATAGCTGACCATTGTTTTCAGATCGTCCGACTAATCGCGATTAGTCGGGCTGATCGGTACTCAGT
GTGAATAAGGGGGTTCGATTCGATCAGGTGATCTGATCGTCCATATCGTCTGACTAGTTGGCGATATGTAGCGATTAGTC
GTCTGGCTAGCGATCAATCGCGTTAATTACTCAGGGTCAATAGTCCAACAGTGTTTGACTGGTCCATAATTAATAGAGCT
AGCCACCCCCCCAGATCCCCATGCCTCTTCGTCTTCCCTGGAATCCCTGCAGGCGTTACCTGTACCCTGAACTCTAGAGG
CCAGGAGCCCAGGACGACTACTTTTCTACAGGATTGGTGGCTCCTTTCCCTATCCCTTCTTCACCGTTCTCTCTCCCTCC
AACACCCTTCTCTCTACACCGGCTGCTCGGACACACAGGGTCTGGAGATGAGCAAGTCGTCTGAAGTCTCCCAATCTTCA
TTGTTCGGTTCAGACTTCAGTTCAGAGTTTCAGACTTCAGTTGTATGATGATCTCATATAGGTGTTGCCTTCTTGGTCAT
GGTCTAGTAAGTTGTAGAATTGCAGTTTCATAGTTTCATATAGACTTGTTGCTGGAGATGTAGTACTGTTTTGGACTATT
CAAGTATTCATACTGCTGTTTTGGACTATATATACTGCTGCCTTGTCTATACTTGTGCTTGTCCTGAGCAAGTCTCTATA
CAATATAAGTATATATCTATATATAGTGTTATATATGTCTATATGTCCTGGAAATACATAGGACGATCAGGGTGACGATT
AGGGTCGATCAGGGGCGACCGAGCGACTAATTGCCCTGATCGTCGCCTAATCGCGACTAATCGTCTGATCACCCAGTGGC
ATCGATCAGACGATCAAGTGATCTGAAAACAATGTAGCTGACAGTAAAAATAAAAGATCCAGTGGGACCCACATGACATC
CCTAACATCATTTTCTCTAAGATGTCCATGATGGCCAGCCACATGCCCACAT
>TCONS_00033408 gene:XLOC_030948
CCTTGTTTGTTTACAAGAAAACACAGTTAGTACGACATTAGTCTGCTGGTAACCAAAAAAATCAAACAGCAGAGAAGATA
ATATGTACGTGTGATATGCTTGTACGTCATATATAAGGGAGTAATATCTGAAAAAATCCTTATAAAGTTTAAGGGGGTGT
TTGAATGCACTAGAACTAGTAGTTAGTTGACTAAAAGTTATTAGTGGAATTAGCTAGCTAACAAATAGCTACATAACTAT
TAACTAATGGGTTTTTTAAGTTGTATCCTCGGTTTTGCAGGTTTTCTCACTTTTACTCTTAGTTGTGTTTTTTTCTCAGT
TTTGCCCTTCCAGTGCTATAGAACAGAAGGACAAAACTGAGCAAAAAAAACACAACTAAGAGTAAAAATGAGAACAACAA
AACCGAGAGCACCAGTTTAAAAAATCCTTAACTAATTTACTAAAAGGCAACGACCGCTATGCAAGCAGTCCTTTTGTGCA
AACGTGCAACCAAACCATCTAATCCATTAGATCGTGATCCAACCGTAAATCACATTTAACACTTAAACTCTTCCACCACT
AGCTCAATAATCTTTATAAAATAGCTCCTAACAAACCATGGTTGTATCTGTGGTTGAATCGTAATCTAATGGATCAAATG
GTTTGCTTGCACGCTTGCACAGAACCACTGCTTGCATAGCCATCGGTGTCTTACTAAAAATAGCTAATAGCTGAATTATT
AGCTAGGGTGTTTAAATGTCTCAACAATAATCTTTATAAAATAGCTCCTAACAAACCATGGTTGTATCTGTGGTTGAATC
GTAATGTAATGGATCAAATGGTTTGCTTGCACGCTTGCACAGAACCACTGCTTGCATAGCCATCGGTGTCTTACTAAAAA
TAGCTAATAGCTGAATTATTAGCTAGGGTGTTTAAATGTCTCAACTAATTTTAGTCACTAACTATTAGTTCTAGTGCATT
CAAACACCCGTAAGACTCAAGCTGATGAGTCCGAAAAATGTAGAATAATGACTCATTGACAGCTTGACACATGACGAAAC
ATAGAACG
>TCONS_00033440 gene:XLOC_030978
GTGCCGGGCTCGGACCGGGCCCAAAAAGCGGGCTTCGTGCCGGGCTCACGGGCCTCGTGCTTTTTGGCCATCTATAGCTC
CGACTCTTGGACATGTCTCGTCGTACGGCCAGGGACCAGTCGTACCCTGTCGGTTAGCTGCAGCACCAAATTCATGCGAC
TGACACTGCTCTGCTTAGGTGCTTATACATACATAATTAATTGCTTCAGAGGACAGTAGCTTACCTTCATG
>TCONS_00033444 gene:XLOC_030982
CCCAATCTTTCGGCTCCACATGAGAATCAGTTAAAAAAATACCCGTTTGGCACGGCTTCTCCAGATTCTCGCTTAGAATC
AGGAGCTGGAGCTGTGCCAAACGGGCCCTTAGTATTGCTGCTAATGGGGCTTATTCGGCTAAGGCTGCATATGAAGTTCA
CTGGGTCTGTTCACTTCGGTCACTATGAAAGAGTTTGGAACCCCCCCCCAAATGACATTTCTTCCTTTGGCTCACGGCTC
T
>TCONS_00033450 gene:XLOC_030988
CGCCCGACGCAGAGCTCACCCTCAGGACAAAACTCCGCCTCGCCCGAGCTCGTCCTTGGCTACCTGCTCCCCCACGAATC
CCGCGAAGGGACACTGCTTCAAACTGTGGCGCGCGTCATCGAATCTCAAGACAGGCTCGGTCGCGACCTCGGGCGGACCT
CTGTCTCGCCCGAGCCCGGTTCTGCCCTCGATATCTGTGACGAAGGACACCCCCAACTTCACCGGATACAGTGAAGACGA
CGCGTCCCTTAAAAAGCTTTTTCCCATGCTAAGCACTGTGTCAACCACTACGGTATGGGCAACCCCTCCCAAAGGGGGCT
CGGGTACATGACCAAGCCCTCGGTCTCGGCCTTGGCTCTCAGCGGGAAATAAGCAGGATCAAAGTCAACAATGAAGTACA
AGGCCATGATGTCCACAGGACACGAAGACACCCTCCACAGCAGGAAGGCAGCCCCGTCTACAAGGACGCGCTCCCCTTAG
GCATATAGATAGGGTAATCTACGACCTCTATACGGGGCAGGCGAACACTTGGCAGTCTTTTCCTACATTCGATATTGGCA
CTTCCCTCAATCATATTCAGGGACTTGGGGCCTTCCCCTCTCCCACGCAGCTTGTAACCCCTACTACAGGCACTTCGGTG
CGAGTAATATAAGCTTCATCCCTCCTCTGTTGGAAATAGGGCCTTGCATTGCCCGAACCAGGATAAATTGCTTGTGTCAA
CTCGCATCACCATCTGGAGTCAGGGCATGCGACATCACTTCACTAGTTGGATATGATCATGAGTCCAAACACCGACAGTT
GGCGCGCCAGGTAGGGGATTGTCACGTGCAACACCTTCGGTTCCCATCGGGACTCCATATGGCAGGCTTTCACCGCCCTC
TGAGGCTCGGAACGATGATCAGGTTCGGGAGCCTGGAGTTCATGTCATTCGGGATCGAGTACGACTTGGTGTTCCTCCCA
CCTGGCCCCCTGGCTAACGCTCATAGCCTACATAAGAACCCATGTTTATATGTACAAGCAACCCCAATGTTACTTTTTCT
TTAGTTTCAAGATCTGAATTACAATTATAGGTGTTACAAAAATCATTGCAGGTATAACTGCAATAGCCAGAATGCCAGAT
AAACACAAATGCTACTGCAGTACTTAGTTGTAAAAAATGGTTGATGTGCAAAATTATAGGTGCTACAAAAATGAGTTTAC
TACCAACTACTGCATGAATAGTAAACTTATTTTTTCACGTGAGATCAGTTCCTACTTCCTAGTCAGTTAGACCAACTCCA
GCGGCATCGGACCGCGCATCCGTATTACGCCTTCCGTCGAACATGGACCCCACCAGTATGTGGTGTGTGCTCTCCAGCAG
CATCTGTATCAATCCGTGTATTCAAGCTCTCTCTCTCTCTCCTGGACTGTTGCCGACTGTTTCCTTCCCGCGAAAACTGT
GCATCTACAGCACCTCTGGTGGACCACGATCGTTGGGCTGGGGAGAAGAGAGAGAACACGAATAATAACGGAGTGGAAGT
AGGCGGCCCC
>TCONS_00033459 gene:XLOC_030997
AGCTGGTAATTCTGCGTTTAGCTTTCTGTGCGCAAGGTTGGTGGGGCTGGGCTCTTGAGCAAGCCCCCCACCCCCTTCTG
TGTTGGGTCGTTATCCCTCGTGTGTGTGGCGTGCCTATGTCTGTACTGTAAGGGTGTGGGTTTTAGGCCTCGGTCCCCCA
CTTGTATTTTTTCTTACTCCTTTTTAATAGAATGACATGCAGCTCTCCTGCGTCGTTCGAAAAAAGTATGAAGAACCAAT
TTAAAAACTCTAACCCTATTATTTGGACAAATAACGGCAAAATCATGTCATCCTGCAAAATTGGGTGCTTTGCTTGAAGA
AAATTACATAACTGAACAAGAATTAGGCACTATAAACGCAATGACACAAAGAATTGTAAAGCATTACAAAAGGAACTGGA
ATGAGCAATTAGTGGATTTGTTTTGTTTAGAACAAATGTAACTAGATACATCGAAAAATATAAATGACATAAACAGGACT
GAGTAGCC
>TCONS_00033595 gene:XLOC_031114
TGCCAAGCGATCCGATCCGACAGGTGGTGCCCCGCCGTTTGGTGCGCCGTCGCCGTCGCAGCAGCATCGACCTCAAAAGG
CAGCAGGCCAGCAAGGCCGATGGACGTCGCTGGCTCGACGCAGCATGGCCTATGCCTACGGTGGACAGCACGGAGGCGCG
CGCGCACGTATCTACGTGTGCGAGATGAGCGACGACTCACAGTCACACACAATGAGTAGATGTTGCCGGCGTCACGTAC
>TCONS_00033617 gene:XLOC_031134
GCCGGCAACAGAGAACAATCAACAACAGCTGCCCGGCGGAGTATGTACTCTTCCGATTCCGATACTAATAAAAGGGAGAA
AGAAAAGGTGCTACTATTTTTGAAGAAAAAAAACAGCTAGCTGGCCTGCTTTACCGCTTTATGTTCTCAGTCTCTTCCTT
AAACGAGAAAAAAAAGCTTGGGATAGGAACTAAAAGCTTGGGTGAAAGTGAAGCCAGCATATGGCTAAGCTTGGAAAACG
TATGGAATGATCTTGTTCGAGCGAGCGAAGGAAATCAAGGAAGAAACTGCTACTGCCTCTCATCACAAGCATATACATCT
GTTAGTTATTCTAAGTTAGATTTTCCTAGGTTTGACTATCACTCTTTTAATATATACTAATAATATAAGATTTGTGTTAC
TAAGTTCAACGCAAAAAAAACAATAAAAAGTTCAAAATTGAATGGTATTGCAAGTCAAAAGTTGTTTGGTTGATACAAGT
AAAACACAATTTTAAATACTATGGTTTATCTGAAACCATAGTATTTTTGGAGTTTTGAAAACTCCACTCAGCACCTTGGT
TTTACTACGGCAATATAATAATGTAGTATTTATGTTATGCGTAATTGTAAACTATGTTATTTTAAAACTATAGTGCTTCA
AAACTGCATTACCAAACATGCCCTATATATATTTCTACAAACGTATAAGTAGCTAAATTATTGTATTAATTGATACCATC
TGTATCTCCTGCAGAGTAGTATAGTAGTAATTGGTTTCTGCCATACTCTAATAATAAGAAACGATGGTACGCAAACTCGC
ACTAAACTACTTGCACCTCC
>TCONS_00033618 gene:XLOC_031135
TGGCCGGATGATGTTGGGAATTGGGATCTGGAGTGCGCTAGCTATGTGCAAATGCAAGACGACGGACGTGATGTCGTCAA
TATAGCAATTGAAAAAAAAAGGTAAGAGCAACTCCAAGAGCTTATGTAAAACAAATTGACTAGCTAAAAATAATAAAATT
GGAGTAAAAATTGGATCCAACAGTCTCTTCAAATCCTTCTCTCGCTATCCA
>TCONS_00033649 gene:XLOC_031165
CAGACCCACAAATCATAGACACAAATGGTCCCACAAGTCATAGACATAGGGTGACATAATAGCAGAGAGTCCACATGAGA
GTGACAAAATAGCAATTTTTTCCAGCACACCAGAGACAAGTAGAGCACTAGGAATATACCTTGCAAAAACACAAATCAAA
GCTATATCCCAAATGTCATATATAGCCCTGGACATTTCAGGTAATCTGAATCGTACTCTACAGTCCACACAACATCCAAC
AATGAGCTCTACTCTGGCTAACCATATTCTCAACTCTACTCGGCCATTGTCTTTCAGTCTCTCCATTTCAGAAACCCCAA
TCATCTAGTGCCCTCTTTGAAATTCCAATCGGGTGATTCATCGCCAAGTCTACACCAAAGGCCGACGTTGACCTCCCACA
CCCTACCCTAGAATCCCCGCGAGTTCGCTCATCACAACAAAACAGCGAATCAAACAAGCCTTCTAAAAACCGGGCGGCGC
TATACCAGACCCTCGTGGCGCACAAGCAATAAAATTGAACCCTATCGGAGTAGTAGGAGAGAACAAGGATGGGGTGGGGG
GAAAGCACTGCCCGTAC
>TCONS_00033703 gene:XLOC_031208
TCTGGGTGTGTGCACACACATACATCTGTCCAACAGTAATCACAAATATACCTCGATCCCTAACATGCCATCAACATTTC
TATGACATGTGGGTTCAGGACTACTTTGACATAGACAAAGATATAGGAAATGGACACATCCAGTACTAAGGATACACAAG
GTGGCATGTGAGAAACTATTACAAAGAGAAAAGTGTGCCATGATGGGCAGACTGACAGTGAAAACAAAGATTGGAGGGAA
CTAAAACCCTATTCTCCATACAGCAATGTTTTCAAGTCGTCTGATTAATCGTGATTAGTCGCGATTAATCATCCAAGTCG
GTTTGG
>TCONS_00033721 gene:XLOC_031222
GTTGGGTTTCGACAAGGCTGGGTTCTCTCTAGTTTTGCTACTTCCTTGTGGCGGGTCTCTGGTTCTAATAGAGTGGATCT
ACAGTGGCGAAGATGAACTGCTTTGTTTGTGGGGTGCAACAAAGCTTGGCAACGATGGGACGATGTGTTCTTTTCATATG
GGGTCATGGCTTGTGAATGAATGGTGACGTGTTAGGGTCTCTGGCTGATGTTTGTCTTGGAGTCAGACTTCAGAGCTGCT
TATCGCCCTGTGATAAGCTCGGCAACGATGACATGTGGTGGGCTCTGTCGTGTCCCTTTTGGGTGTTTAATGGGCCAGTT
TTCC
>TCONS_00033728 gene:XLOC_031229
GGGGTGCTCCAGTGATCTTCCACTCTATAAACGTCTTAGAGCTCAACTGTTTGGCAGGGATCCACATAGTTCTATTGTGG
AGCTCATCTAGTGCTCTGCCAAACAGTGACGGCCCGCTAGTGATGGAGGGCAGGGTTCAGGGATTTTCTCCGTTGGAACC
ATGCTTCAATCTCTTCTTAATATAATACCGGGAGGGCGGTCTTTCCCTCCCCGGACGAGTTTTTTAGAGCCCTGCCAAAC
AAGCCCCAAATTTGTCTCTTGCTCATATATTTGTATCTACTAAACCACCCTTCTTTGCCTGTTTGATAATAGTGACCAAT
AAACAT
>TCONS_00033765 gene:XLOC_031260
AAGCGTCAAGGTATGAACACAGGACCAACCATAATGGCTGAACAGGTTTTGCTGATACATTTGACCCACAAATGTAAGTG
GATCCATGAAATTAATTTCCCTAAGTGCCAAATTCCTTTAGACAGGTTAAATAGTGTTTTACAGTCATCACAGAAGTACT
AAGCAAACCGGTAGGAATTTATCTGAATTTCAGATGCTCACATGTACACAACATATCAGTACAGAATTAGTTAGTACTTT
GATATTGTATACCTAAGTACCTAACTAGACTCCACGAACAATCTGTTGAATCACCGACTACTGGTATCGCTATACAGGAC
CCAGTGGGCTTACGTGAGTAGTTCAAAAAATCAGATAGCCTGCGAGTGATCTGGATTGCTTACCACCCGAGACCAACGAA
TTGGAGA
>TCONS_00033766 gene:XLOC_031261
ATCACATAAATGCTCTATGTGGTGTGGCTGAGTAGTATTCCTAACTAGAAAGTATATTGTCTAGCAAACCAATCAGAGCA
CTTTCTATTTTGGTTTCCCAACCACAACTAAGGTATCCCACTCGACATTCACTTGACACTCCATTCAAAAGAATTCATGT
GTCCACATTCTCAAGTGTGCGCAACCAATTTTTACCGTGTAATATAAATCCTTGGATCCTGTTGGAAACGGGAACCTAAC
TATTTTATATTTAAAGCCAAAACATGTGCCTGCAAATCAACCAATTCAGCAATTCTACACATTTTAAAATAAACGAGCCG
GAAAAGAATATTAAATGTTAAATTTAAACTCATTTTGAGCATCTCTCTGGCTCACGCCAACATCCATCCATCTTGCAGAA
ACAAAATCAGCACGCAGGATTCCAACCAAGCTGTCCGTACTTGAACCATTTAAAATCGCCCAGCACTGAAGCAACCCCCA
CGCCTATTGGTC
>TCONS_00033768 gene:XLOC_031263
GGGGGGGTGGACATGTAACACTCGGTTAGTGGTATAGTACAAACAGAGAGAGAAGGAAAAAAAAGAAGCTAACAGATGGT
AAGTAACAAACAGACTAGCTAGCAGGCGGCGGTGTTTTGCATTGGTAACAAGCAATCTTCCGGTGGGGGGCCAATGCCGT
CGGGCTGCAATGCTAGTCAAACAGCTGACTAAGCAAAAGCCGACAGCAAATGAGGCATCGGCGCGCGACTCTACAAATCT
TCCATCTACCTACCAGTGTGTGGCGCAATTTGTTTAGAGAGGTTGCCAACTGCACATTCCTTTAGTCTGACCAGCAGAAG
ATCCCAGCGGAATCACTCGATCTACTACTGCTCTCGTCAACATATCCGTGTGCTGAGGTGTTTATGTGGACAGAGCGTAT
AAACAACGGGGGGCGCAGATCGCGTGCTCCCCCCAGCTAATCTCCAACCACAACACCCCAGCTAAACTAGAGCCTGAGAC
TTCCAAAACCCCAGCTAGCACACACATGGGCAGACCGTGCGCCACGAAGCCATGATGTTCGCAGAAAGGAAAGAAGAAGA
AAAAAGATCGCAGTATCCCTAAATC
>TCONS_00033834 gene:XLOC_031321
GCTGCATGTACGCTGTAGGATCAAATGAGCAGAGTACCGGGAACAAGATATGGCGCCAGGTGGGTACCGTACAGTACAAA
TACGCAGGGTCGTTCCTCACGTGCCAATAACTGCGGCGCGCCATTGCGTTGCGTGCCCGTAGCGGGTTTCTGCTGTTCTG
GATCGTTCAGCCAGAGGCTTGCTGGTCGCAATGCGACGGCTACCAATAATAAATGAGCGAAACAATTCTCGCCCACGGGG
CGCACCCATC
>TCONS_00033965 gene:XLOC_031437
GGGGTGTGGGGTGTCCCCGAGTGTGCAGTGCCTTCTTCAGGACATCGAGGAGGCAGATGTGTGGTGTAAGGCAGGTGCTT
CAGGCCTGCGTGTCATCTGGCCTCCTTAGGTTTTTTAGTGTGGTGGTTGTTGAGTTGAGTTCTTCCTAACGAATGTTTTT
CTGTATCTTCGTTTGTGGCCACTGTGAGGTGGTGCTTCTATACTGACCTACTTTGGTCCTTATTTCTTTCTTCTTAATAT
AAATATACACAGCTCTTCTGCGTGTTCGATAAAAAAATGTGATGGTTCTCACTGTTATCTGAGCAATAAAGTTTTAATCT
TTTTTTTTC
>TCONS_00033986 gene:XLOC_031456
GGCCTTCTCGACCGGATCTGTCGTTTCCCCTTCTATTCTGCCGCGGGCGCGAACACCATGATCGGGGCAGACGTTTGCGC
TACTGTCGTCCTCCCTGGCGAGGCTCCTTGACGCCCGGACGATCGAAGAAGAAGGAAGGTCGGCCTGCCGGTGCCCTTTT
GTTGTGTCGCCATGCCGATCGTTGACGCTCGAACGTCGACCCCTCCCAAAGATCAGGCTTCTGCTGCGTGTCTCCCGACC
GCGACCACCTCGACTTCGGCTACCTCGGCATCTAGGGGCTATCGTCTTCTTGGAGCACACACTGGTCTCTACTCCAGTCA
CAACATTCGCATCATCACGACGCTACGACTGCGGGGGAATTTCAACCCGTCGGCTCCTAC
>TCONS_00034044 gene:XLOC_031510
CAAGTTGCTGGCTCAATTCTTGCCCTTGAGCTGATTTTTTGTTTTTCCTATTTTTTGTACACTGTACTAGGATCTCCTAT
TCTTTTACCCCTTAAACTAGGAGAGTTTCTTACCGTAAACTGCAGTTTATTTTCTTATTTGTTTTTTCCTATACAAATTA
ACTAATGGTACTTGCACTTTACTCCCACTGTCTTAAAGTAGAATGCACGGCGGAACC
>TCONS_00034087 gene:XLOC_031548
TGCCAGTGAATAAGTGTGGTTGTCCCAATTTAATTATGCTAAGTATTTGCTACTAATCAACAACAAATATAGGTCAAATA
AAGAGGTTGACATATTCAATGCATGTATCTCAACAATCTACTAAGTACTCTAGTGTTGAATCCAATAGTCTAGATATGTA
TGGTATCCTGATATCAATTACTATGTTAATCATAACTGACCTGACCCTTTATATTGCCCTTCCACTAACTAATAATTACA
TTGCTTTCAGCCTTTTGTCCATTAAATGCGGATTCACAATGACTACTTGTATTACATAATAATAAATAATAATAAAACTA
TATAAAGCAACTAATTTCCACGGTTTCCACCATTGTCGACTTTTGCAAAGAAAAAACTATATAAAGCACCAGTTTCCACC
GTCGCCGTGCGTCACGCGCGAAGCGCATAGGTTTGTTCCTCTCCACCGCATCTCGCCTAACAAGCAGAGAGGGATAATGA
CGCTGCCACCTGGATAAGTCTTATCAGAAGAAAAAAACGTCATTCGTTGACTCCCCACTCGATAAACTCATCTCAGATGG
TGGCGCTGCAGGCACATGAGATTAGAGCCATTTTTTCTTGCCATTTTTGCTCCCTCACTCAGGTTCTATTTTTCTTGCCA
TTTTTGCTCCCTCGCTCAGGCCATCTCACCACTTCAAAACCCTCTCCTGTCTCATCCGCCTTCCTC
>TCONS_00034091 gene:XLOC_031552
TCTGCCCTAGCCTCTTTCCCGTGCTGCGGATTCCACGGCTGTGCGTTCACAACACCCGCGTGTGTGCCTGCTCCTCCGCG
TCTTCTCCTGCGTGCTTGCCTGCTTGAGTGTGTCCTCGTCCGTGGATCCCTCCCTCTGTGCGCGCGCGTCCTCAGCTTCC
CACATGGATCCTCGTGATTCCACAATGGGTATGAGGTGTTCCCCTAATTCTCTACACCTAGAGTGCAGAACATACTTGGT
GACAGGAAATTCATTGCATATTATCTAGTGTCAAGAATCATCTCACAAATCTCC
>TCONS_00034133 gene:XLOC_031587
AAATTGTAGTGGGTGGTTAGCAGGTATCCGTCGGGTAGCGGATACCTAGTGTGTACGGGTATGGGTATAGATACATACCC
ACGAGCGTTTATGGGTACGGATATCGATTGTGTTTTGTCTCGTGGATATGTATTCGCTAACCATATATCTGTGTCCTAAC
CGCCCGATTGTCATCCCTAATCAAGTCTTGGGCTCATCGTCTATGGCTATAACCACTCATGATCCCGTTTGTTTCAGCTT
ATTTGCTGATTCTGGCCACCAAAAGCTGTTGTGGACTGCCAAACGTCCATCTTTTCAGCCAGCTTCTATGAGAATCGGTT
TGGTGAAAACCGTCGAAAATCAACGTGAACATATATAATAGGGTGAGTCATCGTGATAGTAGAAATCCGTCACTTTCTAG
ATCCTAAACCTAGTAAACCCTTTCATCTTCCTCCGTACGTAATCCCACGATACTCAGATTCTCCCTACAACCAGATTCTC
ATAAAAGCTCGTCAGAAAAAGCTAAAACAAACAGTCTCATATTTATCTAAACTTTCTTGGAATTTGCCACTCCCATGTCC
GTATTCAGAATTTGCATACATTAACCGACATGTGGGCCCTGGACCAACATAACAATGAAGCATCAAACACCAAATACTGA
ATTTCCCCTATTTCTTCAAAGTGTACACTACACACTAAACAAGCTAGAGGGGTAATAGGTACATACATCAGTATAAACAA
TCAGAAGCTACATGAAAAGGAATAACAAAAGAACATCCAGTCAACCAATCTACAGAATCAGGTGCCATGTTCCAAGGCAA
GAGCGTGACTAGGTTAGTCTATCCTCATTTTATTACCATTTTCAACCTAGAGACACTTCAGTTCCTTCAAACAGTACGCT
GCAAAGTATTATATTCATCCAAAATAAGGTAAACTACAAACAAAAAATGAGTTGAATGGTGCTTACATGATGCACAAGTA
GATTTAGTGAGAACATTAAAAGTTCACGACCTTGTCATGAGGGGCAGAGCCAATATTGCCACCACTTTGGATAATGGCAT
GGTCTCCAAAACATAACAAATTTATGCCTCCATGAAAGTACTTTCCAAGATAACTTGATGAATATGGTGAGTTTATAGAT
ACTTCAAATGTTATTTATGATCAAAGTTTTCGACGTTTGAGCTTATTATTCTACAAAAACATTAGGAGGCTGTTGCGTTA
CACAACACCTAAATTATATCGATTAGGGGAAGTTCCCTATGAACAGGAGTACATGACCCCTCCTCCCCCTCTCACCACTG
CTTGATATGATTTTGAACTAATCATCAAATGTCTACGGAGAGTTAGTGTGCCGGATATTC
>TCONS_00034149 gene:XLOC_031602
TTGGTGTGTGTGTGTGTGTGTCTACAACTGATATCTTGACGCGACTATCCCGGGAGACTGTAACAACATGAGAGAGAGCA
TGCATGTGCATGCATGGTTTTCGTGTGAACCCACTCATAAAAAGAGGGTTCAAGAGAAGACACAAATAATATTGCCCCCT
TTTCCTTGGTACTTTTTCTGAAGAGATAACAGTAAAAAACTCTTATAGTCTGAAAAGAGAGGAGGGGCTATCGACACGGA
GAAAAAGCTCTCGTTTCACGTATATGGTCATGAAAGCAAGGAAAGTATGGTCTTGTTTTTACTCTGGTCTTTGGTCTCTC
CTTTGGCACCGAAAAGCAAAGCAAACGGTGGTCCTAGTTTGCATATATTCATGATGTTTCTTCTACTCACTGTGAGTACT
ATAGTCTATAGATCTCTCTCTCTCTCTCTCTCTCTCTCTCTCTCTCTCTCTCTCTCTCTCTCTCTCTCTCTCTCTCTCTC
TCTCTCTCTCACACACACACACACACACACACACATACAGTCTACTGTCCTCTCTCTCTTTCTCCTCTCTCTCTCTCTCT
GGTATGCATGGTATGCATGCTGTAAAAGCACCTCAAATAAATAACCAATATAAATAGGGAACCAGCAAATGGAGGAAAAG
GCTGTCATGGTGAGGGCTAGTTTCAGAATGCTAGAACGACAAAGAGGCTACGAGAACATGCAGCTTTGCTGCCTATACAT
ACAAAATAATCAATATAATATGAATGCACACTATTTGGTCTCGCTGCCC
>TCONS_00034189 gene:XLOC_031641
GCATGGACTATACTAGTAGCTTAAGCACTCACAATGATTCAAAGAATAGAATTCATGACATTTGAGTTTACAAAACGCCG
TAGAGATATTTTTTTCTCGAATACGCAGGAGAGCTATGCGCCATTATATTAAGGGGGTGTTTGGTTAGAGGGACTAAAGA
TTAGTCTCTAGTTTTTAGTCCCTTTTAGTCCCTTTTTTGCC
>TCONS_00034195 gene:XLOC_031647
AGGTTGTGGGTGCTGTTAGCTGTTGACATGTAACCAGTGTTTCTGGACTGGAATTTATCAACGGCTGTGGTGCTTTGTAT
TCAGTTGTAACTGGATTTAAGTTTGTTAGTTTGGGAGTTTGCCTAGCTGGCTGAACCCTCTGTGTTCACTGTTCAGAGGT
GACGGCTTTTGCTAACGTTTCTCTGCATCACCATTGTCTCAAACATAACGCTTGCAATTTTGTGGTTTCATGGT
>TCONS_00034232 gene:XLOC_031680
CCCAACTTGCCTATAGCCTATACGTTTCCAGAACTCCTTCCTTAATCTCCTTGCATGATGCTGCCAGCAACTCCTCTGCT
CCTCCTCCCTGCTTCTTCTCGGGCCCTCATTGAGTCGTGTGCTCTCAGATCAACTGAGCTTCTGTCCAGGTCGAGATCTA
TCGTGCCTCAATTGACAAGCGCGAGTTCTACAAGCCAGAGCTATCAGGGATTGGCAGCTGCTGGGGCTTGTTGGTTGGTA
ACATTGGTTTCCCTTCCACCCCCCTCCCGGTCTCTTTCTGTTTTTTTTTTCATTTTCATTTAGGGAACAGGGACGCCCAT
GCCATGATTTTTGAGTGTCTAGGCGCCTAGGCGACACCTTGAAAACCATGGTTCTCAGGCGAACCCCAAGTGGAAGTAGC
TGCTTGTCTGTGGTCATCCAGAGCATGATAGCCATGTAATAATAACAATGCATTGCATAGCACTTGACTCAAACTTGGTA
AGTTTTTCCTCGGACAATAAATCTGGCAAGTTGCATGACCAAATTCTAAGCTGTGCTCTGCGTGTCACAACTCACAAGGC
AAATGCCGCCTAGGAACACTAGGAGCAAGTTTAGCAGGGCTCCAGGTCCTAAAATGGCTTCAGATTTAGCTCCTCTCCTG
GAGTAGCTTCTCTGGTAGAGCCAGAACACTTTGTAGAAAGATATTTGACAAAAGGGTTTCGTAGAGTATTTTTGAGAGGA
GCTGGTGCAAGTTAATATTTTGGGCTCCGGTTCCTTGGTGGTTTCAGGGGAGAAACCGGTTTTCTTTTTACCCCGTTTGG
TAGGGTTTCTTCAGAAGCCAAAGCCAGAGCCTTCTGTAAGCCCTAGCAAAGGGACTCTAACTGCCATAAAAGCTAGGGTT
TTAGCAATAATAACTAACACAGATCCAGCATTGAGAAACGTACAGAAAAGAACACGCGCCGCGCCGACGCATTCTGCGTC
TTTACATCATATTTATCGGCGTACTTAATAACATAAACCAAATTCG
>TCONS_00034235 gene:XLOC_031683
TTGGGCTATTTGGAGAACCAGAAATGATTGTTTTTTTGGTGAAAAGATTATTCTTGACCCGGCTAACATAATATTTCTCT
GTTGCTTTTGGTTGGATTCTTGGGTTATTCGACAGAAAGAGAAGGAAAAAAAAGATGGTGGTACAAGGAAGTCAACTTAT
CAGAAGGATAGCAAGTGAGGCGATGAGCAGGGCCTTTGGATGGTGTCCGAGGGACCGTCGCATTACTGTTTGAAGACTCC
TTTTGGCACTTCATGCTCCTTCTGGTGGTCATCGTAGCTCAAGTTCTTTTGGATGTTATGTTGGTGGGTTAGTTGCATCT
AGGTTGGTTTTAGCTGGGTTACTGCCTTTGGCCTGTGGCCTTTGTAAATAAGCTTGGCTTAAAAACTGTGGAGCTTTCTG
GTTGGGTGCTAGTGGAGTCTGATCTTTGCATATCCTTGTTAGATTGTAGAGGTTAGTTCCACTAGTTACTACTTTTGGTG
ATGGGTTGCTCTCCATCATGGTGGTCTGTAATGACTCTTTACCTATTTCCTAATGAAATAGGGGGCTATGCCCCTTCGTC
AAAAAAAAACAATGCATTGCATAGCACTTGACTCAAACTTGGTAAGTTTTTCCTCGGACAATAAATCTGGCAATTTGCTA
GACCAAATTCTAAGCTGTGCTCTGCGTGTCACAAGGCAAATGCCGCCTAGGAACACTAAGGGAAAGTTTGCTAGGGCTCC
AGGTCCTAAAATGGCATCAGATTTAGCTCCTCTCCTGGAGTAGCTTCTTGTCACAGCCCCTGGACGGAGGACGCTCGCCT
TCCTCGTCGTGAGCAGATTGACAGAAGAACTCCGGTGAGTTCTTGCGAGCGTCAGTTCCCAGGTGAGTTGGAACAGGTAA
GAAATGTGTGGATCTGGTATTTCTGATTATTTGATGATTGTCTCAGTACAAAAGGTAGTATTTATACTAGTACAAATGAC
TAAAGGCCCAATAACGAGGCCCATAATCCTTCACC
>TCONS_00034261 gene:XLOC_031708
AGCTCCCTCGGTTACCATTTACCAACTCACAACACCAAATATTCGATCCACAGATATTCCTCCCCTGGAGGCACAAACTA
ATCTGCGCAGCGCTCGCCCCTGAAACTGTGATATCTCTTAGCAGCACCAGTCTCCTAATCAAATTCACAGCACAAAGCAG
CTGTGCGCAGTGCGCTTGTGCAGCAACCCACTGCTCCCCGAACCCGCATGGACTAATCTTGGGCACGCGTCTCAGGCTCT
CAGCAGAC
>TCONS_00034294 gene:XLOC_031736
TCGCATTAAATGTCGTGGATAACATTGTGGTCAATGAAATGCATTGTGGCCACACCGGGGGCTACAGGTGTACCCGAGGC
CACTGTGTAATGTGTCACCGTCCTTGGATTCATAACAATGGGCAGCAAGCGTGGCTGAGGCTACTATACGGTGCGTGCCA
CCATCCCTGTTGCCACGTCTAGACGTACCAACAAGCATTATAAAGTACAGGCTGCTACAACGTTTATCAACTACGTCGTA
CTAGATGGCGCAGGATTTAGTACTTGCCACTACGACAGGGCGTATCAACCCCTGAAGCATGGTGGGCTCAACATTGTGGC
CCGACCAAGACGTGCACCATGAACGACCCCACGTCTGAGATAAGATAGGAGTAGTTGAGGCTCTGCTAGGCAGGTCCCAC
TGCCCAACAGACATGTATCTCTCTCCTCACTTGGGCTATAAAAGGGAGGGATAGAGCAACGTAGAAGGAGGATTCAAAAG
GGATTTTCAGCTCTCGATTCAGAAGGTAGCCAGAGGTGATCTAGAGACCAGTTAGTCTAGAACTCTCACCAGAACCAAAA
GGGGAGAGCTAGGTGGTCATAGAGCTCAGGGGTACATTTGAGCATGTAATGTTCTTCACTTATGCTTTCAGCAATCCATT
GTACACAATTACAAATATGACATAGTATTACATATTTGCGGCCCGAACTTCTATAAATCACCCGTGTGCTAGTAGCTAGG
CAGTACACAGGATCAACGTGCCTCTAGCTTGCGTCCCTCGCTTCTATCCCTGAACCCTCTCAGGTGCCTCCGGTACCCTG
GTGTCGTTACACAACGACAACTATCACGTTGTTATTTGCAAGTCCAAATAATGCAACGAGTAAGATGAAACTTTGACACA
ATTACAGCGCAAT
>TCONS_00034323 gene:XLOC_031759
ATCCCGCTCCATTTAAATCATTGCCACCAGACCATACACGAAAAGTGTATGTGCATTGCGTTAAAAAAAAAGTGTCTGCG
CCTAACAAACTTAATACAGGAAAAGATGGTCTCCAAACAAAGTGTCCACAAATTCAGTAAGCTAAAGGAGGAGCTAATCC
TGAGAAAACGCATAAAGTAAAGATAGAATATAATTTTTACCATAATCGACTAATGTGCGAATAAAAGCCAGCTTAACAAA
GCTTCCCCCCTCCCCCCCACCTTTTCTAGACTAATCAACCAAAGATGCGGACACAACACTCTGCTTTCGGGAAACATGAA
GACAGCAAACCCCAACTGCAATGTAAGCATTTATTAAGACAGACTGATTACAAGATATATTTCCCTATCCGTGTTAGTTC
GAGTATCCATTGCTAATCAATAATCAGATTATTGCCTCTAATGCTAATCAACGATAAGATGGTTATAGAGGAGTGAGTCA
TACGCCACCCAGATGAAGAAAAAAAAGATTGTGATTTTCAGGCCGTTTTTTACTTAAGTACTTGTTCCATGGCCAAACAT
CTCCAGTGCATTTCAGTCGGCAATTGTCTTGCCGCGTTTCTAAATAAATAAAAAAACTCAGTACAAACATAAGGAGAGCG
AGGAAGCTTCTAATGGGGAGAGGCAAACTTTGGGAAATATTAGCCACGTGCTAAGCAACATATACTGCTAAGCTCGTGTC
CAGTATTTATTGCCAGCATAAATAAGAAATGAACATGAGCAAGAACAGCAAACACAAGTGCCAGCATAAATAAGAAATGA
ACATAAATAAGATCATGATGCGCATCAACCTATCTGGCTATCTCCAATCAAACAAAGCCAAGAAGAGTGAGGGAGTGAAA
GACGCCAGTACGATTGCTCAAAGCTTCACAGGTGGGAGAACACGCTGACGGAGCAATTGCATGACTCCACATGTCACTGG
AACCATGAAAAAGGTAAAAAAAAATCAAATCACTTTTTAGCCCCACGTCTCTAACAGGTTCCGTGACAGATTTATTGGTT
AGTGCTTACTGTAACTGCTTAATGTCCCCGTCGGGCACAGAACTCGAAAGGAAAAAAAAGCATAGACAGAATGAAACACT
AAATCCTGAAGTGCATACAAAAGATGGCATCGAACGGTGGCATCTCTTACCGATCCGAACAAAAAAACGAGGGCATCTTG
TTTCCTTCCCAACAAAATCAGCGCGGAACAGAAAAAAAAAACCAAAGTACGAAACCAAATTAAGCACATGTGAAAACGCG
TTCCGAAGAACACGAATGGAAACAAACAAGTCGACTCCAGAGCTATCAGCGATCGCGGTTCCG
>TCONS_00034386 gene:XLOC_031813
GATATGCACGAGTCCACATGAACATTGTCAGCGCCCGAGGAAGTGCATACCTGCAGCAGCTGCTAAGATGCATTCAATGA
TCCCAGTACAGAAAGTTGTCGCGGGACCCACTAAGATAGGACCACCGCACCTCGGAGACCTCCCTTAGCCCTGGCCAGAG
GAGGAGCTTCAGGAGATTTTACATCAGAGCACCCCGAATGGATAACTACGCGCTAAGACTTGTAAAGTCACAAAGAGACC
TAGGGCGCACTGGCCTCCGGGCCGATCGAAGGGCCCGAGGCACGTAGTGCCCTGAGAAAATCCTAGAGAAGAAATAATAT
CAGCCCTTGGAAACCTTGTGCCCCGAAGGGGTAGTTATCAGTTTAAAGCCCCTAGGGCCTCTCGTGCCCAAGGCGCTCAT
GAGAATAAGCCCTTTGGCCCCTCAGGTCCTAGGGTATTCATGAGAATAAGCCTAAGTTCCCGAGGCCCCTCACACCCCAG
GGCATTATGAAAGATAAGTGTCCAGGGCGGTCCGGGCCCCAAAACACACATTGGTACTTGAGCGTTGTGGACCCTCGCTA
GACCGGAGGTCCTTAAGCACCCTAGCCTTGCCTAGTGGAGGTGACCAGGTCTAAGCCTTTCAAAGCCCAGTGCACCGAGA
AGACAAAGAACACGACATGTCTAAGTGCAATATTGTCTCATGGTAGAAGGATGTGTCTAGGCCCACCGAAGACAATACAA
CCCCTAGAAATGGGTCCCATGACTAAGGACTTGAAGATAAGTCCATAGCGAAAGCTTAATGGATAAGTCTCAGGTACAAC
ACATTGAATATATGATGGACACCACTACAAACCTGACATTTGTGCTATTGCCACGACTTAGGATGCAGTACGGTCAAGAT
CACTAATTGTATGTGCATCGATCCTATAGCCAAGCGTGCACACGTGAAGTGTACCATAAATCACTATCAAGTATTTTTTT
TCGAAAGCGCAGGAGAGCTACGCATCATTAAATTAAGAAAGGAAAGGTCCAAAGTGGTCCGAATTACAACACCAAGACCA
AACCCTCAAGCCTCCCCCACAAGGGGGGGGAGCCCGACGGGCCCATAAATCACTATCAAGTATAAAAGGTTGCCCCGGTT
ACCAGCTAAATTGTACCTATGGACCCCGACGCCAGAGGACACGACATGGTAGGTATGGCAACCGCCTGAAGAAAGGACAC
CTCTCACACTATGCCACATTCGGGACATGAGCCCTGGTATGGCTCCAAGAACATGATAAGAACAAGGTAGTTGGGTCTTA
GCCGATAGAATCCGATGTTCATGTAACCTCTCTCCCCCTTGCAAGAGGGAGTGAGCTACATTTAAGGGAATTCCAACGGA
GAAAAGGGTTGACCCAAATCTATCAAAAGTCGATAGAATTCATTCTACAGCACAGGCAGGCATAAAGGGGGATTAGAACC
ATTAGGCTACCACCACAATTAGGAGGTGAGGAGGAGCTAGAAGGTCTTGATACTCACTGGTGTTTGAGCTTGTAATTTTT
TTCTCCTTTGTGCTCATCAATTGATGCA
>TCONS_00034439 gene:XLOC_031864
TGCGCCCTTCCTACCCTGTATGGTCCCACTTTGTCGCTTTCCGCTGAACTTGTGAAAAAGTTCGGTGCTCCCCAGTTCCC
ACACTAGCCGGCTTTCGCTTTTGAACTATGGTCACGGCCCTTTTTCTTCTCGCAGCAGTATCTGATACAAAGCTGACAGA
CTTTTGCTGTGTAGGTTTCTCCTTGTCGTTGTCGGTTTAGGATATAAAAATTGCTGAGAAAGTGTTATTTTATGTGAGAC
TTCCCATAAATTACTTGTGACTTCAGTAAGCAGCATCAGGATTACTGGTCACTTCCTTTTTTTTGTTTGGTAAACTTAAA
AGTGAGGGCTTGTTTAGAAACGGTTTATAATACCATAGTTTACCGAATACCATGACACAACAATGATATATTCCAC
>TCONS_00034538 gene:XLOC_031955
GGTTGGCAACAAAGGGCAAAGGATTTTCTTTTATATTATAGAAAATATTATATATTTAAGATAAATATTCGTGTACAATG
ATAATCTGCTGGATATTAAAAAGTCTCGGGCCGCTCCACCAGTGTCTGGCTCTGGCCACTATATATTGCACCATATAATG
TCAATATATACCACCGTATGGAGCCCTTTCTTCCATCGTATTGCCTGCCTGGTTCTTCTCTCTAAGTAGTAAATTTTAAA
TTTTAATATAAAAATTAAAAATCAGATTTTTAGCTGGATGTTATATATTGCGACGTTTTTTTACATGTGTGTATATATAT
ATGACGTACTGTAACATCTCACATATACCGGACGATTAATATATGTTACTTTTCC
>TCONS_00034614 gene:XLOC_032024
CCTTGGGAAGATCAAGTTTGTTGAGCTTTGCTCCAGGTCCGGGATGGCCCAACTTTCCCACAAGACGACGCCCAAGACTT
AGGGGGAGAATGATAGAATAAGTCTTGAGCATCTAGAGGACAGCAGTAGCTTTTGACTGTCCTCTGTAGTCCTTTAGCAT
CTAGAGAACAACTTGACTGTCCTCTGTAGTATCTTTAGCATCTAAAGGACAACAGTCGCTTTTTGATTGTCCTCTGTAGT
CCCTTTAGCATCTAGAAGAC
>TCONS_00034634 gene:XLOC_032043
GGTTGTCTGAAGACTTTTCCTCATGGATTTGTTTCTTTATGCTTGTTTCTGGCCTCCGTAAGGAGTGTTTTTTGTACTTT
TATTGTATTCGGTCTTCTACAGAGCTTTTTTCTCTTCTTAATATAATTTAAGGCGCAGTTCCCCTGCGCATTCGAGAAAA
AAAATCAAATATTAGCTAGGTTGTTTGGATGTCTCTAACTAATTTTAGCCACTAACTGTTAGCTGTAGTGCATTCAAACA
CCCC
>TCONS_00034643 gene:XLOC_032052
GCAGTTATGTTTAGTGCTAAATGACAACAAAAACATGTCAAATTTGATACACATGTTTCAGTTAACATGGTGTTCTTAAT
AAGTCTGTGGGTCACAGGTTTTGTAGGTTGAACTAAAAGTAAATATGTTATTTAAGCAAGGGCTAACCCTTCTGCTGGAA
AAAGATTATAGAGGAAAGAGAATGGCACCTTAATTCAGGAAACTATAAGCAGTCCTATTACTAGGTCCCCATTTATCAGC
TTGTTTATTTGGAAAGAAACTAGTAAGCCCATCGTTCTATATTTTATTTGTATTCTATCTATCGTGGAACTAAGAGGTAG
CAGCTTTCATGTGTGCATGCTTCCTACATTTATAACGTTAGATCGTGCATATGGTCGTGCAAAACACTATTTTGCATTGT
AGACAACACTATTTACATAGTGAAATTTGAAATATAAAGTGAGATAGGAGATGAGATAAGAGAACTGCCGGAGACAGCCT
TAAGGTTCAGTTACACATTAATATGGGTCTGCACTAGGTTTCTCTGCTTATTTGACTCTTGGTGCACAAGAGGAATAAAA
TGGCGTTTACTATTGTAGCCCTTGGACTTAAATAACGTCTTCTCCAATATAAATTGAGCATGTAGGCATATAGGAAGCAA
ACTCAC
>TCONS_00034717 gene:XLOC_032124
GTGCCTAATCCTAATGATCATTCATGCGCTCTTGCTAGATTGGTAATGGTACGTTCGTTGACGACCGTATGTGGCACCGT
GCTGACGTCTACCATTCCTGACTTGTTGATCTTTTGATCTGACGCATATCCACGTCGGCGTGAGGAACTGCCACCCTACT
AGATGGATGGCCGTGTTGAATTGGTGATCCGAATTCTAGATAAGAGGTCGTGTTAACA
>TCONS_00034737 gene:XLOC_032143
AGTGTCACTGTATATATGCCGCAGAAAAACAAAAGACCGTAGCCGAAAACCAAAATATTCAAATTAGATGCTGTGTGCGT
GCGTGCCAAAACCCTGTGATTCACCAATAATGACGACGCTGTGTGTTTGAGGTGAATGATGCTAGCAGCGGATTCTTCAG
GTGCTCAGTTTGGATGAAATATTGGTCTGGTACTATCGTTTTGTGGTGGTGGCGGAAGGGAAGGCCGGATCGAGCGTGAA
ACGGCCGCGCGGATTGCCCATGCGCGGATGGTGAGCAACGATGCCTCGTGAATTCTACAGAACGAGAACACGGGGATAGC
GCGAAAGGGAAAAAAAGAAAAAAAATGAGAAAAAGAGACTGTTAATTAGACCCGATTTGTAGCCTCGAAATGCTAGAGCG
GACTTCATGGGAGGGTGAGTACTATCCGCTAGCTGTTTCCGATGCTCCTATATATGTGCAGTGTCTATCATATCAGTACT
TGACTATACTATTCGACTAGGATACTCTTTTATATGATGGAAGAATCAAATCGAGTAAACTACACTGACGCATTCATAAG
CTCATGTGACATGATTAATTTGACGAGGATCTTACCATGGAAGTGCGTGCACGCACGCAAATTAATTTAGCTGTGGACTA
CTGTACATTATTGCACGGATCTTCATCTTGAAGAATCTCTCTCGGTAGCAAATATATTTCTCTCTAGCATATAATAGGTC
TAATATATATATTGGGAACAAGAAGCGAATTTAAAAATTGCGCAATTGATGCGGACTCAGATGGATCAGCTAACGTGTGG
TGCTAGTAGTAATCCCGCAATTGATGCGGACTCAGGTAACGTGATGATGCTAGTAGTAATTGCGCAATTGAAAAGTTGAA
TTTGGAATTTGAAACCCACTCAACGTTGAAATCAACAATCCAGGCAGAAGGCAACAACAATTAAAGGAAACAAAGACCGA
AAAAGAAGACACGCCAACAATAATTAAAGGAAATAAGACCGAAAAAGAAGACACGCTG
>TCONS_00034831 gene:XLOC_032232
ATTAGTGTAAGTATCCAAGTTTCAACATAATCAGTACTTCACTTTATCATTTTCATACGAGGACTTGAGTTATCTTCATA
TAAAAATGTTTATTAGTTTTTGTAACTTATTTACAATTTTTTAGTGAAACTAGAATATTTTATGAATTTTAAATATTGCG
GTGTTGGTTCAACAATGTCCTTGTGATAAGCAACTTTGAACTGCATGATGTCAATTTTACTGGTTTCCTTTCTTACATCT
GATCTATCATATACATGATTATGTATTGCTTAACTTATGGATGGTTGGACATTTAATATCATCGGATGAACTACCCGACA
ATTATCCTGTACCTACCCGAGTAGTACCCGTCATCCGTTTCTTACCCGTCCGGATTATTACCCGGTCCCGTCTTGTATCC
GTCCCGAATCTTAACTACCCGTATCTGGTCCCGTATCCGAGAGAAATACATTAGGGTAGGATACAGGATGACCCTGTATC
CGGCTGTATCCGTCCCGTTTTCATCCCTAGCCACGCGTTTTGTGGAGACCGCGACCCGATTCCAGATTCCTCGCCAGAAA
TTACTTTATTAGGGAATAAGTATGAAAGTAATTTAGTCCTCGTAGAGATCTAAATAGGGAAATTTAATCACCATCGTGTT
TGCGAGGAAGGGAATGGGCCCGTGTACCCGCCCCGCAAAACTTTTTTATC
>TCONS_00035069 gene:XLOC_032462
CTTCCCTCGCCAGCCTTAGCTTGTCATTAGTGCCATTGTCGGCAAAAACAGAGTTGTTGGTGCTACTGTCGTATAGAGCC
TCGAGCTCTGCTGCTGCCGCACGTGCTACATGACCTACATCTGCCACGCTGCTGCTTCTACTTCCGCCATTGTTGCTACT
AGTTCCACCACCGCTAGCCTTGCCACCCTTGTTGCCGTCGCTACAATCAGTGTCGTTGCTTGCTCGCATTCCTCTGTCGC
GGCGACCTCGGCCTCCTGTCGGTGCCGCGCACTCGAGGCAACCGAGAGCTGAGACTGTCCTTCGTACATGGCATGCTAGT
GAGTATTTATAATCTCTCATCTTATCTTATTTAACTTTCATCTGGATATCTATCCCTTATCTAATGACAGTAACCAACTC
CTATCTAAT
>TCONS_00035314 gene:XLOC_032698
GCCCAGGAAAGAGGAATTCTCTTTTCTTTTTCTTTTTCCACCCTTTTTCCCATTTAAATAGTTTTCTCAATATTTTATGC
ACCAAAAATTAGCAAAAAGGATTTCCAAGGTTACATACAATAATGTTGTTAGAAAATGGCACACTATGATTGATAAACCA
CTATTGATGTATTGTTTTACTGCCTGTTTCCTAGAAGAAGCGGGGACCGCAGATCCGGATCCCGTAGCTCCGGAAGAA
>TCONS_00035416 gene:XLOC_032793
ATGTGGATGCTGAGGTTTGGAGCCACTGCTAGAAATAGCATGGGGGTGGTGTATGTATGTAGCCCGCCCATGCATAGCTT
AGATTTGGGACCTTCTGCTGCCAGTAGTGTGCTGATCCGGGCATCAATTCACAAGAGGGGAGGGACACGTGACGTGATGT
GCAGACAGAGAGAGAGAGCGTGCTGGGAATCTGAGATCTCATGCGTAAGGCGTGATTTGCAGTTTGTTGCTTTCCGATGT
GCATTTTTATTTAACAAATTAGGAGGGCCACGAGCTCAAGATCTTTCAGTTCATCAGCATGCATGTACGATTATTCTTGC
AGTTTGTACGGCATGCAGTCTGTGCACAATCAAGGCTGCTTCCCCGGCCGTACAATATAATATAATCGCCGTGTAATCAA
AATTACAAAAAAAAACCAAAAAAAATTATACTTATATTTTACTCTCTCCGTCCTAAAGTAGTATTCGGTTTAGCTATTGA
TTTTTATATCTACTATATTCAAATAGATGATAATGAATCTGGATGCATGTATATAAAACACACACATCATCAAGTGTTGT
ATAAATATATTAATTATCTAAAACGGATATGCATCTGAGCC
>TCONS_00035425 gene:XLOC_032799
GGCCTAATTATGCTCGAGAATGCATGCAGTTGATCTAGTAAAATATTATACGAGTGTAAGCAGCTCTTGTAAAAGTTTTC
CAACCAGTAAGTATACTTGTTAGTGGTTTTTGTTGTAGAAATGTTATATGGATAGATTGTCCCAAAGATACATGGAGAGC
ATTAAGTTTGAATACTAATTGCAGCATGTGCTAAGAAATCCTGACGAGTTCAAGATATGCAGTG
>TCONS_00035565 gene:XLOC_032932
GTCCTTATCTCGTGCGTGGTTATCCATCTAATCACATGTAATCTGTTGGTTATCGCTTAAGAACAGGTCTAGACCTCCTC
CCATATAAATATAAAGGGGCACGGCCGATTGAGTACCGCCAAACACATTCCAATCGAACATATCTATTTTATTTACCTTT
CCTGCCCTAGGAGTAGATGTATTGTAGCTTTCTGCATATCCACCTCCACCCCTATTCGACTCTACGTCGTCTAGATCTGT
CTTGGGTAGCCTGCCGACCCCAAAACGATCCTAGGATCTTATCCCTCCTGAGGGGCAAGATCTACTTCGTCTACTTCACT
CAATATCTCTTTCTCGAATCTCTTAATTCATAGGCAACTCTACGTCGTCTGGGAACGTTCCGGGTGACCTGCTAACCCAG
AGCACCCTAAGGTCTTTCCCCCAGGGGGCGGGATCTAGGTCCTACGAGAAGACGACCATGCGCCATCGCGGACCGTCCGG
CCCAGAGCGCGGACCGTCTGGATAGCGCGCAGGGAAGAAGTCG
>TCONS_00035583 gene:XLOC_032949
TGTGGTTGCCTGCGCTTTATGCCCTGTGTGCGATCAACCGAATCCCCGAATTTCTGCGGGGCTGGATTTGTTTGCTTGCT
GCTGCTGGCCTGCTGCTGAGCATGGTCCTTAAGTCATCCATGGCTCTGTCGTAGTACGTTGTCTCTTAGCTTGTCCTACT
TGTCTCCATTTACTCACTAAATATAATTACGACTCTAGTTCGTGATTTCTTGCCCTCAATTGATCATACAATTCACTCAA
TTTAAGCTTGAACTCTCTCCTGTAACGCCC
>TCONS_00035616 gene:XLOC_032981
GCCCGTTTATTCGCTCTGGTGCGCCCTGAGAGGCTATTTCGCCGCGGGATTCCTGCTCCGATCTTGCTGGTGACAGCGGC
TTAGCTTTGCTTGAGGTTTCGCGACGTTCTAGTTACTCCTTATGCTGGTGACAGCCGCTGAGCTTTCCAGTCGGTTTTCG
ATCTTGCTTTCGGTTCTGGGGCCTCTTGAGAGATGGGCCCCCCTGCTAGGTCTTCCTGCGAAAGAAGAGTTTTGCCGTTT
CTGATGTACATCCGCGCTGAAGTTGGTGCTGTTCATCT
>TCONS_00035640 gene:XLOC_033003
GTGGTGGTGTGGTTGCTGTGAGAGGGCTAATGAGCTATGAGGTGGTGACGAGCTGAGATATGATGAGTTGAGAGATGGGT
TCGTAGGGGTACCCCCTCACCTTATATAGATGACCAAAGGGTTATCCCTTTACAAGTCGTGATCACTCTCTAACTGAATC
CTCCTTTTAACGCAGCACGCCATCCAGCTTATCCAGTGTTCAGTTGCCCTTCATCTGAGTCATCTCCGAGTATCTAGCAC
TTCTAGTACGCTCAACCTCCCTGCCCGAGATAGCAGCGCATGACTCGGTCGTCCGGTCTTTGCCTCCCCAGGTCGAGCTT
ATCCAGCTTGGTTGCGGCCCGAGGGCATGCCTTGCTAGGCAAGTCATTGAGAGGACCATCAAGCAGCCCACAGAGCGTTT
CTGCACTCACGCCCGAGGTCAGCCTCGGGCAAGTTGCAACTGCATCTCCCATCCAAGGTTAGCCTCGAGCAAGTCGTGAC
TGCTTCCCCGCCCAAAGATGGCTTCGGGCGAGTCGTGACTGCTTCTCTCGCC
>TCONS_00035648 gene:XLOC_033011
CAGTGAAAGATTAAAAATTCAGGCGGGATTGTTGCGGCTCCGGCCACAGATCTCGTCCAGGAACCACCGCATGTGCAGAA
AACCGAAAACTTGCGGCGAATTCGAATCAAGGACGCATACAGAACGGCACTGAATAGTCGCAAGTAAGACCCAAGATTTC
CCGAGAATGAAAGCGAGAAAAAAAATAAACGGCGGGAAACAAACGAAGCTAAAGCAATCTCGAAGAAATCCGCGGTTG
>TCONS_00035663 gene:XLOC_033026
TAGGACTCCAAATACCACAAAGCCTAATCACATCAGATACTTGTACAACTCTAGATAGCTTCAAAAAAAATCACCTATGT
CGGCCACTTCTGCTCTCGAAAAAATAACTTGTGAGATCACATTAGTTGATCACCAGTGTCAACAATCAACCTATGTTACC
AAATTGTCTAGTCGGTCCTAGTTGCCATGGGACCAACCAGGCAACTAATCATGATTAGTCGGACAACATCGAATCTGGTC
GAACAAATTGAGTCAATGGATATAATTGGAGTCATGGGACCAATCAGTCTGATTAATCGCGATCAATCAGACAGCTTGAT
AACACTGCAATCAACTTACAGGATGTTCTACTACTCACTAAAAAACATTACTCCCTCCATTTCATCTATGATCTGCGATG
TCCTACTACTCGCTACAAAACATTACTCCCTCCGTTCATCTACGATCTTAGATGTCTTACTACTCTATAAAACATTACTC
CATCTGTTCATCTACCATCTGTGATGTCCTACTACTCACTACAAAACATTACTCCCTCAGTTCATATAATTTATGTGTAT
TTGGGGAGGACACGGAGACCAAGGAATGCCGAATGACATCCTTCCAACGTGCATTAACTCTATCATTATTTGACACAAAG
ACGCTTCTGTTAAAAGTAAAGTTGGACAAAAAACTCGAAGCTCGGTAACTTGCTCGGATCGGCTCGTTAGTGGCTCGGCT
TGGCTTGATTGTATTATATCATGAGCCGAGCAAGCATCTCAGATCAGTTTGCTAACCAGTCAGCTCATGAGCGAAGCCAT
CAAACCTAGATTCCAGTAGCCCACGACCACTACAATTGGCCCACTGCCCTATCGACTTGGCCGGTCAGCCCACACAGTCC
AGGAAGAGCAAAGATGATTAAGTGAAAGAAACCCTAGGGAATCAAGACTCACATGTCGTGGGGGAATTGATGCCTTGGTG
GCTGCCAACTGGAAGGCCGTACCGCCGCAGCAATCACGTCTCGTCTCCCTGACACCTCCCTCGACTCTCCGGCCCTCCGC
ACTCTGCTTGAGTCCTCCCCTACCCTGGTGGCTAACCACACCACCGGTCCACCACCCTCTAGCAACAGTAGCTTCCAAGA
TCTGTCCTCCAGCAGTCCTGTCCCGTGTGCTCACCCTCGGCTGCGACTGCGAGTGGCTGTGGGGGCATTAGAGCATGGAG
GACGAGCTCCTCCACCAAGCACACCCACCGCCGGCCAGCCACAAATCAAGAACCAATAGTATGGAGAAGATGACATCCTA
ATCAGTAAAGCATGGTGTTTGTTGAAGCCCTGTTTAAGTTCGTCGAGAATCTGATGCAGCCTCAAATTGACTATCACCTG
CCTCTCAATCACCAACCGAAGCTCCTTGTCCTACTGTGCCCTCCACATCAGAAGCAATGGTGTATGTGATTCCGTACTTC
TTTGCCCTATTTGCTGGCTATTGCATTGATCTGGTTGAAGTGCTAGTGTGATTTCTTACTTGTTAGTTGTTACTTTGTTA
GCCAATATGGAAGCTGCTGCACTAGTGTTAGTATGTTAGCGAATATGTGAAATTACATGTTTATTAGTCCGATAGTATAT
CAAGTTCATAGTTTTAAACTTTTGTAATCTGAATACATGATAAGAAAATAGATAATCAATGACTCATATTTTTTTAGAGT
GCCAGGCTCCCAGCCATACTAATCAGTTTTTATTTTATTCTCATTTTTTTCATTCCATTTGTTCAATGTATTCTTGGATT
TGTGCAG
>TCONS_00035791 gene:XLOC_033141
ATCCTCTCCTCTGTCCTCTCTGGTTTCTGCCGACGTCTCTGCTCCAAGTGCTCCAGCCGTCTAGCGTCTGCCACCGGCGT
CCAGTACTCCAGTGCTCCGGCGTCTGTCACCTAGTCAAGAATTGAATATGAGCTCGTCATCTGAAGGTAGCACCTGCTCT
CCCTTCTCTAATTATCTCCCAGTCTCCCTTCCCTCTATTACCACTGGTAGCTCGTCATCTGAAGGTGCACCTGCAGACCT
CTGTTTAAGCAGTCACCCTGAGTTCACCAGTGCGACAGTGCCAGTAGGCAGTAGCCCAGTACCCAGATTTTATTGCAGAA
ATGCAGTGCTTATATAGTTAATATATAGTTATATACATATACATATGTCCTTAAATCTATAGGACGACTAACGGACGACC
AGAGGTCGACCAAGACCGATTAGTCGACCTAATCGTCGCCTAATCACGATTAGGCGCCTGGTCGCCGGTCTCGCTCGACC
AGCTGGTCGCCCAACTTGTAAACATTGGTCTAAAGTAAAGGCAATAAATCTTTATAAAGTGGGCTTCC
>TCONS_00035862 gene:XLOC_033207
GGTTGGCAAAAATAAGACAACTAGTACATCATAACTGCTAATATCATTCCAATCCTGTTAAAGCTGTTCTGCTGTTGTGA
CCCGCCCCCTCAACTCAACCGAAAAAATCTCTTCACATCTAAATGAGCTGGAAAACATCCGTAAGCGTACCTGCACTCTG
AAACGTGATAAACCCAATTCCACGATGCCCCTTTGAACCATGTTCCTGTGAGTGTGGAGCGCAAATTTTAGTAAAATCAT
TGTCATATCCACCTCTAATTTACCCCAAACATGTAATGCCACATAACCATTAATGCTACATGACATTGCTTTCATAGTAA
TGAAGCAAAGTACTCATGCAAAACAGAGTTTTTGCACTAGGATCTTAATGCTGGTAATAAGTACAAGGTCTGTCCTATTC
AAACACTGATATTAAGATGGTACAAATTCTACCCTACCCTAATCTTCC
>TCONS_00035876 gene:XLOC_033221
CAAAGTGAATTCCATGGACGCATCTCTTGCGTGTGCTCTTACAGCTAGAGCATTTCATTTGTGAGTGTTCTAACAGCGAG
CTAGAGGACACCACCTTGCCAGCTCAAATCCAACTCAATGGACGCGACTCTCTTGTGGTGCTCAAACAGTTAGAGCATCT
CATTTGTGAATGCTCTAACAGCTAGCCAGACACCATGCCAGCTCAAATCCAACTCCATGAATGTGGCCCTCTTGTGTGTG
TTCCAAAGGCTAGCACATCTCATTTGTGAGAGCTCTGATGGCTAGTGCATCTCATTTGCGAGTGCATTAATGACTAGCTA
CACCACATCACCAAGCCAGCTCTAATGCGCCACTTCTCCACACCTTTTCGCACAATCTCAAATAAACACAAATGGCACAT
GCAAACTTATATTGTACAAGGGTCATTGAGTTCCATGGTAAAGTTGGACAGCT
>TCONS_00035929 gene:XLOC_033271
CGCGCGCTCTCGGTTCTTGCAGTCCCGCCGGCTATTGTGGAACTGGAAATTAGAATGACGCCGAGGTGGAAGGTGATAAA
CTGATGACCTAGAAAATTAGAAGCTGCTGAATGTCTACCTTGATGTTTTAGATTAACTTGGGGGCCCTTCAACTTTGGGG
GCCCTGTGCGGTCGCCCAGCCTGCACAGGCCCATGGACGCCCCTGCATGCTGGCCCCTTCGCTTGGCTTTTTTTTAATCC
GAACCGGCTTCTTTAGTGTAAACAACCGGTTCTTGGAGGCATATATCGTCTTCGGACAAATATTAACTAATGCATTCATA
ATATGTAATAATCAAGCTGGCCTATAGCCTCCTGATATGGTTTGAAGACACCTGATGAGCAGCTATAGCCTAGCCTCTTT
CATGATTCAACGGTTACCTTTGCTGATCTGAACATATATATACATACTCGGTCCATTTCCAATCCCTTTTCAACTCTCTT
AATTACAAGTCTCCATCGTATATGGAATTAAACGCACGAGACGTTTCCGGTGTTAGTTTTCGACTACCTCACCTGAACGG
CTACTTTGGAAACTAAAATGCTGGAGTAGATTAAGGAGCTAAAATTACCTTCTTATTTAAAATTGAATAAGGAGATTTTA
GCCCCTTCAGTCCCCCTCC
>TCONS_00035968 gene:XLOC_033307
TGCTCCCTCACTATATATGTCTTTTGATTTAATAACAAGTTTGTTAGTACTTCTTGATCGAAGAAACGAAGTTACTAGGC
TGCGAGAACATTAAAAAAATGTTCTTTTCCGTCTCTGTCTTCTTTATTTCTATCTGAGTGAAACCACCCGCCACCCGGAG
TGGTTACGGGTACGGTTGTATACCAATTGGTCATATTTGGAAATTGATTGATGTACCA
>TCONS_00036010 gene:XLOC_033346
AATCCTTATTCTAGGGAAAAAAAGAAAAATTGTCTCCAACAGTTTCCTATGTGGCATCCGTAAAATACCGCATGCGAAAA
AATTCCCCTCCACGGCGCAAACCTTCGCCGCCTCTGGAGCTCCCAATCGAGGTCTACACCGTTCCCGCCTTGCTTTCACC
GATTCGCGCCAGTCCGGTTGCAGCGTTCATTTGAATTCGCGCGAAAGGGTGTTGTGCTGCTCTCTCTCTCTCCTTCAATA
TGCTCGCTGGCTCACCGTCTCTATCCATGTCCAGAGATCATCCCATGGCACTGCGCTCTCTCGCCTTCGATATAAAGGTC
CTCCCGCGTCGGACGCCTGGCTCTCACATCTTCACCTGTCCCCATGCACCTTGTTCTTTCTTATTCAGACACGGTATGCT
CTGATTTGTTAGTGTTCGACGACTCATGATGATTTGATAATTGGAAGCAATGTTTGACCTTCATGCGTCTCCAGTAATCT
TGCAACAAAAGTCGTAGGTGGAGCACTCTGCCAGATGCAGCTGTTTATATGTGCGTTTAATACTTGGTCTCATCTATTGA
GAACTGAGATAATATGGCGATTGCTTTCAGTAGCTTACAGAGACTACCTCTAGATAC
>TCONS_00036175 gene:XLOC_033487
ACCCCCATCTTATCCACCCCCTCCATCTCTTCCGTCTGTTGGCCAAAGCTCGTTTCCCTCCATGGCTCGTTCCCAGTCCT
CTGTCCACAGCAGTGCAGAGCGCACACGGGTATTCTTAGCTGGAATGGGAACCATTGACTGTCAAATCAGAACCATTGAT
CTTCACAGCCTCACACTAGTTCCTGCTCTGCTTACCACGCCTGTGCCCGGGCCTCGTGGAGCCGCCCCGATCTCCTGTTG
ACAACCCTTTCAGAGCTCCACTGTCCCATCTGACCAAATCGAGTTCCCATCCAGAGCCCTTCCTTGAGCTTGCAGTGGCA
TGGGATCTGGTGAGCTCACGGCGGTGGCACCAAGCCACCAGGACCAACTGATGTACTAGAGATAGGGCGAGAGTGAGAGA
AGAAATTTTTTTGTATCCC
>TCONS_00036203 gene:XLOC_033515
TGCGCTGCACAATGGACAAGTAGGATAAGTAGAAATCAGCAAGTAAAGAGATAAATATACGGAATGACTTAATCAATTTA
GAATGAAGAAAATAATTCCAAGAAATGTTCATGGGAATCACATTTCCTCAATATCAGATGCATAAGTTGTTCAAAATGAG
AAGATTAGCGAAATAAAACCTTATCATAAGAGATCATCACATGGATGCGAGGAACTTCTCTCAGGGCTTGTTTAGTAACA
ATGTTTCTCTCAAAACCATGGTTTTACTATACTTTGTAATTGTCAATACCAATACCATAGTTTTGGCCAACTCCAAGAAT
>TCONS_00036338 gene:XLOC_033635
GGCCCTGGCGCCGCCTGCCAGCGGAATGGACAGGACACAATAAATACCGTGAGGGGACATCACCTGTCAGAAGGGTGGAC
AGGCGGCGTGTCCCCTCCGCAATAAATGCGGAGGCCGCGCGGCTCAAAGCCCTTATGTCACGCTCCGCCCGCTGGCCTAC
GTCACGGACAATCAGCCATGAGGCCGCATTAGACCTTCGGCCGAGCGGGGAGCGGAGGCGC
>TCONS_00036513 gene:XLOC_033797
GCCACGCATATCAGTGGGAAACACAGTCACATACAAAATCTCAGAATTTACTGTTATCTCATCTTCTCTGTAACTCTGCA
TGAGGCTGCACAGCCGCAAATACGTGGCTGTTTGGCTGAACATCTAGTGAGTAGTGACAAACTTCCACTTTGCCATAAAA
ACTCAGCACTCAAGATGATTAGTAGCTATAGTGTATCCGTTCAAGTTTAGACACACCATCAAATAAAGCAATTATTCGCA
GGTCTAACAGCTTGCAGCTCACTATATCCCTCTAGAAACAACCACCCAGAATGCGCAACTCAACC
>TCONS_00036711 gene:XLOC_033973
CCCATCAGATCACTGCATCTCATCTAGGTCGGCCTAGTCCTAGCGAGCCGTGGTGGCTGGCCTCTGCCGAACCGAGGTGA
CGGACACGGGGGCACTCCGTGGGATCGTTCCCCAGCCTCATTACATGATGTTTCTAGACAGCAGCGGACAGACTGAGAGA
ATATATAGGAATGTGTCTTCTTCCTCTCGCTTATGGGGGTGATGCCTTTTAGGCTTCC
>TCONS_00036750 gene:XLOC_034007
CAGTCATTCTCATGAAGCGGGTGCAGTACGTGGTTGTGCCGGCTAGGAGGTATGTCCAGTCCGCGCCCTGTGGGAACTCT
GCCCAGGACGTGCCAGCGAGCTCCGCACCTCTCCAGCAGCGGGCCTGGGACGCGCTGGTGAGCTACCCAGGCCATGGGCC
TGCTGTTGGAGAGGTGTGGAGCTTGCCGTCGCGCATAGACTGGGCAGACCTCATGGCTGTCACCATCC
>TCONS_00036825 gene:XLOC_034077
TAGAAGAGAGGGCGAGCTACAATGCCCCTGCTGATTAGTGGAACAGGCCAGTCAGCAACAGGGAGGCCAAGGGTGTGCTC
GGATGTGGAGCGACACATGCAGTGGTCAAGGGGAACAGCTCCAATACGCAGGCAGTGCGTCGATCCAGCAGTGCTCGTCG
GTGGGATGACGTTCATTGGGTGATCAGTGAGGAAGCAACCAGCAAGGAGGCTGTTAGGATTCCAGGTCCTGCCAGGGAAA
TCTCGCAAGATATACAAGTGCTGGGTTGGAGGATGAGAGCTGGCAGATTGCAGCCGGCACTAGGGCGCCGTGATTGGATC
GGAAACAGGAACACGAGCACAGGAAAAACAGGAAGGTGGGCTAAGCTACTAGCTCC
>TCONS_00036923 gene:XLOC_034168
GCAATCAAATTCTAGGTGGGGATCCCCACACCCACTCAAAAAAACCTCTAAGAAACTTTGTTGTCACATGAGTGCTTGAG
AAAGGTTTTGGATGGTTCGCATTGTTTGACGGTAGATGAAAAGGTGTCGAGACACTAGAAAACTTATGGGAGAAGTTTCT
CTGTTTAAATGTGTGACCTGATTCCATTAGTTTGAGAGGCAATAGTTGGGAT
>TCONS_00036959 gene:XLOC_034201
AATCCAAGTAAATATGAGAGAAAAATCAGCAAAAAATAAATAGTGAGCAGCCAGTGTATTACACAAACTATATTATTCAT
ACTAACAAGACCTACTATCTGACTAGCTACAGTAACCACCTTTGCTAGAGCTGTCCGGTTGCTACAGTGCCTGGCAACTA
TTGGTGGCCGACTACTGCTGCTAGCTAGCTTGTCAGCAACAGCGGACTATCTAGAAGTCTAAAGGCTCATCTATACTATC
CTAGCACAAGAGCATATATATTAATTCTAACGAGTGCAACGAATGCCGGGGTATTTTGGTGAGCAGCAGTGTGACCTAAA
AAAGCAATTTTCCCGAGCTGTGTTGGTGGCCATGGATGCAGATGTCGATGTTCCAATGGAGACGTGGATCTTAGACGGGC
ACCATCCAAACGATGGAGTTGCATGTGCACAACCACCTAGATACCATGGTGTAGTTTAGCAGGTGTCGAGACCTAAGAGT
GGTCGCAACGATGACCAGTGGAGACGGTCAGTGACGGTGGCGCTATGCAGTGCACGCCTACAAGAGACCCCAATGGGAAG
TTCCCAAAGCACAGGTGCCCTGGGGCGGAATACGTGCCTCGAGGGTCTAAAGAGTTGCCCCATAGGTAGGAAGAGATGGC
CTAGGGGGCAACACAGGAGGTGTCCCAGGGACCGAGGCATGAGGTGCCTCGAGGGGCGAAACAAGTGCCCCGGGGGCTAG
AAGAGTTGCCCTAGGGGTCGACACAAGAGGTGCTCCATAGCGGCAGAACAAATGTTTGGGGGCCGGCACACGGAGGTGCC
TCAAGGAGCACGAGGTGCCCCAGGGGTCTGAAGAGTTGCCTCGAGGGCC
>TCONS_00037110 gene:XLOC_034334
GGGGCCACATCAGATTTCTGCATCAAACCTGTGGATAACTCACAAGGAATCAACTAAACAAGCCCTGTCGTCAGTAACTG
GATACCACCCATTGGCCCTTGCAAAAATTGTCAGCACTTGTAGCCACTACGAATACATCAAGGCAAGACATAGTTGTCAA
AGTTGCTCCATCAAGACCATGAAGAGTTTTATTCCTCCGTTTTACATAGAAAAAGAACCGCGTCAATAAATTTGAGCAGA
GGGATTACACACAAATTCGATGCAATTATCCCTGTACCACAGCAAAATCACTGAAATCCCTACAGGCCAACACAGACGAT
GGCATATAGGGAATTTCATGAATTATTGGTGGCACAGGGATC
>TCONS_00037116 gene:XLOC_034340
CATAAGTAGAGTTTTTAAGTCATGTTAAACAAAAGACAAGCATTATCAACTTAAGGACTGCTACCCAGGCTTCACTAGAG
GAATTTGAACTCTAGACTCATACACACAGGATTTGGATAAGTTTAGCCAAGAGCATAAAAATAAAGTATTATATAGAGAA
CAGGTTTCCCTGAATTAGTACTCCAAAATCTAATGTGTTTGTCTGCATATATAGTATAAAACAGCAATAAGTGGTTTAAG
ATTACCATTACTCTCGCAATTCTCATTTTAGTAAAACTCAATGTACAAGAATTTGATGACACGTACAAAACTAGAGATCT
CTCTCCAATTACTCAAGAGATTAGTGTTTCAGTCATCCGTCCAACACATGCACCAAATCTGAGTGTTCCTGTTGTCTCAG
GCACAAAAAGCAGTTGGAGTTCATCATGGATGATGTGGTCTACAAGTTGGAGTCAGACATAACATCTAGCTTCATTTGCA
ATTCTAATCCACATGTTGGGAAGAGAGAAGATCCTGAATGCAATGTGTATTCTTTGGCAGACTCGCTTACACGTCAAATG
ATCTCTGATTGTTTTTATTCGGTGTTATGTCAAAGCAAGAACGAGCAGTAGATGAATTCATAAAGGATGGGTACTAACCA
TACCTATTTATTACGTTAGTTTTCAGTCTCCTCTCATCACTGAATGTTGAGCCTACCATCTGGCCCCTCCTCACATTTTG
CTGGTGCTACAGTGGGCCAGGCCCTACTGTGCTGTCCTGCACGCGGACAGAAGAGCTGGTGCCCAACTGAGTCGGTGAGC
AGGCAGGCACATGGGCCAGCAGCTGTGACAATCAAGAAGTGCATGTGCCAGGCAATGTTATCAGATCGTCTAATCGATCC
TAGTGACCATGGCAGCAACCAGCCCGACGGCTAATCATGAATCGTAGTGCATAGCTGATCACCACGGCACCAATCAGCCT
GACTAATCGCGATTAGTCAGACTATTTGATAACACTGCAGCAGCAACAGCAGCAGCAAAGCTGGCAGCTGGATGTGGCTG
CCAGGGCCTCCAGGCCATGCATGTGTGATGTTTACACTGGCTCCAGTAGCATG
>TCONS_00037237 gene:XLOC_034453
GCCTTTCCTTTGCCACTGTTCTCTTTCCTTTACTCGACATGATCCCCTACCATCGTCAAAATGTGCCTAGATCTCTCGCA
TCTCTTCCTTCCTCTTCCCGATCGATTCCCTACCTTTTGCATGCCAATCAAGCCTGACCGCATCTCAGAGATCAACGAAA
TTTCTCTTGTTGTGTCGTTGTTGTCTCACCTTTTCCATCCAATTGAGTTGCACCTAAGTATAAAGCCGGCCGGCCTGCAC
CCTTCACTCACCTTGCCTCAAGCTCTAATCTACACAAAAACCTTGTGCCCTGCAATCGTGTTGTCGTCGCTATT
>TCONS_00037349 gene:XLOC_034558
TTGACTTAAATCTGTTTGAGGATAGTGCTTGCAATCAGTTTGTCAAAAGAATAAAGACAGGTTGCTTGCTTGCTGCTAGA
GGTTGTCTAATATGGAATGCATTGTACATAATCATGCATCTGGGGATACGTAACGGCAGCGTGATTCTAATTTGTGTGCT
GTAATGTCATATATTCCTCCGTGCTGCTTCTTGAAGGAAGGTGTCAAAAGAAGGCTAGTTTTGTAGTGGCTGGATGATGC
AGCTGTGACTTGTGAGACTGGAACGGCATGCCGTAGGCCGGTGAGGATGCCGATGTTGTGGTATCTAGCTGATTGTGATT
GCGATGTGTGTTTGTCGTTGTGATGGCAGACTGGTATCTTTTGCTGCGTTGGAATAATATGTGGTCGCTGTTTTTTAGGA
TTAATTGGGCACACCTATCAACGAACAAGATATTTGGTGTGCAGGTGGGTCACTCATCTAGCAGTCAAAAGCAGAGAAGG
GGCAGACTGGTAGGAGGAAAGCAGAGTTCAGCCGGTTGCAGATGACATCCAATTCAGAGTTTCTGTTGGTTGGTTTGTTG
ATGATGAATGTTCTTAACTTTTTGCTGGATACTCCGCTGATTTATTATAGTGTCCCCATCTCATGTCACGTCATTTAAGC
TCGGTCCTTTGTTTGGATTTTTTTAAAGAAATTGTTTGGTGTCTGATTTTTTTAAAAAAAGATGATTTGAAACAATATTA
TTATACTATCAACGTCAACTAAAACAAATCAATTGTTCTTTTGGTTTGTCTTTGTACCATGGTATAT
>TCONS_00037396 gene:XLOC_034593
CTGGGCGTCTACCGGTGGGAGCGCTCCGTGCTGGGCGGCTACTGGCCGGGGCAGAAGCTGCAGAGCATTGCGTGGCTATG
CAGGATTGAGGTGGTCAAGCTATGCATGATATGGAGGATTCAAGCCGCGGGGTGCCGGGCGACTATGCAGGGTCTCGAAA
CTATGCAGGATTCAGGTGGCTCTGTGTCGCACTGCTCAGCGACC
>TCONS_00037421 gene:XLOC_034615
GGTCAGATCCATCTCCCTCGAACTGAATCACGTGTTCCTCGCCGTGCGTCCTCCGCTTCCCTAGAATCCGTGCTGGCGTT
GATAACAGACCTCCGAGATCGCTGGAGGTTAAAACAAATCCGCCCACGATCTCAGCTAATCGTTCTCTCCTAGCTAGGGG
GTTATAAAGCCGTGCGCCGCACCCGTGTTCCTCCAAATCGGCACCAGCTGTTGGGAAGCCGAGCGTCCTCGCCATTTATG
CTCTTCAGCAGTGCGCCCGGGAACCGTTGCCGCTGCCCTTGCTTGGCCTCGATCCGGCGCGCCCCTACTCCCTGCCTCCT
CATTGGCGCCAACACCGCATCTGCTATTGCCGCGGTGGCCCATTTCTCGTCGCCCGTATTCGAAGTTCTGAACTTGGTCG
TGGCCGAGATGAACTACTCTGAGAATTCCGGTGAGAACTATCCCCACTGCTACCCCATGTC
>TCONS_00037485 gene:XLOC_034671
CAATAAAAGTGCATTTTGGACTTGAAATGAGTCATATTGAAAATCCTGGTGAAACTAAGGAAAAGAGGTAAGTTCCCAAC
ACTTAGTCAATTGAATTATATGTTAATTATGTTTGTCTAGGTTGGAGGAGATTGGCTCAAAAGACGGCTGAAAAAAGTTT
GGAGGAGATTGGCTCAAAAAAGCCAAACTTGCACTTGTCTAGGTTGCACTGGACCGTCTTCATGGCTAGATCCGTCATTG
TCGTGGCCTTCTCGGCCGGATCCGCCGCTGCCCCTTCTGTTTCGTCGTCACCACACCCCTGGACGGAGGCCGCCGCGGCC
CCTCTAGCGGGAACGGCCACCCTGACCAGCGCAGACGCGCGCGCTACCGCCAGCCTCCCTGGCAGGGCACCCCAATGACC
GGACGAGAAGCAAGAAGGTCCACACTTTTGTTGTCCTTTTTGTTGCGTCGCCCCACCAACCATTGGCGCTCGAACGTCGG
CCTCCTCGAAGAACGAGGCTGCCACTGCATGTCTCCAAGCCACAGCAGCGCACCACCTCGACTTCGGCTACCTCGGCATC
CAAGGACTATCATCTACATTGAATGCACACCGGTCTCTACTCCAGGCACAACATTCGCATCCTCACGACGCTGCGACTGC
TAGGGGATTTCAGCTCGTCGGCTCCTACCTTCAGCTCTTCTTCCAGTCTCATCGTTTGTGGTGCCCCCGATGTGAGTGCG
GGGAATGTTAAAATGTGTGTTCCTATATTATCCATGTATGTGTAGATGGACTGGCACCACCGTTGGGCTGCCAGCTCATT
AGGGTTAGGGTTCCTCTGAATCTATATATATGTAACCATCCTCTATGCAATATAGTTGAGTCTCAGCTTCTAACACTTCC
AAAAGGAAAAAGAAAGAAAAAGGACAACGCAAACATATGCAAGTGGTATTGCACCACGAGAAAACAACATGAACACTACG
TTTCTAGGTGATAAGATGCCCTGCTACCTTGTAGTTGTACGTCCTTATCTTCTCGGATCGGGCACCAGTACCAAC
>TCONS_00037555 gene:XLOC_034733
TTGTCCATTCATGTACTAACATTGGCAATGGTTAGACAATATTTTGCAAATTTGCTGAAGTTAGGTGGTTAAAGGAGGAA
TCTTTCCACACTTTTTTTGAGTCACTGACACCTGGTAAAGTGACAGAATGAAAGGAATATTTTACATGGCTGCAGCTATG
AACCAGGGTCATCAGGCTCATTAACATGATGCGACATTTACACTTTGGTCATGAATTCACAGTGCAACACAGCAACCTAG
ACAAATTGATGAGCTAAGATCTCAATTCATAGTTTCAGTTGTGTGTATCATGCTATGTAGTAGATATTAAGTCCTTTTAA
CAGCCAAGTTTGCTGCTAATTCATAGCAATTAGTATGCTATTCAGTTGTTTTCAGCAACCAATTCATCTGTCATAAATAA
CTAAGTTGTTTATCAACCCGGTCTAGCATTTCACAAAAAAGAAGAATACAAGAATATTTGCTAAAATGACATCAAATGTG
TGTTTTGATTACACTAAATTAATGTATTCCCTCTAATACAATTCCATAATGGGATTTCCATCTGTACCACAATTTGAGGC
ACACTTTTCATCTAGACCACAAAGCTAGTCAATGACATTTGGGGTATGGTCGTAAATGTCATTTGCGGCAAGCCAAATAG
CCAATGGTGATGATAAGTCCACCTCAGGTGATGATACAGATGGAAATATTACTTGCAGAAACTACAGACTTTTCACAAAC
ATGTGCCAATATGCATTGCCCACGGGCCACGATACCCAAGTAAAATAATGGCCTTCCATAGCATAATAAACACTTCCTAT
ATTTCTCTCATGTAACTCAATTCTCTCTGCTGCATAAGTGATTTCTCTCCTGTAACTCAATTTTCTATAATATATAACTG
ATTATCCGCACAGCACCTTAACCAACATAAACTTCAAATTGAAACGGGGTGCTATATAAAGTACGCACAATGCAGTGATC
TGCGTCTGAATACAAGCAATCATTGCCATCCCAAACACAAGCACCACAGCGCACACACCTATGAAACCGCTTCCAAAGTT
AACCCTGATCTCAACGTACCTACTCCCCTGCCCCACCAATCACACCCCGATTTCAATAAAAAACAAGCTAGCAAGCTTCG
ATCCACGACGCCTTAACGCTACCACACGCATTGAACC
>TCONS_00037704 gene:XLOC_034871
GCAATTTCATGTTGTGGTGAGGTTCAATATATAGAAAAAATAATGTACTGTTTAATTGCTACTCCTTAACTGGTCTTGTT
TTCATTATGTCGTTGCACGTAGAAATAAGCTACAGGAAATGTGTTATTGTCATGCCTAATTACTCTGTAAATATGTAAAG
AAAAGGGATCACATTTTTGTTTACAAAATGTATATCATCAGTATTGATCTGTGTGATATTATGCCGTTCCAATGTATTTC
TATTCTTCCTATAGGAATTTAGCTAGATGGAAATAGAAAGACTCGATCTGAGGGTTCCTATGTGTAGAGATAAATACCTC
AGTGATAGTTATTTTCCTTATTGTTTCATTAAAAGAACGCCAAATTTTAGAATTTTCAGTATATATATATTTCCTTCCCC
CAAATTCATACCACGACGTATCATTATTGCTACTTTGGCATAATACAGCAGGCTTATGTCTTACCAGTGAAAAATGCTAA
ATGCATGTCTCCATAGTTGCATTAAATGCATGGCCAGTTTTAATCTTATCTATGTTCAATCCACAGCCAATAGAAGTGAT
GAATAACAATTTTAGAAGTGTAATACTATATGCGCATACATCAAATTTTGTTCATGAGGTAACTGTAAATATGGTCGTTC
TCTCAGTTAGTAGCATGCATCCCATCTGTTAAGGGCCGCATGAATAAACTCTTGGCCATTTCTCTTTACTCGGTATTGTT
AGCTGTTTTTTTTCTACATGGAGTTCACTGAGTCTAATTTTTTTTGAAGTGTTTAAAATGTTGAAGCACCTCCAGCCATG
CTCAAACTGTGAACTTTATGACCGTCAAATGGAGAGAGAAAAAAACCACTTGTATTCTCCGAGGCATGTAAAGACAGCGA
CGGAGGAATCAGCTCGAGCTACAGCCTACAGCTGACGAAGAAGCAATATCGATAAATATCCAAAGAGCAAAAGATTAATA
GAATATATGCTGCGGTTAATAAACCGGTGGGTGGACGAAATAACTCCCGGTCAAAATCGATCGCCATCGGACCCTATTTA
TTTATTGAATGATCGACGCCCACACCCAGCGAAAACATGTGAAACCAGGAGTTGTTTTCATCTAGAAGATGAAGATGAAG
ATGGGAGGAGATGTGTCCTTATCCTATGTGCAGGCAAAGCAACCACTAGCAGAGCTTGGAAGATTCACTGGGACTCCGTC
CCATCACCTCACCTACTTTCTGCGGCCGAACCCCTACTAATGACACCAACAACGAATCATGCACCGGATTAGACCAGTAA
TAATCGAAATAATAAATATAATCCCCAAGCAGCTAGCATCGGAAAAATGAAAACCGCAGGCCGATCGATCGATATGATCG
GCCACAGAAATGGATCGGCGAGCATAGTATAGCAGTCGTCGTTG
>TCONS_00037767 gene:XLOC_034930
TCGCGCTAAGACAAGAAAACATGCCAGTTTTGGGGAAAATGGATAGTAAAACCAGTACGACTGAATTTAGACGCAGAAGC
TTAAATTTTCAGCCGATAAGAGTAAACCCCGCTTGATTCGCCGGTAGGCCACTGAACCCCCAAAACAGAAGCACCGCCGC
AGGACCCAAAAGTGCACGAAATGGTGCAAAACCCTCCATAATCCCACGAGAACAGCTCGCCCCAGCAGAGTTGTCCCATG
AGAAGCGGAATTCCGCTGAACCAGCCCGCAGAAACGCCACTCTGGTCACCGGAGACGCCATAACAAAAACTCGAACCCGG
AGACGCGCGCGAAAACGGGAATTCCGACGCGGGCTGATTCC
>TCONS_00037776 gene:XLOC_034939
CTCCTCTGTCCTCTCTGGTTTCTGCCGACGTCTCTGCTCCAGCCTCCAAGTGCTCCAGCCGTCCAGCGGCGTCCAGTACT
CTAGTGCTCCAGCGTCTGTGCTGCTGCTGATGCATTTTGTTTGGATGCCGATCTGCTCTAGGTAGCAGCCAGCAGGTAAT
GCAGTACTTTTTACTGAATTACTGCAAGTAATTATGCCAATATTACTTTCAGTTTGAAATTTGGACTTTGGATGGATTCA
GTTTTACACTTTTACTGAATTACTACTAGTCTGCTACTAATTATGCCTATATTATTGCAGAAATGCAGTGTTTATATAGT
TATATACATATACATATGTCCTTAAATCTATAGGACGACTAACGGACGACCAGAGGTCGACCAGGACCGATTAGGTCGAC
TAATCGTCGCCCTAATCGCGATTAGTCGCCTGGTCGCCCCTCTCGCTCGACCAGCTGGTCGCCC
>TCONS_00037805 gene:XLOC_034968
GGATCAAAGATCCCATTTCTACAATACACAAAGGTTTGCACTGCCATCAAGATATAGAACCGTAAGTAAAATCATCCATC
CAAGAATTGCTACTTAAGGAACTAACCCAACCCACCACCAATGACTAGAAAAGCATATATACTACTCCCTCCATCCTGTA
AGTAATACAGCCCATACAAGCATTGCAAAGTTGTACTCAGATAATGGATTCTAGGTGGGGCACAAACCAGTTTTGCATCA
AATACTTTCCATTTATCAACCAATCGCTATTAATCATGTTGTTGGTAGCCTCTGATTAGGAACAAAGTGAGGGCACATGC
GTCTTATGTGTTCTCTCTTAACAGCAGTATATGTCCTAGAATCTGTAAGTACAATGGTAGAAATGATGATGTATCTTTCC
GTAGCTGCAGCCTGCAAGAGCTAGAATCCCCACAGCCGCCAACGTGGGACTCCCCAGGAGTGGAAAAAAATTCGACGGCG
GCCGAAAGAGGTAATCCCTAATCCGTAACAAATTACCCCTAAAATGGCAATTTTGGCACCGAACATGCGTCGAACCACCA
GACAGGAACCTGAAACCGACCACCC
>TCONS_00037861 gene:XLOC_035018
GTGTGGTGTAGCGCTTGTGGGAGTAGGAGATTGTGCATCGATGGCTGGGATCGAGTGCTCGCCGGAGTTGCACGCCGTGG
GGGCGTGACCGCCATCGCCCATAAACGATCGGAGGAGGGAGGCGAGTGGATAGCCATTGATCGGCTAATGGAGGGTCCCG
ATTAGATTGGGCCGACACCGATGGGATGAACCGATCGTGCCCGTCCACCGTTGATCGGGCGTATTGGATTAGACCCCGTT
TCATAAAACTCGGACCGTAGGATTTAGATCTGAAGGCCAGGGTCGCATACCTCTTCGTGATCTAATCTGGGCTCGCCCTA
GATCCGACGGCCAGAACGAGCCGAGGTCATTCAGTTGTGACAATTTAGCTAAAGAGCCCCGTGTTTTTATAAAAACTAAC
CCGCACTTCACTGTAGTACGAGTTTTATCACAAAACAGTCCAAAAGTTTATAAAACAAATCTAGAAAATGATTCC
>TCONS_00037863 gene:XLOC_035020
AACCGCGTGACTGAAAACTGAAAAGGAAAGACTGCTCACGGAACTCATTAATGCAAATCAAACAGGAGCATCAACCAAAC
ATAATCAAAGAGTTTCTTCTGGGATTATAATTATTGGCAAGGCAAAACATTATCACCCTAACAAAATTCAATAAACTAGG
TAGCATTGTACAAAGGTCGATGTATCTGATGAATGATTCTCCCCCCTAAAGTGGGCATCTATTAGGGTTAATGTCGGAGC
CAGAAACTTTTAGGAGCCCAAGTGATTCTCATTGTGCACAAATATTTATCTAAAAAGATATAATATTCCTCTACAATACA
AAGAAATACTTTCTTTGCGCTTTGCCAACAAGCCTCGGCAGCCGCCCTACGTTGCCTGGGGGTGGCTCCGCCAGTGACTA
GGGTGACAAATAATTAATTTCCC
>TCONS_00037971 gene:XLOC_035114
GTATCTTCAATATTTTATTCCAGAACAGAACAGTTAAGCACAAGCAGGGCAGCACCACCATGGCAGGCAATCCCCACAAC
GGGGGAACCCCACCACAGAACACCAAGAAACCCTAAAAGCAACCAACAAAACGGGGTAGGATGGACTGCAGGCAGAGGAT
ATGCCTCCATCTGGCCCCCACTTTGCCCCTCAACCGAGCCATGAATC
>TCONS_00038273 gene:XLOC_035388
CCATGCGCAGTAGGTGTGATCCAAGAAAACTTCTGTACTTTCCACCCCCAACAACCCCTCTCCATTTGACCACGGGTCAG
GAGAAGGCTTCCATTTTCTCTAATTTTTCTACTTCCATTTGAACGGCAAATCAACTGGTCCAATATGTTCAGGCCACTGG
ATCAGCACCGACTATAACATACTAACCGAAGTAAACCATTACCAAACCCACATGATGAACAGTAATACACTGCTGATTTT
ATATTACGACTTCCACCAAATAACGACCGATAATTGGCACGCTGTTGCTAATTGACCCCAACCACCACTCGCAGGCCAAG
AGGACCACGTCTCCACCAGATCTAGCGCGCATCTCTCGGCCCAAGGCTGCGCACATGCCTCACATGAAGGCGACATCCAA
AGGGAAGACCAGACTCCAGAGTCCAGAGTATGGCAGCGGGCGGCGTGGCACAGTAATCTAAGACCCCAGCACGGGTCACC
GGAGACGTGGATCGGT
>TCONS_00038328 gene:XLOC_035440
ATGCCTATTTTGGGCCACTAAACCGGTCTTTGTTACATGGGCCAACCCACCATCTGTACAACACAAACACTGTTTTGTCC
TACTGTACCAATACGGTACACAATACGCAGCGCACAGTCACGCGTGCGCCCTTCTCCAGCGTCGCCATCCCTTCTCCAGC
GCCGCCGCTCTCCTCTCCTGTCGCCCTGCTGTGCTCCGACATCCCTCTACATATGCTCCTGAAGTCCCGACCTCCTGTTG
TAGTCACTAACAACAGCCTACAAGTTTGGCATTCTAATAATTCCTGGAGTTGAAATCAGTGTGTTGTTGTACAATCCAAG
GTAAGTGGTCTTTACCTTTTACTTTTAGTGAAAACATGTTTGTACAGTTATATTGTGATATTGTTAATAGATCTGCTGAT
CTGCAATATAGTATATTGTTGTCCTGCTACAGCTATAGTGTAATGTTGTCCTAAAGTCCTGCTACAACTATATGTATTGA
TATATATACACACACACATGGTCCTGTTATAGGTGGACGACTAGGAATCAACTAGGCTCGACTAATCGAGCAAATCGACG
GCTAATCGCGATTAGTCACCTTATCGGTGCTCAGGCGACTAGAGTCGACTAGCCGACTTTAAAACCATGCTTGCTACACG
TTAACATGAACCCCAAAATGTTG
>TCONS_00038542 gene:XLOC_035641
ATGGGCCATATGAGCTCTGATTTATGACGATCCCTGCAGATGTGATGCGACGGTAGGTTGAATTCTGGGTTTATGTAACC
AACAAGATAGCCGCGCATTAATTTGGCTTCCTCCAGGCTCTAGCTGTCCAACATTTTGAATGAAGAAACACGAGGATTAT
TAATTAATAGCTTGCTGACTGTCGCTTTCGCAGTCTCACTGGCCGGTTATTAATCTCTCCTTGTCTCCCTT
>TCONS_00038873 gene:XLOC_035965
TGCGGGTACTATTTTAATGTTTTATAGGGGGCTCTATGTAAATTCCAGGACCTATGTGCTCTAATCTCTGTCCCTATGTG
GATGACTGGTTCATTTACTAAAAACAAGGGGTCTCTTATGTAAAAGGGCACGGCTGAAGGGGTATTACCAATCTGAACCA
TCCAATCCCAAACGGGTGGTCTAGATTAGATTAATATGTGGACGAACCGATATGCGATACCACGCGTTGGATCAGAGATC
AACGGTGGGGATATTATCTACCCTAGATCTATTTCAACCCGTTCGATCGATCGAGATCAACAGTGCTGATCGAATTTGGC
GAAGGGGTATCTATCCTTCTAATCCAAGCCACCTAGAGAGGGATCAACGGCCCACAATGCGCCACACCACCCATTAATCC
CTGCCCTCCACAGGCCGACCCATGGCACATTGGCACACCTTGCGCTCGCGGCGGCGCCATAGGCGGCGCACGCACAATCG
GCCCAC
>TCONS_00038906 gene:XLOC_035995
TCCATGGGAACATCAACTTCAGTTTCTCAAATGCTGCGAAAGGGCCTCTAGCCTAGTGGTTAAGGACTTACGAGTAGCAC
CTCTAAATCCTGAGTTCGATCCCTCTCAGGGGCAAATTTTCAGGCTTGCTTAAAATAAAATCTTCTCGTTGTGTCTCATC
CGCTCTCGGGTTACGATGTCATGTGCGCGACCCTCTGGTTGGGCCATTGCAGAGTGGACGGTTGACGCCATCCCGTTAGT
GATGGGGGCCAGGGTTCGAGGATTTTCTCGGTCGTGGCCATTGTTTCGGTCTCTTCTTAATATAATACCGAAAGGGTGGT
CTTTCCCTCCCCGGCCGAGTTTCTCAAGCTCTAGATGACAATGGCATATCCCGTTGGTCACAAGGCAACATGTTCCTAGA
TTGGCTAAGCACTTAACTAGCCGACAAGGCAACAAGCGGTGGCACACAAAGAATTTCCAGAGCCTGAAATGACTTCAAAT
TCTATATATTAGATGAAAACTGTAGGGGATAAATTTAGCTTGAGAAAAGGTAAGGAATAGACGATTCAATGAATTATATG
ATATGTGAATTCGTGATTTTGGTCTCAAACATGTAATTTAACCAAAATATCACAGTACACATGTATTATGCATTATATGT
TAAATAATTCATGCCAAAAGATTTGTACACC
>TCONS_00038948 gene:XLOC_036035
GGTCGAGGAGTCTCGGAGTTGTAGTGTGCTCTTAGAATTCTTGGTCTTCTGGTAGAGGCGCCTAGGGGCCTCTTTTATAT
CCCCAAGGGGCCAAGGAGACATTGCTTCTTCCTTTGGAAACTGAAGATTGTCTTCTATCTGCGGGCACCAGAGAGTCTGG
TGCACACCGGACATCCTTGTCTGCAACGGTCACATAATTATCTAAATGG
>TCONS_00038957 gene:XLOC_036044
TGACACTGGCAGCAGCTACTAATAAACGACTACTAATTAACTACTACTACTATTATTTATGCCTACTACTCACTCACTTA
CTATCATATACTTATCATAGGCCTAAGAGCTAAAAAACAAACTGGACTTGTTTCTTCTCTGTTGTTGTCTTCACTGTCCC
CTCCTTCTCCCACTCTGAAGAAGATTACACCTCTCCAAAGGTATTTCTTTTTTCTTTATCAAAGCTTCTCTATGCTCGGT
TGATGGGGCCGGCCATCATGTAGCCATATTAGTAGTCCCCTGCGCACAACAGCCCGTTAACACACAGATTATGACCATCA
TGATTCAGGATCTATGCTGGCATATAC
>TCONS_00039000 gene:XLOC_036085
GGTGCACGCGCGAGCGAGACTGTGCGCTGTGTAACGTGTGTACCGTATTGGTACAAGTAGGGCAAAACAGTGTTTGTGTT
GTACAGATGGTGGGTCGGCCCATGTAACAGAGACCGGATTAGTGGCCCAAAACAGGCAAAACTATTCAACCACTATACCT
AGTCGGACGACTAATCGCTTCCTAGTCGCTCTAGTCGAGTCGGAGACCCTAATCAAGCTCCCTCTAGCGATAAGGCCGAC
TAATCGCGATTAGTCGGACGACTTTAAAACCTTGAAGGTGACTAATCGTGATTAGTCGTCAACTTGCTCGATTAGTCAAG
CCTAGTCGACTGCTAGTCGTTCTATAATCGTCCACCTATACCAGGACTACATATATATATATATATATATATATATATAT
ATATATATATATATTAGGAGCCCTGGTCTCTCTCTAACAAGCGAAAGCCCTAGCCATCCGACCTCCGACCAGTTGTCCAG
GTCAAGTGGGCGACCCAGTCGGATTACACATTGCGTTGACAGTTATTTACATAGGCAGTTATGCATATTGAATTTATAGT
AAACAAATAGCAAAGGAACACAAATCGGCCCACCTAGTCAGATAGTCCCCACCCCACGTCTCGCTCCCCAGCAACCGACC
GCACGAACCAACCCTAATTTAATCCCCGCGACCGTCACCGCCGCCACCTACTCCCACTATCGCCGCCGTCTGCTCCAACA
ATGTTCGTCACCGGCGAGCGCCCCCCTTCCCACGTGCCAGTCTACGTAACTTACCTTCACCTTCGCTGAACTCCGAGCGC
GGCTGCATTGCATCCACGACGCGCGGATCCGTCTTTGTCGCTAACTGGTTCGTCCAACTACCTCGTTCTCTGTTCAAGTT
ATCTTCAATCTCGTGCATAATCCAGCAATGGTTTTGTAACTATTCCCCGTTTAGACCGTATGGCATCCCCGACTCCGGGC
TCATATCCTCGCCCCCATATGGTTAGTAACACCATCAATTTATTTGGTCCTGTTTGTTTACAATCTCGCATAATTCAACA
TCCTTTTGTTTAAATCAATATCCACAGACTATACTAGTTTCTGTGGTACCGCCTCATCGGCAATAAGAAGCATTGATTTG
TCAATTGTACTTGTTCGTATTCTGAAAATAGAGGTAATTTGTACCTTTTTTGTGTCATGTTTGTTTAGTAGTTGATTTAT
GAATTGCTTCCACTTTATTTGTACAACGAAGCAAATTAGTAGCTGATATATGAATTGCTTCCATTTTATTCGGTGCCAAA
TTGGTTCACTGTCGTTTCTTGTTTACATCTATTTTATGTTGTTTTTAAAGCAAGTTTGTATTGTCGTTCGACCCAACAGT
ATTCATTGGCCCAGAGGACTATTAACAGATTAGTTTTTGGTATGTAGGCTAACATGTCGAGCCGCTGTTGTTTATTTTCA
TTTTTAGGCCCAATTTTTTCCACAGTTTGTGTTTACATTTTATCTCCAATATGACTTTCTATTGTCAGATTTTTGCATGT
AACAATATGCAATGCTTTATTTGTGGAGAATAGTATATATAAAATGTTGTTGCGTTAATTATGTATTGTTGTAGCATTGA
TTATTAGATCCAGATTATGCATAGTGCTCCCTCTGCTACAATAACTTGGGCTCGACTTACATGTATGGAGGGATTGGGCT
CATCGCACCTTCTAGCTTCGTGAGTCAAATGATTTTATAATTGTTTCCTTTCTATGCTTATGTTCTTATTTTGTGCTAAG
CTGAACGGTGCTTGGTTGCAGTGAGCATAAAGGGATCTTTCTAGATTACTCAAGGTAGCAGGCGATTGGCGACTGGTGAA
ACCACCAACTGGTGCCACCAAAGTGGAAGAAATACACTTAACCATCTTGTCAGTCTCCTTGTCATAAAGCAATAAAGCAT
TCACCTTTTCTTGTAGGTAACTTGGGCTCGACTTACTGACACGAACAACAGTCTGATAACGCTACAAGACACCGTTGTGC
AATGGTCGCCGCCCTCTATGGGATTATGCAGAGGTCAGAGCAACAAATAGCTATATTTTTCAAAGAAAAGAAAAAAATAT
AAGAACAGGTATTCTACTGTCTCCATTCACTTATTATGATTTATGATGTTAGGAACAACTAGATAGTGTTGCCGACAAAG
CACCAATACTATCACCAAATATTATTGCCCAACTTACTATAAGCAGCACATAATCTTATTCTTGTAATTTCCTAAATCCT
AACGAATGGGAAAAGAGGGCCACACAACTTACAAAGTTATGAATTGTGGTGCCAGAAATGTTGTGTAGTCTTTTTTTTTG
TTTGCACAGGATTATCTGTAATTCTGAATGAAAATTTGTATAGCACCGTTGAACAGCTAAAGCTAAGCAGGGAGTGCCTT
GCCTGCTCCCTCTCTGCTACAAGCCTACAATACTAATCAATTATACCATCCAGGTGGTAGTTGGAACGGTGTCCATCTGC
TACCAATCCAAT
>TCONS_00039003 gene:XLOC_036088
CAGTACATATTGATCTGCTCATCACTTGTTTGTTGATTCTAAATTTCATAGCTACACATTAAAATCAGTTTACCGAAAAG
TAAATCTCAATTAGACCAGAAAATGGATTTGGATCATCCAAAATCCAAATGGATTCAACCCGCTTTTGATTTAACTGAAT
GGATATTGTTTAGATCAGGACATTCATTGCCACGAGATCCAAACACATTGGATTGGATTGGATAGAAGGCTGGATATCCA
AATATCCATTGGACCTCTCCCCTCCTCCCAGTGCCTCTCCCATGTGGGCAGCGGCACTTTCACCGTGTGCATCTCCAGCT
TCGAGTGGATGCTCACGGTGGCCTTCCTCCAGCTGTTCCTGTTACTGCAGTGATGCCTGCCGCCTAAAAAGTGTGTACTG
ATATGCTTCTCCAGCTTGCCGAACCATGCCTCGAATGGAGTGTAGCTTGTGTACCAGCATAGCTTGGCTGTCTCTGCCAT
GTCCGGCATTGATGCGCTCCGTCTTAAATCATCATTGTCTCATGGCCCCGGATGTTGGATCATATGGTACTGGAAGACCA
CCTGGTTAGGCCGTGCGAGCGGAGGTATGTAGCAGTTCGTCCATGACAGCGTGCCACTGCATCTCTGCCTGTCCCTGGAG
ATGTCAAACTCAGTCGGTGACGCCAGCAAGCTAAAACAGGCTGCTGAGACGGATAAGGGATATGTGGAGCCGTTAGAATA
AGGAAAGAATAAGTT
>TCONS_00039021 gene:XLOC_036106
TAGCGACCATAACAAATGAAGAGCAGCTTCCTAAAAGAATCTTCCTGCTGGGTGTTGGCTGGAGCTAAGCAACTAGGAGT
TTTGGGCCTAGCTGATGCTCTTAGGGAGGTAGGGTAGAGTCTGTTCTTTATTGTGTTGTAATCTGCAGTTTTTGTTTCAG
TTGTTAGTGCGGGCGTGTGGGTGCAGGTGTCCCTAACTTGTACCTCTCTTGTAAGACCCTTCTATCCAATCTATAAAGAT
GCGCAACTTTCCTGCGTTTTTCAAAAAAAAAAGAGAGGGAGAAGAGAGGGAGAAGAGAGGGAGGGGAGTTGATGCAAGAG
AGAAGAGAGGGAGAGAGAGGGAGGGAGGAGCGCGTCGACCAGCGCCGCCGCCGCCAGGGCACCGTACACAGATCAGGTTT
CCAGCCTTTCTTCCCTATAGACC
>TCONS_00039159 gene:XLOC_036226
TGGTGGACTCTTAAAAGCTGTAAATGAACTTATTATTCTGATTCACTAAAATTGTACAGACCAAATAAATGGTTAACTTG
AAACAATAATATAACCGATAAACATTGTCATGTGCTCTTTTAACACTTCTGTAGCTAACTCTATTTGCTCTCTTCTTAAT
TGAGCTTCTGCCATTATGTTAAAGAAACAATAGATAGGGATTTGTGATTTGAAACGTACATGTGCAGCAAAATGCTTTGT
AACTAACTTCGCCTACAAACTTTAAGCCAAATAAACACAAATTACGTGCTCTGCTAGTTTGAGGTAGAGATTCTGAATAG
CGGCATAAAGTCCTGGATTGCAGAAAACTGAAGGTCCAAAGGCTGATGCCTGTTTGCGGATTCTAGCTTATGGCCTTTCT
CTCTTTATTTTGTCTCACTATAGTTTGCCACAATCCTGTAAAATCTATGTTTGAGCGGATTGTTGGATTCTAGAATCTGG
GCGACCGGCGACCTGGACTGTGCAATTTAGGGTAAAAAGCGCTACTACGGGTTATGAAAGCTAGAATCCACAATCTCTAA
CTGAAGCGAAGAAGGTCATGCCCATACTACACGCTCAGAAACAGAGCCTTCGTATGCGGAGAGATTAATAATGAGTTAAC
CTCCCACAATTAATAATGAGTTCACATCCCACAAAGCAGCAATTCTCGAAATCGCCAAAGCTAAAGTTAACAGCAAATAG
GTTAAACGCATCATCAAGGCCACTGCAGTACTATATCATTTCATTTGCTTAATAACTCTATGATCTAGGTTTAGATTTTC
CTCAATTCCTAGCTCCTGAAGCAGTCTATACACACTCACTGTCGACGTGACTTCAAATCTTACTTTTACTGTACCAAAGG
GG
>TCONS_00039168 gene:XLOC_036235
GTGGACGGTGCCCATGGGGAAGGGTTTGTTTGAACAAACCCTTGCATGAATCAAACTGCATAACAGCTAGCAGGACAGTA
ACTTTGGACAGTCTCATGACCAAGGGATGATGGCCAAATTATACCGTCTACTGTGTTGACAAGTAACAACACAGATTTGA
ATATACAGGAAATTAGCTTGGTTTCAAGCATATCAGCGGAAGGGATAAAGCAGTCTCTCCGCATTTGCGGGGCGAAGTTT
GTGACGGTTTATCGCTTCCCCAGACTCCACTC
>TCONS_00039193 gene:XLOC_036260
GGCCAGGTCGCGGACCATTCGGCCTCTTACGCCGGACCGTCCGGATTTGCATACGCAGAGCCGAGAGCTGCGCAATACGC
ACAGTTCCCACATTCATCGCAGCAACATTATGGTGCCCCACCAGCAACACATTATAATCATGCCATACCACCTCATGGAC
ATAGGGCTGAATATTATTCGGCCACAAGAGAGCCTGAGGGGTATAGGGCAGGAGCTGGTGACATTAATAGGACACCTAAC
ACACACCTCAAACATACCTGTGAGGAAAGCCGACAGAGTAATATCAGGCAACC
>TCONS_00039227 gene:XLOC_036291
GCGCTTGTGGCGTAGTAGCACCTCTAATCACTCCATCACCCAAGACATGGCCGCTCTTTTGATGCAAGGCGTGGAGAGAG
TAAAGCTACTACTCTCCTCCATATGAGAAAAAGGAGGGATAAAAGGGAAGAGAGAGCTCGGAAAGGAGGGGATGGATAAG
ATAGAAAGAAAGGTAGGAACAAAGGGAGGGGGAAAAAAAGGGGGCGGCCCGGCCGTGTGTGTGCGCTCCTTTCAAGGATT
AAAAGGGAGGAGACAAGCAGGGAGGATTAAAGGCCCCCCAGCTCGAAGCCAATGGAGCTAGAAGAGCTTGACGGCACGCG
CGCATGCACAGAGAGGAGATGACGGTGTGCTCGCGTAGATCTACACAAAGAATATAAAAGGCTCGGCATGGCGGTATCCC
AAGAACACGAAATCATGCCCACACACTCACTCCTATATCTACTACTATAAGAAAGCAAGCTCCAGGACCAAGGCAGATCA
GCCAGAGAGGCGAAGAACCGCTAGAGTAACCAAGAACAAGACACCAAGATCCAAGCCGGCAGGCGAGAGATCTGCTCGTA
CTCATGGCTCCCGGCCCCGATGCACGCTGCAGCTAGCGCGCGCC
>TCONS_00039325 gene:XLOC_036385
TAGCATGTTCGAGAAAAAAAGAAGCAACTATAATCTATTCAAGCATCAACCCCAAAATGTTACTTAACATAGCTAGTACT
ACTTCCTCCCTTCCCTTTTATAAGGTGCCCACATACCAAGATTCAAACTTTAATGACCAATAATTAGCTAACAATTTTTA
ATTGTTATTACAATACAAACTTGGTATAGTTAGATTTTTAACCAAATGCAATATACAATGATCATAAGTTTATAAGTATG
AACAACATAATATAAAATAAATAAATGATCAAAGTGTAATTTGGGAGACTGTCATGTCAAATTGCACCTTGTACAAAAAG
AATGGAGGGAGTAGAAGACAACAGACATAGTATACTTTGTGTTCCCAGTTTCCC
>TCONS_00039346 gene:XLOC_036405
TGCCCGCGTAGCGATGTGCATAGTGTGTGTTCTAGGCTTTGGACTTTGCCCCTTGGGAGATTGTAAGAGACCAGTTGTTT
CTTTCCTATCTCTAATACAAAGTTGTGCAGCTCTCCTACATGTTTGATAAAAATATAGATGATACACTTTTTGTATCATA
CATGTCACAGGATACATCAATAACATCATATCACTATGATTTATCTTGAATCCATAATGTGCTATGGGTATGGAACATGC
TACTTTATTCTTAAATAAATCTGATTTGGGGATTACCTAAGGATTAGATCTTTCTCTTCAGTTGACATTATATTTACTTT
CCCAGATTCCCTGGCTACTGGTGATTTTCCGTAGAATTTTTACCCTGCCCTTGGCACGGCAATAACATCATAAAAGAAAT
GATTTTGGCTTAAATAAACCAAAATAATATTTCTGGGCTTTCTGGTTTTCTTTAAC
>TCONS_00039394 gene:XLOC_036449
CTCTATGAAGTGTCGTCCCCCACGGTATATGCCTATGTGTGGTTGGTTTCCCTCTCAATGTGTATATATGCAGCCAATTC
GCACCCGATCTACTGAGGCACGATCACTCCCACCAGATTTTGGCATGTTCCGCTCGATTACCCTCGGTACAACACCTCTT
GCTTGATTCCCCATCCAGTTCCACATCCGGCGTCCGCCACAAGCTTCAAATTGCCAGTGTGACGCCTAATCACTTAAGGC
GGACGTCATACGTCCGCAAGTCATGGCGACCCCGATGCCAAGGGCTCATAACACACCCTCGTCACCTAGGTGACACCTCA
TAAACCATGGCAGTAGCAAATATAATTAGTCTACAGATATTTATGCCTAACATTCAGACAACCCAGCATAGTTTAACATA
TCATATGGTTGATAATATAGATGAATATATCATTGATACTAACTAAAATAGTCATCACAGGATAACAGAACACCAATGTT
GGTGATCAGTGTACTATATTCAAGACATGTTGCAGGTTTCTGTTTTATTACGTGTTACATTAATACAGATACATGGTAAA
AAAATCCATAGAACCAAATTAAAATAACATACAAGTCTTCTTGCAACTTCGCTAATACAAGTCCTCTTCATCTGTGTATC
CCCAATCTAATCCAACAAATTAAGCAACCATGGAGTTTTTTGTACTCCAATTTTAGAAGAATAGAATATGAAAAGATTTA
ATGCAATGAAA
>TCONS_00039454 gene:XLOC_036506
GGCTCGAAGGTGGATCTTAGACGAGGGGGTTATACTGATTCAGGCCGGAGCCTTAGTCCAGTATAGTGCTGATAGATTGT
TGGAGCGTCTTACAATTAGGTGTTTGTGTGAAGCTGTGGGATGTCTTGGATAATGAGGGTTGTCTTGCCCTTTTATAGCT
CAAGGGTAGACGTTATAATGAGAACTTGTATTCTACTGGGATGGAGTTCGGCCTCCTACTTCTGGGCCTCGTAGCCCCCA
TGGTATCGTCTGCTAGGTCGTGCTTCTGGGTCTCGTAGCCCCTATGCCTATGGTGTCATCTGCTAGGTCGTGCGCCGCCA
TACACCTGGTATGGCGTCGCGTCGCATCCGTTCGCCAATGGGTTCCTGTAGCTACTCCAATATAGACATAGCGGTGTTTG
GTGGGTCCTGCCAAGTCAGCTCGAGGTGAGATTTATGGATGTCTTCAGTACAACTTCATCTTCTGTCATCCACTTAGCGT
CACCTTTCATCATGCATAGGCGCATGCCTGGTACTGTAGAGACCCCGATGTTGAGGTCCCCGCGGCTGGGGTTGTCCGGT
CTCACTGGTCAGCGGGGATACGTATCCGGCGTTGTGCTTGATAGAGACCCTTCGGTACCGCTTCCACGATCTGGACATGG
CTTGGTGATGATCTGTCCCATCGTGTAGTCGTGGCTTCATAGTACTAGGTCGGCTCTTCCCTTCAGTAGAGGTGTTCGCC
TGAGAGTCGGCTGTCGTCTTGTGCTGCTCAGCGGGCAGGTTGGTCGACAGCCCCGCCTTGTTGGGTTGCTCGGCAGACAG
GTTGGTCGGCAGGCAGATTGATCGGCAGCCCCACCTCGCTGGATTGCTCGGCAGTATTTGTTCGACGGGCGGGTTGGTCG
GCAATCCTGCCTCGTCGGGTCGCTCGGCTTAGCGGACCGTCATCGGGATGCCTTTTGGAACTTCACGCCGAGTTGTTTGG
CAGGTGCACCGGTCGATTAGTGGCCCGTCTTTGGGAGGCCTTTAGGCCTTCTTTGGGTACCCGATTCTCAG
>TCONS_00039537 gene:XLOC_036581
CCCCTCCACTCCATTACTTTTGCTGCTCGACTTTTGGCTCCTCTTCGTTGTTTGTACGCCATCCAATTACGAACACACGT
ATCATCCCTATCCTCTTTTGTTTGCAACAACTTAGACAGTTGCTAACTGATTTGAGGAGATCTGATTTTGTCCGTGTTAT
TGAGCAATCGGTTCAATTTTAAAACTCTATCTGTGAACTCATGTAGTCATGTGCTCTTGTAGTCTTGCTTAATTTTCCTT
TCCTGAACAGTGAATAGTTCGGTCAGAGCTGCAGGCCTGCAAAAGTACAGCTTTAGTGTCTCCGTTGTTTTCTGCATGGC
GGTTATAATCTGTCGTGATCTCCTTGCAACGAATCCTAGGCTAGAAAAACAACCAAGTAATCTCTCTACTTCCTCTTCCT
TACCATGTAGAGAAGGCATGTGATCTCATGCCTTATGAACAGTACCAATTATTGTACTAGTACATCGTTTCACAGGTCTT
TGTTGTGTTGCTGATAAATGCTGCACCGGCCTGTTGTACCTTCGCCGTCCTTGCCTTCAGAAATTTCAGTTAGTTACGGG
TCACCACTCTGACACAAGATCAAAATGTATATGTGGGGCTCTAACTATGTTGTATGTATATATGCGAGACCGCGAATCTG
GGTCAATTTCGTGCCTCTTATCAAAGTTGAGAGCAAAGCAAAACTCAAAAGAGCGCCATGTCCTTTGTTCTTCTAGCCCA
TTGTTTTTGCCCAACCAAAGATAACCCACCACCTTTAAAAAAAAAGGATAACCCACCAGGATATATCTGCTACTC
>TCONS_00039570 gene:XLOC_036610
CTTTTTAAATTGAATTCGTAGACCAAGTCCACGACTTTGGCTAAGGAGAAACTCTTGCCAACCGTGACTACCAAGAGATC
TTGCCACCATTGACTACCAAGAGAAAGGTCCGGACCAACAATATCCGATCAGGGGAGCCTACATCCAATTGTGGCTAGCC
AAAAGTGGCCATGACCAGCAGTGGCTTAGCTAGAGGAGTCCATGGCTAGCTGGAGCCTGGACATGGGTGGCTATAGCTAG
CTAGAGCTTGGACCGAGTTGGCTATGGCGAGCAGGAAGGGGAAAAGCGTCATGGCTGACTTGGAGCAGCAATAAGGGAAT
AGAAGCCAGGGAGGAAGAAGATAGAGGCTGTTGTTCATTTTATAGGGAAA
>TCONS_00039752 gene:XLOC_036770
GTCAGGAAGTAGAACAATATAAATCATACAGTAACATCGATGCACTACACAAGAGGATTTGTAATCCCTATATACGTGAA
CCTCCAACCTAACAACACAGTAAGCACTGTGCGGAACAGAACAAGACGGCTGTACTTAGATCCCCTTGCCAATTGTACTC
ACAGGGATTGCAATTTACAAGTTAGGGCTTTACTTAGTCAAGAGAAAACAGACAGCAACACCCTAGGCTACCAAATTTGC
AAGCGCGCAGGAAAGTAAATAAGGAAGAAAGGATAC
>TCONS_00039788 gene:XLOC_036802
AGGGTGTAGAGTACGTGTGAGTGTTGCAGAGCTCCCATTCTCGAGGGATCACATGGGGGGTTATATATGGTTAATAACAA
AGGCCTTCTCTCGACCAAAGCAAACTAATCAATCATCATCGTCACCACCACCACCTCCACCGTCGTCGTCATCTAGAGTA
GTAGTCCATTAAACAGACCAACTGCAACGACCGTACTGATTGCATGAGCCGCCTGCGCGGCC
>TCONS_00039821 gene:XLOC_036832
TTGGCGAGTCAGATAGTTAGTATGTTGGAGAGTTATTTTGCTGTCGAGTAGCCAAAATTTGGCTTAGCGAGCCATTTAAC
TAGTCTCTTGGAGATGCTCTTAGTTGGCTAAAAAATTACTAGAGGAATTAGCTAGCTAACTATTAGCTAATTTACTAAAA
CTAGCTAATAGCTAAACTTTTAGCTAAACTATTAGCCCTAGTGCATTCAAACATTAC
>TCONS_00040099 gene:XLOC_037081
GTCCTGGGCCAGCTTGCATGACACGTGGGACCCAACCCCCGTGTCGCAGGGGGAGGACCTTGGAACGTGTTGGTGAAGAC
TCAGTCCGCGACGGCTGAGGACGCAAGTGGGGAGAGTCGCCTTTAAAAAGGGGGGGCGACCCCCTTGGATGGCAGCCATG
CCTTCGCACTCCCCTCATGCATCGCGTCCTTCCACCTTCCGAGCC
>TCONS_00040136 gene:XLOC_037109
GGCGTAGAGTCGAAGAGAGATTACTGTGTAAGACTAAACTAGATCTAAACATGAGGCTACTAGATTACTCCTACTCCTAA
GAATTGGAAGAACGATGCAAATAAGGTAAAATTGATAAGTAGATTTGATTGGATCGATTATGAGGGTTTAATCGGCCGTA
ACCCTTCGTTTATATAAAGGGAGGTATCCTAACTAATTCTACACATGCGCGGAGC
>TCONS_00040267 gene:XLOC_037233
ACTCCTCTATTTAAAAATATAGCACATAAATATCTCCAAAATATTACTAATAATAGTATACAAATATAATTTCCATAAAA
CCGAATTAGCTTAGTATACAAATATAATTTACATAAAACCGAATTAGCTTAGAATGGAATTCAATTACATTGATCCAAAG
GGGCGTAACCGAATTCTTACTCTACTTTTAATCAGAACTGTATGCTACGCGATCGACGGCACCCATCCCCGAACCGTGCC
CATGAGATCCAATCTCCACCGTTTCATCCGGGGTCTACGATTGACGCTCCTCTCCCTATCACGAACAACCCTAGGCAGCG
CCGCCGAGCTCCTACGACGGATGCTCGCTGGGGACCACGAACCCGATGTCCAAAAGCCAAACACTCAATAGACCAGTGAT
AAATGAAGAAGAGGACCTAGCAAAACAGGACGACGTGAGTTTACCTGAAGCGAGGACGCTAGTGGTGCCGCCTATGCTGT
GGCGCGGCTCTGAGTCTCCGGTGATGAATCCCAGCCACCCCAACAGCCCATCACTCCCGCAACCACCACGGATACGTTAC
GCGAACCCTAGAGATCGTCCATGGCAAACCTCCGAAGGTGGAGCAGCGATGTACGCATGAGTCGACCAAGATGGCTCCAT
CTTCTCTTCGGCACCAACGGCGACTTCTCTGTTCTCTGTGTCTGGCTCCGATTCCGGTTTATGGGTGGAGGGTCAAGGGA
CACAGCGAGGTGGTTGGAACTGCCCTGCGAATCCCGCGCGGGATCCATGTAGTCGGTCGTTCAGGCAAGCGTAAAGGGGA
AGGGGAGTCTGGAGGCTTGGGCCCGCGTGCTAATGAGCAGAGGCATTCAGTGGATACGCGCGCGAAGTCTGCATTCAGCG
C
>TCONS_00040270 gene:XLOC_037236
GACCGAGCTAGTTTAAAACAAACACAGAGGACCTAGAATAAAACAATCTCCTCTTATTTGATCTTTAAGGACAGGTTTGG
TGATCAGCGATCACGAGTGGATTTATGGGGAGGTTGCTATTTAAAAATGAATAACAAGGAGATTCCTCCCCATGATCCTT
CCGTGATCTCTGATCACCAAATCAGTCCTAAGAGTGATACAATCAGAGGCACTGAGTTGAATAAATATATTGCCTAGCAC
ATAGCATGAATGCAAAACACCTCAACGTCTGCACACATAATAGGAAAAAAAAGGGATCTTCAGTAGAGATTTTGGTTTGA
ACTGAAATGCTGCCCTCGAAAACAACACTATTTATATGCTCCGTTATCTAACTTGCAGATGCTCTTCCAGAAAAGTGTAG
AATTCTCTGGTAATACGTCAGCCTCTGGTCTAAATTGTTACAAAGAGTTGCCCCCAGAGTCTTCCATCGATCACAGAATG
GGGACGAATGCCTTGTGGACTAGTGGAATAAAATCATTGATGGACAGGTGGAATAAGGCCCTGTTTGGTTCCTTTAGTCT
AGGGACTAAAGTTTAGTTAAAAGATTAAAATTTAGTCCTACCATGTTTGGTTATATGAACTAAAACTATTCAAAACACAT
TAAATAAATCATAAGAGTACTAAAATACTCCTTAACATTTTCCCCC
>TCONS_00040316 gene:XLOC_037278
CATCATATACATTTTTATAGTAAACTTATTTAAGGATATAAATGTTAATATTATAATTTTTAAAATCTAGTCAAACTTGC
TCAAAGTGTATGATGTGCGCTTAGGACAGGGAGAGTAGGCAACAAGAAATAAAGCCTACAAGACCTTTAAAAACACAGGT
AATCTCCCATATCGTCATCAAAGTCACTGGACAGTAGTGCTGGTGCAGGGTATTTTATTTGAGGAAGTAACTCCTTTTTT
TTATTTGATCACGTTGTGTAATCCACTGCTGTGACTGTGATACAGCCTACCAAAAATGCTGGCGCATCCAATCAACGATG
TCCAGTTCAAGTACCACAACACCATCAAACCCACATTTTCTATGCGCCGTTGTGTTCTGCTAAACCAAGCGATTCCCGGT
CAATTAGTTTGCAGAGAAAACAAATAATTATTGTACTGTCAGTTCCTTACCAAGCGATTCCCGGTCAATTAGTTTGCAGA
GAAAACAAATAATTATTGTACTGTCAGTTCCTTCATATGGATTCAGCCGATACCTATTGCCAAACAAAACGAAGTTGGGC
ATAATAGAGCGTATGCACTTGTAACTCGATCAGGTATACGAATACAAAT
>TCONS_00040333 gene:XLOC_037295
TCACCAGATTAATTTCAAAAAGTTTGGTGCCCACTACTGATAACAATAATTTGTGTGTGTTTAAGAGTTGGCTTGACATA
AGGTTAGTTATTTCCAAAGGTTTGACAGCTACTTCTGATAACAATAACCTTGAGGTAGAAGTCTGTAGCACAAATAACAA
TGACTATAATTTCACACACAGGAAATATTTGTTGTGCACAGCACACCCAGAGAACCTTCCAACTTTCTCAGATAACTAGA
CTTCTGTCAGTGCTATTATCAACTAATCTCCATTGCCCATTGGGTATATCTTCTTGGTTCTTTCTCAAGGAAGAAACTGC
CCTAGTGTATATGCTTTACTGCTTTCTTCCTAAGTTCATATCACCTTGTCTTGTTCAAGTTATTACGTATCCTACTATC
>TCONS_00040352 gene:XLOC_037314
CCAACAGAATCCCCTTCCTTGCTCGCATTTTTTCGCGACCCACAAACAAGGATTGGCGTCCCTCAAATATGTGCGACAAG
AAAGTTCCCCAATCGCCTGCGTACGTGCGCGCACTAGCTGGTGGCGTGGCGGGCGTGTCCTGCGCTGGTGTGCGAGAACA
CAAGGCAGGGGGATGCAAATTTAAAAAAAAACCAACGACATGTATGTGGGCTAGCTACATGCATTAAAAGTTGGTCCAAT
TTCGTTTTAGTTTTTTATTTTGGGGAAACTGCTGGAGTAAACATTTTATTCCACCCCTAATCAGTTTTAGTATGCCCTCT
ATAATCATTTTTTGGGGAAAATTTTTGCATATTCTTTTGGAGTTGCTCTAATTTCACTAGCAATTTTTT
>TCONS_00040505 gene:XLOC_037452
GGGTGTGAATGTGCAATCTAGTCATAGAACTTCAAAATTGAAAAATCTAGTCAGTAATCTTGTTTTAAGGGTGCAATTGG
ACCTGTGGCAACACATACACATGACTGAACGAAAACATGGTGTGGAAACACATGCACATCTAACTCGATTGCAGTCAAGA
ACTGCAGTATGCATGATGCATGATAGCAGCTTTACTTCTGCCTCTCTTTTCAACTAGAGTGTGAGAGGTAGCCGTTGATC
ATCCTCGCGCTTGTGTTGCTGAGCCGCTTCATTGCCTTCAGCCAACATATGCTAAGGTGCCACCCTACTGGCATGGGCCA
CGCTATGCATCCTTTCCCTTGATATGTGCATGCATCCCTGCCTACTTGTCCTCGTCTAGCTATTCTAGATTAGAACCTAC
CATTGGCCAAGCAAAAATCCAACACCGGGATCGATAGTATAGGTGGTGCACTTTTTCTTTGCCCTTTTCCAC
>TCONS_00040604 gene:XLOC_037543
GGTAGTAATAGGCTGATTAGTTGGGTAATATTCTGCATTTATTAGGGGCCATCACAGCCTGATTTGTAGCTCACATTGGC
TATATTAATAGAAGAGAAAACCAGGAAAGGTTAAGTCATCCTAGCCACCATAACACTTGTGCTCTTGTGTGATACTCTGT
TCTGTGTCCTGTTGGAGGCTTTAGGCCTGTCACACCCTCCAAATTGAATATAAGTCATTTTATATTTTCATACTTTTTTA
AGTGTAAATCATCAGAGTTTCCAGGCAACTGGCCATAATTTTATTCTCCACACTTATGCCTTTTTGTTTTCTTGAACATG
TTTCATTAAAAGAAAAGTATAGTAGAGTTCAAATGAAGTACAACGCACACCTCAGTCCCACCACCAACAAAGCTACATAT
TACAGTAACTCAGGATACAAGGGAAGAACGACCTCAGGTAAAGGGATTAAGTCACCCCCTCATCATGCTTGCCTATATCA
AGGGCACACTTATGCCTTTGCTAACT
>TCONS_00040629 gene:XLOC_037562
ACGGTCTAAGTCAGCATATGGAAATAGGATAGGAGGAAGAAGGAAAGGGGTGCATGCTCCATGAACTAAGCACAGACAAG
TTAGAGGCAATGGTTTTCATTAAAGGAGTTGTACAGGCCACTGCAGAGCAAGCAGATCACACTCAGGTTTGGATCTCATC
TAGAGTTATCAAACAAGAGTGAAGGGTGGAGGCTTCCCAAGTCTCAATCACCAAAGTATGCACCCTATCCCTAATATCCG
AAAAAGCGAAATCGCCAGTGACTGTCAAGCTAATAAATACATAGCTCGTAGCAGCAGTAAGGTCGAATCCCAATAATTCC
CACAAAGGAAAAAAGGGTGTGCCCTTCCTTAGGCTATATCCGGCTTACTCATTCATATCTCTCATTTCAAACTCCACTCC
GTATAGTGCAAAACAGTGTTTTGTATGGCCATATACACAATATGCTGTCATAGGCTTAAAAATCTCGCATGCAGAGCGGC
GGGTCTAGGGAAGTGAATTTCTGAACAGCCTTAGTTTTGCTTAAATTCTGCCAACAACAACAAGAGACTGGTTGCATTTG
CAACACCCAGGCCACGAGTGGGTAGACTCTGCCACCGCGTCCAGCCAAGCCCGTCCTTCGGTAATGTCGAACCCCATTAT
AGAAGAGGCCGAACCATGCCATTTCTAAAAGCACAGCCTGCAATGTGTCAGCTGAGGTCGAATCACGCCGTTTCTACACA
GGCACAGCCTGCCAATGTA
>TCONS_00040631 gene:XLOC_037564
GTTCCCAATGAAGAAGCATACGATTGCAAGTGAATGTTTGCGCTTGCGCAGCATAGATACGGATACACGTATTGGTACTG
GGCTGATCAGGGTTCCAAAAATGCGGCACTAAGCGCACGCTTCAGCGGGCTGAAGCGCTAAGAGGACGGGTAACGCTTGA
GCTTTGGGGCATAAGCGCTCCCAAAGCGGCGCGACCACCTTGGTGGAGCTGCGGTTGCTAGCTCCCGCTGCCC
>TCONS_00040633 gene:XLOC_037566
CATAACTCAATTCCCAATTTTTTCCACATGGCTAACAGAATCGATTTCTCCTGAAAACCAACTTAGGATAAGCAACTCCC
AAAGATCTCCTTTGCAAAACCCAGAAGCATAATTTCATTTTATTTTCAACACATATATGAATAACTGGTCCGCAAAACCC
AGAGGCGTAATCTCATCAGCTGGGATTGCCCAGTCCTACGGGGTCAACCGAGATTTTTCAAGATATTAGGGGGGAAGTG
>TCONS_00040690 gene:XLOC_037617
ACAGTTAGTTTGGTGGAGAGTCTAGAGTGGATCAGCAGTGACAGAGATTCTGATCGCTGCAAATGAATTAAAAGCATTCC
CCACAGTAGTAGTTATGGACAGGACAGTTCATCAGGTCCGGACCACCGTGACATGCATGTTGCATACTCCTACCATGGTG
GCGAACGCGACGCGGCAGGGAAAATAAATTTCTGTGCTACTAATCACGAGCGTGGTCATGAATTGAATGGTGTAGGATCC
ATCCATCCATGGGCATGCATTAATGGTGTCAATGCAAAGTTGGTTTGGGCGGCAAGCAGCTGATGGAGAGGGGAGCATGG
GCCGGGCTACTACTTCTGCTGCGATTTCTTAAATGATACGTCTCTCTCCATGCATGTTGTTATCTTAGGTTCCCTTTATT
AATTGGCATCACATGTTTGGATCCGTTCCAATGCTACACGTCTTCGCGCGCCTTTTATCATCATCTCTGCCTAGCTGTCA
CTATTATATATTAATTATTGGTAAATATGTGGCGTGTATATGAGCCTTTGATACTTTGATACACATGAACTGCACATAAA
TAAACTAACAAAGTTAACAAAAAAATTTAAAAAAATCACATATTTTTTTCTCTATTGTGTACAAAATTTCAATTTAAAAT
TCGCTATACTTTAGCTGTAACAAAAAGATAAAATTTCTGACAAGTTTAAATTACAAAATCGGCTAAAATGTTCTCTTTTG
TATTACAGTTAGAGTATAACGAATTTGAACTTTAAATTTTATATATAATTGTAGTAGGATGGAAATAATATGTATGATAT
CTTTTTTTTGTTAGTTCATGTGCACCGGATATGCATGTTTTCACTTAATTATATCCTTTTCATCATCTACGTGTCACCAT
ACTACAG
>TCONS_00040799 gene:XLOC_037719
CATGTGAAAAGGAATACTTGGAACTTGTTTGTAGTTCATAATAGATTTTAGAAATTTGGGGCAAAAGTTAATGCTAGATT
TGTATGTTAGTTTTACAAAAATGCTACTACCAGACAGCTAGATAATGTAGATGATTGTCAACATGACATGTAAGGAGAAC
AGGTTTAAGGGGAAATGTAATTACAAGAATGGATAGTGTTTTGTTTATCTATTTTCCCGTACATGTTATACTACATATGT
GCCTTAGAAATGTCTGCATTAAAGTACCATGCACATGTTGCGATACCGCTTAAATATGTTTGGCCTACATTGGAGTGAAA
CATTTGTTTTAATGTCTACAAAACTAGAAAGCGTAATTGTTAGCTTGAAGTGTTTGATGCGCACATAAGACATAAACC
>TCONS_00040937 gene:XLOC_037840
ATGGGAGTATGGGACGGACGAGGGGGGGTTTAACCACAGCCTGAAATTTGCTCCCACGGGGAGTCAAACCCAGGACCTGA
GGAGTGCTACTCAGGGTGTGTTTGGTTTGGCTTTTGGCTTTGGCTTTTGTCCCCTAAAAGCCAAAAGTCAAACCAAATGG
CTGAATCTGGAAAGCAGCTTTTTCTAAAAGCCGACTTTCCTGTAGTGCAAAACTGAAAGCACCTCTAGACCTGCTTTTAG
CAGCTTTTAGGTGGAACTGTGAAAATATATATGGAAGAATTTTTAGCGACTTTTAGTGGTTTCACCAAACGATTTTTAGT
TTTTTAGCAGTTCACAGCCCACAGCAGCTTTTTTCACAGCTCACAGCCCACGGCAGCTTTTTTCACAGCCACAGCCCAAC
CAAACAGACCC
>TCONS_00041031 gene:XLOC_037926
AGGTGCCACCCGTCTAAGTCCGTGCGTGGATCTGCTCGCCCGATCTGCAAACAATCAATCGGCCGCCATGGTGGCCCAAC
TCGTAGTGGTGCTGTCGTGGTTCTGCTCACCCCAATTGGTGGCGAAGATAGGGTTTGTTAGAGTTGCTTAGCTATTAAGT
TAGGGTTACCCCTCTATATAAGGAGGGGCAGGGTGTTATTAGAAGACAGGTAAGAATAATAGATCTGGGTTTACTCAAGG
GCCTCCTACGGAAGGACGGGTACCGGATCTATCTTGTCAAATATCAGTGTTCGTAACAGTACGAGTCTATGAGACAATGC
CTGTTTGGTAATAAACTGCAATTTTCCTATTGGCACTAAATTTGAGGGAATATTTGGATAATGTTCT
>TCONS_00041097 gene:XLOC_037986
CTACAAATTCATTAGCAAAAAAAAGATCAGCACTATCATGTACACAAAAGCCAAAAATACGTGGTGTGAAATGTGCAATG
GCAACCATCAGGTAGGGTGACAACACAAACATTTTATGATTAAATCAACAAACCCATTGGTTTATATAAAATGTCAACCA
GCACACAGAAACTAGGGTAATTTTGTTTTATATAAAACCTGGACACAATCATAAATGCATCTGCAGAGGAATCTCAGAAA
AATACCAAAACGGTATACAGCTACTTCAGACAAGTTACCAGGACACTGTCCGCCATACACAAAGATGGGCAGACCATTAT
AAAACATAAATTTACTATCAATACTCCCACCAGGCTGTTCTGTTAGGTACCACAATTAGAAATACGGATACCAATACGTG
GGCGCCCTAGTAGATACGAAGACTAGGAGTAACTCAGCGAAATTGTGTTCTTGTGTGGAGTGCTGCAACCTGCGCTGACC
TGCCACATTGGCAATGAATTTGCATGCAACACCTATTGATTGCCAACCAATTGCTGTCATGTCGTCAATCAGGCTAGTAA
ACTTTGTGTCATTTGCCAACATAAACGCAAAATGTGAGCTAAAAGGCAGCTTATAATTAGGTTACGTGCAACTTATTATG
GCTCAGTATATTCTACCGCCTAACATATCGGATTGTTTTGTGAACGATGGGATGCCTAACAACACGGCTGGGAGTAATTT
TGACATATAATTCGAATTTTCGTAAATAAATCACATATAGCATGAAGCTCTAATGAATCTGAATTCACTACTAATGGATC
CGAATCCACTATACGTGCGGTACTTTCTTATACTATAACCATACTCCATCGATGAGACGAACATATTCGTGCAGTACTTA
TTACTATAATCATAATGCATCGAAGAGACGAAGAAATTGAAATTTACAGCAAGCGACATAAGAAGTCCATAAACATGGGC
GTTGAACCCCACATCGATAGGGACGGATCGCAGCG
>TCONS_00041218 gene:XLOC_038098
ACAGGACTGTTATTGTACTTTCTAGATACATATGTACCTATACATAGTGTACATCTATCATTGTAGAAAAGCTAGGTATC
TACAAGTTAGGTAAACAGTAAATTACATATTTCAAGTGCCAGATTCCAGTGCAAACAAATCATCAATCAAGTCACGAAGT
ATCTAAATCTCAACAAATAAAGCACTGGCAACATCTCTTCAGCCACCATCAGATGCTGCTAGAACAATAGTTCTATATCC
TAACTAGTAACTAGATTTCATAATAATATATCCTAACT
>TCONS_00041234 gene:XLOC_038114
CGGTCAGCAAGAACTAAGCGATATGTTTGCTTTTTTTGTTTACATAGTTTCTTTCTTTGTACATTCGTGTATTGATATGA
AACTTGAATTCTATGCAACAGTAGTTTCCTATGGTCTTGTTTGATTTTGTGTGTGATTTTTTGGCCCCCCATGAGTTCTC
ATCCTGCGTGCCACTGCCTACTCCCCTCTCCCATGTACCTAGACTAGGACAGGATTAACAGAGCGATCGAAACATCCCAA
AATTAATTTCACAAAATATCTACCTACAACTGTAGAGCTAAGAAATTAATCAAAAGGTTCGACCAGCTAGCAATCGAACG
AACATACGACAAATTAATCC
>TCONS_00041283 gene:XLOC_038159
GCTGTCTTGGTCTTCATGAATCTGTGCTTTGTTCCTCTCTGCCTGTGTCATCCGCTGCACTTGACCTCACCTTGCCAAAT
CCCTTCGGCTTCTCTCTTTAAGTGAATCACAAGGCGATGGCAGTCATGAATGCATATAAATCAGACATGGGTTGCATCAC
GCTGCCATACACAACTATTCAATAAGTATGTTGCAATCCATGTATTGTGAGGAAGCATTTATTTACCTTGTTCACTGCTG
TGAGCTGTCCTTGAATGAAAGAAGGTAATTATTTTAAAACAGGAAAGTTATATTAATATTTTAGGGGCCACGGGATAAGA
AATTAGATTTTTTTTGTTAGTACCTCCTATATATC
>TCONS_00041438 gene:XLOC_038310
GTGTGATCTGTGATTTGTAACTTTATATTGGTTAAAACATATATCAGTTGTTTTTGAACTGCGATCTGTGATCTGTCTAT
GTGTGAATTTTTCCAGCTGCCGAACTGTGATCTGTCAGTTTAGATATATGTCTCAGGAATAATTCGGAGAACTGTGATCT
GTCGAATTATTCGGAGAACTGTGATCCCAGTTTAGCTAATATGTCAGTTTAGCTATATGTCAGGAATAATTCGTCAAATC
ACAGTATGTCAGTTTAGCTCCGATCCCAAGCTGCCGAACGGAGCAACAGAGAATTATTCCAGCTAAAACCTGGGCTGATC
AAGTGAAAGGCCTGGAACAAGTGAAAGACCCGGATCAACTAAAACCTGGCCTGGAACTGTTCCTGACCTAGAACTAAAAC
CGGGCTGCCGAACGGGGCCTAAGGATACCCAGCTTTAATGCAGTTCCATCTTGAACCTTTCTGGACCAAGATTCAATGTT
TCCATGATATGTTTAATAATTATTGGGCCTCTGTTCAGGTTGATCAATGGCATTTTGACCTGTCCAAAAGTTCAGAGCTA
CCACCGGGGTGTTACTAAGTTGGAGGCACCACCACCACAAGAAATGGTTACGTACACTCCCAGTGGTCC
>TCONS_00041541 gene:XLOC_038408
GACAGGTGCTGGAGAAGAAAGACGTATGTGGGGTTTGGCTGGAGCAAAAGAGATCTTCCTTGCTGCTTCCCTCCTAGATG
TCTAGTGTGGCTGGTAGTTAGTGTTGTTTAGATGGATTCTTTCTTGTATTTTCGCTTTTGGCCACCGTAAGGTGGTGACT
TTGTAATGTTTTCTCTATTTTGGACTTAGTATTTTTTTTCTTAATATAATGATGTGCAATTCTCCTACGCGTTCGAAAAA
AAAAGACAAATTTGATGAATACTAGTTAGGTGCCATACGCAATGATTTCAAGTCGTCCAACTAATCGCGATTAGTCGGTT
TCGTTGATGCGATTAGGAAGTCCGACCCGATATGCTCGACTAATCGTCTGGTCGTCCGACTAGTCATCGACTAAACACGA
TTAGTCGTCCAATTAGGGTCTGAACGACTAGTTTTTTAAGGCCAGATTTGGATGTGGGCTGGACGCCTGGTAATAAGGCC
CATTAGGCCATTACTGTTAGGGTTCGAATGCATAATTTAGCTTTTTTACCATTTAAATGTGGGGGAAGGTAAGGGGTGAT
GCACAACAATGGTGGAACGGGGTGACGCATAC
>TCONS_00041618 gene:XLOC_038477
GCCTGGATCCGTCGCTGCCGTGGCCTTCCCAGCCAGATCCGCCGTTACCCCTTCTATTCTGCCGCGGGCATGACCACCAT
GATCGGCGCAGACGAGTGCGCTGCCGTCGGCCTCCCTGGTGGGGCTCCTCGACGTCCGGACGATCGAAGAAGCAAGAAGG
TCGTCCTGCTGGTGCTCTTTTGTTGTATCGCCCTCGCCGATCGTTGACGCTCGAACGTCGACACCTCCAGCAGAACAGGC
TCATGCTGCGTGTCTCCCAACCGCGGACACCTCGACTTTGGCTACCTCAGCATCTAGGGGCTATCGTCTTCTTGGAGCAC
ACACGGTCTCTACTCCAGCTACAACATTCGCACCCTCACGACGCTGCGACTACGGGGGAATTTCAACCCGTCGGCTCCTA
CCTTCGGCTTCTACTCCAGTCTCATCGTGTGTGGTGCCCCCGTTGCGACTAGGGGAGAATGTTAGACTGTGTGTGTGAGT
GAGTGGGCCGGCACCGCTGTTAGGTTGTCGGCCCATTAGGGTTAGGGTTGTGAGTCTATATATTGTACCCCATCTCCTAT
CAACACATCAAGCACCTTCATATTCTTACTAAAACCAACTATGATAGATTAGCTTATACAGCACATGTACGCAACTCCTT
ATAGTTTTATAATTTTTTTTCCTTTTTGTTCTTTTTTTAACTCAT
>TCONS_00042051 gene:XLOC_038888
GGGGGTGTTTCGAGTCATAGCTGTGCAAGATTGATAATGAGTGTCCAGAGAGTTTTTCTCTGGATCCTCTTTCTTCCTGT
TTGTCTTAGGTGTCTTCATTTTGCTGATGTGTATCCTGTTGTGTTTGCTTAGTCTTAGTCAGTTGCTTTTTGCGCTGATT
TTACTGAGTCATTCCTGCTGGGTACCATCAGTAAACTGAATGGAGTTGCCTATATCA
>TCONS_00042371 gene:XLOC_039191
GCCGTATATACTGTCCACTTTGCGTATAATTCATAGCAACAGAACTAGGAAAACGGTCTCTCACTCTTCCAAAAAGCTCG
GTCGCGCTGCCAAAAGCCGAAAGGCCAAAGCACAAGTCAACCATCCGGCACGAGCTCCAAAATCACGTACTAAGCTGAAT
CCAACAGAAAACGTGGCGACTAGCACAGGCAACGAGTCAAACACGTGATGCAGGTGTTCTCCCGTCCCCAAATTCCCTGA
ACGCGACGAACGAAGCACAGTGCACCAGCAGCACGGCCGCACCGCGAGCAGTCTACGCGACAGAAACAAGCAAATAAAGC
CGCGCGTAC
>TCONS_00042372 gene:XLOC_039192
GTTTGGTGCAAATACGCGATCTATCTAAATATTTGAAAGAAGCAATGTAGATAAACCAAAATTAAGATGAAATGAATCAA
GTAAAACTGACTACCATGCATTGTGCAGAACTCCTTCAACTGGTATTATAAGCAGATCGCAATGTCCAAACTCGCAGCAT
AGAGATCGGATTAGATGAATGATTTTGAATGCAATGCAAAAGTGACTTCCAGCGCAATTTCAGTCATGAATGCAAAAGGG
GGTATCATTAGTAACTCCAACATAATCAGCCCAACTACAGTAACCCGTTCACAGTTCTCCAACCTTCCAGTAAGCAGCAC
ATATAAATGAAAGACGAGTTTAATTGTGCAATCAAAACCTCATTCACCACTTAACAATGACTCAAATCTTCCACACTAAT
CCCCCCACCCTAAAAGTGAAAATGGTTTGTTGATTTTTCTCTCGTGTTTTTCCTCAGTGGGACCACCTTCCTTTGTTCCA
ATTTCGTCATGCAACAAATGAGCAGGTTTCAGTTCAAAAGGCTAGATAGATAGATAGTTAGATGAAGACAATGATGTATC
TATTCTATGAAATGGTTATTCTTATCCAGTTGAACCATCATCCAAATATGGGGTTGAAGTAATTTACATCCTATCGTCAG
CATCAAGCAATATAGTACATGAGATAACAGGGGACCATCACTCTTCATGACAGGTCCTCTGTTTGATCTAATTTCATACA
GGTAGCAGCTAGAAAGCTTACTCCATTGACCTATTCATTCTGAAATGTATTCCGACAGGGTTCTGTGATTATGTTCTTCC
ACAAGTCACAAGTGTGCCCGAGCAATAAGCATAGACCCACTCCAAAGGCAGATAAGGTAGCATGGTAGCTCCATTTGTTA
CCACCAAAATTCAGCTAACATTACGACAGTAAATAACATATTCATCATGGCTGCAGCCTGCAGGCTCAATTA
>TCONS_00042470 gene:XLOC_039286
GCAGGACTGCAGCCTAAATCTTTTCACCACAAAGTCAACCGAAATGTATTTCTAGGATGCATGTCTAAAACAGAAACATC
TACGAAGCATTTAGAAATCACAAATTGCTCAAATGCATGGATGGTTCGCTGAGACACAACATTGTCTCTTAGATCCAAAA
GGTCTAGGCCTATTCTCACTGCATAAAGCCAACAAACTAACTACAGTTGCAAGCTGCATTTTTTGTCACAATTCAAATTG
GTTCTTAACAGCCTCGTTAACATTCTGAAAGTTGGGCTCAGTAAAAACAACTCGAATCTACTGCCACCGTGCCCCTGCCT
TATCTAACTTCTCCACTAGTCCTTGTAAAAATGAAAATAAAATAAACAGTACATGAAATCAGGTTCAACCTAGCATGTAG
ATCCATTCAACAATCCAAATTATTCACTGTGAGACTTGCACATAACTTAGTTATCAGCAGACAACAACACTAAATAGTAA
TTACCTCCTAATGCATAGATAACTTGTTGATAGTACCATTGCCATCCCCCACCCCCAAGGAAGAAACACCAGCGCAACAT
TTTTGACAGAAGTAGGTAGCTGGATGGCTAATTAAAATTTCGAAATGACTATATTGCTTAACACCTACATTTAATCC
>TCONS_00042560 gene:XLOC_039370
ACAGGCTTCAAGGTGAAGCGTTCTGACCTTTGTGCACATCCATAATTCGTATGAGCTAATCCAGGATGCAACGACTCAAG
CCCATAGCTTGGCATTATTGTGTCAATCACTTCACTGTGCAAGTTCCAACACAAGGATAGCCTTCACTTGCTGTCTTCTT
CCAGGGTGACACTATTTGGTTTTATGCTTCAGATACATGAGATGAGATTAGCATCAATTGTTCAGAACACAAACATCTGT
TTTGCTTAGGATGTGTAAGCTGGTGTCTTGTTTATGTTGTGCGCTGAGGGTATCTTTGGGTGCGTGTGTGTGTTTGTATG
TTTGTTTTTGGGTTTGATGCCTTTTTCTCTCCTATTAATATAATGATACGCAGCTCTCCTGCGTATTCAAGAAAAAAACT
TTTAAATTCACATTTTTTACTTCTTACACATGTTTATAGGAGGGTATTAGGTGGGATATGTCCCACCTAGAGGTCTGTGT
AAGAAATAATAAATGCAAAGTTAAAAGCCTAAGCACATGGACGTTTGTTTATGAATATGCTAATCTCATCCACTTGAAGT
ATTAAACCAAATAGAATTAAAAACACAGAAGTCAACAAGTGAGGATCATCCTTGCCTTAGAACTTGCACAATCAAGTGAC
TGATGTAAGGTATGGGCTTTGAGTAGCTGCATTGGCTGATATGGATTCTAGATGTGTATGAAAAATCACAATGCTGC
>TCONS_00042563 gene:XLOC_039373
GCTGCTGGTGAGTATATAACTGCAAGGAAGCTCTACTGTTTTAAAAAAAACAAACTTAACAGATCCTCAGCTACTAATAC
TAATATCGGTATAGGCTAAATAAAATTATCTTTTTTCTTCCTTTCTTTAGTGCTAAAGACTGTAATCAGGAAATCCAAGA
GCAACAAGTGGATTGGAAGTCTCACGTAAATTCAAGGGTCATATACCAAAGTGGATTTGTTGCCTATACAAGTTACTCTT
GCTACCCCCAACACACAAAAAAAAACACTTTTGCTTCAGTATCTCAGAAATTGTACACTAAAACTAAAAGCTTTACTAAA
TCGTTACCATGAAGGGTTGTTAC
>TCONS_00042766 gene:XLOC_039547
AGCATCAGTTACACACAGATTATCGAGGAATACAATAATAAGAAAACCTTAACACAATCTTGTTCAAATCAATATACTAT
CTGTTGGGGGCATACTCTGCCAAAGGTCCTCATAAAGCTTTTACTTCGGTGTGAACAAATGTGTTTCAGGTATACAGATA
ACGGCGAACGAAGCTAGCCTTCAGCTGAAGCTGCCCAGAATAGCCGAAGAAATGCGGAGAGAAGCTTCGTCTAGCACATA
TGGACGGCAAGGAAGAAAGTCGAAGCTGCAAGCTTCTGCACGAACAAGCTTTCGGGTGAGAAGTGACGAAGCAAATGAGG
TCTGAGACTTACGCAATAAGGAAGAAAAAGAAAGGACAACAATACCCTTATATCATTGTAAATCATGTGTGTAAACTTTG
AGGGCATGCTTGTAATTTTATACAAACTTGTACTTCTCCCCTATAAATAGGTAAACAGTGCCCTGCATAAATTCACCTTT
TGAAGGGCCCAAGCTTAATCTTGCTTAGCCTTCGAAGTACTTTCGAGCTATCTTGTGTCAAGAAGCCGAAGGTATGTTTG
TAAATTCTTGTAATATGATAGAGGATAAAATGGATTATGCTAAGACGTATGAGATGAGTTCCACATTTCATTACTCATTA
TTATCTCAATTGATGTTATTTCATTCACATATTTTTAAGGACATTCGTCCTCGAATTAACACTTCGAAGAAGGATTACTT
GAGGACGAAGGTCCAGGCTTCTTAACTTGTGTTGCCTTGTTTTTTATGTCATGTACCAATCGAAAACAAGTATTCAACAC
TATCTCTGAAAAATATATGGGTAAAGAAGCATCAAACTAAGAAATGCCTGTAATTCCATTCTGATCAATGAAAATACTCC
CTCCATCACAAAATATTAGCTGTTTTAGCATTTTAATAGATTCATACAATACTTAATGTATGTGTCTTATATATATGTCT
AGATTCATTGACATCCATTTGAATATAGACATAAAATTCAAGGTCTACAACGATTAATATTTTGGGACGGAGGGAGTATG
ACGTTTATCCTCAACCACTTTCGAAGTACAAAAACTGAGTTGATTCAATGGAAAAGAGTACACACTGCAGATTTAAACTA
CACCTACTCATATACTTACTAGGGAGCTAATTCTAACAATTTTGGGTTCATTCCAACAATTTAAACATATCCACAAGCCC
CGCAACATTGTTATAAGCATGAGGATTCAGTTAGTGATTTCACATTTTGTTCGGGGACTACTCCTCCGAAGGTCCTCAAA
ACACTTACCCAGTAACAGTTTTTTATTTTGTTTCAAAAGCAGAACTAATGCCGAAGGTGGCCTTCAATCGGAGTTATCAA
TATACACATTCCAGAAAGAGGAAGCTTCGAACAAATAACCTTGTGCTCATGAACGACGAAGCAAGAAAGTACCATAGGGC
ACCTTCGGAGTTTAGTCTACAAGTCGAAAGAGGGAAAGGACAGCTTCGCCCTTGGCATGTAAAATAGGCTAAATGTATAG
GCCTAAGGTCACAATTGTAATTTCACCAAAGTTGTACCCCACGACTATAAAATATAAATAGAGGAACAATGCTATGTATA
AGGGACCTTTTTCGAGCCTTGAGCACT
>TCONS_00042952 gene:XLOC_039706
TGTGCATTGTGTTTCCACCCAACGTATAAGGATGGCAAAAAATCCACGTGGATGCGGATCCCCGCAGGGATCAAGCCCGG
ATGGGACAGGGACGTGGCCAGAACTTCCCCCGCGGGGCCATAGAGGCAGGGACCCGAAATCATCTCGGAAAAGGGCCAGG
CCTAATGTTCTCTCCACGGTGCTCCAAAATTATGTGTGTTTTATATTACTCAGGCCCACGAATGATATGGCCCAGCATCA
TCTAACCCTTACGTCTTACGCCCAAAGCTAGCACCGGCCAGACACGCAGACACCACTTCCACTTTGTCATCTCTTCAGTG
CTGCGCTCGCCTTCACATCCTGGCACACTCCATCCCCTGTGGCTCCAGTATCCTCCACCTGTCCATCTCCACACCATTGG
AGATCTCCTCTGCACTCCTATGGACTCCGAGCAGCAATCACTACAGAGGACGTGAAGGGCGTTCTGTGGGTCCGTCCATG
CTGAGGCGCAGAATCTTTTCCATAGAACCAAGTCCATCCATTGATTATTTGCTTATTTGTTCTTTCCATTCGCTGCAGTG
CGGTATGATTGTGTGAATTGAAGATTTCCATGCTTATTTTTCGAATTCTTGCCAATATGGTGTGGATTGCCGAGCTGCAA
CATTGTTGGCTTGAACCCTTGAAGTAATTGTTGATCTATTGGCTACAAAAAAATATGTGTTTGATGTTCAAATTTGCTTG
TTATGTACGTTCATGCTACACGTGTTTTCTGTTCTTGCTATTCCCAATCCTTGCACTGCTATTGCCACTCATTTGAAGCT
CTGTGGGAGCTACCATGGGGATCAGGTATCTGTCGGGAATGCGGACAGGATGAGTTTTTACCCTATTATACATTTCGAGG
TCATGGTGGGGCTGCAAGTTCGGCGATTGCAGCAGAGCTGTGGCTTCACCCGGCCCCAGCCCGTTGCCACCTGCCACCCC
TATGTCAATTTGTATATGTAACCTCATCGGGCTGCTTATTTGGTATTGGTAATAGTACTGTATCCATTTACAAATAAAAA
ATAGCAAGTAACAAAGAGACACTATTGCCATGATGGCAAGAAAGCAATGCTCTGGAGACAAACCACTCTGCAAAAAACAA
GACAGTCAATGCATACATACTTTTACAATGATCCTCGGTGCCCAATGTAAAGTTCAGCTAACTTATGGCAAGTATAAACA
TACACACAAAAAAATGGATAAAGATCTAGTATACCATATGCCTACGAAATCTTATGAAAACCATACAAATGCCAAGCCTT
ATGTAAGTTAAGCATCTTATAAATCATGGGACG
>TCONS_00042955 gene:XLOC_039709
GGGGTAGATCAAGAGTTTAAGGAAAATGCACAAGGGACTCGAAGATTTAGATAGGTTCGGGCTATCAATGTAAGATAATA
CTATGCGTCTTGTGTGTTGCGGTGTCTATTGCCTATGCAATATGATCAGATGATCTGCCCTTGATGGGCGATACTACCCC
CTTTTATAGTCCAAGGAGGTGTCATTGGTTATAGAAAGTTTATCTAGTCGTTAGCTTGATAAGGGTAGAGATCAGCCTAA
CTGACCCCCTCCAATAAATGGGAATACTTATATCTATCTTTACATGTAAACTCCCTTATAATTCAGGATATGCTACATTT
ACAAATATATCATTCTTATCACGAATCACCATCTTCCCTTATCTATAGCAGGCTGGCGAATCTTGTCTGGCATGTGGACC
GAGCTCCCGGTCGCCGAGTCCCTAAGACCGAGTTCGAGTCCTCGGACCGAGTCTGAGTCTATCGGCCCCAAAGTCAGCAT
AATCTTTGTTGAACC
>TCONS_00042981 gene:XLOC_039732
TGGCTCTTGCAAGTATTAGGTCGTTTCTAAGACCACATTGGCGCAATAGACTTCATGGTGTTTGACAGTTTGAGGTTACT
GAATTGGATGGAGCAACAATGATTTATCACACTAACAGTAAAATAAAAAGTTATTTGTTGGTTTTAAATGTTAATAATTG
CTACAAAGAGCGCATCCAGTTTTTATTGATGCATGACTTTAGCAATCACTTCATATTTTGATCTATCTTTTTATAAGTTT
GAGTTCATGTGACTTATTTTAGAAACTTGAGCTCACAAACTTTCTCTTATTTGGTCTCTTTATGGTGGAATTATGTCATT
TTATAATCTTTGTTCGTTCAGTCAGTCGTTGTGAACTCTCTTCTAATCGCTCACTTCATTAGCCGTGTTGTACCAAGACA
TATTGCATGGTGTAAACAATAACATCAGTTAGCCAAATCAAAAAAAATATTATACAGAGAGCGGAGACAATCAATAAAAA
ATCTTGAAATTTTTTTGGTAGATAATTTACGTGGGTATTGTTGTAAGCCGTCGCAACGCACGGGCAACCGACTAGTCATT
CTTAAAAGACAAGTGTTCCTTTTGAAAATGAACTAGGTGCAGTCCTAGAAGGTTATTTATTTTAAAGGTTGTCTCTCTAA
TAGACTTACTTTTGAAGGCATATGTATGGCAAAACAGGAGAATCCGTTGAAATGAGAAACAATGTGCGTTAAATGGGTAT
TAAACCTTAG
>TCONS_00043064 gene:XLOC_039809
GTACTGTTAAATACTCTGTCCAAAATTCTAAATCTACCATTCTTGCTAATGCTACCTAATGTTATACTGACTGCCTTGCT
TCTACATTGCTGATGCACAGTTGCACACCCAAGAGTTACCATTTCAGTTGTGCGTAGAAGAAACTGTTGCCATTTAGCAA
TATTAGTATGTCTACACTCACTCACCACTACCAGCACCCATTGTGCTGCGCCTAAGCTCAAATCTTCAATACCTTTCCTC
TATTCTGCACTACATTAATATCACATGCTACTATAGTCAGA
>TCONS_00043164 gene:XLOC_039901
CAGATTCTATCATTCTAGTTGTATTTTAAAAAAAACTCGACCTGTGGATAATACAACCCCCCGGCATTGTATTAAGACGA
GGACGCAGGTCAAGAAAACCCCCAAGAACCCCTACCCCACCTAAAAACAGCGGCACCATAGCCCATGTGAGAATGACCGT
GACTAGAGCCAGGCCTTGGACCTGTGCTTTGTCGTGGGATAGACAACGAGATTTTCTCAACCCCAACCTGAAATTCGCTC
CCATGGTGAATAGAACTCAGGACATGGTGAGTGCTACTTAGACCACCTAACCAACTCAACTGAAGGCCCTTTCACAGTGC
TCTATATTTAGTTGTCGACATTTTTGTTATGACCCAAGACATGATAGTTTGTAGTACAAAAAACATTGGTTGGCTGGTCA
TTCAAAGAGTTAAATAATGAGGACGAATAGGGCAAGTCTCATGCAGAGATATATGCTCTCTAAAAATCAAAAGCCC
>TCONS_00043372 gene:XLOC_040091
ACTGGTTGTGAGCGCAAAAAACATCCCTATACATGTCTAGCAGAAAGATTTCCCATTTTCCAATAACTATTTAAGCATCT
GCCATTATACTTGGGGATCATAAATTCAAATCCATCAAACCAATTACTGACAAAAGCACAGAATTCCAATGGATATAGTG
CAGTTGCGCGGATTTCCAATGGTATAACAGTTGGATGCATAAATGGTGCCATGGCTAGTTATAACAGTTGCAAAAGGGGT
GCATATATAGTGCGATGATATGTACATCTAAAAAGCATAATCAGACTTAGAACAATATATTATAATAAAACCACAACAAG
TGTAATAATCACATGTGCCTAGGTCGATGAAAATTGCAGCAACCTAAAGGGTTGTCTTTATTTTCTCATAGACCAACAAT
GGTGTTATGAAAAATGTCTTGAGTTGTACCGAGACAATCATCAACTAATATGAAGTCTACTAGCAAACAATGTCTTGAGC
TG
>TCONS_00043407 gene:XLOC_040123
CTCCGAAGTCCCAACTCAACATTCCAAATCCTAAGGAAGAAATCGAATGTTATTCCAAGGCACCCACTGGAATGCGTGTA
TTTGAAGGGCTAGCACTTTGTCAGATCAATAAAATAAAAGTAATCGTCATGCAGAAGGAACGGAGCTTCGCCAGATCTTA
TTGCAAGGAATCGAGGAACCAACACTACTAGCAAAATAGCTTGGTAACGCCTCAAACCACCATAATTTACCCAAAGCCAA
AAGGTCAACTCATCGCGGGCGACCATAATTTCCCAAAGCCAAAAGCTCTACTCATCGCGAATCATTAAAGCTAAGTCATC
GGGAACCTAGACGGCTACAATACCATCAGCTCGATCCAGCCGAGCCTGACGCCGAATCCACTAAGAATCCTACCTTCCAA
CAACCCAAAATCCACTACCTAAGCTCCAGGACCCCATCGAAGCGACCCTCGCGCAGAATCCACTCAAAACTCGAACTTCC
AACAACCCAAAATCCACCACAGAAGCTCCGATCAACCGGAGCCCATCGAACCGACCCTCGCGCCGAATCCAGTCAAAATC
CTAACTTCCAAGAACCGGAAATCC
>TCONS_00043471 gene:XLOC_040178
GACTGGTGCATCGCGTACAGCTTGCTTTGTGGAGAAGTAAAGATAGTGAGATATGACAACAATATAGCACACCCTCAACC
TCAAGCATGGGGCACGAAAGCATACGAAATTAATGGCAGGATCTTCTAGGCTCCAACTCCATCACGCAACAACAAACTGT
TTAACAACTACCTTACTCAACAGATTTTGCAAGTGTTTTTAGGAGAGCCATCTGTTGAACAGATTCTGTTCCTATTTTTC
GAATTAAAAACCAGAGATAGTC
>TCONS_00043483 gene:XLOC_040189
CATCGTCGGCAAACCATCAGTCATAATAGCAACGACGAGGATGACAACTCTTGAGCCTCCAAGTCGCCACAGCCCATGCA
ACCACATGTTGCTACTCCACTATAGATCACACAGCCATTGCGCCCTCCATAGCATGTGCGGCCCCTATGCTGTTGTGCCA
CTGCCACCTGCTCACTTTCACTACCCACGGCCTCATTGCCACCATTGCCCATGTGTGGGTTTCGTGTCTTCGCCATGCCA
ACTTCGCACCGCCACCACGTGCTCTCAATCACCTCTGTGTTGGTGTTGTTCCTGGCCTCGCCGCACCATTGCCACGCCAC
CGCAGCACACGCACTGCCTACCGCCTCCACCACTCACGCACACCCACCACAAATCATGCACGGCCTTCACATCATGGTCG
CACGATCGTTGCACACACATGGCCTTCGTGCAGGCACTGCGCTCGCACGACATTCTAGTCGTCGATGTGCATGCGTGGCC
TCCCGCCGCCTCCACGCAACTGCCACCACACCTGAGTCAGCCACAAGCTCCTCTAGGACCGCCTCTTCACGGTCGTCACT
CGAAAGCACATCTCCGACAAACGATTCCGATCTGAGTTGAACAGATCTGGTTGTTAGACTCTAGACCGTCGTCCCCCGGT
GTGAATCCATCATGTTGCGCTCTCGTCATCGACATCAGCAAGTGCAAACTAAACTATTGTGCAAATCCTCGCGCAAGTCA
CCGCAGAGGTTGTCACGCCGCGCTCACCTTACCCGTGCCGCCACCAAAGCATAACACGCCTATGCCGCCACCTAGTGCCA
TGGAACATGACCACGTTCCCCAAGCTAGATAATTAACTCTTTGCCATCCTTACGGATGTCAACTCTCCAAATGCCAGTTT
TAGATTGTCCATAACACATTGCCAACGAATTTTGAAATACGCCACAGTTTTGCCACTTTCGCCTATGTGACTCAACACAC
CCGCGCACCACGTCCTTTCCAGCATGGATTACCAGGGGAAAAGTCTCTTACCCTAGCTTGACATAGCGCTCCCGAGTGCA
AGTGCACCGGGCTATCGTCGGGGCTCTCGGACAGAGATAGTGTCGACGCCGGCGAGATCGTCGTGCACCAAACTGGGAAC
TCGTCGAGGATGACTGACACGGCATCCAGAACATACAGGGTCCTAACTTGAAGATTAACACCCCTAAGCTAAGTAGAGGA
GAGTCAAGCGAGGTTAGGGG
>TCONS_00043521 gene:XLOC_040226
AAGCACTCATGCTAGAACAAAAAAAATCATGAAAAATGATCATCTGCATAGTTTTATGAACAATAATTAGGTCACTCGAT
TAAAAAGTCAAAAGTGATAAAGGTATAGAAGATGGAGACAAGGTGTGGTCCTCTGAAACGTATATCAAAAGATCAACGAA
ACCTCAAAATTCTCTTCAGCTATTTGAAGTATTTAATTATAGTCCGTCAACAAAGACTGGAATTTGTGATGGAGCAAAAA
GCTGTCGTCATTTAGGTTGTTACTCTACAATAGTGGAATTTAGTTCAAATGTATGAATCACAAGTAAAAGAATCACATTT
TTGTGTGTGTGTGTGATCATCTGAAATTAAAGGAGGCCAGAAGATAGATAATGTCCGATCAAACCAGCGTGAATTCTGAA
TGACAGTAAACTCTGAAGTAGAGCTCTTCATCATGGTTAGATTATATTCCTACAGATCAGTCATTCTCCATATCTTAGTC
GAAGCATTTTAAGACTTTGAAATGTCTACAGATCTATATCTGTATCTATGCAATTGGTTTATAAAGCTGTCCGATCATGA
GCCAAACTGCAGTGCATTTTAAATGCCTCGTCACTATCTCATGTTCTGTTGATCATGGGCCCTAAGAAATGCATCAACTG
TAAGCGACAATAAAGGCGCAACAGCAACTTTTGTTGGGTACTGCGATCTATGACATGTGATTGTACTTTTTGTTTGCACT
GGGACAATAGAAAACAGATGCATAGCATCTCATCTCATGTTAGCCGGCAAATTTGACGAGGATTGTTCTATGTACACACA
CAATACTCTAATTTGAGTTCTGAGGTCCGAAGTGACTTCACAGACAAGTTTTACTATGACGGAGAAGGCAAACTGATATA
GAAGAGAAATCACTAGAGGGAAGAAAATAGACCCAGCAGCATGGAATTTGTCCCAGAGAATTTCGTTTTGTTTTCCTCGC
ATAATGTTGTTAAATTTCTCACTGACCAAATTCTTGCTCTATGAATGACTGACAATGGATTTATAATATCTCATATCTCA
GTGGATCTGTCTCATACTATACGTCTGCACACAAGGACACAGCAACAACCAAAGACAGGCACATCAACATCACAATAAGT
CCATCCCTAGGCCCCAGCCAACCAGAAAGGCAAAAATATCAGATAGTCACATGAACGTGCAACTTGAAAAATAACATTTT
TAGTCAGATTATTAGTGGGCAAGGCAAACTGCTCCAATCAACGCGCTAAGCATAAAACAAATGATAACCAGGCAGATATT
TTTTTCATTGGA
>TCONS_00043602 gene:XLOC_040303
GGTGGCGGTGCTCCTTCCTCTCCCGTGCTTGGCTCCGGCGACCCCTCCTTCTCTAGCATCCTCGGGGTGAGGCCATCCCC
TCAAGCGTGGCCCTGGCCCTAGCCACCGCCCAATACCTTGGCCACCACACAGGCAAGCATGACCTTGGCCACCATGCATG
TGAGTGTGGGTCTGCCTTCTCGGGCGAGCGCCACCTCGGTCGGGAATCCATCTGTAGGAAGATGAGGCTGACGGTCGGGG
TCCGCTTGTCACTGAGAGATTCTAACAACAGTATTTCCAAAAGCCACAACTATTGAACCAAATGG
>TCONS_00043603 gene:XLOC_040304
ATGGTCTCAACCTTTAGTAGTGATAAAGACATCCCTAGCTGCACCCATTCATCTTTTGCTGAAAAAACAGGTTGTCTATG
AGGGACCACGGAGCATAGCATTTGTTTGGTTTGGAGACAAGGTGGGATGGGATGGCCCAAGCCCTGATATTTGGGGCAGG
GCCATCCTTGTTCCCTGTTTGGTTGAGAGGATAGGTCCATCCCAATTTTTTGTTTAGTTCGAGAGATTTAGAAGCATGGG
ATGACTTTATTATTTAACACGGTTAGCAATAACTATTAGTGGGCCTCACGTATCCTCTCTAAGCCCTGCGTGTCATCCTC
TTTCTCTCTTTTATTTTCCTTTCTTTTGGTCTTATCTTCTGCTCACGGGATGGCGGCTGAGCACAAAACACCGCACAGAG
CACAAATTGCAAAACATATCGCCCGTTAGTCCGCACTGGTTGTCCCAGTAACCAATCACCCTAGCACCACTGTCTTCTAT
GTCGGTTGCCCCTATGTCTCCCAACTCCTGCGCCTCCTGCATCGCCGCTCCTCTTCATGCACCGCTCACCTAGTGCCGCC
TGCTTGGATGGGACGAGCCATGGCACTACTCGTGCCATGCCACCCTCTAGGAGGAGAGGAGCCATGGCACTGTGTGCTCG
GTTAGGGATGGAGCCATGGCACTCTTGTGCTCAACCATGCATCTATGTCTCATGCTACACTCAACACCGAGCCGCGTGGT
TTGATTTGCCACGTGTTGGAGTGACTGGAACTCGTTGTGCTGCCCTACTCAGAGATGTCCAGCTCCCTGCACCAAGATCC
AACCTCTGCAGCCACCACCTGAGGGATCAGAACGGAGCAGGCAACATGAATAGGGGACAAACCCATGCCCTCAATTCAAA
GGGACAGTGCTGACCCCGAATCTAGGGGAATACTCCCTCTATGGTGGCGACGGTCTCTTCCCTATCGTCCCCAAGCCAAA
CACTGCCAAAAATGGGCTCACTCCAACTCATCCCACATTGCCCCCACAACCAAACACACGCTTAGTTCCAACTCAGTAAC
TACAACATAAGATGATTCTATTTCTTCATGAATTTAAGCATACCCATACTGAGCATCACAACCTACTGGAAATACATTGA
TGTTAGTTCTCACGTTCAAAGCACAAACAAAAGAGTTGGCCCAATTGCCACCCAACAATAAGCAGTCAGCATTGTTCAAG
ATGCTTAAAAACCATGAGTGTATTATATACAGATGTAACCATGATTAAGTATACCTTTGAATGCAATACATGGGTCCTCA
TTTGTAGCTATGTAGAAAGATCAACACATATTTTGGTGCATGTTCAGGCCACAAATTACAGACAAGGCCAACTAATCAAA
TCAAAGCAAAACTAGGAGGGATGTTCTAAGTGACAATAGCATTTGGTCATCCTTTCCCCAAACCCTAAAAAATGGAACTC
AGCAAAAGGAGAAGCCGAATGCTCTCATCCTTGGGGCTGTGCTATAGTTGCCCCCTTAAGAATTAGAATTCTTCTCTACC
ACTTCAGTGTTTTTGTGAATCTTTGTGGTTCGTCGACCTTGCTTGGTTC
>TCONS_00043668 gene:XLOC_040366
AGCAAAGGTGACTCTTAGCGAACGAAGCTTCGAGTTTTGTTTGCTTCAGAGTTCAGACGACAGAATTGAGGGCCCAGGCA
TACAAGGAAATTAAGCTAGAAGATTGATGATATATCGAAAACGATGCCTTCGTTTCGTTGTTCGCCGTCTGAGAGTAGGC
TGCTTCGAGCTCATCGCGCGCCCCTTTGGAACCCCCATGCTTTTGCGTGTGGAAACAAAAATTCCTCCTCGCTCTCGAGG
AGCGAGCTATTTGGCAATTGACAGGGCAGGAGGGCGGCCCTATGCGGCGGCTATGCCTTCGACGTCATGTGTCAATTTTC
TAAAATCATGGCGTACACCCAATAATCCAGTCAGGATACTACTTTCCGTATGGATCTGGAATTCCGGATTGCTCCGTTAA
GAGATGTGGGTCTAGCGAGCCGAATCCCATCGCTTTTAAGCATTCATCATTTGCAAAAATAAATACAGAGTAAACTACAC
TAGCGGTACACGAACTTTGACACGCTGTGTCACTTATCCTCGTACTCAGAAAACTGGCAGATAGGTTCTCGAACTTTGTC
AGCCCATCTAAAACAGTGTTTGTAAAACCGGATGACGACATATGGCATGCCACGTTGGAGACACCTGGGGTCCCCAACAT
GACATGTTGTGTCACTTAGGTCTCCAAACTTGAATGTTATAATATCACTTGACTCCCTGAACATTCATTGGTTTGCTCTA
ATGTAGCACGACATGTAACATATAAACCGGATGTTGACGTGTCGTTGCACATTAGAGCAAGCCAATTAAAGTTCGGGAAC
TCAAGTGACATAGCATTTAAGTTCGGAGACCCAAGTGACACAATATATCATGTTGGGGACCATAAGTGGCTCCGTTGTGG
TATGTCACGTCGGCATCCGGTTTTACAAACCCGGCTTTAGGCCCTGTTTGGGAACAAAGTTTTTGAAAACCACAGTTTTT
GAAATACTATACTATACTTTAGTTATGACAATACCGTAGTTTATA
>TCONS_00043725 gene:XLOC_040414
CTGCCGATATAGTTAAATTTTGCGCTGGTTACTAAAATTCTATAAGGTGGTAGCTTTGCTTCATGTTAGCCATGGACAAC
TGGTGTCTTGGATTTGCATCGGCTAACATTTGAGGTCATCGAATAACTATTGGTAAATTCTTTACTGAATAAGGAGCAAG
GAACCATTGCCGCATATACTAGTAACATGGCTCATCAGACAAATTGGAACAGCAGGATAAACAGACAATTAAATTATCAT
ATGAGCTCATTTCAGTTTAAACAGTAGGAACAGACAATTAAATTATCATATGCGGCTCTAGGCGTCCACGGCTGACGGCC
CCACGCGGCCACGCCCC
>TCONS_00043811 gene:XLOC_040488
GCTGCGTCGATCGGTGTAGTTAGTCGGTGGCCTCCAGTTGCAACATTAGTTCTTCTTTCCTTTTTCTTTGATTTGTAACA
TCAGTTGTTCTTTTCTTTTTCTTTTAAAACAAGGGAAAGCCTATTGTTTTCGCCACGTGAAACCCTTCGGTTTCGTTTGA
GGGTACTTTCTGGTGGAATGCCACAGGCATCATATATAATTTTTTTGCCGCTATCAGTGCTGGTGCTCTTTTGTTGC
>TCONS_00043831 gene:XLOC_040506
TGCTGGGGGATGGCAGAAGTCCCATGTTGGGATAGCTAGGCAGCCCGAAAAATGCTTGCCCCCCCCCCACTTTTGTAATC
ATTATCTTTCAAATCACAGTTTGTGATAGTGGCAACAATCTGGGAAAGAATCTCCTTTCCTGAATCATTTTGGCTTTTCT
TTTTACATATTAAATTCTCATGGCGGAAAGCACTTGTGCCACTACAAAGATACTAGCACGGGCACTTTCTTCTGCCAATC
TCTGCCTCACGTATTGCTGTCAAAGTTATTATTGTGTGACAGGACCTCAGTGAAATCCTGTTCACTAGGAAAGTTGGCAC
ACCAAAAACTGTTGGCTGGCAACCCTTTTCCAGGTTACTAGAATTGCAAAGAGGTTCTGGCCATTTGTCTTCTGATGCGT
CCATCGACCACGGAGTGGTGGGCTAACGGCTAACCATTCTCACTTTCCCAGTTTGGGGCCGCCACTCAATCTTCTATGAC
TCCTAGGTCCTAACATAAGCAATCCTGTAAAGTGTGTGCTCTGATCCCTCAACATTTGAAAAGGGTTTGTAATTGAAGTG
GTGTGCTTAGCAGCCTTAGAAATACTGGCACGGCAGCTAGCAGTACAGGGTTCAGCTACTATTCTCTAGTGGACAGGATG
GAATTTCTAGCAGAGATGTGGATGTATGCTGAACCGGCAATGAGAGATCTTCTGGCCAAAGCAACCGGCACTCTTGAGGA
ATTATGCTCGAACCGCAATGAGGACTATGACTGCCCACTACAAGCAGTTTTCTAGGTTTCAGGTATCTCTGTGGCCACCT
GTATTTCCATC
>TCONS_00043862 gene:XLOC_040537
GGCGTTGACAGGATATAGGTTTTTTTGGTGGCAGATCAAGGATAAGAGTTTTATTTGGCATATAGAAAAATTCTTTTTTC
TTTCTTTCTTAAAGAAGATATAGAACCCAAGCTTCACCTGGTGAATCCAGGAGGAGCGAAGGACCGTGTCAGAGTTCAGA
ACCATCAGAAACATGTCCCCATAGCCTTTTTTGGGGCAACAATAAAAGCTACAACAGCTAACAGCTAC
>TCONS_00043887 gene:XLOC_040555
GCTGGCGCCGTCCACTGCTCTTCTGCTTCGTTGTCGACGTCGTCCAATCCGCAACGTCTGCTCCTTTGCACACGCAAACG
CCCGTCCGCTACCTGTATCTGCCTCTTGGCATGGACAGCACACGCCGACGTCTGCCCGCTACCTGCATCCGCCTCTTGGC
ATGGACAACACATGCTTATGCTTCTCACTTCTCAATCTCAGTTTCTTTCATTTTTTGACATCTGCTTGGAGCATTGAACT
GGTACTAGTAATCTGGTATGTGCCTACTGCCTACTAACCTCTCAGGAGCTCTGTTGCTCGCTTGCTGAAGCAGTTGAAGT
TCTAAACATATGCATTCCATTATTGTAGAGAAGATTAGAGGGGAAATGGCTGATTTTAGCACAGAAGCATATGCAGCTGG
CTCTCAAATAC
>TCONS_00043888 gene:XLOC_040556
GGGCTATCCACGTCATCATTAAATTGTGCACCGTTGGATTACAAAGCAAGGGCTCCTGTTACTCCTGCTACGGCAGCTCA
TTGTTTGGTAAAAAAAAAGGGTCCGGCTAAAGGAAATGGTAGCTGCTTTCTAGAGACATCTGCCGGCCACTTTCTCCTTC
CTGGCTTCTCGCTTCTTCTCCCAACTGTGGCGCTTTACATCCCTTTCTTCCTTTTTGCTCCTTTCTGGATCACCACAGGC
GCTTCATCTGCTGTTGGGTTCCTACTCGGCTCCATTTGTTTTAGTGAGATATATGTTTTGCTTACTCCGCCTCCGTATAG
AAGTTTCCTCTCGGTCGGCTTCCTCCTCGGCTCCGGTTGTTTGCTCAGATAGGATTTTTATCGTTCGTCGTCCGTTTCGA
TTCGGTGGACATCTGTCTGTTTCCAGATCCGTGCTTTCAATCATGCTCAGCATCCTTTTACTGAGATTTTCTTGTACCTG
AGAACCTCATGCTTTTTTTTATACATTGAGGTTCGAAAAGGCCACTGTTTTACTTAGCTCATTAACTAAGCATCTCTTTT
TCAGTCGTTTCTCCCAAAGTTTAGGGTTTCTGGTGTGTGCTCCATTACGGTTCGAAAGGGCAATATTTTACTTTGTGCAT
TGAACGAACGTCTCTACTCCTCAATTTGCCCCAAAAATTTTAGGGTTTAGGCTTTTCTCTGATTTTGGCTTCTCGGTCTA
ATCCATGATTTCTTTCCTCCATTTTAGGATGTGTGTATTGCTTGCGTTTCATTTCGCCCACAAAACATTTTTCGTGCTCA
TAGATTGTTGCAGGAACTCTTTTTTGGGACATCAACTTTGTCGCCTAGTTGTTGCTGTACAACGAAAATAGTAACCCGTT
TCACCTTTGTAAAATTTAGATTCGATTCTATTCCTTCACGATTTCTACATCCTCTCTTAAAAGTTCCGGTGTTACTCAAA
ATGCTTCTCATTTTGTATCTTGTCCTCAGATCTTTGTCTTCATTTTCCCTGGTTTAACCAAATATAATTTTCGATTGCTG
CTGGTTACGTAAATTTCCTTGTATCTCATTGTTTAATGTGTAAGTTTCCTAAGATTAGCCGATGCAGCCAAGGCACATTG
AGGTCAACATCTATTGATACATGAGTTTACAGATTTATTGCATTATTACTACGACTGCATAAAAAAGGCTAAATTTATGT
TCTAAGCTTTTTTATAAGACATTCAGGCAGAATCCAAGAATTTTCCTAACGAGGTAATTATCACTTACTTAGACCTGTTC
TTGACTCACGAGGTAATTATCACTTACTTAGACCTGATCTGGGTGCAAGGAATGACCATACTATTCACTCTGGAAGAAAA
AAGCACCTTGTTGGAAGATAGGTATGTATTTGAACCTTCTAGAATTACGTCTCTTTCTTTATGTAGTCTTTTGTTTATTA
AAATTGCATTAGTTTTATAATTCCTTGTCCAAAACATTAGATATGTTTTAAATGAAATGTTCTTTTTTTGTTTTGATGCA
AATATGTGTACCTATACATTTTTTCACGTAAATATATTCATCTACTCTTATATTTTGACTATTCATTTTATCGATCATTT
GTGTACACATCTACTCTTATATTTTGACTATTCATTTTATCGATCATTTGTGTACACATGGCCACATTCCTATATATGAT
TAACAATTTGCGCCGTTTGTTTTTGCCACGTAGTGCTCTATATTTTTATGACTTCGAATGGA
>TCONS_00043897 gene:XLOC_040565
GCAGCATGTTACTTCATGTATCTAAGCATGTTAGATCATGTATATGCATCTATCGAAGTACCAGTAAAACCCACAGCAAC
AAGTATACCCGTCCTTATCTAAAGGATTGATATTTCCATGCATAATCTTAACTACGAAGATATATGTCACACATACAGAT
GCATCATCTCAACTACGAAGATATATGTCACACATACAGATCCAAATCTAATAGATCCGCATGTCACACATACAGATGCA
TCATCTTAACTACGAAGATATATGTCACACATGCAGATCCAAATCTAATAGATCCGCTAGACAGTTTGAAACAGCACTCT
ACTCCGATCTAGAACGACAGCCCGACCAGACCACATCGCCACAACCAAACCATACAAAAAAGGCAAGGTAAAAATGACCC
GGCAAACAAGCGCACAGAACGTAAGCAGCACGGTCGAACCGTATCAACATCGTACCAGAATATATGGAAATAAAGAATAA
CGCGGATCGATCGAACGAAACCCTAGGCAACGAAACAAAGAAAAAAATAGAGAATCATGAAATCGGTCCCGTCTGCGTGC
GGGGCCGGCTACAGCCATCCCAGGATTCCCAGGTACTGGCGAGTTAGCTAGCAATCAGAACGCGTCTGGTGTGTACAGAT
CGCGTCCATGCACGGATCTAACGCAAACATGAACATAGTTAGCAGGCCCTAACCAAGTAACCATGGATCGGATCGCCGAT
CTAG
>TCONS_00043911 gene:XLOC_040577
GATGTTTAATAGAAACAAAAGCAAAGTCTAGCCGCAATTAAACATCGCCTCCTAGCTTTGCGCGTTTAGATGGAATTGGG
AGATCGCCACGGAAACAGGGTAGAATCGAGAGCGTCGCCACGAAAACAGTCAAACAGAGAAATGGATCGTTGCAGACTTG
CAGTGTTGCACAACAAGGAATACTCCTTGCGCAGCATGTGTCCATCAAGGTCCAAGCTAGCCTACGTGATGTGTACTAGT
TGATTCATGGGCCGTTGTGGCCAGATGGATTTACAAACAATTGCAATCAGGATTTTACATTTTTAAGTATTGCATTACGT
GGGCCTCCATTCTGCCCCATTTTTTTAATGTTTCACGTTAAAAGTGGATCGCACACGGAGGAAGCCCGGGCAGGTGCCCT
GGCTCGCCGAGCGATGACTCCGCCCCTGATGTGATGTACTGTTATCTTTCTTTCTTAATGAAATGACACACAGCTCTCCT
GCGTCGTTCGAGAAAAAAGATCTCATGATATTTGAGCTTGTGCCAACGCCAGTATGTATGTAAGAATCTTGATGCATGGA
TAGGTAGGCCAGGAAACCCC
>TCONS_00043958 gene:XLOC_040620
GACCGTTGTGTTTTCAGCCGTTGATCTACAGGGGCGGACCGTCCGGACCAGGCGGGCGGACCGTCCGCGCTCAGCAGAAT
GGAGCAACGGCTAGGAAGTGGTTGGTGGCTATAAATACAACCCCAACCACCTCCATTCACTTGATCCAAGCATTCCAACC
TTCAACATTCAATATAAGAGCTAGCAATCCATTCCAAGACACAT
>TCONS_00044233 gene:XLOC_040846
CTGGAAATAGGTGCACCTACTATCACCACCAATCAAATATTGAATCATCATAAAAATATATATATATAACTCAAGTTTGG
TGGAAACTTTCAAAATCCAAACAACCATCTCATATCCTAATCACAGCATGTACAATTAGGTTTTCATTTTCCTAAACGTT
TACATATAGCTATGGTGTATCGCTAATAAACTTAAGTTTAAAATTTAGAATCTTAGATACAATGCACAGAAGAAACAACT
AATACTCACAGTGCCAAGCATGCGCACAACGAATATCAAGAAATCAAACAACGCTCACATGTTTGGATCTAAGACCTGAT
TTCCAAATTCTAAACTCGGTCAAGCAGAAGTCTGCCTGACATATTCTTGATTATTCTCTTCCACTAGACCAGCCAACCAG
GCTGCACTTTCTAGCTCCACTAGCCTTATTTTGTTTATTATATTGGCCAGTTGCACATATTTTCCATGCCAGCAAAGGTT
TATTTGGAGTGTGGATTCCCCATTTGCCATGGTTTATAGCATAATTCTTCTTCAAAAGGTTCCCCATATTGCTAATTTTG
CTCTTTTAGTTGTTAAAGAGGGAGGATTAATTAGCAAGGCACAATATTCGCATCCATTATGTTACGAATATTTCTAGCCA
AAAAGAAAAATCACGGCATCTTTTCTCTGTCTCCTCTGATACCGCCCGGCTACAGGCTTAGTACGCAAATCGTATATATC
AGTATGTCGACGGCAGATTAAAAACAAAAACAGCGCGTCCCGCGTCGCCACTAATTCCTGCTGTGACATGTAACGAGTTT
GACAGCAAGAGGCCGCGACCGGCGAGAGACGGCGCGTAGGCGGTGGACCTAC
>TCONS_00044314 gene:XLOC_040913
GATGTCAATTAAAAAGTGAATTATTAATACAGGTTCAAAAGTGACAATGGCAGCATAACTCAAAATCAGATATCTAAAAT
CTATCCAGCAAAGTTCTAACTGGTAAGCATCGACGGGGTTGCTTTGCTGCTATTGTAATGGTGTTGCAAAATGTATGGCT
TCTGTGGCCGATGGAGCCTAAAATTTTAGGTATAGCAGTGGCACACCATGCTCATACTTGATATTGAGAACACCCACTCT
CACCGGCTTCATATCCAGTGGCAGAGGACGAAATAAATTTTAGGTATGGTGAATATGATAGTATACACAATGGTGTAAGA
CTCAAAACAGAAGTTTGAATACGCATGCAAATACAAGATGCCATGAGTTGATCTCACAAGTGTATTATTCTTTACCTGAC
CTCTTTCACAAAAGCATTGTAAATCAACAAACCATTTACTTAACAAC
>TCONS_00044349 gene:XLOC_040946
GCCCGCAATACAATTCCATTTTTTTTCTCAGAAAGGTGTTGTTCAACTGGTGCCTAAAATGTAATGATAGTATACTAATC
AATTTTTTTATAACATTGAGGTGGCTTCTTTCTTTCTCTTTGAAGATAAATATGTAGGGACAGTGGCAACATAAGTAAAA
GCTGGATCCACAGCTCCTGCCAAATCACGGTTAGTCCCCCTTCTCAAAATTTCCAATTATATAGCTGATTGCGTAATGCT
TGTGTTAATTGACTTAAATAAATAAGCTTCGCTCTATATGTTTTGAATCCGGGACCCGCCGCTGCGTAAGGAAAGCGTCG
AAAAATAATGTAGAGAAAGGAACATGTGTGGCTTGAAACTCTTGTGTAAGAAAAAGAACATGTGGGAATGGCTGAGCTCT
AAACAACAAGTCATGTTGACTCCTGAACAATCAGTTAGGCCCTTTAGAACAATAATAAGTTGAATTGTTTTTGTAAGGAT
AAACAATATAATATAACCCATTAATTGATGTGGAAAGGATAGAGTTAACAATTTCTGCCCATGACC
>TCONS_00044457 gene:XLOC_041045
TGCCCTCCCCTGTTGTTCGTGCCTCCCAAGTTGTGCCTTCCTATTATAACCCTAACAGGCCAAATGACAAGCCCAATAGG
CTACATGTAGGTCCGGTTAAACAGGACCAACCAAACTGGTTGCCCCTGTCCTAGTAAGACGATTAATCGATAACTAATCG
GGAGATTAGCTTTCTGACCGAACTAATCACCTCGGTACCCCAAGTCGATCACCAGGGACTGATTAGGACGATTAATCATG
AGTAATCATGGCTTGTAAACACTGGTAGCCATTCTAACGGATCACCTCAGGCTAATCCTAACATGTGACTTCAATATCCA
GAGTCTGTGATCTATCAAATGTTGTGGCACACAACAAAAAATGGCTGTTGAT
>TCONS_00044466 gene:XLOC_041054
GTGCTGGATTGCTTCTTTTCTTTCTAATCTGGATTAATTTGTTGAGTAGACAAAAACAATGCTGTTGAGTCTCTAATGCT
GACAATCTAGAACCCTCCTTGATTGCCTTTTTGTTAGCCATATGTTTTATTCTGTTTTTTCAGTCCATGTGCTCTAGTGC
TGCATCAGCTTTCAGACTGAGAATAAGAACATCTGCACCCTTTAGTGCCC
>TCONS_00044478 gene:XLOC_041065
GACCCCGCGCCAAGAAATATCAATGTAGTCTGCTAACTCTCTACTGCTGATGACCTACTTTCAGAGAGCAAAAGGGCCTG
CGAGTCTCTGCTTGGCAGATACTGTCACAAGTTCTGATGCTGATCGAACACATCTAATCGATTCCATTAATCAAGATACG
TGCTAACAGGATCTTTTAATTGTTCAATTGTACGTAGGGTGCCACCCTACCTCCTTGGGGTGTCATGAAAATCATGCACA
AAAAAAATCCAGACATCAAGAAGGATAGGTAAATCCATAGATCCTAGTATCAGTTCCAAGTGTACGGCACAAGAAGTTCC
AGGTGTACGACCATCTCTTTGAGCAAAACAAGGATAGGTAAATCCATAGATCCCAATATCAGTTCTACATGTGAAAATGG
CAAATTTTAGAGTTGGCAGGTTGTATTTGATGATGATTGCTTTTGCCCAAAAATAATATTCAGAACATGTTAAAAACAGA
AATGTTAGTCTGCTTCAATTAGGCTCAAGAACATAAATAAATGAACAACCTACATCGTTCATATTTATTGTTT
>TCONS_00044537 gene:XLOC_041115
ACAGGGACAGCGACAGTGTAAGAGCTCTTTGAAGTTGCGAGTGTTATTAACATAGAACCAAGTAATAATTAGGAGAAGAG
GTCAGTACGTCCTCACGCGTCGAGGCACGTCTCTGACAAAAGCGTGGTTCGCGCGGGCGATTGCGTGCGCTTGGGCTTGG
GCGCTACCCGCACGCCCTTGGGCGTGATCTGATCCCCTGAGCTGCTGGGTTGGTACGCTAGTAGCATCGTCATCCCAAAA
GCAATCTCGCTCGGCAGGCGAGATGCGTCACGCCATTTGCGTTCTTCGTCCTCCTCCTCCTTCCCGGGGGATTTGATTTT
AAAATTTGCAGGCGCGGTTTACGCGCCACTTTGAGGCAAACAAACCGGCGAACCGGAATAGGGGAACCGCTCGCTCCTCT
AAGCCAGGGCAGGGGCGCAGGGCTCTGTGACTGTGAGCCAAACGTCCGGCCACAGACGCAGCGGGCCGTAGGAGATCCTG
CAGAACAGATACCCACTCCACTTGTCTGTGTGCCAACAACAACAGCAACCCAGCTGCCACGGCCACGTCACACCACGTGA
ATCAGCGATGTCAGCCTCGAGCCTTAACCCTTTGTTTGAGAGATGCTGCCGTGTCTTAAACCTAGATTAGCGTGGAGTTT
GTAGTCACTAATCCATCCAATCAGTCCCGTGTCCGTCTGTTTGCTTCGACCCGAATCAAACCAGGGGCCTCTGCTTCTAT
GAACTGAACTGGCATGGACTGAAACAAAACAGCGTCATGGCAGAAGCAAGAGCTCTATATTGTGCGCTCTAAATGGAGAT
TGGTAAAACTCGTAGAATTGGGGGTTCGTTTCTTCCGTCAAACTCTAACTGTGGGCTTGATGCTAGCACTGAGTCACCTT
TGTCATTCTCTGGGGAAAAAAAATAAGGCATCTTTCCGTCCCCATTGCTACTGCTCACCAATTAAGCAGCCAGTACCGTT
TGTACTAGTCAAAATGCATCAAGAACGACCACGGGTCGCCGTAAAAAAAAAGAAAGAAAATAATAGAAAAGAAAAGGTGC
GCCGGGTGGACGGGAAGGCGCTAGGCTAGAAGAGCGGCAGCCCCACCAGGTGGTGCCC
>TCONS_00044566 gene:XLOC_041141
CTCTGTGTGTTCCTAATTTTACCTATAAACATCAATATCCACGGCCTGAACAAGATTTCAGTTGGGAATTTAACAAGCTA
GTTGAAAGTTGAAATGAATAAAAACATTTTTCTAAACTAAAACCTGCATGACCTTGCTCTCCTCTCACAACCACACGTAG
AAATTCAATTGATAGTGAGCTGGTAGAGTTGCAGTGCCAGTAGCTATCATGATTTCAAAGTGACCAGGCATCCGAGCGAG
AGCTGGGCGTGCCTGGACGGATAGGCGATAAGGCACCGCTATTCCCC
>TCONS_00044638 gene:XLOC_041205
TGGGGTGCCTGCTGTTTAGGCTGAGCACGCCTCGCACCTCTGCGTCTGTTCTCAGACATCTGTAGAAATCACACACATAT
ATCAAATCTGACTCTGCAGTCTTTTAGCATAAGAAAAGATATACGGAAATCTTCATAGCACTGATCAAATGACCATCTTC
ACTGACAGCTTCTCAGATAAAGAGAAAAGTGGAAACACATGGATTACCCAACTAAATAACTGACTTTATTAATAACTACA
CCAAGTTGTAGGGGATAC
>TCONS_00044696 gene:XLOC_041259
GCCAGCATCTCGCCATCTCCTACGCTGTGGGGACGTGGGGTGGCGTTGGCAGCTGATACCACCATCATTTGGAGCAGAGT
GGGCCGGGCCGGGCCTCATGTATCCGATCCTTTTTAGTGAGGGTTCCGCGATCCGCGTAACGAAGCAAGTGTGGGCGTGT
GGCTGTGCAACGGGAACATTTCCCAGCTTCACACAGAGCATGTGGCTGTCGGCCATCCGCATCTAGCATATATCTATCTG
CTCCCATACCCTGATCCTGGCTGGGGTAGCACGGAACCGTTGCTGGTGCAATAATAGTGTACTGATCAGGTCGCATCAGC
ACGTGGTGACGCAGTGCCAGCGACGCGTGTACTTAAGAATAGTCCTGTAGAACGAAGCTAGCTAGCTAACTAGCTAGCAG
CTTGACGAGTAGTATCTATCTGTATGTGCTAATTAGATTTCCCAACAGAGATCGTACCTTAATTTTTTCTTATGGATTGG
TTATGTGTAGAACAAGCATATATGTAGTACTATATTTTGTTGCACTCATTTTAAAGGTAGTACGTAGCTAGGCGATGCGA
CCTGTAACAATAACTAATGGTACGGCATGCATATATCACATGCATGTGGGCCCGTAACTTTATCGATCATATCTTTGCAT
AAGATTCAAGCCATAGCTCATTCACGATGGTGATATATAGGGAGGGTGTACGTGCAAACGTTTGAGTTCATTTTTATTGC
CC
>TCONS_00044771 gene:XLOC_041328
AACATGTCATGTGCGGTCGCACATATACGCGCCGCAGGCGTGCGCGCGATGTTCGCCGCGCCGCTGAACGCACAGCGCAC
GCGCTGGAACAGCCAAGCAGTGGATAAGTTTAGAAAGTCAGGATTAGTTGCCTTGTTGGTTGCCTAGAATTTAGGAGTGA
TTAGCTCCTTGCGGTTCAGATAAGTTTAGAAAGTCAGGATTAGTTGCCTTGTTGGTTGCCTAGAATTTAGGAGTGATTAG
CTCCTTGTGGATGCGCAGTTCTCCTGCGCTTTCGAGAAAAAAAAAGGTTAGCTCCTTGCGGTTCAGATTTGGGCCTATAT
ATTGTAATTGGTGGGATGAGGAAATTATGCAGAATATATCACCAATCTAATCTCCCCTTCCCCAACTCTCTCAACTCGGC
GTCTTGGGGGCATAACCCAGACAGCAAAGGGCGACGGCGTGGGGGAATAACCCCGCCGGCGACCACGGAACGCAACTACG
ATCTCCGTAGTCGCGGTCCAGTTACCCTCGGACCAGAGGTCCTTGACATAACACCAGATGGTACATAGATCCTAAAATAT
ATATGGGTAACGAGAATAATGGCACAATTTGATGAAAAATTATAAAACAAGAACAAATGAAAGTTTTGGCATCAACCCTA
GTTAGATGGATTGAATTTGAACTAGAAACATACAAGGGTCATAATCATATTGAGGCTCATAACATAGCTATGAAATGAGA
GTCGTTTTATTACCAGAGCAAGCC
>TCONS_00044794 gene:XLOC_041348
CAGAAGTGAAGACAGCAAGCCAAGCAGCATATGCATGTTGGTGAAGAACTAAGAAGGCCAGGATGAGATCCACAAGTCAT
GTCCATGTGGCCAGACTGGCATTTGGCAACTGGTCCTTGCAAATATTGTGTTGTAATGGCAACTAGGAGTGTTGGATGCA
CTGAGCACTGGCGGCTTGTGTTGCACAAGCATATGAAATGCGTCTGTTCAAGGGAGTTCCTCGTCCTCACAAAAGTACAT
GGGTCAGGGAGGGAGGAGCCCAGGTTGCCAGGTTGACTGACGGTTACTGTAGTGTCAATATTACTGTCGGAGGCTCATAG
CTATCAGGCTCAATATTCAGGTTTCAACAAAGTGACTCCCT
>TCONS_00044797 gene:XLOC_041351
ATGTTCATATGTAACCAGACCAACAGGTAAATCAATCGCATGTTTAGAAAGGAAAAAAGAAAGAAAAAAAGGAAAAGATT
AGCTAGACAGCCATACATTGGCCCACCAGCACAACACTAGTTTCCCTAACCATATACAGGGCATGCATAACACACGGAGG
CAAGGCAAAATTATTGTTATCTGTTCTTGGGTCCTTCGACAATCGCACTCCCTTTCCGTCACCCCTAAAACCACTGCTGC
ACAATCCACATTCAACCTTGACTGCAGCATCCCTTCTTGCGTCTCCTCCCTCACTAGAGAACATCAAACTTGATCTGAAG
ATCATTCAATCTCGTCAAAGATTGAAATTTGAAAAAGCTCTCAGTCTGTGTAAGCTTATCCGTCTGCTTTGTAAGAAAAG
CATATCCGTATTGCTCTAGTTCTGTGTGACGACCATGCAGCAACAATGTGGTGACCCTATGACTACGTGAATCCAGACGT
CGACCATCATCAGCCCCACTGTGTGCAACAGGGTCTCGACCCCATTTACAGATTTACTACGACTTACAAGGACCTTCAGA
TATACAATTGTGCATACTATGCTAAAATGTTAAATTGGCTGCGAGATGTGGAAGGTCAGTTGCGTTATCATCTTTCAGAT
AATCAATTTTGATTATGGAACATTTATAGATGTGACATAATGCAAAGCTATCAC
>TCONS_00044871 gene:XLOC_041416
TGAGGGTTTGGTGTCTAGCGAATTTGTCGTGACCAATGAGTACTGAGCATGGTTTAAAAGGCGTCGCCTAGGCGACGCCT
AGGCGTCCAGGCGGAGAAATGTCCTAGGCGTCGGCGCCGCCCAGAGAAAACTGTGTATGGCGTCCGCCTTGGCGAGGTAG
GCGTCCGCCTAGGCATAGTAGGCGTCTGGGCGACGCCTTATCCTCTAGGGTTTGCAGACCTGCGCGTTTTGGGCTTTAGG
GTTTAGGTGCGCGTTTTGGGCTTCTTCCACTGTGCGCGCGCGACAAATCTATTTGTGTGTGCGCGGCTGCTCCCTGCTCC
CTCTCCCTGAGCGCGCAAATCTCTCTGTGCTCC
>TCONS_00044932 gene:XLOC_041472
AACAAGGAGTTTTTCCCGTGTTCCAAACAGGGCCTCAGACAAGAATGCCATGGTTTTTCTTTATGGACTTAACAACCATA
AAATTGTGAATGTGATGAGTCCACATACGGAGGAGCGGCGCAGGAGGCCGCACACGACACTTGACTAAGCAGAGGCGACA
GGTGTGTGTGGTGGCCTGCACAGGTGGGAGGCGGGCAGATGA
>TCONS_00044951 gene:XLOC_041491
TGTAGGGTACCATTTTTAGTTTGAGTTAATGTGTTATGTGTGGTGGACTTTTATGAACTACCAGTGTGCTTGTGTAATTA
TGTGTGTATATTTAATTAATTACACATTGATATTGGCTTGTTACTTGTTTTTATAGACCTATTAGTAATATTTCTCTATG
TACTTATGTTACCTATATTAATATATTATTATCATATATTTGTTGTTCATTGATGAGACTATGTATGATATAGATGGTGT
TTTAGTTTTATCTTTCCAATTTTCGACCGTTACCGATGCATTTCTGTTCGGATTAGTTTATTTTCGTCATCCCAAACATC
CCGTGTCCAATCCCGTTTCCGACAATTCTGATCCTGAATCTGTTTTCGAATTAAAAAGTATAAATGAAAACGAGAAAGGG
TTTGTTCCGACCAATTCCGTCCGTTTACAGCCCTAAATAAGATCCTCCTACTCCCTAACTCCTGGCCATAGACCCATAGT
GCACCAAATCTACCAAACCCATGAATAATACCAAAATTTCCATGGTCTCCGATCTCGGCGTACCTATCTGCAAGAATTTG
ATAAATACTCCACTGCTTGCAGTGATTCCCTACGAGAAGCACACAAACCCTGAACGAGAAAGGCATCACAAAGACCCTCC
TGTTCCGCAGCGACCGCAGGGCCGACCTGCCGACGCCTCCGTGCCGGCACCAACACAAAGTACGAAACACCCAAAGTCCC
GACGCCAACACAAAGTACCAAACACCCACAGTCCCCAGTCACCACAGGTTCCGAGGAGACCCGCGCCCGCGACGTGGAGA
GATGCTTCCGCCTTGGAGACACCCGCATCTCCCGGCTGCCCGGTTGACCACGACCGGAGCGTTGACCGAATCACTCAGAT
CAGATCGAAGCACCCGACCTCAGGAATCAGGAGTAAACAAAGCGCACGGGATCACGGGGGATGGGAAGCGGGCGGGCGGA
CGGGACGGCTCA
>TCONS_00044954 gene:XLOC_041494
GTGGCCGAATGTTGGCGAGCCCCTCTCTTCTTCCCCATGTTCGGTGGCCCGTCTCCTTTTCTGCATGACAACGCTTCTTT
ATAGGATTCTAGAAACCAATTTAATAGTGATCCAAACAACAGAATTTGAATTATGGCCAGTACAATTCCATGTCCCTGAA
TATATCTACATCTAAACAACCATAATGGTCAAGATTCGAGAGAATTGAAATTATTTGTTTCATTGTAAATTTTATAGGCG
CAGTG
>TCONS_00044975 gene:XLOC_041514
CACCATTATTTCTTCCCTTTTTAATGCAAGAAGTAAACACAGGGCTAGATGCAGGATACAAATTGCATATTGCAACTGGA
AACAAAAAGCCTTGCTAACTACTAAACAAATCATTAGACATGCAATAAACTAAAATTATCTAACATTATTGATGCTCTCG
GCGCATTGATAAAGAAAACAGAAATGTTGTGTAAAGTCAACAAAATGATAAGCCTCAAGCCCATGCAAACACTAAATTAA
GCAGGAATCCCACATCATGCCAGCATTTGCTTCAATTCCCGCCATCATGCATGTCTACTACACAACACCTCATCTAAATT
TGTTCTGCGTTTAAGTGCAACCCACCATTACTCGTTAGGAATTTGGGTCATCGAGACAGATAAGCAGCAAAACTAGGCAA
GTGAGAGGCATCAGAATGGGGCTCATGCTGTTACTAAAACATGCCGAACAAAACCATCAGCACTAAGCCTGGATGGCACA
TTCATCAAAAAACTTTTGGAAGGTGTTGAGAATTAGGGAAGACAAACTAAATAGTTCCATCTCTTATAGTTGTTAGATGT
GTTCATAATTGAGGGCACAAAAGTGGAATTCTACTAAATTGGGTACAACAAATAAAATGAATAACATATGACATTTTTTA
AAGAACCTAAATTTTACTGGAAAAAACTATCAATGCAGAAGAATAGTAATACAGCAACACAAATTTAGTGCATCCAACAA
AAAAATTATTTTCCTAGATCATTTTTTAGCACTTCATGATAGATGGCAAGATGATGATCTAGTAAAATTTAGTTAGGGTT
CCAAGATGATGATATATTAAAATTTAGTTATGCAGTGCAGGGGAAAGATTGCCCTCATGGATTGCACTAAGGAGCAGCTC
CTATCTAGCACATACACCGAGAAACAACCCAAAGGCCAGCTGCCCTGAATGTGTCACCGAGTACTCCGTATCTCGCTGAA
AGCATCTCGGGCGGTTACATATATAACTAAGAACTACAGCCAACAAGGGTTGTTTTTTAACTCATGTTTAAATGTGCCTC
CAAGAATCAACTCAGGAACTATGGTGTTTCTTGAGCCATGCTACCAGGGCAGCAGGCCCGTTCACAACATATACAAAACA
ATAGCAAAAACGTATAATAAATATAAAACCTCCAGACATATTTGTTTCAGATCTAGAGTACCCAACTTGTTTGGGACTAA
ATTTTGTTGTTTCCATTATCTGTGTTACAATAATACACAGTTACAGTTAGAACCTAAATACCAAGAATTCTTCAAAGATG
TAATGTACAAGAAATGCACTACAACCCAGAAAC
>TCONS_00044986 gene:XLOC_041520
TGCCTCACTTGATCAACTGAATATGCCATGCACTTGTGGAGTCTAAAATAAGCAATGCCTGTAGAGATTAGTGATACTAT
TCCATCTTCCATTTTTTGTAAAACCTAACTATAAATAATTCTCTACGTCCACTTTTCTAGTTCTATAAATGTATTTATTT
CTAAGGAGAGAATTTGCATCCACCCATTACAAATCCAACTAACTTGATTTGGATAATTTCACCTGAACCCAACAAATAAT
GTTTGATGTAAACATTTGACCATAATTGGTTGTTGGGCAATTTTTCTTTTGTTTTACGGGATACAAGACCTCTCCACGAC
TCCACTGCACCACCCACACGGTCCAAC
>TCONS_00045050 gene:XLOC_041576
TGGTGTAGGGTTGCCTCAATTTGGATCCCTTGCGTCTGGTATTAGCGATTTGGAAGTCCTTCGATTCGTGTTAGTCTCTA
ACTCTCTGCTAATGAACAAAAGAAAAAGTGAATGCAAGAGGCGAAAACGGGACAAACTTGGCATGAAAAAACCAAACGAA
TACAATAAATTGACTGAAAAATGTGGAAGGGCATGTCTGGTGCAATGGTGAGAGCTATCTCATTGAGTCACCAGTTC
>TCONS_00045143 gene:XLOC_041665
ACCTTCTCTTAACAGCTTAAGCTTTTGTGTTGAAGTGGTTAGTGTGTCCACTCTAACACGGTATCAGAGTCAGAGGTCTC
GAGCTCGAATCCTGGCAGAGGCTTGATTTGTGGCTCCACCCATTTATTTTCATATTTGTGCCTTTGTCTCTAGCTGGACA
TGAGTGGGGGTGAGTGCATTAAGTGGATTGTCTACCTTCTCCCAATAGCTTAAGTTTTTGGGTTGAACTGGTTAGTTAAT
GTGTGCACTACAACAAAGACAACTATCTAGGAAGCCAACACCTAATACCCCTGAAGGAGAAGCTACCAGCCATTGTCAAA
GAAGACAATAATCTGGGAACAGTGTTATTAAAACTATGTTTAAATGTCAACGCTAATTAGATGTTGAAACCACATTTTGA
CGTTCTAAACTGCAAAACACGGTGTTTCATGCGTCTTAGACCATTAGCTACTTTTGGACCCAGTCTGTTAGTTACTTTTG
GGTCCAATCCGGTCCAGTCTCCACATGTTTGCCCTACTTCATGTTATTGTCTAGAATTATGATATATTGGTATTTTCCTA
TGTTGCTTAAAACTACGTTTAAAAGTAAAAACTTCACCCATGAGTGTTTCAACGTTTTAATAACCTTGTCTGGGAAAGCC
AAAACTTGATACCTGTGAGGCCTTGTTCAGCAGGGATTGGAGGGATGAAAGGCAAAAACAAACAAATCCTAAAGAAGTTG
TCGCCAGTGCAGTACATGCCACAAGCGGCTGATGCCCCCCCCCATCTCCAATAAGGTTTTATATGGGATCTGATGGTCTC
TGAGTTCCACTAGACTCCTCGGATGGGTTTGGCAGTTTATAAGAGCGACTCCAAAAGGATGCCAAACAATTTTCCCAAAA
AACTGATTATTGGGAGCAGGCTAAAAAGTTTTAGTAGTGGATTATGATGTGTACTCCAACAGTTCCCCTAAACAAAGAAT
GAAAAATGAAAACTGTGCAAAAAAAAGAACGGGGCTGCATCTAGGCGTTCTGATCAGCATAAATTTCTAGCGACATGCGA
TGTCATTTGTGCATGCAAGGATGAACAACAGCAAGATCGATCGGTCCGTGCGCACGGCACCAGCATGCAGCGATGTGGGG
GAATTTACAAGGGGGAAAGAAATAAACTATGCATATCTACATGGGCATATTCACATATAATTAACTAAAATTGCCATTAA
TACATAACTGTAGCCCTTATTAACTTTTGCGGTGATGTATCTATGTAGATCAGTACTAAAATTATGTTTTCATATTCCCA
AACAGCGAAAGTTATAGAAAAAAAGATGAAAATGAAGGTTCAGTTTTCAAGTTAAGATTCCAGACATGTACTCACCCTTA
TTAACTTTTGTGGTGATGTAACTATGTAGATCAGTACTATAATTATGTTTTCATATTCCCAAACAGCAAAAATTATAGAA
AAGATGAAAATGATGGTTCAGTTTTCGAGTTAAGATCAAGCCATGTGCTCACCCTTATTAAATTTTTGTGGTGATGTATC
TATGTAGATAAGTACTATGATTATGTTTTCATATTCC
>TCONS_00045158 gene:XLOC_041678
CAACCATCACATCATCGTCATCATCATCATCATCATCGGTAATAAGTAGTTGCGTTCATGCAGTGAAATCCTCTTTTCTT
TTCTTCTTCTTTTTTACACGCAGAGCAGTCAGAGAAGAAAACTCCGGCGGAGTTGCTCTTGCTTGCTCAGCACAATAACT
AATGAGAGCCCGTATCCGTATGGTGGCCCGTATGTCTAGCTCAGTAATCTTCTACGAGCACGGAGGTAGCCGCACAGCAC
AGGCAATGGCAGCGCGGTACCGCACCAGCCCGGCGGATTAGGTGCCGGACCATCCCCGTCGCCGTACCGGCTCATTTACG
CCGCGAAACCGTGTCCGCTGTCCCAGCCGTCGTCAGAGAAGAATTCAAAGGGGGGGGG
>TCONS_00045179 gene:XLOC_041699
GTGTAGTGTAGTGTAGTGCAGCCCCTAGGGCTATAAATATGTGTCCCCAGCCCCTCTAAGGGTATGGCATTGTGTAGTGT
TTGAAGAAATAAACAGAAAATTGCCCCAACTCATAGTGTCATCCTCTGATGAGAGTTAGAGTCCCTCTACTTACAATTGA
GCTCCAACTGTTCCTTCCTCCCCTGCTCAGACGAGCAGCCTTTCGTCTGAGACAGCCTCTTCCACACGCAGCGACCCCTC
ACTAGC
>TCONS_00045204 gene:XLOC_041724
CGGCGTCAACCCCACTGTTAGGTCCGGCACAGGCCCCTGCACGGCTGGACCCGTCTCATCGCTCTCCCCTTCATCGCCTT
CGTTGGATCCGTCGTTGCCGCGACTTTCTTGGCTGGATTCACCGTTGTTGCGGTCCTCCCAGCTAGATTCGTCGTCTCTT
TGGCCGGATCGCCATCTTCATGGCTGGATTCGTCGTTGTTGTGGCTTTCCCGACTGGAACCGTCGTTACCCCTTCTACTC
TACCGCAGGCACGACCACCCTGACCGGCGTAGACGCGCACGCTGTTGCCGGCCTCCTTAGCGGGGTTCCTCGACGACCGA
CAACGGAAGAAGCAAGAAGGTCCTCGGTCTGCTGCTGCTCTTCTTTTGTTATGTCGCCCTGTCGATCATTGACGCTCGAA
CGTCGACAACTCCAAAGAACGAGGCTGCCACTGCGTGTCTCCCGACCACGGCCACCTCGACTTCGGCTAC
>TCONS_00045302 gene:XLOC_041807
AAATAACAGTTTACCAGTAATAGTAACTAATGAGAAAGAGCTTAAAGCTATTATGTGTTTCACCAATCCGTATGAAAAAA
AAACCACACACATCCAATTCTTAAGCTCCCTGCGTAAGAATAGTTCTCTTGTATTTTTAAATAGCACCTATGAAACACTT
GTTTTTTTAATCCAAAGACCTATACGACTGTTGTTGTTCTGTAACAGCATTCACGGGTAGTTCAAGACGCCCAAACAGCA
TGCTTGGCACAGCTCATGCAGAATTTCGAATTTGTACAACAAAACAAAGTGGTTTAAACATATGTGCTCAATCCAAAATA
ATAACAAAATTTCTCAACTAAATACTCTCGACATGCCCACAGCTCCAGTTCCAAGAATTTCTGGAGCTAGTGATGAC
>TCONS_00045405 gene:XLOC_041904
TGTCTTGTAGTGTGTGCCTTCTGCGGTCGCTGAGGCCAGAAAACACACCCTCGCTGCGCTTGTAAAGCTGCGTCTCTTTT
CCTCTTGTTCCGAGCATCTGGACTTTCCGTCGGTAACAGGGATGTTTGTGTGGGCGAGAGTTGCTTCTCGCGGAAGGTGA
TGAGTGAAGTATCCGTATCCCAGAGGCGTGGGAGTCCCTCGGCTCGGTCGGCCTTGCCGCTTACGCGTACTTTCGCCCGT
CCATGAGGCCCTGTCTCC
>TCONS_00045462 gene:XLOC_041952
CACTTAGCCCTGCTTTTAAAAAAAAGGGAAACCAATAAATTTCCCAGTATTATAATCCTATGGATAGCGTCTTATATGTG
CTCTCAGAACAAAGAAATAAGCCCCTGAAACTCTTGCACGAACTTCGAAGAAAATTTAACATGAGGCTCGACTAGGAATG
CAAGTGGGTATCCAATGGATCAACCCCTTTGTTCATATTTCTCGCTTTGAAATTCGGATTAGTCCATTTTGATGGTTTTT
TGCTCAACCCGAAGATATCACAAAAGAGTAAACTTTTTACAGTATTGAGTATTCACAAGTACAACGCATAGTCTTCTTCC
AAAAACCATATGTCCTGTCTTTCACAGTAAAATAGCATTTATCTCCATAGCTCCAATTTCTTTTTCCAGGAAGCTTAACG
TCCTAACTTGTAGCAGCACGTTCACACAATGCCAAGTGATTATTTTCAATTCTTGGTAAGTCTAATAAAGCCTGCATAAA
ATGACTTCAAGGGGGGAAATGAAAACTACTTGTAGCTTCAATAATGAGGTAAAATATTTGCATTC
>TCONS_00045472 gene:XLOC_041962
CGCTTCCATTTTTACTAATGATCAGCAGTTCAGCACAATTTCGCTTCCTTTATAGGATACAAGATATGCTGCCTGTCTAA
ACACTAATAAGGTGTCCAACAGGATAGACCATTCAACTAGCAGACTGGTCAACGCTAGTACACAGTATATACCTCTCTGA
ACAAACAGACACTAACATTTGCAGTTTGTTTTGAGCGCACGAACCAATTACAACTCAAAATTTTCACACATTCTGCGGGG
GTTTAAGAAACAGACCATTTCAAATGGAAGCAAAGGAAACTGAGCGAAACCTTCTATACCCAGTACCCACAGTAGCAACA
CAAGTGAGAAGGAAACACAGAAACCAATGAACACTGAAAGATAGGGTGGCGGACCCATGGTGTACACATGTTCAACCAGT
AATTTTTTGGCGAAAAGAGTTCGGAGATCCGAATAGGTGCCAATACACGTATACACTCGTAACTAAATCAGATCC
>TCONS_00045580 gene:XLOC_042064
ACCATAACAACCATGTGCTCCAACAATCAGTGCCTGACTGCTATGCCATGTTTTTATCTTGGTCAGTTAATGAGCACCAG
TCACAATTTCCTAGTAACATCCGAGTAATCTATTTCTTATCTTTGTACTACCTTATTGCAACATGATTGCGCCTTTTTAC
TCGAGGCTTGAACACGCTAGTGTATTGGAAGTGCCGAGTCAGAAAAGACCTGCAGTCTCAACTGAAACTCGCCCGCTTCG
CTAAATTGTCAACATCAGTAGCTGCCACCTAAACCTTGATTCAGCTC
>TCONS_00045637 gene:XLOC_042111
AAAATCAGAGTTGGCTAAGCAGTGCAAATATTTAGCAAGAGACAGCCAGATAATAATCAATGAAAAATTAACAGTGACCA
ATAATAGGAGCATTAAATGTTACAATTATGTCAAGCTAGGCAATGGTATTGCTTCCTCTTCCAGTCTATTCACAATTTGA
TCACAGGCAATACCAGCCTTAGCCAAAATCTACAATCACATATGCATAAACAATACATAAAAACAATCATAAACTGGAAT
TGTTATTTCAAGAGAACTACAACTGCATCAGGTTAACTATTAACATATACAAATTAGAGACTGCACGGGTACACGCGTAA
CGAACTAGAGCAGCTACAGCCAATAGTGTCTTCAAGGGTGGTGGCAGGTAAATAAC
>TCONS_00045997 gene:XLOC_042459
AGTACACAAATGGGAAGCTAATGACTCTCTGATGTTGCCCACACGTGAGAAATATAAGAAAGGCAAACCCAAAGCCGAAG
GTAAGAATTCACATAAGATCCCTACAGTTTTCTAACAAAATATTGTCGGGTCAACTGCAGTTATCACAGATCCCAAGTGA
AAACATCACCTATGATCCTACAGACATAATAACCAAACAATGCCCAGTCAACTGCAGTTACCACAGTTCAAGTAAAACTT
GTATGGCGCCATATCATACTTTGAAACTACAGACCTTAATACACACTAGTCAGTTACCCGTACATTTACATTTGCTATGG
TTTCTATATATCTTATATGTAGTTGACCTTGTATATATACAATATCTATTCTTAGTATAACACAAATGAACTTCAGCTGC
AGTGTTAGAGACTCAACTCTTCTAGTCACTGGTCGCGGGTTTGAAGCCCCATTCTGCCGCTTTTTTGCTATGAATTTCGC
TGGGCGTGTGCTGCGCTGACGCGCGGGCAGAGCCGACGATATTGCCACTTAATATAGTAGAGATGTCGTTGTTAGTAGAA
CATCATTCCATGAAAGTTTGACAAACAATATAAGTTAAAAGTTTAACCTCTTTTAAGATGCATTCAAGGCCCCGATACAA
GAAGCTACCGCTCCTGGGGCTTAACACTACCTAACTTGATAATAGGGCACTCCAAAGAAATAACAACACACTACTAAGCC
ACATGGAGGTACTGAGAGCTCAGAGCGCTCGCCTAGGGCTCCTAGCGCCCTGGGACAACCAAGGATGAAATAACCTAAGT
TCCCAAGGAGTCTTGTGCCCTGGGGCACTAGTCAAAGATCTAGACCCCTCATGTCTCGAGCCTAAGCCCACGGGGTCCCT
TGTGCTCTGAGGCGTTATGAAGACTATAGGTACTCGGTGCCTCCCCCCCCCCCTCAACCCCCAACACTAGTGGCGCTTAG
ACTCGGGGATCTCTACTGGTCCCTAGGTCCCTAAAAGTCCTCGACCTCGCATCCAGAAAGAGGTCAGGCCCCGAACCCTT
TGGGACCCCGAAGCCACATGGGAACAAGGGACTCAGCGCGACTAAGTGTAATCCTACCGCAAGGCAGAAGAATATGATTA
GGCCCACCGATGGTGGTGCAACCCAGGGGAGGCACTCCACATCTAAAGGCATAAAGACTAGTCCATAGAGTTAGCTTAAC
GGATAAGTCTCAGTACAACACATTAAATGTGTGATATCCAACATTACAGGCCTAACAAGTGTGTTCTTGCCACGATTTGC
TGCATGATGCTTAAGAACACTATGTAGTACATGTATCGGCCTTCTAGCATGCGCACGCAAAGTGTACCATGAAGCATTAT
CAAGTATCTACACCGGCTACCAACTATATTGTACTGTTCAGCACGTGCCCCATCGTCTGTTGATGCGGCAGGTAGCCAGG
TACAACAGCCGCCTAGGAAAGGACATCTCTGACAATGTGCTACAACCGGGGGCATGGGCCCCGGTACGACTCTAAAAACA
GAATAAGAACAAGGTAGTTAGGTCTTAGCCGTTGGAATTCGTGGTTCATGTACCTCTCCTCCTTGAACTATAAAAGGGAG
GGGTTGAGTTACATTTTGGAGGGCTCACACACTAGGCTGGGGTTAGACCAATTCAATCAGATCCGGACACTCTTACACAA
GAGATCTCTCATTAGGCAAGCATAAAGGTGGATTAGGACGATTAGGCTAGAACTCCCACCACAACGAAGAGTTGAGGAGC
TAGAAGGTCTTGATGTTTACTCGTGTTCGAGTTTGTAATCTTTGTCTCCTTTGTGTTCACCAAGTAGCAAGAGGATGTAG
GGTTTACACACACTGTGGCCCGAACCTTTCTAATTGCCTGCATGTTGGCTCCTACTCGTATCCAAGTTCACTAAGACCAC
CGACCTGCGTCATGCTCATCTGGTGTTGTTACACAACGACAACTCTATACGAAGAATTTCAACGAGGAGATGACAAATTA
AATCCAAGAATTGGGTAGCCTTAGAATACTACAGTACAAAGGCATATATATTTCAAACACACAAATGAATGGTTCATAAT
CAATTCATATAGGGTAATGGTTCAACCAACAGATTTTATTACTGGAAGTAAACTATACCTCCTTTGTGTATCCTGACAGG
CCAATAAG
>TCONS_00046160 gene:XLOC_042608
GCCCGATGTGTGGCACGCGATCTTTGAAGCCTGGTTTTATGCATCAGCAGTTCGTGCCTTTTTGGAAAGGAGGTAGCCGT
GTGTCTGCCCCCGTGCACGCTAGCCACAGCCTTCATTTCTCCGCACGTCGTCGTCTCTCTCTCTCTCTCTCTGTCTCCAT
AGCCGTACGTAGCTAGCTAGATCTCTCTTCATCTTCCTAGATGACAGTAGATCATCAC
>TCONS_00046248 gene:XLOC_042692
GGGTCCTCATGCAATGAATCGTCCGTCATGTAAGGTCAAAGGATGGCAAGTCAGTGCTGCCATGCTTGTTAGTCCACCCA
ATTAAGCCTCCCAGCGCATAACAACAATGGCTGCTTGTTCTTTGGTTAGACGACAACAGTTTGTTGGGGCTGCTGTGTCA
CTTGAGGACGGCAGCACGTCAAGATGCATCTGGCAGTGTGTGCGCTCCAGGATGAGGTGGAAAATATCTCGCGTCATGTT
CAACCACTATGGATTGAGCGCGAGCCTAGGTGCTTTGCAGTAGTAGAGCACTAATCTATGTATAATGAAGTAAGCCCACC
ATTGTTTGCGCATGAGCAGATTGTATTTCTTTTATCGTTTATTATTTGGTGAGTGGAGCAGAGCACAACAATGGACGCCC
AGCACAGCACACCTGTCAATTGTTTCAAGCATACTCCGGTTGCAAGTAACACAGGTTCGCTTACTACATCGCCCTACTCG
AGGAAAAGTTGTCAAAGGAAAATACTGGGAATCAACCAGTCATGTGCACACAGTTTGACCATTCATCACTGAACTAATTA
ATAAACGTTAGAAAAGGATTAATCATGGCATGTATTTCAATGCTTACATGTTACGACATGCGGCAAAGAACAAGACCAGT
TTTACTAGAGCTTTACTGAATGCAAAATAAGTACCACAGAGGTGGTTAGGCCAATAACAAATCTGTGATATATAGCTAGA
TGAACGTAGGT
>TCONS_00046407 gene:XLOC_042841
GCTAGCCGAAAAAGAAATGTGACTCAGGTTGGTTTCTTCTGATAACATGGCATAGAAAGGATCGACCTTTCAACAGTATA
GCACAGTAAAAAAATTGCATCTGGAACATCCCCAACATAGCAAAGACGCTGAATCTACGCTCCCAGTCCACAAAAGACCC
AAGATATTCAATAAATAGCCGAAAGCGTCAACAAAGAGCATCTGCAACATCACGAGCCCAAAACCACCACATAACTTGAG
CGCCGCGCGCCAGGTTGCAAAACGGGTGTCCTCACGACCTCACATCCACTCTAGAACGGAACATAGACACGCGCTGATGA
CGAAAATTTTCGCGAGACATGGCAGCCCAAGGCAAAATCTCCCCCCAAATCCCCCAGGCAC
>TCONS_00046529 gene:XLOC_042956
TTTATTTATTAGCTTCTTAAATGCCTAAACGAATCAGATATTTTCTTGCAATAAGGCTTTACACAGTACTGACTGTTTAT
AACAAGGTGCAAAAAGATATGACCAACGTAAGATTTGTCTGCGCCACTTCTACCAGTAAACAACTATAAGATAGTAGTTG
AGAAAGAAAATATTTAATAAGCATGTAGGATTAGTATTTGATCAGATGGCCACACAAAGCAGCATGGGTGTGCATTGTCT
TGGTGTAAGGAAGAAACATGATCTCTTTTATCTCTCTACAACGATGTCTCATGATGCTGTTCTGTAAAAATGAACTTATG
TCAACATGTATATTTATTAGCATTAGATTGTTACATTTCCAATAAATTCAAATTTGAACCCATGAACAGGTTGTAAAATT
GTGATGGCATGCCCCTATTCCACTAC
>TCONS_00046558 gene:XLOC_042984
AAGAAAACAATTAGCTACGCTAGAACTGTTCAAACGAATGTAAACATGCGATGAATTCCATTTGATGCAGTAATAAGCTA
AAGCCTCATTCATAATGAGATCTCCACCTAAACCTACACCAAGTAACTAGCTACCAATTATCACTACCCAAGAACTAAAC
ATCTATCAAGAATCAGCACTAAGATCTCCCAACCTCATCATTGACAATCAGGAAACTAATTTCAGAGTATCGAAGCAAGA
GGCACATGCTTCAAGAAAGTACAGCAAACATGGAGAAAAGGTAAGCTGTAAGAGGTAGACGAGCACTATGCCAATCGCCC
AATCCTGGGAAGACTGGGGCAGAGTGTTTAGCCGAAAATGCATAGCCACACAATGCAGCAAACAACCAACAAAACATTAT
GCAGCACTTGACCGGGAAATGAGAACGAATGTGCAGCTAGCCCTACTGCTGTACACTCCAAGAAGAAAGAATCGAATTGC
AACAGAGGTGCGTATGCACATGTGGATCGTGAAGCTTACCTTGCATAGCGTCGCGTCCCGTGAAACGGATTAGCCTTTGC
CCATCACAGGATCTACTCCTCAGGATTGCCTCAATCCTAATCCAATTTATAATTTGGTGCGGCCAGTTTTGATGCGTGTT
ACATGACGCGGTTCAGCTCAAGGAAGAAAGCAAGAACAGAGTACACACTCCATTTACAGGGCAGTTTTATACATGACTCA
CACGATACAACACCAATTAACAACCAAAAGAGAAACAAATCCGCAGCAATATCTCCATAGGCACTCTACACGTCAGCGGA
ATTTTTACTTAGGCGTACGGTACCCAAGATGATCAATAGCATAACAGGGGTCAGGGG
>TCONS_00046720 gene:XLOC_043127
ATCAAAATTTACATGTTGGTGACTAGGAATCCTTAACACACCAGTTAGCCTTTTCACAGAAGTTAATTAGGAGATCCAAC
AGAGAACAGTGTGTCTTACGAACTTGAATTCTACTGCTGTATGTTATCTGGAACTCATATTGCATCACGAAAACAATATG
TCAGCAGATGCTTTATCCAGTAAATGTTAGGAATTCTTTTTGCCACTTCAGTTGTGTCACATGACACTGGATTGTCAGAA
TTCTAGTGCTGTTGCAGAACATCCCATGAACTCCGAAGTACCAGGCCGCAGGCCGTATAGTTTACATGCCAGAAGCTGCC
CTCAAATATACCAGTCGTCTTCTACAACCTTGCAAAAAAAAAAAGAACGTAGAATAAAACTGTGTATGCCAATCCAGCCG
GTTGATTGTGCTCTAAAATATACGTAGCAGTGAAATTAAGTTGGAACAGGTCCAAGCTCTACTAACATCAAAGGTTGTCG
TAGAATAGATACTGAACACTCTGAACACGTAACGGTAGAAGAACCAGCATTGACTAATTGACTAAAAGGCACTCGGCACC
CTTCAAATCATAAAATCAGGAGATCATTTACTTATACTGACATGTTCTTGTAAGAATTAGCACTCGCCTTGTTATGACTT
CATGAAGTCTGCTTGCAACATCCTAACACAACAGTACCCGCTGTAATATCGTACCGTACTGCTTGTTTATCCAGAAAGTA
AACGAAGGCGCATTAAAATAGCCTCCACGTTGCAAAATTGGACATGTCAGATTGCAATTTCTAGTTCTAGTAATAAATAT
TGTTCCCTCTTAGTTTTGTACTCTTTCCATTCCAATTTATAAGATGTTTTGGCTTTTCTAGACATTAATT
>TCONS_00046739 gene:XLOC_043143
ACCTGTCTAGATCCTTTTTTTTCTTTCAAGTTCCGTTGTGTTAGCGACTGGGTTCAATAATTCCCTCTTTTGCGTGTTGT
GTTAGCGACCGGCGTCAAGGGGTACCCCTCTCGGCTTCTCTGCATTTCAGCCGTGACACTGACACGAGGCTCGGACAAGT
GGCATGTGATCGTACTTACAATAGACCTGCCCAACTCGCGCGTGATCTCTGCAGCAGCGGTTACTAGCTCGATCGGTCGT
ACTGCTAGGACGTCATCGTGTCCCCTGCAGGACATAAAACTTCGTGTGCCCCAGTACTATATGCATCCCAACCCTAACCC
TTTAATTTATTATGGTGTCTGTTTATTTG
>TCONS_00046754 gene:XLOC_043153
CCTCAAGGCTACCTGGATAGGGGTCAGGGAGCTGTTTTCAAAGATCCTGCCGGCTCCCGCCGTCGTGCTAGGCGAGTGGC
AATGAATTTGCTCCCTATCCCACATTCCCTTTTTCTTCCTACATCCCTTCTCCCATAGTCAAATTTGCTAGGATTTATTT
CTTTCGCTTTCAGATCTAGTGTTCATTTGCTTAACTTTTCCAAACCAGAAATGACAGCAATAAGTATGTCCATTGCAGCT
TCTTAAAGCTCCATCAACTCGACCTGCGGGGGGTAAGGCAGCCCCCGAGTATTGTATTTAAGAAGACCTTCTCACACAAG
TCGAGAAAAACCCCCGAACCCCCTGCCCCACCCATACGCATGTGAGAACGACCGCGACCGGGGCTAAACCTTAGACCTGT
GCTTTGGCGTGGGACAGACGATGTGATTTTTTAACCATAGCCTGAAATTTGCTCCCACGGGGAGTCGAACCCAGAACCTG
AGGAGTTATACTCAGACCACCTAACCAACT
>TCONS_00046755 gene:XLOC_043154
ACTCCCCCTATCCTAAAGCCCGATGGCTAGCAACACACCACTCTCATCTCAGCTCTCTACCGCCGCTGCCTAAAGGTGCT
GCTGATGTCGTCCGTCGCTGTGTGCGTCATCTCCCTCGGCGCTGTGTGTGTCATCTCCTTCCGCGGCGTATGCAGCCGCT
TCTCTGCGCCATGTGCCGCTGTGCGCAGTAGGCGACGTTCGCGCCACCCCTCTTCCTCCGCGCCTCTGTTTGCTAGCAGT
CAGTGGCTATCACCCAGCAGCCAACTCCTCTAATCAACTAAAGCATCATTATTATGTTATACTTGCTAAACCAAATTTAG
AGTTGATGTGTCAGGTAGACATAGTATTCAATGGGAACAAGCCAGGATGCAAGCCCAAAAAACAAACACCCG
>TCONS_00046773 gene:XLOC_043171
GGTAAACAAACAAGGCCTAAGTCCTCAAACAAACACCACTGACAGACGTGCAAATTATTTAGGTTACAACGAACTACACA
CTGCTGTGAACTTGAAGCAAGTCCGCCAATCATAACGCCCCTGTTTGGATCACCAGACTAAAGTTTAGGGCCTGTTTGGA
TGTTGTCCACAGGTGGCCATGCCGCAAGTTCAGCACGCCCGAGTTACTTAGGCAGCCGTTTGCTTTCCAGCCAGATTTTC
GGTGTGCCAAACTTGTTCAGCTGTTCCTTTAGTTCATTTGATGCTGTTTCTTGCCAAAATTCTGGCGTCAAGAAAGAGGG
CCACACTTTGGGTGCCGCCAAAACCTGGGTGTAGCTAACTCTGGAAAAGAAGCAAACATGCTAGTAGTCCGTCCTTGGAT
AATAGGTTAAACATGGACTAATTAAATATTTCTTTTTTTTCTAATGAATTCTACTCATCAATTAGCCTCTAATAGTTTTT
GTTAGACCATAATTAGTTCATGTTTAGTTTAGTCCATCCAAACACCCCTTAAGTAAATGTTTTCCATTCTTATTTCCAAC
TCCAGGAAAACAGGACAGCACAGTGTTGTATACCACAGTGCGCAATTCATCCAAAATATTTAGTGGTACTGTGCAATGTG
GTCTACTGTATACTGAACTCGCAAGCATAATTCTCAATGCCTTAACGACGATGTTAGTGCCAAATTTAGCTCAAATCTCG
TTCTCAATGCCTTAAAGATGATGTTGGTGACTTGGTGCCACGTTCAGCTCAAATCTTGTTCTTGGATAGTTCCAACACTC
GATTCACCGTGACTTAAGTGTTCCGTTTCTGTCTTCCATGGGAGGAATTGTGCTTTATCACCTGCTCCCATTTTTTCTAA
CTCTTTTTAAAAACTTAAAACTGAAGAGATTAAATAACACAGTATCAACTAGCCCTTGATGAGAAGTAATTATCTGGGTT
GCCTTTAGAGTATAGCACTAACACCTACAAATATATTCAAACTTATGAACAGTACAGGACAACAGAACAACGGATTATCA
CACCTGATTGGGGGAAATGTAGTATGGGTTCTC
>TCONS_00046792 gene:XLOC_043190
GCCCGCTCGTGACAATAAGTGAACGATTTAGCTTAATCCTAATTCCTAAATCAACAAGTAATTAACAAAAATAGGACGGA
CATATTGTTAACTACAAAAGGTATAATAAATATTGAAAAAAAAACTATGCTTGTGCAGATCATAACATGCCAATCCTGAG
AATCGTATTGATCCAGTAAGACCGCAGTCTGTCCATCATACGCTGAACAAATCAATCAGCTAACCCTAGCCATCACACGC
TGAACAGACCAACCACTTGACCCTAGCAGATCTGCGAGTAATATGATAGATCGACACCAGAGCGATTCAATCTATGGCGA
CGAGTACTTCTATTCTACAGATCCACCACTTA
>TCONS_00046812 gene:XLOC_043208
GGGCCTGTTAACCAAACATAGACTAGAACAAGGATGCGTGTTGTTCCTCTTCATCCACAATCTGGTAAATCTGATTCTAA
TGAATCTTTGAACTAGCTCATAATATCCTTGATTAGCACAGCAATCTCCTAGTGTCCTGCCTTAATTGCTTTTGAACCTA
TCATAATATATGTGTGTGTGTGTATATGTATGTGTGTGTATGTATATGTATACACGGTAGTGCTATTTGGCACCCTAGGT
CCCTAGGTGTTAAATGCCTATTTGGCACCAAGTCTCTCGGTGGCGCTCCCCAGGCGCCTCGCCCTGCGCTGAGGCCTCCT
GCCAACGTGGCACGCACTCCGCACCCTCCCACGATCCCGTGGCGAGCTGTCATGTGCCAAGCGCCCAGGCCTAGGGCGGC
CAGGACACCATCATCCAAAAGGTATATTTATGCCAGCCTAGGTTACTCTCCTGCTTCTAGGCTTCGATTCTTGTTTCGAT
CTGACATAGAATGGTGCTTGGCTGCTGATCTAAATTACTAGATAATGGAGTTGTGAATAAGCGGTTAAGTGGCCGCAAGA
GAACTTCCAGCCATTTCATTACAAAGATAAAAGTGATGTATTAAGTGCGGGTACTTTCTTTATTGTTGTTATTTCTCTTT
TTAAAAAAACTGTAGCAAAGGTAAGTAGGCTAATTGGCCCACTAAAAATAATGTCTGTTTTTTAGAATGACTGGCCCACT
AAAATGATTTATATCTCAGTAATTTTTAGGAATAACTGAGAATAAAAGATGGAATGACTGAGTATTTATAGAATGAGTGA
ATGACTGAGTTTGTTCACTTCCTTTTCTGCAATACCAGTTTTTTAGAATGATTGACTGATTAAATGCCTCCTATCTCAGT
ATTTTTCATGGATGTCTGAGGCTAAAAGGATGAAATTACTGGGTATTCATAGAGTGACTTAGTTTATTCACTTTCTATCT
CGTAACGTCTGTATTTGTAAAATAACTGACTCATATCTCAGTTATTCTCCTGCGCGTTCGAGAAAAAAAATATCTCAGTT
ATTCTCATGAATGGCTAAGGAAAGATAGAATAACTAAGTATTTATAGAATGTCTGATTATGTTCACTTCCTTTCATGTAA
TGCCTGTTTTTTGTAGAATGCCTGCTCACTAAAACACTGCTATCTCAGTATTCTTATGAATGACTGAGGCTAAAAGATGG
AATGACTGAACCCTGATAAAACTCTAGATAAATATGTCAAGTGGGATCTAGTTTTGAAACTTTTATGGCGACGAACAAAA
TGGTGAAATCGGTTTTCAATTTTGATAGTCGGTTTGGTAGATATTGATTTTTTTTTAAATGGACCATCAAACTTGCATGT
GTCCAAGTCATTTTTTTAAGTGGCGGGAGAGTTTGTTTAGCTATGCCTGAGAGGGGTGCTGCATGACAGTGAGCGCGGGG
GACACGGCGGTAACTAGAATGGTGCCAAATAGCATGTATGTGTGTGTCTATATACATACATACGTATGTAGGT
>TCONS_00046850 gene:XLOC_043241
AGCTCTTGAAGAAGGGCTCTCGACGGGAAGGCGTTTTTTAGCATTTAGTAGGGCTTCACAATGAGCCCGAGCTGGAGCCG
TCCAAAGAGTCGTGCCAAAGGGACCCTTAATTAATAGACCAACCACTATGAAACAGAACAAAAATTACAATGCTACAGAC
TTACTTTAGGTTATATTACAGACTAACTATATGACAAACCCCTTAGTAGCATCTTTGGTTAGACACAATGGTTAAAAAGC
TTAAATGCACCCTATGTTGTCTTACATGACTATAGCAGTCCGAATATCATATTGGGATATCCAATCCTAAAATGAGACTA
AACTGCACCAATGGTCCCTAAACTTGCTTGGCGGTGTCACCCAAGTCCTCAACTTAGGTCCCCAAACTTGTTAATTGTGC
CACTCAAGATCCAAATACCATTAATTAGCATATAATTCCTAATGTTGCAAGCCAGTATGGCCATCTAACAGAGATAATGT
TAAACATGTGCAGCCCACTGGAATTTTTATTTTCTTTGTTGACTATAATGTGTGACGAAATAGTGAAACAGCCTCTAACG
AAGTTGGTTAGGTGGTCTAAGTAGTAAGTAGCACCCTTTAGATCCTAAGTTCGACTCCCGCGAGAGCGAATTCCAGGCTA
GATTAAAAAAATCCCTTCGTCTGTCCCACGCCAAAGCACAGGTCCAAGATCTGGTCCGGTTGTGGTCGTTATCACATGTG
CTACGGGTGCAGGTCGAGTTTTTTGTGACCCAATAGTCACATGAATGATGAATTTAGATATTTTTTTATTGACATGGGTG
CGTCCATATATGCCAAGTAAACAAGTCAACACTAATTATACCTCGATTGAACCACTAGTGAGTTTAGGGACCTAGATATG
CAAATCAATAGTTTAGGGATTTAGATGACA
>TCONS_00046853 gene:XLOC_043244
AGAGAAAAGATAAACCGAGGCAAGCCTTTCCCCTGCAAATACGGAGAGGCTGCTTCAAACCAGCGACTCAGTGAGACAGC
TCTCACCACTACAACCAAGCACTGAGCTACTAAAGTCTGAAGATAAGCCAATTTTTGTTTGTAGTTATTTAATTATGCTA
CTCCCTCTGTTCCGAATTACTCCCTCCATTCCAAAAGATAGGGCGTATAAAGTTTTGAATTTTATCCCAAAAAAGAAGGT
GTGGTAGTACTTTTATTCTATTCTGGACGCATGTGTCCTTCTCCGTAGATGGGTGTCCTCTTAATGATGACTTGCATTGT
TTTAGGAGGAAGTGGGAGCCTAATTGAGTGTATAATTATTTTCCTATGTGCACATGCATCTTTTGCTCTTACAACAGCCA
CAATATGCTCCAAAAGCAGGTAATAGAAAAATGCACTCCTACGGCTGGGTAGTAACCTTGTGGAACCAGTAAAGAACAAA
ATCCCCCAATAGCAC
>TCONS_00046861 gene:XLOC_043252
TGGGATTATGGTAATCTGCATATGATTTCATCAGCAGATTGTTGCCTGGTAGGTAGCACAGCTAACACGAAACAATCATC
GCACCAAAACCGAATGGACTAGATGAATTAACTATAGCACCTTGCAACTTCAATCCAATACCAAGACTCCAAGCGGATCC
CACGTTTCTAGCGTAGTACGTATACAGTTTTGCAATTCCAATTGGATACCATTATTGTTGTCGGATTATTGCACAAACCC
ACACCCCGGCCCCAACAATTGAAGAAAATCTAAAAATTCTGTTTGTCCAATCTTGCTGTTTCTCGGCACCTCGCTCCATG
CTACGTTTTCACAGTAGTTGAGGCCAGTCATAATCATGGATGCACAGCTAACACGAACGGGTGCTATACAGAGCAAAAGA
CCTTGCAGATCACAACAGAAGAAACCACCAAACTTTGCTTGCTGCCTCAAGAAAAGTCCAAAGCATCATCTTTCTGGGCG
CCCCTGTTAGGCTATCATTTTCTTTGATCGAGCAAGCAACGCGTGCCTGCCAAGCAAAGAACAACTAGCGCGCAACCACA
TTCGGCTGTTCAACGAAAGCAGCAACCTACTTTAATCATCAGTGTGGCTAGCTAGTGGTTACTGGGTCACACCGCGGGAA
GTTGCGCGGTTTGGCTCTGATCGAGTCATGGCTTGATTTGATTGGATCTGTCACATCTGTGAACCTTAAACAAATAAAAG
AAGCTGTTTTTATTTCCAATCCATGTGTTCCAGAAGGTGCTGTCATGTGCAGTAGCTAAATGATACACTCCGTAGGTGCT
AGGCATCTGTTCGTTAGTTGATGGCAAACACATGATAGAGCATAGCCATAGGCATACGCTAGCTTACGTATTAACGCATT
CTCGAGGTGGTGGCACGTTGCTGTCACGATAGTTTCTTTTCTCGAAGAAAAAAAGAGAGAGAGGATATTTCGGCCTAACA
ACACCAACCATGGTACTGTGCTTTGACGTTTTGTAGTTTAATTTTACACTATTTGGCGTCAAATAAAACAGATAAGGTAG
TATAATTTTATCCGATCTATATGGGAAGGGGGGCTACCCGTATGATTTCCACGGATTCCACGAACATGAGCATTTCTAAA
AGCTCCTTAAATATCATTTGGTGAACTGATGATTTTATGCTGATATCCTTAAATATCAGCATTTCTAAAAGCTCCTTAAC
GTTCATGAAACCCTGCATAGAACCAGTCTTATAACACTTAATAATATCCAGTAATACTTGGTTTTTTTTTCTTCCAAAAA
TTGCTAAGCTTAACGAGCACAAAAGACATACCTATCTAAGCTCTCATTTGGTTCAATTTAGTCACCTGACTAAACTTTAG
TGACTAAGTACCCCGTTTGGTTTCAATGGCTAAACCTGGCTAAAAACATTAATTGGTGCGAATAATGACTGCATTACCGC
TATTAATTAGTGGATGTCTGCTGCACTAAGAAAGAGGTGAGGTCAAATGAGGTAAA
>TCONS_00046880 gene:XLOC_043270
GGTATGGGTTTTTTAGCGGGCATATTTTTTCTTCGTGGGTATGGGTTTGGACAAGTAATAACCAGCGGGTTTTTACCCGT
TGCCATCTCTAGTTATCAAGTAGGACGGCTTGCTGGTCGTTCTGATCGGGGTGTATTTGGTTGAGCTTTTTGAACCTGCT
TTGAAAAAGCAGAAGCTTCTACCGCTAATTTCAAAGCAGCTTTTATGTAGTACAAATTTGAAGTGCTTTTGTTGCTTATC
CAAGTTTGTTATATTAATAAACAGATGAGATAAATAAAAACTAAAATATGTTTTAAAATAATTAAATGTTATAATAAATG
AAACAAAAAATGTTTTTAATAAGGGCAATTTAAATTTGTACCCTTAGTTTTGCCACCTTCCTCATTTTTACCCTTAGTCG
TGTTTTTTTGCTTAGTTTTACACTTCTACTCTGTAGCACTAGAAAGACAAAAATGAGCAAAAAAACATGACTAAAGGTAA
AAATGAGGACACTAGCAAAACTGAGGGCACCATCTTAAAAAACC
>TCONS_00046892 gene:XLOC_043282
GTGAACGTTGAAAACAAAAAGAGTCAGGGCTGAACACAGCTTGACAGTAGTTAAAAACTGTGCGTCAATTTGGTGTACAT
GGTACCAGTATCCATATTACCCATCTATATCAAGGGAAAATATCAAGACCTAAAAGACATGATGCCTTGTGCAGAGTGTG
GATCTACTTGTCCCACGCCGGCCTGCAGGCTAGGATAGGAGGAAGCCGTTTTCCGGCAGCGTGATCATGGTCATGCCATC
CGGCAGAGCCGTGCCCTGCGGCGTAGGACAGGTACACATGTGAGCCCCGTAAGTAACTTCCTCCCTCCCAGACACGCAAC
CGTTGTGCTGGGACAGTCAGCAAAAAGATCTAGATCTGGAATTCTGGGATCTGGGTCCTTGGTCACCGGTTTCCTCGGTG
ATGGATTGCGATCGTCTCTAAATCTGACCGTCAGCTCCACTGCTACTCCAGTATTGAGGTGTCCAGGACTGTTGGTGGGT
GGGTGTAGGGTGCACTGATCTGCTCCCGTTTTTGCCTTCCCTGTCCGACTCGTGATTCTCAGGAGTCGGGAGACAGGACA
GGAGGCAAAAAAGCACAGCAGTGGCGCACAGTGACGCAA
>TCONS_00047070 gene:XLOC_043437
CCTCTAAAAATGGCAATTTTGTAGTGATGATTATATTGTAGAAATCAGCTAACTTACTACTGTATTTTTCTTCCCTGGAC
CCTGGTGCATGTGCACACCCTTATAATTTGGCATCGCTCCTATGTGTAAGTACGTACTATTGGTACTTCGTACTTTAACC
TTGAAAAAAAAAAGTTTGGTCTTCTCTAAGACTAGAAATTTATTGATTCTGTGCATGGAACTCAGCTCCTACATACCACA
TCAATGTAATATAACATTTAGACTGCTCATTCTATTATATTTTCAGTCTGAACTATCCTGATACTATAAACAATTATAAA
TTTAGAAATTTTAGCGCTTCTATGTGTATATATGTACATATACATGTTTGAAACTACACAATTCTATATCTTTTATAAAC
ATATCAAGCAACACCTTGCGCGGAGCGCGAGCAATTTACTAGTTGACATTATGTTTAACCTATTTATGGAACCATTTACC
TTCATTCAGC
>TCONS_00047156 gene:XLOC_043516
AGCACAAATATTATAATGTCAGAAAGAATCTGGGGGGCAATCCAGTCTTAAGATGACACTGAATGATGTTGTTGAAACCA
CATGAAGTCCATGTGCACTTCATAAGTGAATGCTCAACTACTTAACGATTATCAAAGATAGAATAGTTAGGTCAACCAGA
ACTGTATAATCTCAAAGGATATGATGGATCATTGCAGCAAAGGGAAAGTCAAGCTTTCTTTATCTATTCATCATTTGCGT
TGTGTGAAAAGTTTGACTAATATTTACCTTTAGGCTTTAGCCTTAGCTAAAACAAAGGACAAATGACATGTGGATATTTT
GGAAAAGGTTCATGCCATCAATGTTTCCAGTAATTACCTACTACCGTTGATTCACACAGAAAAGGTGCTATGTCAAAAAG
TCAGCAATCGAATAAAACATCATGCAGGGCTAACTCTACCTAAATAATGTTTTGAACAATGGCCAATACTGGCATCCTTG
GACCTAATAGTCAATACTTTCCGATTCTGTGATCCGTTGCTAAATGTAGGGTGCTTGTCCTACTCCAACTCCTAGTTATC
AAACATTCGCAGAAGTCAATTAATTGGTCAAAACTGCCTTTTTGTTCTTTCTAACATTGAGGCGTTCAAAAAAGAGCTAA
ATGTGGTTCATTTCAGTTGAACTCCCACCATAGGTAAAAGGCAATTAATTTGTGGAAATGATGCTTTTTTATTTCTTATT
TTGATAAAACAAATGTCTCTTCAGTTAAATGCATATTGACTGCAATACTTGCTCTCCTTGACATATCACGATATGTACTG
TCAATATTCGTGCATTTTCTCAAAATAGCAATAAGCATTTTCCCCCCTTTGCCCAGAAACCGTCTTCTAAAACCACTTTG
ACAAAATTTCCAATGTAACTAATCTAATGAACATTTTGATTCGGCCTTCGCACTGCACCAACTGTACCAGTCCGTCTTTC
AACTCCCATACTACTCACAACCTTTGAGCCCTACGAACCATGCTTACATCCTGCAAGTGCTATGCCAGCCAAAGGAAAAA
CTAGATAAAACAGATCTATTTTATAACACGATTCCCTACTAGTTTACACTTATCTGAGTCTTTCTATCGAGTTAGATGGC
ATGAAACGACTGCTAGAACACCATGAGTCAAAAATAGCAACCAGGTCGAGTACTCGTGGCTCGTGCAAAAAAAATAGAAA
AATACAAGTAGGAGAAGAGAAACAGTACAGGTCGACC
>TCONS_00047158 gene:XLOC_043518
TTCTCGATGACCAGAGTTTACACATCTGATATTGCAAAAACAGAAAATTGCACATTGTGTTTTGTTTACCAACAAAAAAA
AACATGTACTCCCTCCATTATTTTTTATTTGTCGCGTTTTAGTTCAAAAATGAACTAGCAGATGACAAATATTAGAGAAC
AAAGGTAGTATGTCGTAGTCAAAAGATTATGTAGAGCCTATGGTATTGCATTTTGGTTGATGGAAAATGCTGAAACACCT
TTTTCGTACTGTTGCAATAGTTCATCATATAGCATCCACACCTAAAAATTGGATTACATGCCTTCTCCGGCCAAAAAAAC
ATCGTTTTCTTGGTTGCCTACTTGTCAGCCTTCGTATAGTCTAAAAAGAACATCATTCAGGATGTTCGTTGATACTCATC
ATTGATGTGAGACCATAAGACCACGGAACAGCTAAGTGAAAAGGTGCATAATCCTTTCTGTTGCATGTAGAAAAGGTACG
CACCAAAAATATCTTTGGAATTTGGAACGAACATTTATTCCCCGATGATATACTAGTAAAAAGATGGTCCAAGTCCAATC
CTGGAGAGTACAAATGACTTTGGCACTAATACCTCACCGATTAAATCTCACTATAAAACTGCAGATTAACAATGACCCCC
CAAATTGCTCCTTTAAAGCTAAGTTCAAAGGTTGCTTCCCCTGCCTATCGCAGTCTCTACTTGATCAGACATATACGTTA
TCTCGATAATAATCCTATCAGAGCTCAAAGAGAAATAGAATAAGGAATCCAAGCTCCCGAAGCATCGCCGGCACTGGTCC
TATCAGTGTAATTTTTAGCA
>TCONS_00047214 gene:XLOC_043566
GACCTGGTGTCGGAGGCTCCCCAATGAGTGGGGTCTAGAGAAAAAATAAACCGAGGCAAGCCTTTCCCCGCAAATGCGGA
GAGGTTCCTTCAAAGTTCGAACCATCGACCTGGTGACTCATGTGGAGGTTGGTATTAATTTACTATCAATAATTCAATAA
TACAGTGTTTACAAGTCGTCGATTAATCACAATTAATCGACCTAGTCAGCCACTGGAGGTTACCGAGGCGACTAGCTCGA
CTAAGAACCTAGTTGTCTAATTGGTTGTTGCTTAATCGTGATTAGTCATCTGACTAGGAGGGGGCGACTAGGCTGGCTGC
TCTGTTTTTTCTGAGCCTGCTTAATTGAGTTTACATGTGGGCTTTGGGCAGGCTGTATGGCCTGTTAGGGTTAGCATAGG
AGTGCCCAAAAAACGCACACTAGGAAGCGCTTGGAATCCTCCGAACGCTGGACACATTCCCCCTGCAAGTGACTGCTATT
CTTCCCACACGATCCCTCTCCACCCACAAACGAGGGTGTATCCTCCCGCACGTAATTCCTCCCAGCGCATGCTACAGGTA
GCAAACCAAACATGATCTCAGGATGAAGCTGCCTCTCTACAAGTCTGATTAGCTTGCTGTGCTGCCCTCTGCTACTCACT
TGCTGGTTCTTCATCCTGAGATCATGTTTGGGAGTTGGGACATGGATATTGAGTTCTGGACAGTGCAGAAATCAACTTTC
ACAAGTCGCCGATTGACCACTAATGTAGTCTTGATGCTTGCTTTATTGTGTACACTATATAGTATATATATAGGTACATA
CATACTAATTTTTTATCCTAAAATACAGCAGGGAAGGCCCCCACTGTAAAGTTTAGAATAAAAAGAGGCTTAACAAAAGT
ACAAGAAACCACAGGGAGGGAACTGTACAATTGTCCTGAAATATATAGGACGACTAGAACCAACTAAGCTCGCCTAATCG
ATATGGTCGATGGCTAATCGTGGTTAGTCACCTGGTCAGTCCCGTGGCGACTAGGTTCAACAATAAATTTGTAAGTATTT
TCTAACAGTACG
>TCONS_00047269 gene:XLOC_043613
CTTGGAACGTGTTACAGCTGGGTGCTTGTGTGAAGTTGTAGAGATATGGGATGATGTTTGGATGGGGGTTGTCTTGCCCT
TTTACAGCCCAAGGGTAGACGTTACATTGTGGACTAGTATTCTACTCGAATGGGGTTCGGCCTCCTGCTTTCGGGCCTCG
TAGCCCTTATGGTCTCATCTGTTGGGTCATGCTTCTTGGCCTTGTAGCCTCCATGGAGTCATCTGCCGAGGCAAGCGTCG
TCGTACCTCTGATGTGGCGTCGTGCCCTGTCCGCCTTCCTGTAGCTACTCCGATTTGGACGTGGTGGTGCCTGGCAGGTT
CTGTTGAGTTAGCTCAAGGAGTGGTTTAGGGATGTCTTCAGTACAACTTAATCTTTTGTCATCCTCCCAGCGTCATCTTT
CATCATGCGTAGACGCACACCTGGTACGGCGTATTGCCCCGTCCC
>TCONS_00047288 gene:XLOC_043629
ATCAGAAAATGTACCACTCCTTAGTCTTTAGCAGACAGCCTACACAAATTGTCACTTTAATTGCACCAAATGTTAATCTA
ATCCTACAATGGCACTGTTAGGGACCGCGGTTCACACGGTGGCGGTTGAAAGATATGAATCCCACCAAAACGCTTGCAGT
GCCCATGATTCTTCAGACCACACAAGACTACAAGAGGCTGGCCACAAGATTCAACTGCACCATGGATTCCCAATACCACG
GACATGGAGCCACAGTTCGGCTACCCACACCGTGTGGCCACAGACCACGGTCCCAAACAGAGCCAATGTTGGATCTAGCA
GACAAATAATATATGCAGACATGTGGGTAGTTCAACAACAGCACAACTAGTACCACTAAATCTAGAATTAACTATATTAT
GTTTCCATCCATTAGAATTATATATATTATGTTTCCCCAGCATAAAATGGTGGGGGCAGTGCTACTATGTTAAATTTTGG
CCTATGCTTCCAGTTCTTCATGCAAATTTAACTACTAAATCTAGCAACAACAGAACAGCCAAGTCAACCCCAAACCCCTA
AGGGCATGTTTGGGAGCAAGGGTAATGGAGGAGATTGGAGGGGCTAAAATTCCCTTGCTATTCAAATTTGAATAGCAAGA
GGATTTTAGCCCCTCCAATCCCCTCTTTCCCTTGCTTCGAAACAAGCCTTAATAGTACTTCTCCTACATGGGG
>TCONS_00047359 gene:XLOC_043690
ACAGTCAATAGGAGATATCAGCTGAACAACCATGTTTACATGGCCAAAAGCACAACGGTGAAACAAACAAATAGAATCAA
GAATTATTGCATCTTTTGCTATGTTCTTTTTCCTTGAGGGTTATGTGATGTGCATGCTCTTTCTTTAGTGTTTTAGCAGA
TTGGTTGGTTCCTCTAGCTGAGTTGATTAGGTGTAGGTGGTCCAATCAGCACTCCCCAAGTCCTGAGTTCGACTTCCCGC
GGGAGCAAATTTTAGTCTAGGGTGCGATCGGCAGTCGGTGCATCAGCTCCACCATCATGAATCTGTGCCCCTGTTCTTTC
CTCTATCAATTGTCGCTGTTTCCCTTCTAATGTGCTTCACGTTCTTCAACCTCTGGTCAAGGTCGACACTGCCACCGGTG
GTGAGTTGGATGACGGTGAGGAGATGACCATCAACTTCACTACGACGCTTATATTGCCTAGGCAAGAATAAATTACTCTT
TATTCACTTTAATGTCATGTTTTTTACTTGCAAGTGTTGGCCCAGATCTAGAACTAGAAATTCTTCTACGTGTCCCCAAA
AGAAACAAACATACAGTGCAGCTGCAGTTTTGTTAAGTTCAAATCTCCGGTGTCCTCAATGATGTCTGAGATGAGGCCAC
TGCATTATTTCGTTGTGCAGTTCACCATGGTCAACAACACAACACCCTAAATTTATCATGTCCTATTATTGATGATGTTT
TATTTCGGTTGCCTTACTATATTTTTAATCTCTCTTACGCCAATCATGTTGCAGTTATTTTTTTATCACAATGTTTGTTT
ATTTAGCATATTAAACGGATGTATGGGCGATTCATTATGGGTAGCATAGGCTGCACTGATGTTCAGTTTGCTACTTGTTA
CTACTGTAAAATGGATAGATGTATGTGCGATTCAATTCCTGTTGTTGCCTGATGTAGCATAGCTGTATGGGTTGTTCCTT
GCCCAATTCTACATATCTTTGGACATCTTGATCCTGTAATTTGCCCAAGAAGATTTTATACGT
>TCONS_00047389 gene:XLOC_043718
TGGGCCTAGTCACATTCTTCTGTCTTGGTGTAGGATTGCACTTAGCTACTATGAGTCCCTTGTTCCCACGAGGCTTCGGG
CCCCAAATGCTTTGGGGCCCTACCGCCTTCACGATATGAGGTGTGACCTAGGGGTCAACAAAGGTCCTGAGCGTCTTTAA
GTGCCGCTCGTGCTCGAAGGACAGACTGACCGAGTATCCGTACACTTCATAATGCCTCTGGGCACAAGGAGCCCTGAGGA
CTTAGGCTGCCTCCAGGAGCCCTCGAGCACGGATGCGGAAAATAGGTTGTTGCACAAGGAAGCGAGCACAGAAAGACATT
GCATGTTCCAGTAGAGCAAGCATGCGAACGTCCAAACAGATACGAGGAGAGAGAATCAATAGATTTAGGGTACGAGTCCT
TTTTCCGAATCCTCATATGCGCTCTGCTAGAGATGTGCTCAATGCCTTAGAGCTCCCTATTTTCCACATGTGCGAAGTTG
CAAGGGTTCTACTGTAGACAACCATAGGGTTATGAGTGCCTCGAAGCCCGAGGACTTACCCTCATGGGTGTCCAGGGGTA
CAAGGGGCTGTGGAATCCTAGATAGTTGACTAGCGCCCCGAGGCACAAGGCTCCCCAGAGACACGTTATTTCACCCAAGG
TTGTCTCAGGGCGCTAGGAACCCCAAGCTTTAGAGTGCCGGAGGGGGCCTCCAGGCTCTCGATACCTCCATGTGGCTTAG
TGGTGTGTGGTTACTCATTGTTAAACCTCTTCCCTGCCATTAGGCCCAATGAGCGGTGCTCCCATCATGGTGGTCCCCGC
AGTAGCTTCTCGTAACAGGATCCTTGAATGTTTCTTGGCGGTAGCCGAGGGTACAACCTTCACTGGCCCTGACAAAGGCC
CACAAGTCCACTGTCGGAGTGATCTTAGAGGCGGACTCATTTTACTTGCTAGACACCTAATGAAATGGATTCCAAGAATA
CCTGGCCCGAGTCGTAGTGATCTACAAAATACACGTGTGGCTACATGTTCGATGCACGCACAATATAGTGATCTTAAGTA
CCCTGCAGCCTAAGTCATGGCAAGAGCACGTTTGTCAGGCATGTAATGTTGCATATCACACATATAATGTCCTCGGTG
>TCONS_00047676 gene:XLOC_043966
AGTGGCTTAGACTGACATGTGATAAGAGTGTGGTGGTGAGAGTTGTCTCACCGAGTCACCAAGTCGTGGGTTCTGACATT
GTTATCCTAATCTAAATCCTGATGCTCTGCACTTATAGACTGACCTCCCTATAGCTAAATCCTGGCTCCACCCTCGATTG
TTTGCCACTAGTTTGAAGGCATGGAGAAAGGCCTAAACTAAAAAAGATATGTGGTCCTAGGGATAACACTTAATTTGCTT
TTCACAGACACAGGCTATTGATATTGTTCATAGTGCATCCTCATCGAAGGCCTTTTATCATCTAAAAAAGGGCAGACGGT
CCCAGTGTCGGACTCTCAAAAAAATATTGTGAAATTAAACACCAAACAAAATCATTGTCTATGATAAGCATATGACACCT
AAATCAAAGCCATGCTAGTTCTGGCTGTTATTGGCTGTGTCTGTGACATCTCCCTCTCTCTCTTTTTTATTCTGAAGGGG
CAATATTTAAGTTTGCTTGCCAATAAAATATCTTCT
>TCONS_00047680 gene:XLOC_043970
TCCCATGCCAATTTCCCCTTGTGATTATGTTCGTCTTCTGCCCACCATGGGCAGCCTCATGCATCCCTTGTCTACTGACT
CTATACAGTGCAGCAGCAATCTTCTTGGCCGACTAGTCGCAGCCAGCAGAGAATCAAGATGAAGTAGAGCTCGCTGCTCA
GGAGTGGTGACAAAGCATTTAGGGCCATGCGAATAGTAGTTATTAAACCGTGTAGATTCAATCCTTGGGCCATGCAAGTG
AGTAATTCAACGACCATGATTTCGGTAAGCGTCAGGTTTGCTTTGATTCAGCCTTCCTGTGGCCTTTATGCAGACACGGA
ACTTGGAATTTTAAGAGCTGTGGGGAGACAGAAACGGCAGGAAGGGAAACCGACGGCGTCAGGAAGAGAATTGCCGAAGA
AGGAGGGTGGCAAAGGAGGAAACCGTTGGCTAGTGTTTGAGATGGATTACTGAAGCAGTTTGCCAGATG
>TCONS_00047703 gene:XLOC_043990
GAGTCTGCTGGAGGGCAGAATAGTGGCTTCGGGCGTGCAGAATACGAATGTGTAGCCGAGTACAGGGCGTTGCTGGAGTT
GGTATTAGCATGAATAAATTGTGTCCTAACAAAGTGCTAGTCAGAATTGCACAAACAATAAAACAGATAGTATATATTAA
CAGTAAAATTTATCCTTTACTCCTTTGGAGAGTTTCGTGAAAAAGGAAATGGCTATTAGCTAACTTATTGTGGTTTGTCT
CTATGCCATGAACAAGAATTAAACCCAATATTTTCAGCTGGCACATTGCGCAGCAGAAACAACATGGGTTTCTTGTCCAA
CTTTTTAGGACAGAATATTTATCAAATAGCAT
>TCONS_00047709 gene:XLOC_043995
GCTTGTGAAATGTGAATCATTAGCCAAGATGCAAAATTAGTCAATGGAAGGAAACACTATATTCAGTCATTCACAGCGGC
TAAATGCATATTGTGGGATGTAGTTTGACTATTGATAAGCAATCTCACTGGGGAGGGATGCCACAAACCCTATGGACGGG
GTGGCCCATCATGTGCTCATCCCATGAATCTCACTGGCATGAGGTACTGATGTGGTTATACTGATTATTCTAGCTTATGA
GGGACATGGTGGTGGTGGATCGATCTATTCCATTCCACAAATCAAACAAAAAAAAGTTAGGAGTGGGAATATGACGGACT
ACCCCATTCCTCAACAAAACACCCCATTAATCTACTATACCGCAACACATCTATATCATGGCAATACCACTACTCTATTG
C
>TCONS_00047718 gene:XLOC_044004
AGAAGCATAGGAACTTGTGTGTCTTTGACGCTGTCCCTCCTTCGATTAACTCGATCATGAACACCATAATGGATGAGCAC
AGCCTTTGGTGCCTGGCGGGTGCAAAAAGGCTTCAAGGCCTGGGCATAGATCGAGCTATATAATTCCTTGGGTTGTGGTC
GGGTCATGTGGTCTTTGTATCTGTAAGTTAGTCTCTGGGGTGTGTTTCCCGCCTCTCATACTTGGCTCCCGTATGAGAGG
GGTAGGTTGTTTGGGGGCCTTTTTCTCTCTCACTATCAATGAATCGCATCTCTCTTGCGCTTTCAAAAAAAAGGATTGTA
AATGAGGCATTGCCAATAAGTATCCGGTGAGGCGTCTTGCCCCCAAAGTCTCTATACTCTATGTATACAGCTGAGAGGAT
CAATGCAATACATCAAAATTCACCCAATTTTATACTTCTCTTGCATGATATCATGAGTTTAGGGTTTTGATCTTGAGCCT
CCGGGCATATTGCCATATGTATCCAGGCAGGTGTCTATGTCTTCCCCACAACCCCTGTACTCTATATATATGCCCGAGAG
GGGCAATGCAATACATTCACACATTATACACAATCATTCCCGCTTATACTTTTCATACCACTACCTAAT
>TCONS_00047737 gene:XLOC_044021
CACCTTATAATTTTTATACCCTCCTCTATACCCCACTTTCTATTTTTTTCTAATATTTTCCTATTTTGTTTTTATTTACT
ATATCCAACCGTTTCTATCCATTCTCGAGATCTCCTTCCTCATATCCTATGTTCCTCCACCCAGCACTGCCACCCTTCTC
CAAGTCGCCGCCATCCTCTAGGCCACCACCCCCGCAGATTGTGGCTCATCCACGTTGCCTACGCTGACGCTCAAGAGACA
CTAAGGGGGGATGTGACAACGACCTCCCGCTGAATCCGGTCCGTCACCACCAGATTTCCTCATCCTTCTCCGCCATTAGC
AAACAGCGACCGACTATCCTCATCGATGACAACCCACTGGTGTTGATGACATCCCCGTCGATCGTGGCCCATGAAATTTT
GGTACATGTCTCTTCTCCATGCCAATTTGTAATGGTACTGCGACCTTCTTTCATTTGAGATGATGATCTAGGGACCAAGG
TGACCTCAACCCGTGATTTGGGACGACAATACCGAGTCACGGAACACGGCCTCGACCCTGTATCCTGTGACTATGGTTCT
CCCTATCACAATATGTATACACCTTATTGGTTGGGGGAGCGGAGCGGTGCTGGGAGGGGGGATTCCATAATTGAATGTTA
TGTAATAAGATTTGCTTTGCCAAAAATATATAGAAGTTTAAACTGTGTAACTTGCTTCCTGAATCAGAGCAACCAATATA
ATAAGAACCATATTAGACATTGAAACGTTCGTGTTCCGCAAGCTTTCCCCACAAAATCCGCAAACGACAAAACAACTAGA
TTCAAGTAACTTCTTTTAAAATCATTACTACTAGAATCAACAAAACCCGCAAACGACAAAATAACCGTTTGCTTCGCCTT
GTTTCCCGCCAAATCAGAATTCTGTACACAGACTGAATCAAATACAAGCCATTGTGCACAATTCATGTTCAACAGTGTGT
TGACAATGATATTGAATCACAGACTAAACAAAAGTTTGTGCCTGGAACACCACACGTCCACTACAGTTTGCAGAATACCA
GTGAAGATTAAACCAATACCAAAAATGACCTATTTTCCATATCGACCACAGTGGAGTTCCAACAAATTAAATTCAGGACG
CAAACCTCAACACAACGCATATCTATGAGGCACGAACTGTGTCATTTAAAAAGATCCCAGCCACCAACCCCTGGCTACAA
AATTTCCTAAAACTGGAAGCCCCCTAACAAA
>TCONS_00047750 gene:XLOC_044034
CACTAGATACTACATGCATATGCAGGAGGTGATAACCATCAATAGTCTAACGGCATGTGCGGAGTTGTTGAAGACAAACC
ACTACTGGAGAAAATAAAACAACTATTTGCAACATGAACTATGGGCCTGCATTTTAAGTTCAACCACAATCATAGGCTAT
GAGACTAACATAATTAAAGGTCCCTAGTCCCTACTCAAAATATTGTCACAGAC
>TCONS_00047754 gene:XLOC_044037
TAGGGGTCAAAAAAAAAGGTCAGTTGGACTGAGAATCCACTTGAAACAATAAGTTAGTACGAATAAAAATATATTGCCTA
AGTCAAGTAACTTTGTCCAAATAATGACAAACTGAAAGAAAACTTCAGTTTTCTTGCCAAGCTAGGTCATGAAAAACAGA
ATCTCAGCCCACAACCCCAAAATAAGCCACCCGACAGAGAAGTGCAGAAGAAGACACTGAAGTAACGAAACTAAACCTTG
TTTAACGCATTAATTTAAACCCAGACAATCATAACACTCATTATATATCTAACCATGTTAACACAAACGGTTTATATCAG
GTTAGCACAAACATGAAATCGGAAGAAAATATGTGTTTAACTTATGATGAAGGTTTCATCAATAAAATTAACTGATACAC
AAATAGGGAGAAAATCAGTCACTATAAACTACTGTGAGATTTGCAGATTATGAATAAATAAAAGAATACTCTAGAGCAGT
GTGCAC
>TCONS_00047977 gene:XLOC_044250
GGTGTGGATCTTTATGTGGTGGGTTACAAGTGAAGTCTCCTAAATGGAGAAAACTAATGAGATAGGTAGATGGTCGATGG
AAATGATGGGGTACCCCTTAGGCCTTATATACTCGATCGTGGGGCACTACATGCGTACATGAGGATTATGTGTATCCTAA
ATAATAGTGAACCGACTGAACTGATCTTCCTACAATCTTGCCGACTTATCCCTAATTCGCCTCGATATTCAAGGACGCCG
CACACGGGAAAGTCGGGTGGGCGCTACGGATGGCGCACGAGTCTGACGGGTCGCCTGGGCCTGAGTCTGCTTCTTTCTCG
GGTCGGCCCATTCCGCCAGTAATTCTGACCCGACCCACGAAGGGATGGCCTTGCGAGGTAGCTGGCCCAAGGCCCCGCGC
GAGGCCTTCTTGCCTTCTAGTGGACCCGGGGGATATCTGTCCCCCACAACGGGTCCTCTGCGTGTTGTGTCAACACCTTG
CGCTTGTCCTAGGCGTGCCAGCCATCGTCGCCGGTCTACACCGCATTTATCGAGTTCTTCGCCAACAAACACCTCCATCG
CGCTCCACTGGCGCCATTGAGGCTCGTTTCCCATGCGTCGTGGCTCTCACCTCCACGACTCCAGGAACCTCGAAGTGTCG
CCACGCCTACCTCTCCGCTTCGTTCAGCACAACCTCGTCGCCAGCATCATCGTCTCGTCCTCGACTACTTCGTCTACTCC
GCTCTGATAACTGTGTGTTGCGTCGGCACTCCCGTCGTGCTGCACCTCAACCGTCGCGGAGGCCTTCTCTGTTGGTCCTT
TGAGATGATATGGTTGGGGCCCTCTACCTAGTACATCTGATGCTGGCACCACCGACATGTGCATTCATCCACAACGTGTT
TCCAGGCTTGGCAAACCTGGAACATGCATCGTCCATGGCTGCTTGATGCGTCGACCCCGACATCGATACCCTCATCTGCC
TCGACGCATCGCGCCTTTGTCTACGGCTGCTTCTCAGCGCCACCATCACCACGACGTGCTCTGGCGCGCTGCAGGCCTTC
CTGCGTGCCGCACCAGCGCCCGCC
>TCONS_00047978 gene:XLOC_044251
CGCGCCATGGAGCTGGGCTAGGCCGCCGGCGGCCCTTGCCCTGCCTCCTCGTGTCGTGGAGACGGTCACTCCTCCAATGC
TGGTCGAGCCCTCCACGTCGAGGTGTGAGGAGTCTTCAGTCCTATCCTTGGTGTGTATGGCTCGCGTGGAGTTGTGATAA
GGCTGATGCATCTATACTCACTCTCCATTGATTTTGTCTATTTGGGGCTGAACGTGATGTGGAGAAACGAGTGGAGATGG
GTGTATGCACAACGAGAGTTTCTACCTAGATTTGTTGTTGTTGTTATGTATATTTTCCTCTTTTTTCCGATCAGAGATCG
GGTTTGCGTCGCCCACCATCAATCGACTCGCGCGTCCTCGACATCGGCTTCAACAACACGGCTTCCTCATTTTCTTCGAC
GGTGCAACTGGCGTGACATGCGACGTAACCGGAATGCCTGCCTATGTCGCGCCTCTTCGTCTGCACGTCCATCTATATCG
GCTCGTCGTCGCCACCACCGATCAGGAGGCTCCACCTTTGACATCACCATCGTCGTCTCCGCCTCACACGTCATCGACCT
GATCAACCGATAGCGGGCGAACCATCCTCCCAAGACGTTTGTCGTCCATTGCGCGATGCTTCGCCAAGCAAGAGGACCGT
CGCTGCGTAGCCTCCTCGGTCAGCATCTACATCACCGTCGACTTTGTTAGTGCGTGTCTCCCGCGCACGGTTTGAGCAAG
CTATTTGACACATGCGAGCTGCGTCGGCACACCCGTCGTTCTGCACTGCGGGTGTCGGTGTTTAGAGCCCGACCGCACAC
CCAGGGTTACCCCTCGCGGTGCTTT
>TCONS_00047979 gene:XLOC_044252
TGTGTTGTCTGCTTGCCGTCTAAATCTTGTGCTCTCTCTAGCATAACCACATATCACAGAAGTTTTATATATGTTTTTTC
AGTCTGCACGCCCACTAGTGCAGAAGACATCTCAGATCATCAAACTATCACCGATTCACTATGTAGCAAACTTACTTCAA
ATAATTCTGTCCTGAATTCTGTGAACTTCCGAAATTTTCAATTTCACTGCTTCCATCAGTTCTACCAAATATTTGTCGAC
ACGCCACTTTAATACAGTACTCTCGATACTTTCCGAGTACCACACATTCACCATGTTCGAAACTTCCATACAAACATATC
CATGAAGACTCAAGTCAGTAATAGAATTTAGAAGATAAGCTGATCTCTTTTTTTGTGAAGCGATACAAACTATTCAAACC
CCATGACAGGGTGCAGTTCCATTGGTTCTTCAATCCTAGTGAAAAATATACCATATGGGAAATTTCTAGCAATGCCTCAC
TGATATATGGATCCTGGTCCTG
>TCONS_00048004 gene:XLOC_044276
TTAGTGCTTTGCGCATAAAAGAGGTTACTAAAGAATCTATTGTTAACCACACCTTCGTCTTTTTAATGTGCCAGTTTGAA
GTGTGCTCTCTATAAATAAAAAATATTCATTCCACAATGTGAAAACTTTGTGACCCATATTCCAATTTCCTTGCCAAGCT
ATGAAACCTTAGTTCGATTCACTACATATATACTAAATAAATTGCGAAAATATAGCGTCCTCTTCACTACCTAAAACATT
ACTGGAAGAAAACTCAGGCGCCAGATGGAAGAGCTGTTCAAGCTTGTTACAAAGGGCTATTTGGACTAAGTTTGAATAAC
AGGACAACTTATAAATATGCCATATTAGACCAAAGGATGTCGTATATTTTGCGGTGTCTGATGAGTAACAAAGTA
>TCONS_00048016 gene:XLOC_044285
GGCATGTAAAATCATAGGGAAGTATGCAATTCCAATGTATGTTTGGCTAGACAAAGCTTGGAATTCCAAGCCATCAAGAG
TACATAACACTGTTGAACTGCTGCACGATGGGAAAAAGGTTGGACAATTCCACCCAAAACGGAGGGCACGACCTCTGAAT
CGTGTGTGGCAGGCTACTAAAATGAATACCGTGTGGAATTGGCTCAGCT
>TCONS_00048029 gene:XLOC_044298
ATGTGCCTCCTAACTAAACCAAGATTGTATATACAACTACAGTGGCAACTCAATAAAGCAAATATGAGTGCCAAAAACTA
AGTGAAAAGACGTGGCATTGAGGACAGATCAAACAGTGATAATGTAGATATATGTCTAGGGCTGCTTGAGGGGCACTTCT
TTGTAAGACAGATAAGGTGCCCCTCAAAAGGTGAGTGGACATCAGATGCCCATTGCTTTGTGCCCCCTAACTAAACCAAG
ACAGTACCCAGGGACTGTAATGGCTACTCAAAGAGGCACTTACAAACAGAGATTATGTAGATGTATGTCTAAGGCTGCTT
GGGGGGCACTTCTTGGTAAGACAGGTGAGGTACCCCCTCAAAAGGCCTGAGTGGACATCAGATGTCCAGTGCTTTGCGCC
CCCTAACTAAACCAAGACAGTACTCAGGGACTGTAATGGCTACTCAAAGAGGCATTATAAACGGACAATACAATACAGCT
ACACACATACAACATTCATAAGATTCAGTCCACTACCCTGGTGAATT
>TCONS_00048097 gene:XLOC_044361
TGCTATCCTCCAGCTCTGTGATCTACTCGCGGCAAAGGTGGAGTCTGACCACCGATCAGCGGTGGCAACGCGACTGCATG
TGGCTTCCTGGCGCGGTTGCAGCGGCTTGCCGTCTTTAGGCCGCGGAACGTGGATTCCTGCACGGCGTCATGCACGGCAA
GTGGCGGCGCGGTTGTAGGCTGCGGTCCGCCGTTCTCTGCCATAGCAAATTACATCGATATTGCACGTTGAACAACACAC
GACACATGGCTAGGCAAGGCCTTCAGCAGGGTTGGTCGATCCCCC
>TCONS_00048143 gene:XLOC_044403
GTGGGTCTTGCAGGATGGAGGTAAAAATTGAACAAAAATGTGAATTATGAATAGCTGGCACTGGTGAAAGGTGAAAAAAA
AACGAACAGCGGTGTCTGGATTACAGAAGTTTGTCACTGCTCGGATCTGATCTGAAGCAGTCCAGATCCAATGACATTGG
AGCATTCTGGCACGTTTTGGTTAACAAGTAAATGACAAACTGGATGTGCCAAGCTTTTGATCCGCGACGGGATCACATAA
ACAAGGACACCAGACCAAAATGAAAAGGACCCTTGTAACGACAAGGCACTAACTACTACCAGTACGAGGTGGCAGACATC
TAGCAACCCCGAGCTAGCTGGCAGCCGCCCCTGTTTC
>TCONS_00048148 gene:XLOC_044408
CAGCCCTGGCATACCCACATTGCCAAAAAAAACTAAATTTGCTGGCTTTGCTTAATGCTCACTACTAATGGTCAGCCTCA
TGTATTTATTGAGCCAATCAAACTCACATCAATTTGCGTGCCCACCTACCTGATTGCCATCTGCTCAACCACCCTAATCT
CTTCAGATAAGATTGCATGTTTATCTATACATGCTCATTACCATTCAACAATTTGGCAATTCTGTTTCCTTGGAACTCTG
GAGTCAGCAGTTA
>TCONS_00048176 gene:XLOC_044433
CATCCAAGGAAACCCGTTTGGACATGTATCCTATAATGCAAGGGCAAAGTAGACCACATAACCCTCAGTTCTATACTTTC
GATTCAACCTTGCTACTTTGTTCCCTTTTAACGTACAAGGTGTTTTTGATCTAAATTCTGCAATACAACAGTCAGATTGA
AATACTCTCATATATACAAGTTCAGGTACTTGTATGTCATATACTAGTGCCCATTAGAACTAGCAAGTAATCTATTTCAA
TGAGTCTGATCTTCAATTTCTATTGGCTGAATTCCTACAAGTGTCACTGGTAATTATTTAGACCGCTGCTAAATTTCTGA
ATGTAGCTTTTAGTTCCTGAGCTCTAAATTGTGTCAATTTCCATGACTTAAGTAATATGGTTAATAAATATATGTTGGTT
ACAGATATAGTAACAAATGTTACCATGAAACACAATATATAATAACAAAAATCAAGTAATCAACTATATTAATAAAAAGA
CTAAAAACATGATAGAAACTAAGAGTGCCCTTCTCTAACTTGCACAACTGAATCACAATTACATGATGTATGTTTTAATA
ACAAAAGGACATGCTGCAAAAAAATCATGAACACTGTTGCCCTTTTCATGTTATTGTTTTTTTTACTAGCCAATGTAACA
CATAGACCTACAGTTAGATATGCAGTAAAGCAAGACTACAGCAAACTGCTATAATTACAATGTTTAAAATGGCTTGGGGT
GACAAGCAAGCTGTGAATATGCTGAAAGCCTGAAAGACACTGGTTTCAACTTGTTAGTGGCAAATGTGGGAAGGTTTTAA
GAAGAGTAGGGGTGACAAGGCTAGCCTAATGAAAAATAAGCAAAAAAGCAGTACAAAAGGGCATGCTGATTGCAGAGTTG
TCTAAAGCGGTATGCAACTTGATACTCTTGTATATATTAAGGTGGTGTAAGAGATGGAGAGAATTGGAAAAACAAGAAAT
GGGGCAAAAGAATGCATGAGAAGGAGAAAAATCAGGAATGGTGGGAAAGTGCAGGGTATTAACAAAAGGGGGCTGAGCTA
TAGTTGGCCAAAAGTCCCGAGGCCTGATGGCCAAACCTATGGCCTGAGCTTTTAGCCAGCCTAGGACCGGCCCGACCCGA
TGAGAAGGTCGTGCCTAGGCTACTGCCTCAGCACGGCATGCCGGCCCAGCCCAATTTACCTATCCTATAACTACTGATAT
AAATTACCACACGCACAGGCACAGCCTATCAAATTACCATACATTATTTTCAGTTTCAACATATATTTTTTCTAATTTGT
GACTGATTTTGACTGGCCATTTCAGAGTGCAAGTTCATTAACTAATGTGGCTGTACCTAAGCTATCAGTGCTAGAACTAG
AAGCTTCACTGTGAGTTAACAAAAAAAAGGCCATAAATCTTACCACAGAAAATTCTATGTTTTTATTTATACCCAGTAGG
TCAAGAAAAATTATTCCTTGAATCAATACATACATCTCATCAATATCAGTATCATATCATGAGGGAAATGCATAATGTCA
AGAAACAACTGTTCCACTTCC
>TCONS_00048204 gene:XLOC_044454
TCCTGGATTCAACTCAGCTAGGGTTAAAAAAGTTCCACCACCTATCTCACGCCAAATCACATGTCTAAGGCCTGGGCCTA
CTAGTGGTCGTTCTCACATAGGTTGTGGTGTTGTGTATGAGTGGGGCTGAGGTTTGGAAGTTTTCTCGACCTGCGTGAGA
AAACCATCTTTTTAATGCAATACCTAGGAGTTGTCTTACCCCCCCCCCCCCAGTTTAAGTTTTTATATCGGCTTAAATAA
TATTTGATGAACACTGACACAAAGGGCTCGCTTGTCATTCTTTGTTCTTCCCATCCTCAGTCTCATCAGTATTTATGCGA
GCAAAGGCAGAGTCACCTACCAACCACCACAGGAGGTACACTTCCATCGAGGGAGGAGACCAGACACTACCAGGAGGAGC
CGTGTTGCTCCTCATCCATTCGCTCCGCTTCGCTCCTCTCCTCATCCACCCACGCTGCGCCAGCTACCGCCTACCACTCG
CACCTATCTCTAAGTCTCTACCATCGCGACGGGTACCAGGCGACTCCAGGAGCCACACAGCTCCTCCACGTCCCCCACCC
>TCONS_00048210 gene:XLOC_044460
ATCAAACTCGGATGCTTTCATCACGTTTACCTACTTTCAGCTCCGTATATAGGGTGGAGAACGATCGATGCAGGGTATCC
GGCCGTCCAAACTTTGTACGACGACCGACCGACTTACGTCACGCGCAAAGTTGGACTATAGACAAATGTTTGTGCGTCGT
GTCGTGATATATGGGGAGAAAAAAAATCCACCAACGCACAAATTAAAAATGCGTACAGTACTAGTGTGAGACGACTCATA
AGCATGGCCACAAATTAAATGCGCACAGTACTACATGCATGTATGAACAAAAAAGAGAAAACGTGTCTCACCATGCACAA
GCAAGCCGACCGTGCGCGGCTACGTCTGGTCTGTCTGGCTAATCGACTCGATCTCCAGACACCAAGGAGGACGACACAAA
CAAATAACAAGTACACCTACCGAACGTCACGTTCACGTACTGCTTTTCTGGAAGCCGGCCGGCCGGCCGGTTGGAGCTTG
TCAACGTAGAAGCCGGCCGGGGTAGAAGAGAACTCCAAACCGAAGAAAAAAATGCACTACTGGAGATCGAGTTACGCACA
CGTGGCCCTGACTTAATCTAGCTCCGTGGCGGGCGAAGAGATCCACATGTGCTGCGTGCATGCAGGAACACGACAAACAC
CTGTCACCAGCATGCAGAGACGCAAAGCACTCCTGATTGGTTGGTTGTCAAACATCACACGTCGTCACACATTTTAGGTA
TATATATAGTAAGTATTTTTGTTTACGGGTTTCTTCAGCCAAGCGTTTTGATTCAGTGCTCCCGAGGCCCGAACCCCGGC
CGGCACCCAGTCCTCCCGGCGTCGGAACTCGGAACGGACGGTTTTGGCGTGATTAGCGTGACTGACAGCAGGTCAGATCG
AGGGATGGTGCACAGCACGACGTGTGTGTA
>TCONS_00048267 gene:XLOC_044506
ATTCCTCTGTTAAATATGGCCCTGCCCAGTTAAAGGCAATCACTACTCGCTCAGGTCATTCCATGCCCTGGCCACCACAG
CAAAACAAGTGGGCGCACAGCTGCACCGCCTCCCTGTCATCCCAACTCCAGCAGTACTGCAGTAGTGACCCCTGGTGACT
AGCGACAGTGAGGTGAGTCCCTTTCCTCTCCTCTAACTCTACATCCCACTACTTTTCCTTCTGATGTCTACCCTCTAAGA
ACTACACAGTCACACAGCAACGGATCCACCTCAAGACCCACAGCAACAACTGCAAGGTAGTGACACACGCTGCCCACAAG
CCTGCCCATGTGCAATCACACAACATGTGCACCCATGGTGGCACATCAGATCAGCAGTGATTCGGTGGTTAGTTTCTTAC
CTCTACTCACTTGACCTTCCCTAGTTGCTAGCAAGTTAATATAATCAATTAGATGAGAGCTGATGAAGTGTTCTTCTTGC
TTGATTTTCCCAGTCTGGCAGAAATAATTGGGGATGAAGCAGCAGCCTGGTCTAGGTATCAACTACCATGTAAATAACTG
GATCAATGGATCTCCTCCGAGCCTCAAATGTGTACTTGAATCCTCCCTAAAGTTTTCACATGAAGCACTTGCGAGTTGCA
ACTTTGTGAGTATCTTACAATATACTCCAAAGTCATTAGGAGAATTGGATAATGGAGTTCCGGAGATGCTCGGTTTGGTA
TTAGCTTTTAAAAATTTAATGTGACCTATAATTTATTTAAAAGTTTATATACACGAAAACCTATCCCCGTACAACTTTTT
TTTAGGAAAATGGCATATTCATGTATCATATGTCTGTGCTACACAGTTTATGCATGATAAGGCCGTTTAACTTGGTTATT
AAGTACTTCAGCAAACAAAAAAAGGCAACAAAATAAACTAGATATGACTAGTTCAAGCTTAAAAGCCAAGTAGCAACTGA
AGCCAAAATATTATTTCATGATGACGCAAGAGTGAACTGCGACTGCAAGTAATTTATTTATCCATTCCTTAGGTTAGTAC
CACCAACAAGCAAATCCTCTGTGATCCATTAAAACAAATAATCAAATAAATGCACTAGCATAGTAAGAGAACATCAATAC
TGCC
>TCONS_00048385 gene:XLOC_044614
AGGCGTACGGCTTCTTTTCCTAAAGGTAATTTCTGTGAAGCTCTCAAAACAAATTATTCCTAGCACAAACCCAAAGGTCT
TGTTTGTGTTGTTTCAGGGAGGATTTATATCTTCCCGTGTACTCTCCTTTCTTAATGAAATGATACAAGATCCTCTTGTG
TGTTCGAGAGAGAGAAAATCTTTGTAACTAGCAACCTAGCAGTTTCCCCCAAACATGTTCCTCCAGAGCAATGTTTTCAA
GTCGTCTAGTCAAACCTAGTCGTATAGCTACCGACCAGTCGACTAGTCGTGATTAGTCGTCGACCAGATCGACTCATTGA
GCCTAGTCTGAGGATGTGCTCATCAGATCAACAGAGGGCCCTCTGCAAACAAGGAAAACAGAGGAGAAAAAAAAACTCCA
CTCACCATTTGAGGATGTGCTCATCTTGAGGGCGGGGAGCGCTGCACAGGGTCAAGGTAGGGCACCTGCCAGGTTGCGGT
CGGGGGAGGGGGCCTGGCGGGGGACAGTGGTTACCTCCTTGGGTGATGGCAGGGGCTGTTTTGGGCCGTTGGGCGGGGGC
GGCGGCTCTGTCTTGGGGTGACAGCAGGGGCTGCAGTAGTGTCCCCGACGGCCCCTGGTCCTTGCGCGCCGGCGACTCCA
TGTTCCTGTTCGCCGGTGGCTGTGCGGGACAGGACACTGGAGGGCGACGGCTGTGCATGAGTGCAGCGCGGCTGTACGAG
AGTGCAGCGCGACAGGGAGCCTGGTACTGTGCCTGAGCGTTCTCAAGTATCTCAACCCTGAAGCCCA
>TCONS_00048396 gene:XLOC_044623
CCTCCCCGTGTTCTGCCTCTCCCTGTCTGCCACCCCCTTCACTGCTAGTGGGCCCCTCCTGCTCAGCCCCCGCAAAAAAA
GAAAAGGGAAAACTGCGGTCTCCTGGGATCGAACCCGAGCCACGAACGAACTCGCACAGTCTAACCACTACGGCTCAAGT
GCTTGTGTGCAATATAAATGATGTTTCTCTATTTCTTTCATTTTCATTGCGTAGTCCTTAGTGACAGGGAACGAGGAACG
ATGGCGCGTTCCGGGAACTTCGTCCCTAAACGAGGAACGGGAACGATCGGGAACACTCCAGGAAACGCTCGCGGAACGCC
GTTTAT
>TCONS_00048473 gene:XLOC_044694
GCTTGTCCACTCGTTCTTGCTTGTTCTTCGATTTGCTTGCAGGTTCGGGGTTGTTCTTGGCACAGCAAGAACAACAACTA
TCCAAATCGAGTTATCCCCAGCTTTCATCGAAAGATCGGGAACCCGTTTGACATATCACATTTGCTAGAGCTTTATATTC
AGCTTCAATACCCAACCTAGACACCGTTGGCTGTTTGCGAGCACTTCAAGGTACAAGGTTGGAAGACTTCCCTATCAAAT
ATCTTGGAATTTCAGACATTCAAAAACTGAACTCCCCCC
>TCONS_00048579 gene:XLOC_044787
CTCCGTTATTTTTTTTATTTGTTGCGTTTTAGTTTAAAAATAAATTAGTATGCGATAAATATTCGAGAACCGAGGTTTGT
TCTGCTCGTAGCCAAGGTTCTGGGATCCTTTTCTGAAAGAATTCCGGAGCCCACCGAACTGGACGAGATTCAGAAACTTC
GCGCGGTATCCACTACAAATTTGAATGAAATTTGAGTAAGTCTGAACAAAATTTCCCCAACCGGTTAAACATGGCAGTGG
AC
>TCONS_00048630 gene:XLOC_044833
CGGCCTCCTGCAGCCACAGCCACACACAGTCAGCATTGCATCGTCCTCGAGCTTTTTGGGCGTGGAAGAAGTGCCCGTTC
TGGGCACTCAGGCGGATCTTCTCCCCCCGGGCGAAATCGGCGTGCTCGCCCCCGGGTTTACCAACGGCTCATGCCATTTC
GGGCAAGGAACCAGAAAGCCCTCCTTTTTTTTGGTTTACCCCGCTGGCCGCTGCTCTCCCCCTCTCTCTCTCTCTGCGTC
TGTCTGAGATGGGTGGGTGCGGTGGCCGTGAATGGTCCCTCGAGATTCGGTGACCACAGCTGCTGGTCCTGACGAACTCA
ACAACAGCCAGCCGTCTGCCATCACGTCGTGTGTTTCCATCCCCGTTGCATCGTCGTCGCGAGGACCACAGGACCAGGGC
AAGTGTAGTGTTGTGTAGGTGGTGGGGCTAGAACAAAGGACGATCACGTTTTTTTCCTCTCTCTCAAGAAGGGAAGCATG
CATGAGGCACCCGTGCGCTGTCTGTCTGTCCTCCTCCTCCAGGTGGTGGCCGACGCGGCGCCCGCAACTACCCGACCCCA
AGCCGAAGCGAAAGGACCAGCAGTTTTGCGTTGCACGTTGGAGCACCCAGCCCTGCTGAGTACTCTGCAAATCCCTACAC
ACCCTTTTCTTCTTTTTAGTAATAAACCAAATAATAGTACTCCGTTTCATAAATGGGCGAGAAAGTTGCTAGAATATAAT
ATAAGTGAATTGTCCATATCATCCTATTAGTTTAAGCTTTAGTTAAATTGGTTGGTGCATGCAACTTAATATAGTATAAA
TACTAGAAAAATAATAATTATTGTTCGCTCCTATATTCTACGCCAAATATCTAAAAGAGACTCGACGTGAGCAGGATTGT
TAAAATATAATATAAATGAATTATTCAGCTCCCATCACCTTAAGTTTTTTAGGTTAAATTGGTTGGTGAATGCAACTTAA
TAAAAGTAATCATGGTGCGTTGCTAACCTAAGTATCGTGGTACATTAGCACAGTGCAAGTTTGTTCTGAATATAGGAGTA
TTTAGGAGGTGTTTGGCTTGAAAAAAAACTAATCCATTATAGATAAGGTGGTACATCATGAGTTTATTTCAAAAGCAAAT
TGGTGGAATGAATGTATTCCTCGTATTATTAATAATTATTAATCTACGAGAAATGAAATAACGATGGATCAACACATTTA
ATTTCACAAACCAAACAAGAAAGTGAGAGTAAAAAAGACGACGGACTACCTCTTTCCTTTTCCTTAAACCAAACATATTA
ATAAACCAAAAACCATGGTGTGCGCCATCTCATCTCATCCAACGCACAGAGGGCGGCCGGTGTGTCTGTGTGTTATAGCA
ACCGCATGAGCTGAATTGTGCAGGGATTTCGTGGCTCGCGTGGGGGACCATTTGAATCGTCAAGGAAATAATTGTTTTGC
CGCGCCTCCGAATGACGTCTCTTCTTCTCGCCCGTCTCAGATTTCGAAAAACGGGTTCGAATCAGACGAAGAGAGATCGA
GAATACTAGTTCGTTGAAGGGTTGCTACGCGCATGGGGGTGGTGAGCATCACGAACGTACGTACGTCCATGCCGGCACAC
GCTGACACGCACGCACGCACGCGCACGTACCTGGATGGGCAGCGCGTCCATGTCGGCCC
>TCONS_00048638 gene:XLOC_044841
GGGGCTTAGCCCGAGTCCGAGCCCTGGGTCGGGCGGAGCGGAGTTTCCTATGGTGCCTTTGGCAGGGCCTGACTGCCTGT
CAGTCTCACTCTGTCAGGTGACACTGCAGTCGGAGTGGCGCAGGCGGCGCTGTCCTTCTGTCAGGCCGGTCAGTGGAGCG
GCGAAGTGATGGCGGTCACTTCGGCTCTGCCTGGGGGGCGTGCGTCAGGATAAAGGTGTCAGGCCACCTTTGCGTTAAAT
GCTCCTGCGATTTGGTCGGTCGGTGCGGCGATTTAGTCAGGGTTGCTTCTTAGCGAAGGCAGGGCCTCGGGCGAGCCGGA
GATATGTTCGCCGTCGGAGGGGGGCCTCGGGCGAGACGGAAATCCTCCGGGGTCGGCTGCCCTTGTCCGAGGCTAGGCTC
GGGCGAGGCGTGATCGAGTCGCTCGAATGGACTGATCCCTGACTTAATCGCACCCATCAGGCCTTAGCAGCTTTATGCTG
ATGGGGGTTACCAGCTGAGAATTAGGAGTCTTGAGGGTACCCCTAATTATGGTCCCCGACAAGTACTGTTTCGCCTT
>TCONS_00048698 gene:XLOC_044893
GGTATGTGGTCCAAGTTTATCCTTGTCCCCAATAACTTGTCTGGGTTGCTAACAAATCATATCTTCTCACAACCACTCCC
CTAAGATCTGTGGTCCAAGCTTGAAGCCAAGCCTACATTTGCTCATATGATTCTCTCATGTTAGGACCATATAGTATTAT
TTTCCAACATCTCAGCTTCAGATAGTAGTTTCAAATGCTGTTTTAGTGTGGTTTGGTGTGGTGGTGGGGTTATACTCGTC
TTTTTTTCCTGTTTAATGAAACGATACTCAGCTCTCCTTTGTATTTGAGAAAAAAAAGAAATGCAACTTGTTAGATAGTA
GTTTCAGATGCTTTTTTAGTGCTCTCCTTTGTATTCGTAAAAAGAAAAAGATATACAATAGTTTCAAATGCTGCCATGTC
TAACTTGGCCAAACTTCTGAGATGGGTTAATGTTCTGGAAATGTAAATAGCTGTTGACTTCAGATTTTCGGAAAATATAA
CCGTATGCTGTGTTCAGTCCAGAATTATAAATGATTTGCAGTTTTACGCATGAATAAGACAAACTACTAAGAAATAATAG
AACTCTGGATGTCAGTATGAAATTAGAGTATGGTTGAAGTTTCAACAAGGCAACAGGTTATCCGATATGATATCTCAAAA
GTAGAAAATTCCCAACGCTGTGCTTTCAAATGGATATTGGCCCACTTGTGCCTTTGCCTGAACCAGGAAAGGTACCCAGC
CAAATGACTACTGACTGAGTTGAAGGTGCCTTTTATCCTCCTTGAGAAAGTAACAAGAGATGCCACCATTATAACTAGGG
AGGTACCAATTTCGGTATCTTGTTGCCTTTCCAATGACCATAGAAACATCATGCTGAAAAGCCAATATGACTCGTTCCCA
CCTTAACCACAAAGAGAAATGGTGAATGGAACAGATTCCCATGCTCATATAAGGCTTGTCCAGATATACAAATCTAACAA
GTTGAACTCAGCAAGAATAACCTCATATCATCCAAAGTGATAACCGATGAGGGCATATCTAGTGCTAAAAGCTCC
>TCONS_00048732 gene:XLOC_044921
TAGTGGCATGGATTTATGTCCTAAAATAGTACATACGTCTCACAATAGTTCAAATTTAGAAAGGTATCAAACATGAAAAA
TGCACATCAAACAGGTGCTCAACAAGGAAAAGAAAAAAAAATACAGCTAGACAGGAAGGTACATGCAAAAGATTTTGGAC
ACAGAAAACACCAAATAAGAAAATATTGCAGACGACACTGATTCAAAAACTAGAGGTAGTTGCATATCATACACGATCGT
ACATCACATGCAACAACATGTGGGTGATCC
>TCONS_00048773 gene:XLOC_044953
TACGCTCTGCGAACAGTGCAGTCTACAATGTAAAACAATGTTTTGGGTGACTATATGGGTAACTTGCTGGACACGGGCTT
ACACACAAACAACACCATAGTCATAGTTGTTTTTTTTCCTTTGCTATATTTTTTCAGTCTATAGAGAAATTGCCCACCAT
TTGGGGTATTGATTTTCAGGACAGAGAAATTGCCCATGATTTTCAGTGAAGAGAAATTGCCCACCATTCGGGGCTATTGA
AATCATTGCAATGGATGGAAGGACCACAGGAGAAATTCCTATTTGTAACATGGTACACCCCCACCTTTCATTTCAGCATG
CACATGCACATGGAATCTCAGGTTGAACTGTGCACACGTTTTCGCTCTTGACGTAACCTAGCTGAACGCATGTACGAATG
GTCCAACCTCCAACGTTTCTAACCCGTTCGTTTCCTATAATCCTATTGGTCTCTTCAAAGCTGCAATTCATGAAGTTAGC
ATCAACACGACAACACGCCATAAACACATCTGCCGCACGGACATTCAGCTTCCGCTACAGCATCGTCCCACCAGGCCACT
AACCACATCATTGAGGCGCTCCCAACAAAATAGGCACGTTGTTGCGAAATAGCAGCCCTCCAAATCCAGCAAACCAACCC
GCATCCCACAATCGCGTCATCGACACATAGGATTAGAAAGCCCCATCTCACCACACAAATCTAATCATCTAGTATTATGT
TTTTTAGGGAAAAAATGCCAGGCAGCGGCTATTAGCTACCAGATTAGATCAAATCAAAATGAGACCAAGTCTACGATCCA
GATCGCGTCCCGCGATCCAGCAA
>TCONS_00048789 gene:XLOC_044969
TCAGGTCTTGGATTTGACTCCCCATGTGAGCGAATTTTCAGGCTGTGGTTAAAAAATCCTCTAGTCTGTCCCACGCCAAA
GCAAAGGTCTAAGGCACGGCCCTGGTCAAGGTCGTTCTCACATGGGACACGGTGATGCTGTGTATGGGTGGGGCAGGGGT
TCGAGGGTTTCTCGAACTGCGTGATGAGGTCTTCTTCTTAATATAATACCGTGAGGGCGGTCTTACCCCCCGCAGGTCGA
GTTTTTTTATCTAGCCAACCAGTGCAATAGTCTTCCTTTATGAAGAAATGTTTATTAGTAATAATAATAATGGCGCAAAT
GCAATGCGAGACATTCTGATTGTCTAATTTATGCAATACTATCTCCTCTGGAGCTTGGGCACCCTAATCAAATATAGGTT
CCTTTGGCAATTGCAATGCATTAACAGGATAAGAACAATCAATTAGGTTTTTCCAGAAGTGCCAC
>TCONS_00048847 gene:XLOC_045025
GATTGCGAAAGTCGCACCCTAAATGGATAGAGTAGGGTGTTGTTAAAAAACAGTACAACAAATAATGAGTCATTGGTATA
TAATAAATGTTCAGTCATTTTAGTTGCCCCAAGAGCAATAATGAAGTTAGTTAACTCTCAGAAGGGGACATTAAATCCTA
CTATTTATACAATAGCATATGCATACAAGCACTAACAATGGAAGTATAGAACATTAAAGTTTCCCAACAAATGCAGCCCG
ACATCACATCAAATACAACCTAACAAATAAAGAAAAATGAAACACAACATAT
>TCONS_00048915 gene:XLOC_045081
GCAATCAGAAAACTTTGAAGACCATGAATGTATGTATCAACATCAGATAGTTCAGATTACAACACCTCTTCATTTTGCTT
CTAGGTGACTAAACACAACAATTCAGACTCAAGCACAAGTACTACCAATATTCAGATGGCATAGCCAAAGAAAATAGAAC
ACTACTGCACTAGACAAACATCAATCGTGTATGGCAGATACAGGGTACACAGAGACAGCAATCAGAGAACTTTGAAGACC
ATGAATGTATGTATCAACATCAGATAGTTCAGATTACAACACCTCTTCATTTTGCTTCTCGGTGACTAAACACAACAATT
CAGACTCAAGCACATGTACTACCAATATTCAGATGGCATAGCCAAAGAAAATAGAACACTACTGCACTAGACAAACATCA
ATCGCGTATGGCAGATACAGGGTACACAGAAAGCAATCAGAGAACTTTGAAGACCATGATTGTATGTATGAACATCAGAT
>TCONS_00048917 gene:XLOC_045083
TCCCGCATTATAGAATAAATAATTTACTAATTTTTTTGTTACTCAGAATTCACAAAGTTAGATATATCATATATTGAATA
CTCAAGATGGAAGCTGAAATCAAATATGAAAGCAATTAGGCCATCCTTAAGCCTTCGGTTAAAAAAATAGATAAACTGAA
CATTGAGGTACTGAGGTCAATAAACATAGAGTTCACTGAGCACAGAAAATTACACTGTTTACGAGATGCCTAGATAGTTA
ACTGAACATTGAGACGGTTAGATATCGGCCTCACATGGCCGGTAGCCCTTTCCCCTCTCCCCTCAAACGCCGCTGTGGTG
CCCGCACGGATCGACTCCAGGAGCCTCAAACACCTCCCAAACGATGTCATGTACGTACACAAACCACCGCTCGAAGCACC
TTCCCTCTCTCGCCTCACCCATCAAACGCAGCCGCAATGCCCATGCAGGCTAGATTCAGGCATGAATACCTTAAGTTTGC
TTCATTTCCCTCCGAACCAAACTTTATTTTTAGATCAGTTTGTTTGTTTCGGAACCAACTAATGGATCTATCCAACTTTT
CTATCTTTTGTACGTACATATACAAACTACAATATACATGAACATGTTATCTTAAAAATATATAATATCGTTGTCCCTC
>TCONS_00048959 gene:XLOC_045121
TCACGCCTTCCCCCGTATGGTTGGTGAAAAAAATAAATGGATTGCCACTGCCTCACTTCACGCAATTCCGCACCGGTGGT
TGCACCAAAAGCGTCGCTAGCTTTTTCACGCATGCCCCTTCCTTCTTTTCCAACACAAATATCTCTTACAGAGATTTTTT
TTTGGCCGTGTACTAATGTAGTATATCCATAGCACTGCATTTTTTTTACGCCGGCCCGCATTCTTTTCCAATAGGAAATG
TCTTTTTCAAGGATTTTTTTTTCTGGCCATGTACAGGTACCAGTGTAGTATATCCGTCACACTGGATTTTTTTTCGGTCG
[truncated: 2,858,703 more chars]
