# Supplementary material for: Genome-wide identification and functional prediction of nitrogen-responsive intergenic and intronic long non-coding RNAs in maize (Zea mays L.)
Source: BMC Genomics. 2016 May 11;17:350. doi: 10.1186/s12864-016-2650-1 (PMC4865003; doi:10.1186/s12864-016-2650-1)
Supplement: Additional file 12: Dataset S1. — The FASTA-formatted sequences file of identified lncRNAs and the GTF-formatted annotation file of identified lncRNAs. (ZIP 1290 kb) [file 12864_2016_2650_MOESM12_ESM.zip › DatasetS1/DatasetS1_LncRNAs.gtf]

chr1	Cufflinks	exon	87311	87611	.	+	.	gene_id "XLOC_000003"; transcript_id "TCONS_00000003"; exon_number "1"; oId "TCONS_00000003"; class_code "u"; tss_id "TSS3";
chr1	Cufflinks	exon	108666	109060	.	+	.	gene_id "XLOC_000004"; transcript_id "TCONS_00000004"; exon_number "1"; oId "TCONS_00000004"; class_code "u"; tss_id "TSS4";
chr1	Cufflinks	exon	160177	160473	.	+	.	gene_id "XLOC_000008"; transcript_id "TCONS_00000008"; exon_number "1"; oId "TCONS_00000008"; class_code "u"; tss_id "TSS8";
chr1	Cufflinks	exon	419962	420540	.	+	.	gene_id "XLOC_000016"; transcript_id "TCONS_00000016"; exon_number "1"; oId "TCONS_00000016"; class_code "u"; tss_id "TSS16";
chr1	Cufflinks	exon	1902826	1903073	.	+	.	gene_id "XLOC_000063"; transcript_id "TCONS_00000063"; exon_number "1"; oId "TCONS_00000063"; class_code "u"; tss_id "TSS63";
chr1	Cufflinks	exon	2050525	2050775	.	+	.	gene_id "XLOC_000071"; transcript_id "TCONS_00000071"; exon_number "1"; oId "TCONS_00000071"; class_code "u"; tss_id "TSS71";
chr1	Cufflinks	exon	2209037	2210112	.	+	.	gene_id "XLOC_000074"; transcript_id "TCONS_00000074"; exon_number "1"; gene_name "GRMZM2G109725"; oId "TCONS_00000074"; nearest_ref "GRMZM2G109725_T02"; class_code "i"; tss_id "TSS74";
chr1	Cufflinks	exon	2470565	2470777	.	+	.	gene_id "XLOC_000079"; transcript_id "TCONS_00000080"; exon_number "1"; oId "TCONS_00000080"; class_code "u"; tss_id "TSS80";
chr1	Cufflinks	exon	2541410	2541630	.	+	.	gene_id "XLOC_000080"; transcript_id "TCONS_00000081"; exon_number "1"; gene_name "GRMZM2G052546"; oId "TCONS_00000081"; nearest_ref "GRMZM2G052546_T01"; class_code "i"; tss_id "TSS81";
chr1	Cufflinks	exon	2903345	2903609	.	+	.	gene_id "XLOC_000095"; transcript_id "TCONS_00000100"; exon_number "1"; oId "TCONS_00000100"; class_code "u"; tss_id "TSS99";
chr1	Cufflinks	exon	3005548	3005762	.	+	.	gene_id "XLOC_000100"; transcript_id "TCONS_00000105"; exon_number "1"; gene_name "GRMZM2G137236"; oId "TCONS_00000105"; nearest_ref "GRMZM2G137236_T01"; class_code "i"; tss_id "TSS105";
chr1	Cufflinks	exon	3139626	3139866	.	+	.	gene_id "XLOC_000106"; transcript_id "TCONS_00000113"; exon_number "1"; oId "TCONS_00000113"; class_code "u"; tss_id "TSS112";
chr1	Cufflinks	exon	3280495	3280715	.	+	.	gene_id "XLOC_000114"; transcript_id "TCONS_00000123"; exon_number "1"; oId "TCONS_00000123"; class_code "u"; tss_id "TSS121";
chr1	Cufflinks	exon	4610230	4610506	.	+	.	gene_id "XLOC_000161"; transcript_id "TCONS_00000177"; exon_number "1"; oId "TCONS_00000177"; class_code "u"; tss_id "TSS174";
chr1	Cufflinks	exon	5621146	5621396	.	+	.	gene_id "XLOC_000194"; transcript_id "TCONS_00000214"; exon_number "1"; oId "TCONS_00000214"; class_code "u"; tss_id "TSS209";
chr1	Cufflinks	exon	6152663	6153408	.	+	.	gene_id "XLOC_000209"; transcript_id "TCONS_00000229"; exon_number "1"; oId "TCONS_00000229"; class_code "u"; tss_id "TSS224";
chr1	Cufflinks	exon	6710215	6710423	.	+	.	gene_id "XLOC_000224"; transcript_id "TCONS_00000244"; exon_number "1"; oId "TCONS_00000244"; class_code "u"; tss_id "TSS239";
chr1	Cufflinks	exon	7307396	7307642	.	+	.	gene_id "XLOC_000246"; transcript_id "TCONS_00000269"; exon_number "1"; oId "TCONS_00000269"; class_code "u"; tss_id "TSS264";
chr1	Cufflinks	exon	7568886	7569101	.	+	.	gene_id "XLOC_000256"; transcript_id "TCONS_00000283"; exon_number "1"; oId "TCONS_00000283"; class_code "u"; tss_id "TSS278";
chr1	Cufflinks	exon	7758272	7758584	.	+	.	gene_id "XLOC_000264"; transcript_id "TCONS_00000291"; exon_number "1"; oId "TCONS_00000291"; class_code "u"; tss_id "TSS286";
chr1	Cufflinks	exon	7959606	7960560	.	+	.	gene_id "XLOC_000267"; transcript_id "TCONS_00000294"; exon_number "1"; oId "TCONS_00000294"; class_code "u"; tss_id "TSS289";
chr1	Cufflinks	exon	8104667	8104888	.	+	.	gene_id "XLOC_000273"; transcript_id "TCONS_00000300"; exon_number "1"; oId "TCONS_00000300"; class_code "u"; tss_id "TSS295";
chr1	Cufflinks	exon	8140826	8141147	.	+	.	gene_id "XLOC_000277"; transcript_id "TCONS_00000304"; exon_number "1"; gene_name "GRMZM2G176397"; oId "TCONS_00000304"; nearest_ref "GRMZM2G176397_T01"; class_code "i"; tss_id "TSS299";
chr1	Cufflinks	exon	8970604	8970987	.	+	.	gene_id "XLOC_000306"; transcript_id "TCONS_00000339"; exon_number "1"; gene_name "GRMZM2G046932"; oId "TCONS_00000338"; nearest_ref "GRMZM2G046932_T01"; class_code "i"; tss_id "TSS331";
chr1	Cufflinks	exon	9045212	9045548	.	+	.	gene_id "XLOC_000307"; transcript_id "TCONS_00000340"; exon_number "1"; gene_name "GRMZM2G149257"; oId "TCONS_00000339"; nearest_ref "GRMZM2G149257_T01"; class_code "="; tss_id "TSS332";
chr1	Cufflinks	exon	9047259	9047800	.	+	.	gene_id "XLOC_000307"; transcript_id "TCONS_00000340"; exon_number "2"; gene_name "GRMZM2G149257"; oId "TCONS_00000339"; nearest_ref "GRMZM2G149257_T01"; class_code "="; tss_id "TSS332";
chr1	Cufflinks	exon	9216606	9216939	.	+	.	gene_id "XLOC_000311"; transcript_id "TCONS_00000344"; exon_number "1"; oId "TCONS_00000343"; class_code "u"; tss_id "TSS336";
chr1	Cufflinks	exon	9241278	9241616	.	+	.	gene_id "XLOC_000312"; transcript_id "TCONS_00000345"; exon_number "1"; oId "TCONS_00000344"; class_code "u"; tss_id "TSS337";
chr1	Cufflinks	exon	9241278	9241616	.	+	.	gene_id "XLOC_000312"; transcript_id "TCONS_00000345"; exon_number "1"; oId "TCONS_00000344"; class_code "u"; tss_id "TSS337";
chr1	Cufflinks	exon	9293904	9294265	.	+	.	gene_id "XLOC_000313"; transcript_id "TCONS_00000346"; exon_number "1"; gene_name "GRMZM5G823004"; oId "TCONS_00000345"; nearest_ref "GRMZM5G823004_T01"; class_code "="; tss_id "TSS338";
chr1	Cufflinks	exon	9295212	9297061	.	+	.	gene_id "XLOC_000313"; transcript_id "TCONS_00000346"; exon_number "2"; gene_name "GRMZM5G823004"; oId "TCONS_00000345"; nearest_ref "GRMZM5G823004_T01"; class_code "="; tss_id "TSS338";
chr1	Cufflinks	exon	9306776	9307009	.	+	.	gene_id "XLOC_000315"; transcript_id "TCONS_00000348"; exon_number "1"; oId "TCONS_00000347"; class_code "u"; tss_id "TSS340";
chr1	Cufflinks	exon	9353236	9353571	.	+	.	gene_id "XLOC_000316"; transcript_id "TCONS_00000349"; exon_number "1"; gene_name "GRMZM5G860938"; oId "TCONS_00000348"; nearest_ref "GRMZM5G860938_T01"; class_code "x"; tss_id "TSS341";
chr1	Cufflinks	exon	10070170	10070567	.	+	.	gene_id "XLOC_000332"; transcript_id "TCONS_00000366"; exon_number "1"; oId "TCONS_00000365"; class_code "u"; tss_id "TSS357";
chr1	Cufflinks	exon	10087136	10087153	.	+	.	gene_id "XLOC_000333"; transcript_id "TCONS_00000367"; exon_number "1"; gene_name "GRMZM2G038485"; oId "TCONS_00000366"; nearest_ref "GRMZM2G038485_T01"; class_code "="; tss_id "TSS358";
chr1	Cufflinks	exon	10087310	10087390	.	+	.	gene_id "XLOC_000333"; transcript_id "TCONS_00000367"; exon_number "2"; gene_name "GRMZM2G038485"; oId "TCONS_00000366"; nearest_ref "GRMZM2G038485_T01"; class_code "="; tss_id "TSS358";
chr1	Cufflinks	exon	10087491	10087551	.	+	.	gene_id "XLOC_000333"; transcript_id "TCONS_00000367"; exon_number "3"; gene_name "GRMZM2G038485"; oId "TCONS_00000366"; nearest_ref "GRMZM2G038485_T01"; class_code "="; tss_id "TSS358";
chr1	Cufflinks	exon	10087675	10088104	.	+	.	gene_id "XLOC_000333"; transcript_id "TCONS_00000367"; exon_number "4"; gene_name "GRMZM2G038485"; oId "TCONS_00000366"; nearest_ref "GRMZM2G038485_T01"; class_code "="; tss_id "TSS358";
chr1	Cufflinks	exon	10434222	10435027	.	+	.	gene_id "XLOC_000346"; transcript_id "TCONS_00000380"; exon_number "1"; oId "TCONS_00000379"; class_code "u"; tss_id "TSS371";
chr1	Cufflinks	exon	10484005	10486004	.	+	.	gene_id "XLOC_000347"; transcript_id "TCONS_00000381"; exon_number "1"; gene_name "GRMZM2G142938"; oId "TCONS_00000380"; nearest_ref "GRMZM2G142938_T01"; class_code "x"; tss_id "TSS372";
chr1	Cufflinks	exon	10846401	10846995	.	+	.	gene_id "XLOC_000354"; transcript_id "TCONS_00000389"; exon_number "1"; oId "TCONS_00000388"; class_code "u"; tss_id "TSS380";
chr1	Cufflinks	exon	10874622	10874851	.	+	.	gene_id "XLOC_000355"; transcript_id "TCONS_00000390"; exon_number "1"; oId "TCONS_00000389"; class_code "u"; tss_id "TSS381";
chr1	Cufflinks	exon	10900878	10901121	.	+	.	gene_id "XLOC_000356"; transcript_id "TCONS_00000391"; exon_number "1"; oId "TCONS_00000390"; class_code "u"; tss_id "TSS382";
chr1	Cufflinks	exon	10903346	10904200	.	+	.	gene_id "XLOC_000357"; transcript_id "TCONS_00000392"; exon_number "1"; oId "TCONS_00000391"; class_code "u"; tss_id "TSS383";
chr1	Cufflinks	exon	10919571	10919778	.	+	.	gene_id "XLOC_000359"; transcript_id "TCONS_00000394"; exon_number "1"; oId "TCONS_00000393"; class_code "u"; tss_id "TSS385";
chr1	Cufflinks	exon	10959300	10960577	.	+	.	gene_id "XLOC_000360"; transcript_id "TCONS_00000395"; exon_number "1"; gene_name "GRMZM2G358279"; oId "TCONS_00000394"; nearest_ref "GRMZM2G358279_T01"; class_code "="; tss_id "TSS386";
chr1	Cufflinks	exon	10962721	10963003	.	+	.	gene_id "XLOC_000360"; transcript_id "TCONS_00000395"; exon_number "2"; gene_name "GRMZM2G358279"; oId "TCONS_00000394"; nearest_ref "GRMZM2G358279_T01"; class_code "="; tss_id "TSS386";
chr1	Cufflinks	exon	11630317	11630558	.	+	.	gene_id "XLOC_000379"; transcript_id "TCONS_00000415"; exon_number "1"; oId "TCONS_00000414"; class_code "u"; tss_id "TSS405";
chr1	Cufflinks	exon	11644702	11644799	.	+	.	gene_id "XLOC_000380"; transcript_id "TCONS_00000416"; exon_number "1"; oId "TCONS_00000415"; class_code "u"; tss_id "TSS406";
chr1	Cufflinks	exon	11842954	11843186	.	+	.	gene_id "XLOC_000385"; transcript_id "TCONS_00000421"; exon_number "1"; oId "TCONS_00000420"; class_code "u"; tss_id "TSS411";
chr1	Cufflinks	exon	11897681	11897880	.	+	.	gene_id "XLOC_000386"; transcript_id "TCONS_00000422"; exon_number "1"; oId "TCONS_00000421"; class_code "u"; tss_id "TSS412";
chr1	Cufflinks	exon	12171123	12171335	.	+	.	gene_id "XLOC_000403"; transcript_id "TCONS_00000441"; exon_number "1"; oId "TCONS_00000440"; class_code "u"; tss_id "TSS431";
chr1	Cufflinks	exon	12172518	12174586	.	+	.	gene_id "XLOC_000404"; transcript_id "TCONS_00000442"; exon_number "1"; gene_name "GRMZM2G377787"; oId "TCONS_00000441"; nearest_ref "GRMZM2G377787_T01"; class_code "="; tss_id "TSS432";
chr1	Cufflinks	exon	12449553	12449811	.	+	.	gene_id "XLOC_000416"; transcript_id "TCONS_00000454"; exon_number "1"; oId "TCONS_00000453"; class_code "u"; tss_id "TSS444";
chr1	Cufflinks	exon	12479664	12479936	.	+	.	gene_id "XLOC_000417"; transcript_id "TCONS_00000455"; exon_number "1"; gene_name "GRMZM2G154036"; oId "TCONS_00000454"; nearest_ref "GRMZM2G154036_T01"; class_code "="; tss_id "TSS445";
chr1	Cufflinks	exon	12480029	12480175	.	+	.	gene_id "XLOC_000417"; transcript_id "TCONS_00000455"; exon_number "2"; gene_name "GRMZM2G154036"; oId "TCONS_00000454"; nearest_ref "GRMZM2G154036_T01"; class_code "="; tss_id "TSS445";
chr1	Cufflinks	exon	12484621	12484716	.	+	.	gene_id "XLOC_000417"; transcript_id "TCONS_00000455"; exon_number "3"; gene_name "GRMZM2G154036"; oId "TCONS_00000454"; nearest_ref "GRMZM2G154036_T01"; class_code "="; tss_id "TSS445";
chr1	Cufflinks	exon	12484850	12484981	.	+	.	gene_id "XLOC_000417"; transcript_id "TCONS_00000455"; exon_number "4"; gene_name "GRMZM2G154036"; oId "TCONS_00000454"; nearest_ref "GRMZM2G154036_T01"; class_code "="; tss_id "TSS445";
chr1	Cufflinks	exon	12485088	12485204	.	+	.	gene_id "XLOC_000417"; transcript_id "TCONS_00000455"; exon_number "5"; gene_name "GRMZM2G154036"; oId "TCONS_00000454"; nearest_ref "GRMZM2G154036_T01"; class_code "="; tss_id "TSS445";
chr1	Cufflinks	exon	12485335	12485644	.	+	.	gene_id "XLOC_000417"; transcript_id "TCONS_00000455"; exon_number "6"; gene_name "GRMZM2G154036"; oId "TCONS_00000454"; nearest_ref "GRMZM2G154036_T01"; class_code "="; tss_id "TSS445";
chr1	Cufflinks	exon	12648856	12649077	.	+	.	gene_id "XLOC_000421"; transcript_id "TCONS_00000461"; exon_number "1"; oId "TCONS_00000460"; class_code "u"; tss_id "TSS451";
chr1	Cufflinks	exon	12669560	12670120	.	+	.	gene_id "XLOC_000422"; transcript_id "TCONS_00000462"; exon_number "1"; oId "TCONS_00000461"; class_code "u"; tss_id "TSS452";
chr1	Cufflinks	exon	13033242	13033472	.	+	.	gene_id "XLOC_000429"; transcript_id "TCONS_00000473"; exon_number "1"; oId "TCONS_00000472"; class_code "u"; tss_id "TSS462";
chr1	Cufflinks	exon	13097396	13097715	.	+	.	gene_id "XLOC_000430"; transcript_id "TCONS_00000474"; exon_number "1"; oId "TCONS_00000473"; class_code "u"; tss_id "TSS463";
chr1	Cufflinks	exon	13097396	13097715	.	+	.	gene_id "XLOC_000430"; transcript_id "TCONS_00000474"; exon_number "1"; oId "TCONS_00000473"; class_code "u"; tss_id "TSS463";
chr1	Cufflinks	exon	13131810	13132469	.	+	.	gene_id "XLOC_000431"; transcript_id "TCONS_00000475"; exon_number "1"; gene_name "GRMZM2G181497"; oId "TCONS_00000474"; nearest_ref "GRMZM2G181497_T01"; class_code "p"; tss_id "TSS464";
chr1	Cufflinks	exon	13393768	13394047	.	+	.	gene_id "XLOC_000436"; transcript_id "TCONS_00000483"; exon_number "1"; oId "TCONS_00000482"; class_code "u"; tss_id "TSS470";
chr1	Cufflinks	exon	13535173	13535554	.	+	.	gene_id "XLOC_000437"; transcript_id "TCONS_00000484"; exon_number "1"; gene_name "GRMZM2G169320"; oId "TCONS_00000483"; nearest_ref "GRMZM2G169320_T01"; class_code "="; tss_id "TSS471";
chr1	Cufflinks	exon	13536096	13536343	.	+	.	gene_id "XLOC_000437"; transcript_id "TCONS_00000484"; exon_number "2"; gene_name "GRMZM2G169320"; oId "TCONS_00000483"; nearest_ref "GRMZM2G169320_T01"; class_code "="; tss_id "TSS471";
chr1	Cufflinks	exon	13536479	13536770	.	+	.	gene_id "XLOC_000437"; transcript_id "TCONS_00000484"; exon_number "3"; gene_name "GRMZM2G169320"; oId "TCONS_00000483"; nearest_ref "GRMZM2G169320_T01"; class_code "="; tss_id "TSS471";
chr1	Cufflinks	exon	13537186	13537338	.	+	.	gene_id "XLOC_000437"; transcript_id "TCONS_00000484"; exon_number "4"; gene_name "GRMZM2G169320"; oId "TCONS_00000483"; nearest_ref "GRMZM2G169320_T01"; class_code "="; tss_id "TSS471";
chr1	Cufflinks	exon	13537444	13538465	.	+	.	gene_id "XLOC_000437"; transcript_id "TCONS_00000484"; exon_number "5"; gene_name "GRMZM2G169320"; oId "TCONS_00000483"; nearest_ref "GRMZM2G169320_T01"; class_code "="; tss_id "TSS471";
chr1	Cufflinks	exon	13791867	13792514	.	+	.	gene_id "XLOC_000445"; transcript_id "TCONS_00000493"; exon_number "1"; gene_name "GRMZM2G314133"; oId "TCONS_00000492"; nearest_ref "GRMZM2G314133_T01"; class_code "i"; tss_id "TSS480";
chr1	Cufflinks	exon	13909028	13909847	.	+	.	gene_id "XLOC_000446"; transcript_id "TCONS_00000494"; exon_number "1"; gene_name "GRMZM2G027626"; oId "TCONS_00000493"; nearest_ref "GRMZM2G027626_T01"; class_code "c"; tss_id "TSS481";
chr1	Cufflinks	exon	13992015	13992219	.	+	.	gene_id "XLOC_000448"; transcript_id "TCONS_00000496"; exon_number "1"; oId "TCONS_00000495"; class_code "u"; tss_id "TSS483";
chr1	Cufflinks	exon	13994738	13995087	.	+	.	gene_id "XLOC_000449"; transcript_id "TCONS_00000497"; exon_number "1"; gene_name "GRMZM2G556515"; oId "TCONS_00000496"; nearest_ref "GRMZM2G556515_T01"; class_code "c"; tss_id "TSS484";
chr1	Cufflinks	exon	14247040	14247274	.	+	.	gene_id "XLOC_000453"; transcript_id "TCONS_00000501"; exon_number "1"; oId "TCONS_00000500"; class_code "u"; tss_id "TSS488";
chr1	Cufflinks	exon	14259099	14259404	.	+	.	gene_id "XLOC_000454"; transcript_id "TCONS_00000502"; exon_number "1"; gene_name "ESR2B"; oId "TCONS_00000501"; nearest_ref "GRMZM2G315601_T01"; class_code "p"; tss_id "TSS489";
chr1	Cufflinks	exon	14492496	14492723	.	+	.	gene_id "XLOC_000459"; transcript_id "TCONS_00000509"; exon_number "1"; oId "TCONS_00000508"; class_code "u"; tss_id "TSS495";
chr1	Cufflinks	exon	14493960	14494061	.	+	.	gene_id "XLOC_000460"; transcript_id "TCONS_00000510"; exon_number "1"; oId "TCONS_00000509"; class_code "u"; tss_id "TSS496";
chr1	Cufflinks	exon	14494476	14494763	.	+	.	gene_id "XLOC_000460"; transcript_id "TCONS_00000510"; exon_number "2"; oId "TCONS_00000509"; class_code "u"; tss_id "TSS496";
chr1	Cufflinks	exon	15489106	15489332	.	+	.	gene_id "XLOC_000492"; transcript_id "TCONS_00000543"; exon_number "1"; oId "TCONS_00000542"; class_code "u"; tss_id "TSS529";
chr1	Cufflinks	exon	15529959	15530236	.	+	.	gene_id "XLOC_000493"; transcript_id "TCONS_00000544"; exon_number "1"; oId "TCONS_00000543"; class_code "u"; tss_id "TSS530";
chr1	Cufflinks	exon	15529959	15530236	.	+	.	gene_id "XLOC_000493"; transcript_id "TCONS_00000544"; exon_number "1"; oId "TCONS_00000543"; class_code "u"; tss_id "TSS530";
chr1	Cufflinks	exon	15726612	15726924	.	+	.	gene_id "XLOC_000494"; transcript_id "TCONS_00000545"; exon_number "1"; gene_name "GRMZM2G142557"; oId "TCONS_00000544"; nearest_ref "GRMZM2G142557_T01"; class_code "="; tss_id "TSS531";
chr1	Cufflinks	exon	15728112	15728595	.	+	.	gene_id "XLOC_000494"; transcript_id "TCONS_00000545"; exon_number "2"; gene_name "GRMZM2G142557"; oId "TCONS_00000544"; nearest_ref "GRMZM2G142557_T01"; class_code "="; tss_id "TSS531";
chr1	Cufflinks	exon	15728707	15728783	.	+	.	gene_id "XLOC_000494"; transcript_id "TCONS_00000545"; exon_number "3"; gene_name "GRMZM2G142557"; oId "TCONS_00000544"; nearest_ref "GRMZM2G142557_T01"; class_code "="; tss_id "TSS531";
chr1	Cufflinks	exon	15728869	15728999	.	+	.	gene_id "XLOC_000494"; transcript_id "TCONS_00000545"; exon_number "4"; gene_name "GRMZM2G142557"; oId "TCONS_00000544"; nearest_ref "GRMZM2G142557_T01"; class_code "="; tss_id "TSS531";
chr1	Cufflinks	exon	15733288	15733384	.	+	.	gene_id "XLOC_000494"; transcript_id "TCONS_00000545"; exon_number "5"; gene_name "GRMZM2G142557"; oId "TCONS_00000544"; nearest_ref "GRMZM2G142557_T01"; class_code "="; tss_id "TSS531";
chr1	Cufflinks	exon	15733856	15734002	.	+	.	gene_id "XLOC_000494"; transcript_id "TCONS_00000545"; exon_number "6"; gene_name "GRMZM2G142557"; oId "TCONS_00000544"; nearest_ref "GRMZM2G142557_T01"; class_code "="; tss_id "TSS531";
chr1	Cufflinks	exon	15734772	15734872	.	+	.	gene_id "XLOC_000494"; transcript_id "TCONS_00000545"; exon_number "7"; gene_name "GRMZM2G142557"; oId "TCONS_00000544"; nearest_ref "GRMZM2G142557_T01"; class_code "="; tss_id "TSS531";
chr1	Cufflinks	exon	15734959	15735386	.	+	.	gene_id "XLOC_000494"; transcript_id "TCONS_00000545"; exon_number "8"; gene_name "GRMZM2G142557"; oId "TCONS_00000544"; nearest_ref "GRMZM2G142557_T01"; class_code "="; tss_id "TSS531";
chr1	Cufflinks	exon	15912718	15912928	.	+	.	gene_id "XLOC_000500"; transcript_id "TCONS_00000553"; exon_number "1"; oId "TCONS_00000552"; class_code "u"; tss_id "TSS538";
chr1	Cufflinks	exon	15989822	15990015	.	+	.	gene_id "XLOC_000501"; transcript_id "TCONS_00000554"; exon_number "1"; gene_name "GRMZM2G156486"; oId "TCONS_00000553"; nearest_ref "GRMZM2G156486_T02"; class_code "="; tss_id "TSS539";
chr1	Cufflinks	exon	15990113	15990229	.	+	.	gene_id "XLOC_000501"; transcript_id "TCONS_00000554"; exon_number "2"; gene_name "GRMZM2G156486"; oId "TCONS_00000553"; nearest_ref "GRMZM2G156486_T02"; class_code "="; tss_id "TSS539";
chr1	Cufflinks	exon	15991328	15991552	.	+	.	gene_id "XLOC_000501"; transcript_id "TCONS_00000554"; exon_number "3"; gene_name "GRMZM2G156486"; oId "TCONS_00000553"; nearest_ref "GRMZM2G156486_T02"; class_code "="; tss_id "TSS539";
chr1	Cufflinks	exon	15991929	15992022	.	+	.	gene_id "XLOC_000501"; transcript_id "TCONS_00000554"; exon_number "4"; gene_name "GRMZM2G156486"; oId "TCONS_00000553"; nearest_ref "GRMZM2G156486_T02"; class_code "="; tss_id "TSS539";
chr1	Cufflinks	exon	15992313	15992387	.	+	.	gene_id "XLOC_000501"; transcript_id "TCONS_00000554"; exon_number "5"; gene_name "GRMZM2G156486"; oId "TCONS_00000553"; nearest_ref "GRMZM2G156486_T02"; class_code "="; tss_id "TSS539";
chr1	Cufflinks	exon	15992696	15992774	.	+	.	gene_id "XLOC_000501"; transcript_id "TCONS_00000554"; exon_number "6"; gene_name "GRMZM2G156486"; oId "TCONS_00000553"; nearest_ref "GRMZM2G156486_T02"; class_code "="; tss_id "TSS539";
chr1	Cufflinks	exon	15992995	15993010	.	+	.	gene_id "XLOC_000501"; transcript_id "TCONS_00000554"; exon_number "7"; gene_name "GRMZM2G156486"; oId "TCONS_00000553"; nearest_ref "GRMZM2G156486_T02"; class_code "="; tss_id "TSS539";
chr1	Cufflinks	exon	15993123	15993203	.	+	.	gene_id "XLOC_000501"; transcript_id "TCONS_00000554"; exon_number "8"; gene_name "GRMZM2G156486"; oId "TCONS_00000553"; nearest_ref "GRMZM2G156486_T02"; class_code "="; tss_id "TSS539";
chr1	Cufflinks	exon	15993399	15993481	.	+	.	gene_id "XLOC_000501"; transcript_id "TCONS_00000554"; exon_number "9"; gene_name "GRMZM2G156486"; oId "TCONS_00000553"; nearest_ref "GRMZM2G156486_T02"; class_code "="; tss_id "TSS539";
chr1	Cufflinks	exon	15993566	15994369	.	+	.	gene_id "XLOC_000501"; transcript_id "TCONS_00000554"; exon_number "10"; gene_name "GRMZM2G156486"; oId "TCONS_00000553"; nearest_ref "GRMZM2G156486_T02"; class_code "="; tss_id "TSS539";
chr1	Cufflinks	exon	15996177	15996811	.	+	.	gene_id "XLOC_000501"; transcript_id "TCONS_00000556"; exon_number "1"; gene_name "GRMZM2G156486"; oId "TCONS_00000555"; nearest_ref "GRMZM2G156486_T01"; class_code "e"; tss_id "TSS540";
chr1	Cufflinks	exon	15995520	15995761	.	+	.	gene_id "XLOC_000502"; transcript_id "TCONS_00000555"; exon_number "1"; gene_name "GRMZM2G156486"; oId "TCONS_00000554"; nearest_ref "GRMZM2G156486_T01"; class_code "i"; tss_id "TSS541";
chr1	Cufflinks	exon	16018825	16019147	.	+	.	gene_id "XLOC_000503"; transcript_id "TCONS_00000557"; exon_number "1"; oId "TCONS_00000556"; class_code "u"; tss_id "TSS542";
chr1	Cufflinks	exon	16120371	16120598	.	+	.	gene_id "XLOC_000504"; transcript_id "TCONS_00000558"; exon_number "1"; gene_name "GRMZM2G399072"; oId "TCONS_00000557"; nearest_ref "GRMZM2G399072_T01"; class_code "x"; tss_id "TSS543";
chr1	Cufflinks	exon	16288400	16289076	.	+	.	gene_id "XLOC_000506"; transcript_id "TCONS_00000560"; exon_number "1"; oId "TCONS_00000559"; class_code "u"; tss_id "TSS545";
chr1	Cufflinks	exon	16336552	16338572	.	+	.	gene_id "XLOC_000507"; transcript_id "TCONS_00000561"; exon_number "1"; gene_name "GRMZM5G855347"; oId "TCONS_00000560"; nearest_ref "GRMZM5G855347_T01"; class_code "x"; tss_id "TSS546";
chr1	Cufflinks	exon	16476433	16476725	.	+	.	gene_id "XLOC_000511"; transcript_id "TCONS_00000566"; exon_number "1"; oId "TCONS_00000565"; class_code "u"; tss_id "TSS551";
chr1	Cufflinks	exon	16573972	16574762	.	+	.	gene_id "XLOC_000512"; transcript_id "TCONS_00000567"; exon_number "1"; gene_name "GRMZM2G017616"; oId "TCONS_00000566"; nearest_ref "GRMZM2G017616_T01"; class_code "="; tss_id "TSS552";
chr1	Cufflinks	exon	16575574	16575857	.	+	.	gene_id "XLOC_000512"; transcript_id "TCONS_00000567"; exon_number "2"; gene_name "GRMZM2G017616"; oId "TCONS_00000566"; nearest_ref "GRMZM2G017616_T01"; class_code "="; tss_id "TSS552";
chr1	Cufflinks	exon	16576705	16576942	.	+	.	gene_id "XLOC_000512"; transcript_id "TCONS_00000567"; exon_number "3"; gene_name "GRMZM2G017616"; oId "TCONS_00000566"; nearest_ref "GRMZM2G017616_T01"; class_code "="; tss_id "TSS552";
chr1	Cufflinks	exon	16578005	16578328	.	+	.	gene_id "XLOC_000512"; transcript_id "TCONS_00000567"; exon_number "4"; gene_name "GRMZM2G017616"; oId "TCONS_00000566"; nearest_ref "GRMZM2G017616_T01"; class_code "="; tss_id "TSS552";
chr1	Cufflinks	exon	16578441	16578526	.	+	.	gene_id "XLOC_000512"; transcript_id "TCONS_00000567"; exon_number "5"; gene_name "GRMZM2G017616"; oId "TCONS_00000566"; nearest_ref "GRMZM2G017616_T01"; class_code "="; tss_id "TSS552";
chr1	Cufflinks	exon	16578627	16578734	.	+	.	gene_id "XLOC_000512"; transcript_id "TCONS_00000567"; exon_number "6"; gene_name "GRMZM2G017616"; oId "TCONS_00000566"; nearest_ref "GRMZM2G017616_T01"; class_code "="; tss_id "TSS552";
chr1	Cufflinks	exon	16578823	16579127	.	+	.	gene_id "XLOC_000512"; transcript_id "TCONS_00000567"; exon_number "7"; gene_name "GRMZM2G017616"; oId "TCONS_00000566"; nearest_ref "GRMZM2G017616_T01"; class_code "="; tss_id "TSS552";
chr1	Cufflinks	exon	16579456	16579722	.	+	.	gene_id "XLOC_000512"; transcript_id "TCONS_00000567"; exon_number "8"; gene_name "GRMZM2G017616"; oId "TCONS_00000566"; nearest_ref "GRMZM2G017616_T01"; class_code "="; tss_id "TSS552";
chr1	Cufflinks	exon	16579807	16580707	.	+	.	gene_id "XLOC_000512"; transcript_id "TCONS_00000567"; exon_number "9"; gene_name "GRMZM2G017616"; oId "TCONS_00000566"; nearest_ref "GRMZM2G017616_T01"; class_code "="; tss_id "TSS552";
chr1	Cufflinks	exon	16949488	16949741	.	+	.	gene_id "XLOC_000523"; transcript_id "TCONS_00000581"; exon_number "1"; oId "TCONS_00000580"; class_code "u"; tss_id "TSS565";
chr1	Cufflinks	exon	16951812	16952449	.	+	.	gene_id "XLOC_000524"; transcript_id "TCONS_00000582"; exon_number "1"; gene_name "GRMZM2G148855"; oId "TCONS_00000581"; nearest_ref "GRMZM2G148855_T01"; class_code "="; tss_id "TSS566";
chr1	Cufflinks	exon	16952675	16953028	.	+	.	gene_id "XLOC_000524"; transcript_id "TCONS_00000582"; exon_number "2"; gene_name "GRMZM2G148855"; oId "TCONS_00000581"; nearest_ref "GRMZM2G148855_T01"; class_code "="; tss_id "TSS566";
chr1	Cufflinks	exon	16953270	16953361	.	+	.	gene_id "XLOC_000524"; transcript_id "TCONS_00000582"; exon_number "3"; gene_name "GRMZM2G148855"; oId "TCONS_00000581"; nearest_ref "GRMZM2G148855_T01"; class_code "="; tss_id "TSS566";
chr1	Cufflinks	exon	16972044	16972663	.	+	.	gene_id "XLOC_000524"; transcript_id "TCONS_00000582"; exon_number "4"; gene_name "GRMZM2G148855"; oId "TCONS_00000581"; nearest_ref "GRMZM2G148855_T01"; class_code "="; tss_id "TSS566";
chr1	Cufflinks	exon	17238901	17239269	.	+	.	gene_id "XLOC_000532"; transcript_id "TCONS_00000590"; exon_number "1"; oId "TCONS_00000589"; class_code "u"; tss_id "TSS574";
chr1	Cufflinks	exon	17240281	17240864	.	+	.	gene_id "XLOC_000533"; transcript_id "TCONS_00000591"; exon_number "1"; gene_name "GRMZM2G097434"; oId "TCONS_00000590"; nearest_ref "GRMZM2G097434_T02"; class_code "j"; tss_id "TSS575";
chr1	Cufflinks	exon	17241602	17241806	.	+	.	gene_id "XLOC_000533"; transcript_id "TCONS_00000591"; exon_number "2"; gene_name "GRMZM2G097434"; oId "TCONS_00000590"; nearest_ref "GRMZM2G097434_T02"; class_code "j"; tss_id "TSS575";
chr1	Cufflinks	exon	17241902	17242067	.	+	.	gene_id "XLOC_000533"; transcript_id "TCONS_00000591"; exon_number "3"; gene_name "GRMZM2G097434"; oId "TCONS_00000590"; nearest_ref "GRMZM2G097434_T02"; class_code "j"; tss_id "TSS575";
chr1	Cufflinks	exon	17242888	17243107	.	+	.	gene_id "XLOC_000533"; transcript_id "TCONS_00000591"; exon_number "4"; gene_name "GRMZM2G097434"; oId "TCONS_00000590"; nearest_ref "GRMZM2G097434_T02"; class_code "j"; tss_id "TSS575";
chr1	Cufflinks	exon	17243670	17243746	.	+	.	gene_id "XLOC_000533"; transcript_id "TCONS_00000591"; exon_number "5"; gene_name "GRMZM2G097434"; oId "TCONS_00000590"; nearest_ref "GRMZM2G097434_T02"; class_code "j"; tss_id "TSS575";
chr1	Cufflinks	exon	17243885	17244072	.	+	.	gene_id "XLOC_000533"; transcript_id "TCONS_00000591"; exon_number "6"; gene_name "GRMZM2G097434"; oId "TCONS_00000590"; nearest_ref "GRMZM2G097434_T02"; class_code "j"; tss_id "TSS575";
chr1	Cufflinks	exon	17244157	17244251	.	+	.	gene_id "XLOC_000533"; transcript_id "TCONS_00000591"; exon_number "7"; gene_name "GRMZM2G097434"; oId "TCONS_00000590"; nearest_ref "GRMZM2G097434_T02"; class_code "j"; tss_id "TSS575";
chr1	Cufflinks	exon	17244408	17244541	.	+	.	gene_id "XLOC_000533"; transcript_id "TCONS_00000591"; exon_number "8"; gene_name "GRMZM2G097434"; oId "TCONS_00000590"; nearest_ref "GRMZM2G097434_T02"; class_code "j"; tss_id "TSS575";
chr1	Cufflinks	exon	17244646	17244759	.	+	.	gene_id "XLOC_000533"; transcript_id "TCONS_00000591"; exon_number "9"; gene_name "GRMZM2G097434"; oId "TCONS_00000590"; nearest_ref "GRMZM2G097434_T02"; class_code "j"; tss_id "TSS575";
chr1	Cufflinks	exon	17245004	17245072	.	+	.	gene_id "XLOC_000533"; transcript_id "TCONS_00000591"; exon_number "10"; gene_name "GRMZM2G097434"; oId "TCONS_00000590"; nearest_ref "GRMZM2G097434_T02"; class_code "j"; tss_id "TSS575";
chr1	Cufflinks	exon	17245177	17245319	.	+	.	gene_id "XLOC_000533"; transcript_id "TCONS_00000591"; exon_number "11"; gene_name "GRMZM2G097434"; oId "TCONS_00000590"; nearest_ref "GRMZM2G097434_T02"; class_code "j"; tss_id "TSS575";
chr1	Cufflinks	exon	17257569	17257690	.	+	.	gene_id "XLOC_000533"; transcript_id "TCONS_00000591"; exon_number "12"; gene_name "GRMZM2G097434"; oId "TCONS_00000590"; nearest_ref "GRMZM2G097434_T02"; class_code "j"; tss_id "TSS575";
chr1	Cufflinks	exon	17257806	17257916	.	+	.	gene_id "XLOC_000533"; transcript_id "TCONS_00000591"; exon_number "13"; gene_name "GRMZM2G097434"; oId "TCONS_00000590"; nearest_ref "GRMZM2G097434_T02"; class_code "j"; tss_id "TSS575";
chr1	Cufflinks	exon	17258383	17258565	.	+	.	gene_id "XLOC_000533"; transcript_id "TCONS_00000591"; exon_number "14"; gene_name "GRMZM2G097434"; oId "TCONS_00000590"; nearest_ref "GRMZM2G097434_T02"; class_code "j"; tss_id "TSS575";
chr1	Cufflinks	exon	17258662	17258820	.	+	.	gene_id "XLOC_000533"; transcript_id "TCONS_00000591"; exon_number "15"; gene_name "GRMZM2G097434"; oId "TCONS_00000590"; nearest_ref "GRMZM2G097434_T02"; class_code "j"; tss_id "TSS575";
chr1	Cufflinks	exon	17258904	17258985	.	+	.	gene_id "XLOC_000533"; transcript_id "TCONS_00000591"; exon_number "16"; gene_name "GRMZM2G097434"; oId "TCONS_00000590"; nearest_ref "GRMZM2G097434_T02"; class_code "j"; tss_id "TSS575";
chr1	Cufflinks	exon	17259103	17259608	.	+	.	gene_id "XLOC_000533"; transcript_id "TCONS_00000591"; exon_number "17"; gene_name "GRMZM2G097434"; oId "TCONS_00000590"; nearest_ref "GRMZM2G097434_T02"; class_code "j"; tss_id "TSS575";
chr1	Cufflinks	exon	17349810	17350011	.	+	.	gene_id "XLOC_000534"; transcript_id "TCONS_00000592"; exon_number "1"; oId "TCONS_00000591"; class_code "u"; tss_id "TSS576";
chr1	Cufflinks	exon	17352866	17353160	.	+	.	gene_id "XLOC_000535"; transcript_id "TCONS_00000593"; exon_number "1"; oId "TCONS_00000592"; class_code "u"; tss_id "TSS577";
chr1	Cufflinks	exon	17352866	17353160	.	+	.	gene_id "XLOC_000535"; transcript_id "TCONS_00000593"; exon_number "1"; oId "TCONS_00000592"; class_code "u"; tss_id "TSS577";
chr1	Cufflinks	exon	17382996	17383550	.	+	.	gene_id "XLOC_000536"; transcript_id "TCONS_00000594"; exon_number "1"; gene_name "GRMZM2G115105"; oId "TCONS_00000593"; nearest_ref "GRMZM2G115105_T02"; class_code "="; tss_id "TSS578";
chr1	Cufflinks	exon	17390777	17390842	.	+	.	gene_id "XLOC_000536"; transcript_id "TCONS_00000594"; exon_number "2"; gene_name "GRMZM2G115105"; oId "TCONS_00000593"; nearest_ref "GRMZM2G115105_T02"; class_code "="; tss_id "TSS578";
chr1	Cufflinks	exon	17391168	17391321	.	+	.	gene_id "XLOC_000536"; transcript_id "TCONS_00000594"; exon_number "3"; gene_name "GRMZM2G115105"; oId "TCONS_00000593"; nearest_ref "GRMZM2G115105_T02"; class_code "="; tss_id "TSS578";
chr1	Cufflinks	exon	17391507	17391593	.	+	.	gene_id "XLOC_000536"; transcript_id "TCONS_00000594"; exon_number "4"; gene_name "GRMZM2G115105"; oId "TCONS_00000593"; nearest_ref "GRMZM2G115105_T02"; class_code "="; tss_id "TSS578";
chr1	Cufflinks	exon	17391672	17391728	.	+	.	gene_id "XLOC_000536"; transcript_id "TCONS_00000594"; exon_number "5"; gene_name "GRMZM2G115105"; oId "TCONS_00000593"; nearest_ref "GRMZM2G115105_T02"; class_code "="; tss_id "TSS578";
chr1	Cufflinks	exon	17391828	17392066	.	+	.	gene_id "XLOC_000536"; transcript_id "TCONS_00000594"; exon_number "6"; gene_name "GRMZM2G115105"; oId "TCONS_00000593"; nearest_ref "GRMZM2G115105_T02"; class_code "="; tss_id "TSS578";
chr1	Cufflinks	exon	17392400	17392605	.	+	.	gene_id "XLOC_000536"; transcript_id "TCONS_00000594"; exon_number "7"; gene_name "GRMZM2G115105"; oId "TCONS_00000593"; nearest_ref "GRMZM2G115105_T02"; class_code "="; tss_id "TSS578";
chr1	Cufflinks	exon	17393849	17394295	.	+	.	gene_id "XLOC_000536"; transcript_id "TCONS_00000594"; exon_number "8"; gene_name "GRMZM2G115105"; oId "TCONS_00000593"; nearest_ref "GRMZM2G115105_T02"; class_code "="; tss_id "TSS578";
chr1	Cufflinks	exon	17399227	17399988	.	+	.	gene_id "XLOC_000537"; transcript_id "TCONS_00000596"; exon_number "1"; oId "TCONS_00000595"; class_code "u"; tss_id "TSS579";
chr1	Cufflinks	exon	17433997	17434243	.	+	.	gene_id "XLOC_000538"; transcript_id "TCONS_00000597"; exon_number "1"; oId "TCONS_00000596"; class_code "u"; tss_id "TSS580";
chr1	Cufflinks	exon	17939344	17939680	.	+	.	gene_id "XLOC_000557"; transcript_id "TCONS_00000620"; exon_number "1"; gene_name "GRMZM2G059020"; oId "TCONS_00000619"; nearest_ref "GRMZM2G059020_T01"; class_code "i"; tss_id "TSS602";
chr1	Cufflinks	exon	17958438	17958499	.	+	.	gene_id "XLOC_000558"; transcript_id "TCONS_00000621"; exon_number "1"; gene_name "GRMZM2G358311"; oId "TCONS_00000620"; nearest_ref "GRMZM2G358311_T01"; class_code "="; tss_id "TSS603";
chr1	Cufflinks	exon	17958809	17960516	.	+	.	gene_id "XLOC_000558"; transcript_id "TCONS_00000621"; exon_number "2"; gene_name "GRMZM2G358311"; oId "TCONS_00000620"; nearest_ref "GRMZM2G358311_T01"; class_code "="; tss_id "TSS603";
chr1	Cufflinks	exon	17961845	17962944	.	+	.	gene_id "XLOC_000558"; transcript_id "TCONS_00000621"; exon_number "3"; gene_name "GRMZM2G358311"; oId "TCONS_00000620"; nearest_ref "GRMZM2G358311_T01"; class_code "="; tss_id "TSS603";
chr1	Cufflinks	exon	17963033	17963988	.	+	.	gene_id "XLOC_000558"; transcript_id "TCONS_00000621"; exon_number "4"; gene_name "GRMZM2G358311"; oId "TCONS_00000620"; nearest_ref "GRMZM2G358311_T01"; class_code "="; tss_id "TSS603";
chr1	Cufflinks	exon	17988706	17989019	.	+	.	gene_id "XLOC_000560"; transcript_id "TCONS_00000623"; exon_number "1"; oId "TCONS_00000622"; class_code "u"; tss_id "TSS605";
chr1	Cufflinks	exon	18115193	18115543	.	+	.	gene_id "XLOC_000561"; transcript_id "TCONS_00000624"; exon_number "1"; oId "TCONS_00000623"; class_code "u"; tss_id "TSS606";
chr1	Cufflinks	exon	18978595	18979083	.	+	.	gene_id "XLOC_000580"; transcript_id "TCONS_00000649"; exon_number "1"; gene_name "GRMZM2G031177"; oId "TCONS_00000648"; nearest_ref "GRMZM2G031177_T01"; class_code "j"; tss_id "TSS627";
chr1	Cufflinks	exon	18979300	18979418	.	+	.	gene_id "XLOC_000580"; transcript_id "TCONS_00000649"; exon_number "2"; gene_name "GRMZM2G031177"; oId "TCONS_00000648"; nearest_ref "GRMZM2G031177_T01"; class_code "j"; tss_id "TSS627";
chr1	Cufflinks	exon	18979559	18979645	.	+	.	gene_id "XLOC_000580"; transcript_id "TCONS_00000649"; exon_number "3"; gene_name "GRMZM2G031177"; oId "TCONS_00000648"; nearest_ref "GRMZM2G031177_T01"; class_code "j"; tss_id "TSS627";
chr1	Cufflinks	exon	18979802	18980274	.	+	.	gene_id "XLOC_000580"; transcript_id "TCONS_00000649"; exon_number "4"; gene_name "GRMZM2G031177"; oId "TCONS_00000648"; nearest_ref "GRMZM2G031177_T01"; class_code "j"; tss_id "TSS627";
chr1	Cufflinks	exon	18977762	18978050	.	+	.	gene_id "XLOC_000581"; transcript_id "TCONS_00000648"; exon_number "1"; gene_name "GRMZM2G031177"; oId "TCONS_00000647"; nearest_ref "GRMZM2G031177_T01"; class_code "i"; tss_id "TSS628";
chr1	Cufflinks	exon	19473547	19473810	.	+	.	gene_id "XLOC_000590"; transcript_id "TCONS_00000658"; exon_number "1"; oId "TCONS_00000657"; class_code "u"; tss_id "TSS637";
chr1	Cufflinks	exon	19475602	19475787	.	+	.	gene_id "XLOC_000591"; transcript_id "TCONS_00000659"; exon_number "1"; gene_name "GRMZM2G420357"; oId "TCONS_00000658"; nearest_ref "GRMZM2G420357_T01"; class_code "c"; tss_id "TSS638";
chr1	Cufflinks	exon	20382087	20382424	.	+	.	gene_id "XLOC_000607"; transcript_id "TCONS_00000675"; exon_number "1"; oId "TCONS_00000674"; class_code "u"; tss_id "TSS654";
chr1	Cufflinks	exon	20416934	20417207	.	+	.	gene_id "XLOC_000608"; transcript_id "TCONS_00000676"; exon_number "1"; oId "TCONS_00000675"; class_code "u"; tss_id "TSS655";
chr1	Cufflinks	exon	20417312	20417415	.	+	.	gene_id "XLOC_000608"; transcript_id "TCONS_00000676"; exon_number "2"; oId "TCONS_00000675"; class_code "u"; tss_id "TSS655";
chr1	Cufflinks	exon	20536479	20536687	.	+	.	gene_id "XLOC_000613"; transcript_id "TCONS_00000681"; exon_number "1"; oId "TCONS_00000680"; class_code "u"; tss_id "TSS660";
chr1	Cufflinks	exon	20541285	20542191	.	+	.	gene_id "XLOC_000614"; transcript_id "TCONS_00000682"; exon_number "1"; oId "TCONS_00000681"; class_code "u"; tss_id "TSS661";
chr1	Cufflinks	exon	20543204	20543499	.	+	.	gene_id "XLOC_000615"; transcript_id "TCONS_00000683"; exon_number "1"; oId "TCONS_00000682"; class_code "u"; tss_id "TSS662";
chr1	Cufflinks	exon	20634532	20635434	.	+	.	gene_id "XLOC_000616"; transcript_id "TCONS_00000684"; exon_number "1"; gene_name "GRMZM5G808775"; oId "TCONS_00000683"; nearest_ref "GRMZM5G808775_T01"; class_code "x"; tss_id "TSS663";
chr1	Cufflinks	exon	21083289	21083557	.	+	.	gene_id "XLOC_000625"; transcript_id "TCONS_00000693"; exon_number "1"; oId "TCONS_00000692"; class_code "u"; tss_id "TSS672";
chr1	Cufflinks	exon	21084323	21084591	.	+	.	gene_id "XLOC_000626"; transcript_id "TCONS_00000694"; exon_number "1"; oId "TCONS_00000693"; class_code "u"; tss_id "TSS673";
chr1	Cufflinks	exon	21084323	21084591	.	+	.	gene_id "XLOC_000626"; transcript_id "TCONS_00000694"; exon_number "1"; oId "TCONS_00000693"; class_code "u"; tss_id "TSS673";
chr1	Cufflinks	exon	21090042	21090319	.	+	.	gene_id "XLOC_000627"; transcript_id "TCONS_00000695"; exon_number "1"; oId "TCONS_00000694"; class_code "u"; tss_id "TSS674";
chr1	Cufflinks	exon	21403807	21404032	.	+	.	gene_id "XLOC_000635"; transcript_id "TCONS_00000704"; exon_number "1"; oId "TCONS_00000703"; class_code "u"; tss_id "TSS683";
chr1	Cufflinks	exon	21412707	21413277	.	+	.	gene_id "XLOC_000636"; transcript_id "TCONS_00000705"; exon_number "1"; oId "TCONS_00000704"; class_code "u"; tss_id "TSS684";
chr1	Cufflinks	exon	21715244	21715498	.	+	.	gene_id "XLOC_000643"; transcript_id "TCONS_00000713"; exon_number "1"; oId "TCONS_00000712"; class_code "u"; tss_id "TSS691";
chr1	Cufflinks	exon	21716756	21717257	.	+	.	gene_id "XLOC_000644"; transcript_id "TCONS_00000714"; exon_number "1"; oId "TCONS_00000713"; class_code "u"; tss_id "TSS692";
chr1	Cufflinks	exon	22011565	22011605	.	+	.	gene_id "XLOC_000654"; transcript_id "TCONS_00000724"; exon_number "1"; oId "TCONS_00000723"; class_code "u"; tss_id "TSS702";
chr1	Cufflinks	exon	22011939	22012265	.	+	.	gene_id "XLOC_000654"; transcript_id "TCONS_00000724"; exon_number "2"; oId "TCONS_00000723"; class_code "u"; tss_id "TSS702";
chr1	Cufflinks	exon	22045453	22046172	.	+	.	gene_id "XLOC_000655"; transcript_id "TCONS_00000725"; exon_number "1"; oId "TCONS_00000724"; class_code "u"; tss_id "TSS703";
chr1	Cufflinks	exon	22193180	22193449	.	+	.	gene_id "XLOC_000658"; transcript_id "TCONS_00000728"; exon_number "1"; oId "TCONS_00000727"; class_code "u"; tss_id "TSS706";
chr1	Cufflinks	exon	22232686	22232906	.	+	.	gene_id "XLOC_000659"; transcript_id "TCONS_00000729"; exon_number "1"; oId "TCONS_00000728"; class_code "u"; tss_id "TSS707";
chr1	Cufflinks	exon	22232686	22232906	.	+	.	gene_id "XLOC_000659"; transcript_id "TCONS_00000729"; exon_number "1"; oId "TCONS_00000728"; class_code "u"; tss_id "TSS707";
chr1	Cufflinks	exon	22246124	22246210	.	+	.	gene_id "XLOC_000660"; transcript_id "TCONS_00000730"; exon_number "1"; gene_name "GRMZM5G880508"; oId "TCONS_00000729"; nearest_ref "GRMZM5G880508_T01"; class_code "="; tss_id "TSS708";
chr1	Cufflinks	exon	22247535	22247595	.	+	.	gene_id "XLOC_000660"; transcript_id "TCONS_00000730"; exon_number "2"; gene_name "GRMZM5G880508"; oId "TCONS_00000729"; nearest_ref "GRMZM5G880508_T01"; class_code "="; tss_id "TSS708";
chr1	Cufflinks	exon	22247926	22248020	.	+	.	gene_id "XLOC_000660"; transcript_id "TCONS_00000730"; exon_number "3"; gene_name "GRMZM5G880508"; oId "TCONS_00000729"; nearest_ref "GRMZM5G880508_T01"; class_code "="; tss_id "TSS708";
chr1	Cufflinks	exon	22248189	22248302	.	+	.	gene_id "XLOC_000660"; transcript_id "TCONS_00000730"; exon_number "4"; gene_name "GRMZM5G880508"; oId "TCONS_00000729"; nearest_ref "GRMZM5G880508_T01"; class_code "="; tss_id "TSS708";
chr1	Cufflinks	exon	22248991	22249053	.	+	.	gene_id "XLOC_000660"; transcript_id "TCONS_00000730"; exon_number "5"; gene_name "GRMZM5G880508"; oId "TCONS_00000729"; nearest_ref "GRMZM5G880508_T01"; class_code "="; tss_id "TSS708";
chr1	Cufflinks	exon	22249146	22249243	.	+	.	gene_id "XLOC_000660"; transcript_id "TCONS_00000730"; exon_number "6"; gene_name "GRMZM5G880508"; oId "TCONS_00000729"; nearest_ref "GRMZM5G880508_T01"; class_code "="; tss_id "TSS708";
chr1	Cufflinks	exon	22249340	22249770	.	+	.	gene_id "XLOC_000660"; transcript_id "TCONS_00000730"; exon_number "7"; gene_name "GRMZM5G880508"; oId "TCONS_00000729"; nearest_ref "GRMZM5G880508_T01"; class_code "="; tss_id "TSS708";
chr1	Cufflinks	exon	22250896	22252554	.	+	.	gene_id "XLOC_000660"; transcript_id "TCONS_00000730"; exon_number "8"; gene_name "GRMZM5G880508"; oId "TCONS_00000729"; nearest_ref "GRMZM5G880508_T01"; class_code "="; tss_id "TSS708";
chr1	Cufflinks	exon	22658637	22658909	.	+	.	gene_id "XLOC_000674"; transcript_id "TCONS_00000746"; exon_number "1"; oId "TCONS_00000745"; class_code "u"; tss_id "TSS724";
chr1	Cufflinks	exon	22735201	22735489	.	+	.	gene_id "XLOC_000675"; transcript_id "TCONS_00000747"; exon_number "1"; gene_name "GRMZM2G007486"; oId "TCONS_00000746"; nearest_ref "GRMZM2G007486_T01"; class_code "j"; tss_id "TSS725";
chr1	Cufflinks	exon	22735829	22735891	.	+	.	gene_id "XLOC_000675"; transcript_id "TCONS_00000747"; exon_number "2"; gene_name "GRMZM2G007486"; oId "TCONS_00000746"; nearest_ref "GRMZM2G007486_T01"; class_code "j"; tss_id "TSS725";
chr1	Cufflinks	exon	22735997	22736100	.	+	.	gene_id "XLOC_000675"; transcript_id "TCONS_00000747"; exon_number "3"; gene_name "GRMZM2G007486"; oId "TCONS_00000746"; nearest_ref "GRMZM2G007486_T01"; class_code "j"; tss_id "TSS725";
chr1	Cufflinks	exon	22736321	22736412	.	+	.	gene_id "XLOC_000675"; transcript_id "TCONS_00000747"; exon_number "4"; gene_name "GRMZM2G007486"; oId "TCONS_00000746"; nearest_ref "GRMZM2G007486_T01"; class_code "j"; tss_id "TSS725";
chr1	Cufflinks	exon	22736494	22736583	.	+	.	gene_id "XLOC_000675"; transcript_id "TCONS_00000747"; exon_number "5"; gene_name "GRMZM2G007486"; oId "TCONS_00000746"; nearest_ref "GRMZM2G007486_T01"; class_code "j"; tss_id "TSS725";
chr1	Cufflinks	exon	22736673	22736748	.	+	.	gene_id "XLOC_000675"; transcript_id "TCONS_00000747"; exon_number "6"; gene_name "GRMZM2G007486"; oId "TCONS_00000746"; nearest_ref "GRMZM2G007486_T01"; class_code "j"; tss_id "TSS725";
chr1	Cufflinks	exon	22736839	22737200	.	+	.	gene_id "XLOC_000675"; transcript_id "TCONS_00000747"; exon_number "7"; gene_name "GRMZM2G007486"; oId "TCONS_00000746"; nearest_ref "GRMZM2G007486_T01"; class_code "j"; tss_id "TSS725";
chr1	Cufflinks	exon	22737291	22737547	.	+	.	gene_id "XLOC_000675"; transcript_id "TCONS_00000747"; exon_number "8"; gene_name "GRMZM2G007486"; oId "TCONS_00000746"; nearest_ref "GRMZM2G007486_T01"; class_code "j"; tss_id "TSS725";
chr1	Cufflinks	exon	22737648	22737936	.	+	.	gene_id "XLOC_000675"; transcript_id "TCONS_00000747"; exon_number "9"; gene_name "GRMZM2G007486"; oId "TCONS_00000746"; nearest_ref "GRMZM2G007486_T01"; class_code "j"; tss_id "TSS725";
chr1	Cufflinks	exon	22738096	22738200	.	+	.	gene_id "XLOC_000675"; transcript_id "TCONS_00000747"; exon_number "10"; gene_name "GRMZM2G007486"; oId "TCONS_00000746"; nearest_ref "GRMZM2G007486_T01"; class_code "j"; tss_id "TSS725";
chr1	Cufflinks	exon	22738297	22738496	.	+	.	gene_id "XLOC_000675"; transcript_id "TCONS_00000747"; exon_number "11"; gene_name "GRMZM2G007486"; oId "TCONS_00000746"; nearest_ref "GRMZM2G007486_T01"; class_code "j"; tss_id "TSS725";
chr1	Cufflinks	exon	22738541	22738755	.	+	.	gene_id "XLOC_000675"; transcript_id "TCONS_00000747"; exon_number "12"; gene_name "GRMZM2G007486"; oId "TCONS_00000746"; nearest_ref "GRMZM2G007486_T01"; class_code "j"; tss_id "TSS725";
chr1	Cufflinks	exon	22983628	22983779	.	+	.	gene_id "XLOC_000686"; transcript_id "TCONS_00000760"; exon_number "1"; gene_name "GRMZM2G440363"; oId "TCONS_00000759"; nearest_ref "GRMZM2G440363_T01"; class_code "c"; tss_id "TSS737";
chr1	Cufflinks	exon	22979352	22979575	.	+	.	gene_id "XLOC_000687"; transcript_id "TCONS_00000759"; exon_number "1"; gene_name "GRMZM2G440363"; oId "TCONS_00000758"; nearest_ref "GRMZM2G440363_T01"; class_code "i"; tss_id "TSS738";
chr1	Cufflinks	exon	23245216	23246045	.	+	.	gene_id "XLOC_000693"; transcript_id "TCONS_00000768"; exon_number "1"; gene_name "GRMZM2G005435"; oId "TCONS_00000767"; nearest_ref "GRMZM2G005435_T02"; class_code "i"; tss_id "TSS746";
chr1	Cufflinks	exon	23362097	23362387	.	+	.	gene_id "XLOC_000694"; transcript_id "TCONS_00000769"; exon_number "1"; oId "TCONS_00000768"; class_code "u"; tss_id "TSS747";
chr1	Cufflinks	exon	23411571	23411796	.	+	.	gene_id "XLOC_000695"; transcript_id "TCONS_00000770"; exon_number "1"; oId "TCONS_00000769"; class_code "u"; tss_id "TSS748";
chr1	Cufflinks	exon	23531727	23532251	.	+	.	gene_id "XLOC_000696"; transcript_id "TCONS_00000771"; exon_number "1"; oId "TCONS_00000770"; class_code "u"; tss_id "TSS749";
chr1	Cufflinks	exon	23564089	23564637	.	+	.	gene_id "XLOC_000699"; transcript_id "TCONS_00000774"; exon_number "1"; gene_name "GRMZM2G171073"; oId "TCONS_00000773"; nearest_ref "GRMZM2G171073_T01"; class_code "i"; tss_id "TSS752";
chr1	Cufflinks	exon	23565079	23565433	.	+	.	gene_id "XLOC_000700"; transcript_id "TCONS_00000775"; exon_number "1"; gene_name "GRMZM2G171073"; oId "TCONS_00000774"; nearest_ref "GRMZM2G171073_T01"; class_code "x"; tss_id "TSS753";
chr1	Cufflinks	exon	23696813	23697035	.	+	.	gene_id "XLOC_000707"; transcript_id "TCONS_00000783"; exon_number "1"; oId "TCONS_00000782"; class_code "u"; tss_id "TSS761";
chr1	Cufflinks	exon	23753121	23753219	.	+	.	gene_id "XLOC_000708"; transcript_id "TCONS_00000784"; exon_number "1"; oId "TCONS_00000783"; class_code "u"; tss_id "TSS762";
chr1	Cufflinks	exon	23805386	23805657	.	+	.	gene_id "XLOC_000710"; transcript_id "TCONS_00000786"; exon_number "1"; oId "TCONS_00000785"; class_code "u"; tss_id "TSS764";
chr1	Cufflinks	exon	23875457	23875807	.	+	.	gene_id "XLOC_000711"; transcript_id "TCONS_00000787"; exon_number "1"; oId "TCONS_00000786"; class_code "u"; tss_id "TSS765";
chr1	Cufflinks	exon	24152458	24152711	.	+	.	gene_id "XLOC_000716"; transcript_id "TCONS_00000792"; exon_number "1"; oId "TCONS_00000791"; class_code "u"; tss_id "TSS770";
chr1	Cufflinks	exon	24174410	24174899	.	+	.	gene_id "XLOC_000717"; transcript_id "TCONS_00000793"; exon_number "1"; oId "TCONS_00000792"; class_code "u"; tss_id "TSS771";
chr1	Cufflinks	exon	24408131	24408701	.	+	.	gene_id "XLOC_000724"; transcript_id "TCONS_00000800"; exon_number "1"; oId "TCONS_00000799"; class_code "u"; tss_id "TSS778";
chr1	Cufflinks	exon	24409365	24410050	.	+	.	gene_id "XLOC_000725"; transcript_id "TCONS_00000801"; exon_number "1"; oId "TCONS_00000800"; class_code "u"; tss_id "TSS779";
chr1	Cufflinks	exon	24668968	24669177	.	+	.	gene_id "XLOC_000730"; transcript_id "TCONS_00000806"; exon_number "1"; oId "TCONS_00000805"; class_code "u"; tss_id "TSS784";
chr1	Cufflinks	exon	24691069	24691541	.	+	.	gene_id "XLOC_000731"; transcript_id "TCONS_00000807"; exon_number "1"; oId "TCONS_00000806"; class_code "u"; tss_id "TSS785";
chr1	Cufflinks	exon	24836939	24837204	.	+	.	gene_id "XLOC_000737"; transcript_id "TCONS_00000815"; exon_number "1"; oId "TCONS_00000814"; class_code "u"; tss_id "TSS792";
chr1	Cufflinks	exon	24870821	24870918	.	+	.	gene_id "XLOC_000738"; transcript_id "TCONS_00000816"; exon_number "1"; oId "TCONS_00000815"; class_code "u"; tss_id "TSS793";
chr1	Cufflinks	exon	25173378	25173611	.	+	.	gene_id "XLOC_000745"; transcript_id "TCONS_00000824"; exon_number "1"; gene_name "GRMZM2G077045"; oId "TCONS_00000823"; nearest_ref "GRMZM2G077045_T02"; class_code "i"; tss_id "TSS800";
chr1	Cufflinks	exon	25271646	25271745	.	+	.	gene_id "XLOC_000746"; transcript_id "TCONS_00000825"; exon_number "1"; oId "TCONS_00000824"; class_code "u"; tss_id "TSS801";
chr1	Cufflinks	exon	25389318	25389352	.	+	.	gene_id "XLOC_000750"; transcript_id "TCONS_00000831"; exon_number "1"; oId "TCONS_00000830"; class_code "u"; tss_id "TSS807";
chr1	Cufflinks	exon	25390714	25391396	.	+	.	gene_id "XLOC_000750"; transcript_id "TCONS_00000831"; exon_number "2"; oId "TCONS_00000830"; class_code "u"; tss_id "TSS807";
chr1	Cufflinks	exon	25394311	25394602	.	+	.	gene_id "XLOC_000751"; transcript_id "TCONS_00000832"; exon_number "1"; gene_name "GRMZM2G107774"; oId "TCONS_00000831"; nearest_ref "GRMZM2G107774_T01"; class_code "x"; tss_id "TSS808";
chr1	Cufflinks	exon	26390391	26390598	.	+	.	gene_id "XLOC_000770"; transcript_id "TCONS_00000854"; exon_number "1"; oId "TCONS_00000853"; class_code "u"; tss_id "TSS829";
chr1	Cufflinks	exon	26399188	26399286	.	+	.	gene_id "XLOC_000771"; transcript_id "TCONS_00000855"; exon_number "1"; oId "TCONS_00000854"; class_code "u"; tss_id "TSS830";
chr1	Cufflinks	exon	26440570	26440823	.	+	.	gene_id "XLOC_000773"; transcript_id "TCONS_00000857"; exon_number "1"; oId "TCONS_00000856"; class_code "u"; tss_id "TSS832";
chr1	Cufflinks	exon	26472404	26472639	.	+	.	gene_id "XLOC_000774"; transcript_id "TCONS_00000858"; exon_number "1"; oId "TCONS_00000857"; class_code "u"; tss_id "TSS833";
chr1	Cufflinks	exon	26675862	26676190	.	+	.	gene_id "XLOC_000776"; transcript_id "TCONS_00000860"; exon_number "1"; gene_name "GRMZM2G099522"; oId "TCONS_00000859"; nearest_ref "GRMZM2G099522_T01"; class_code "i"; tss_id "TSS835";
chr1	Cufflinks	exon	26685631	26686004	.	+	.	gene_id "XLOC_000777"; transcript_id "TCONS_00000861"; exon_number "1"; gene_name "GRMZM2G099628"; oId "TCONS_00000860"; nearest_ref "GRMZM2G099628_T03"; class_code "x"; tss_id "TSS836";
chr1	Cufflinks	exon	26871340	26871694	.	+	.	gene_id "XLOC_000784"; transcript_id "TCONS_00000869"; exon_number "1"; oId "TCONS_00000868"; class_code "u"; tss_id "TSS843";
chr1	Cufflinks	exon	26910849	26911089	.	+	.	gene_id "XLOC_000785"; transcript_id "TCONS_00000870"; exon_number "1"; oId "TCONS_00000869"; class_code "u"; tss_id "TSS844";
chr1	Cufflinks	exon	26910849	26911089	.	+	.	gene_id "XLOC_000785"; transcript_id "TCONS_00000870"; exon_number "1"; oId "TCONS_00000869"; class_code "u"; tss_id "TSS844";
chr1	Cufflinks	exon	27056540	27057157	.	+	.	gene_id "XLOC_000786"; transcript_id "TCONS_00000871"; exon_number "1"; oId "TCONS_00000870"; class_code "u"; tss_id "TSS845";
chr1	Cufflinks	exon	27512292	27512558	.	+	.	gene_id "XLOC_000803"; transcript_id "TCONS_00000891"; exon_number "1"; oId "TCONS_00000890"; class_code "u"; tss_id "TSS865";
chr1	Cufflinks	exon	27557391	27557850	.	+	.	gene_id "XLOC_000804"; transcript_id "TCONS_00000892"; exon_number "1"; oId "TCONS_00000891"; class_code "u"; tss_id "TSS866";
chr1	Cufflinks	exon	27558067	27558275	.	+	.	gene_id "XLOC_000805"; transcript_id "TCONS_00000893"; exon_number "1"; oId "TCONS_00000892"; class_code "u"; tss_id "TSS867";
chr1	Cufflinks	exon	27626889	27627140	.	+	.	gene_id "XLOC_000806"; transcript_id "TCONS_00000894"; exon_number "1"; gene_name "GRMZM2G111324"; oId "TCONS_00000893"; nearest_ref "GRMZM2G111324_T01"; class_code "c"; tss_id "TSS868";
chr1	Cufflinks	exon	27964779	27965022	.	+	.	gene_id "XLOC_000814"; transcript_id "TCONS_00000904"; exon_number "1"; oId "TCONS_00000903"; class_code "u"; tss_id "TSS878";
chr1	Cufflinks	exon	28052838	28053260	.	+	.	gene_id "XLOC_000815"; transcript_id "TCONS_00000905"; exon_number "1"; oId "TCONS_00000904"; class_code "u"; tss_id "TSS879";
chr1	Cufflinks	exon	28586441	28586659	.	+	.	gene_id "XLOC_000829"; transcript_id "TCONS_00000921"; exon_number "1"; oId "TCONS_00000920"; class_code "u"; tss_id "TSS894";
chr1	Cufflinks	exon	28597041	28597325	.	+	.	gene_id "XLOC_000830"; transcript_id "TCONS_00000922"; exon_number "1"; gene_name "TATC"; oId "TCONS_00000921"; nearest_ref "GRMZM2G025123_T02"; class_code "o"; tss_id "TSS895";
chr1	Cufflinks	exon	29413320	29413562	.	+	.	gene_id "XLOC_000855"; transcript_id "TCONS_00000949"; exon_number "1"; oId "TCONS_00000948"; class_code "u"; tss_id "TSS922";
chr1	Cufflinks	exon	29447132	29447230	.	+	.	gene_id "XLOC_000856"; transcript_id "TCONS_00000950"; exon_number "1"; oId "TCONS_00000949"; class_code "u"; tss_id "TSS923";
chr1	Cufflinks	exon	29468938	29469182	.	+	.	gene_id "XLOC_000857"; transcript_id "TCONS_00000951"; exon_number "1"; oId "TCONS_00000950"; class_code "u"; tss_id "TSS924";
chr1	Cufflinks	exon	29515634	29516186	.	+	.	gene_id "XLOC_000858"; transcript_id "TCONS_00000952"; exon_number "1"; gene_name "GRMZM2G153536"; oId "TCONS_00000951"; nearest_ref "GRMZM2G153536_T01"; class_code "i"; tss_id "TSS925";
chr1	Cufflinks	exon	29911541	29911752	.	+	.	gene_id "XLOC_000868"; transcript_id "TCONS_00000965"; exon_number "1"; oId "TCONS_00000964"; class_code "u"; tss_id "TSS937";
chr1	Cufflinks	exon	30036033	30036132	.	+	.	gene_id "XLOC_000869"; transcript_id "TCONS_00000966"; exon_number "1"; oId "TCONS_00000965"; class_code "u"; tss_id "TSS938";
chr1	Cufflinks	exon	30281730	30281959	.	+	.	gene_id "XLOC_000874"; transcript_id "TCONS_00000973"; exon_number "1"; oId "TCONS_00000972"; class_code "u"; tss_id "TSS945";
chr1	Cufflinks	exon	30302362	30302460	.	+	.	gene_id "XLOC_000875"; transcript_id "TCONS_00000974"; exon_number "1"; gene_name "GRMZM2G043470"; oId "TCONS_00000973"; nearest_ref "GRMZM2G043470_T01"; class_code "c"; tss_id "TSS946";
chr1	Cufflinks	exon	30302574	30302696	.	+	.	gene_id "XLOC_000875"; transcript_id "TCONS_00000974"; exon_number "2"; gene_name "GRMZM2G043470"; oId "TCONS_00000973"; nearest_ref "GRMZM2G043470_T01"; class_code "c"; tss_id "TSS946";
chr1	Cufflinks	exon	30302839	30302931	.	+	.	gene_id "XLOC_000875"; transcript_id "TCONS_00000974"; exon_number "3"; gene_name "GRMZM2G043470"; oId "TCONS_00000973"; nearest_ref "GRMZM2G043470_T01"; class_code "c"; tss_id "TSS946";
chr1	Cufflinks	exon	30691031	30691527	.	+	.	gene_id "XLOC_000886"; transcript_id "TCONS_00000985"; exon_number "1"; oId "TCONS_00000984"; class_code "u"; tss_id "TSS957";
chr1	Cufflinks	exon	30692564	30693853	.	+	.	gene_id "XLOC_000887"; transcript_id "TCONS_00000986"; exon_number "1"; oId "TCONS_00000985"; class_code "u"; tss_id "TSS958";
chr1	Cufflinks	exon	30698767	30699129	.	+	.	gene_id "XLOC_000890"; transcript_id "TCONS_00000989"; exon_number "1"; oId "TCONS_00000988"; class_code "u"; tss_id "TSS961";
chr1	Cufflinks	exon	30699246	30699986	.	+	.	gene_id "XLOC_000891"; transcript_id "TCONS_00000990"; exon_number "1"; oId "TCONS_00000989"; class_code "u"; tss_id "TSS962";
chr1	Cufflinks	exon	31402075	31402275	.	+	.	gene_id "XLOC_000906"; transcript_id "TCONS_00001005"; exon_number "1"; oId "TCONS_00001004"; class_code "u"; tss_id "TSS977";
chr1	Cufflinks	exon	31490366	31490941	.	+	.	gene_id "XLOC_000907"; transcript_id "TCONS_00001006"; exon_number "1"; gene_name "GRMZM2G167138"; oId "TCONS_00001005"; nearest_ref "GRMZM2G167138_T01"; class_code "x"; tss_id "TSS978";
chr1	Cufflinks	exon	31777024	31777247	.	+	.	gene_id "XLOC_000919"; transcript_id "TCONS_00001018"; exon_number "1"; oId "TCONS_00001017"; class_code "u"; tss_id "TSS990";
chr1	Cufflinks	exon	31862182	31862588	.	+	.	gene_id "XLOC_000920"; transcript_id "TCONS_00001019"; exon_number "1"; gene_name "GRMZM2G100714"; oId "TCONS_00001018"; nearest_ref "GRMZM2G100714_T01"; class_code "="; tss_id "TSS991";
chr1	Cufflinks	exon	31863777	31863980	.	+	.	gene_id "XLOC_000920"; transcript_id "TCONS_00001019"; exon_number "2"; gene_name "GRMZM2G100714"; oId "TCONS_00001018"; nearest_ref "GRMZM2G100714_T01"; class_code "="; tss_id "TSS991";
chr1	Cufflinks	exon	31864665	31864925	.	+	.	gene_id "XLOC_000920"; transcript_id "TCONS_00001019"; exon_number "3"; gene_name "GRMZM2G100714"; oId "TCONS_00001018"; nearest_ref "GRMZM2G100714_T01"; class_code "="; tss_id "TSS991";
chr1	Cufflinks	exon	31865132	31865347	.	+	.	gene_id "XLOC_000920"; transcript_id "TCONS_00001019"; exon_number "4"; gene_name "GRMZM2G100714"; oId "TCONS_00001018"; nearest_ref "GRMZM2G100714_T01"; class_code "="; tss_id "TSS991";
chr1	Cufflinks	exon	31865429	31865584	.	+	.	gene_id "XLOC_000920"; transcript_id "TCONS_00001019"; exon_number "5"; gene_name "GRMZM2G100714"; oId "TCONS_00001018"; nearest_ref "GRMZM2G100714_T01"; class_code "="; tss_id "TSS991";
chr1	Cufflinks	exon	31865668	31865827	.	+	.	gene_id "XLOC_000920"; transcript_id "TCONS_00001019"; exon_number "6"; gene_name "GRMZM2G100714"; oId "TCONS_00001018"; nearest_ref "GRMZM2G100714_T01"; class_code "="; tss_id "TSS991";
chr1	Cufflinks	exon	31865908	31866059	.	+	.	gene_id "XLOC_000920"; transcript_id "TCONS_00001019"; exon_number "7"; gene_name "GRMZM2G100714"; oId "TCONS_00001018"; nearest_ref "GRMZM2G100714_T01"; class_code "="; tss_id "TSS991";
chr1	Cufflinks	exon	31866232	31866319	.	+	.	gene_id "XLOC_000920"; transcript_id "TCONS_00001019"; exon_number "8"; gene_name "GRMZM2G100714"; oId "TCONS_00001018"; nearest_ref "GRMZM2G100714_T01"; class_code "="; tss_id "TSS991";
chr1	Cufflinks	exon	31866501	31866574	.	+	.	gene_id "XLOC_000920"; transcript_id "TCONS_00001019"; exon_number "9"; gene_name "GRMZM2G100714"; oId "TCONS_00001018"; nearest_ref "GRMZM2G100714_T01"; class_code "="; tss_id "TSS991";
chr1	Cufflinks	exon	31866669	31866743	.	+	.	gene_id "XLOC_000920"; transcript_id "TCONS_00001019"; exon_number "10"; gene_name "GRMZM2G100714"; oId "TCONS_00001018"; nearest_ref "GRMZM2G100714_T01"; class_code "="; tss_id "TSS991";
chr1	Cufflinks	exon	31866835	31867187	.	+	.	gene_id "XLOC_000920"; transcript_id "TCONS_00001019"; exon_number "11"; gene_name "GRMZM2G100714"; oId "TCONS_00001018"; nearest_ref "GRMZM2G100714_T01"; class_code "="; tss_id "TSS991";
chr1	Cufflinks	exon	31867276	31867637	.	+	.	gene_id "XLOC_000920"; transcript_id "TCONS_00001019"; exon_number "12"; gene_name "GRMZM2G100714"; oId "TCONS_00001018"; nearest_ref "GRMZM2G100714_T01"; class_code "="; tss_id "TSS991";
chr1	Cufflinks	exon	31875914	31876140	.	+	.	gene_id "XLOC_000921"; transcript_id "TCONS_00001020"; exon_number "1"; oId "TCONS_00001019"; class_code "u"; tss_id "TSS992";
chr1	Cufflinks	exon	31901147	31901303	.	+	.	gene_id "XLOC_000922"; transcript_id "TCONS_00001021"; exon_number "1"; oId "TCONS_00001020"; class_code "u"; tss_id "TSS993";
chr1	Cufflinks	exon	33028927	33029165	.	+	.	gene_id "XLOC_000953"; transcript_id "TCONS_00001056"; exon_number "1"; oId "TCONS_00001054"; class_code "u"; tss_id "TSS1026";
chr1	Cufflinks	exon	33167432	33167690	.	+	.	gene_id "XLOC_000955"; transcript_id "TCONS_00001058"; exon_number "1"; oId "TCONS_00001056"; class_code "u"; tss_id "TSS1028";
chr1	Cufflinks	exon	33167432	33167690	.	+	.	gene_id "XLOC_000955"; transcript_id "TCONS_00001058"; exon_number "1"; oId "TCONS_00001056"; class_code "u"; tss_id "TSS1028";
chr1	Cufflinks	exon	33301108	33301438	.	+	.	gene_id "XLOC_000957"; transcript_id "TCONS_00001060"; exon_number "1"; oId "TCONS_00001058"; class_code "u"; tss_id "TSS1030";
chr1	Cufflinks	exon	33317279	33317524	.	+	.	gene_id "XLOC_000958"; transcript_id "TCONS_00001061"; exon_number "1"; oId "TCONS_00001059"; class_code "u"; tss_id "TSS1031";
chr1	Cufflinks	exon	33474902	33475693	.	+	.	gene_id "XLOC_000960"; transcript_id "TCONS_00001063"; exon_number "1"; gene_name "GRMZM2G042253"; oId "TCONS_00001061"; nearest_ref "GRMZM2G042253_T01"; class_code "x"; tss_id "TSS1033";
chr1	Cufflinks	exon	33681283	33681657	.	+	.	gene_id "XLOC_000964"; transcript_id "TCONS_00001067"; exon_number "1"; oId "TCONS_00001065"; class_code "u"; tss_id "TSS1037";
chr1	Cufflinks	exon	33829585	33830266	.	+	.	gene_id "XLOC_000966"; transcript_id "TCONS_00001069"; exon_number "1"; gene_name "GRMZM2G110023"; oId "TCONS_00001067"; nearest_ref "GRMZM2G110023_T01"; class_code "x"; tss_id "TSS1039";
chr1	Cufflinks	exon	33846244	33846448	.	+	.	gene_id "XLOC_000969"; transcript_id "TCONS_00001072"; exon_number "1"; oId "TCONS_00001070"; class_code "u"; tss_id "TSS1042";
chr1	Cufflinks	exon	33884415	33884706	.	+	.	gene_id "XLOC_000970"; transcript_id "TCONS_00001074"; exon_number "1"; gene_name "GRMZM2G035552"; oId "TCONS_00001072"; nearest_ref "GRMZM2G035552_T01"; class_code "c"; tss_id "TSS1044";
chr1	Cufflinks	exon	33885131	33885235	.	+	.	gene_id "XLOC_000970"; transcript_id "TCONS_00001074"; exon_number "2"; gene_name "GRMZM2G035552"; oId "TCONS_00001072"; nearest_ref "GRMZM2G035552_T01"; class_code "c"; tss_id "TSS1044";
chr1	Cufflinks	exon	33885331	33885951	.	+	.	gene_id "XLOC_000970"; transcript_id "TCONS_00001074"; exon_number "3"; gene_name "GRMZM2G035552"; oId "TCONS_00001072"; nearest_ref "GRMZM2G035552_T01"; class_code "c"; tss_id "TSS1044";
chr1	Cufflinks	exon	34412393	34412943	.	+	.	gene_id "XLOC_000982"; transcript_id "TCONS_00001089"; exon_number "1"; gene_name "GRMZM2G102347"; oId "TCONS_00001087"; nearest_ref "GRMZM2G102347_T01"; class_code "i"; tss_id "TSS1058";
chr1	Cufflinks	exon	34455228	34455327	.	+	.	gene_id "XLOC_000984"; transcript_id "TCONS_00001091"; exon_number "1"; oId "TCONS_00001089"; class_code "u"; tss_id "TSS1060";
chr1	Cufflinks	exon	34952705	34952941	.	+	.	gene_id "XLOC_000995"; transcript_id "TCONS_00001102"; exon_number "1"; oId "TCONS_00001100"; class_code "u"; tss_id "TSS1071";
chr1	Cufflinks	exon	34997405	34997643	.	+	.	gene_id "XLOC_000997"; transcript_id "TCONS_00001104"; exon_number "1"; oId "TCONS_00001102"; class_code "u"; tss_id "TSS1073";
chr1	Cufflinks	exon	34997405	34997643	.	+	.	gene_id "XLOC_000997"; transcript_id "TCONS_00001104"; exon_number "1"; oId "TCONS_00001102"; class_code "u"; tss_id "TSS1073";
chr1	Cufflinks	exon	35065778	35066320	.	+	.	gene_id "XLOC_000999"; transcript_id "TCONS_00001106"; exon_number "1"; oId "TCONS_00001104"; class_code "u"; tss_id "TSS1075";
chr1	Cufflinks	exon	35536421	35536638	.	+	.	gene_id "XLOC_001010"; transcript_id "TCONS_00001118"; exon_number "1"; oId "TCONS_00001116"; class_code "u"; tss_id "TSS1087";
chr1	Cufflinks	exon	35578555	35579034	.	+	.	gene_id "XLOC_001012"; transcript_id "TCONS_00001120"; exon_number "1"; oId "TCONS_00001118"; class_code "u"; tss_id "TSS1089";
chr1	Cufflinks	exon	35579118	35579270	.	+	.	gene_id "XLOC_001012"; transcript_id "TCONS_00001120"; exon_number "2"; oId "TCONS_00001118"; class_code "u"; tss_id "TSS1089";
chr1	Cufflinks	exon	35579345	35579415	.	+	.	gene_id "XLOC_001012"; transcript_id "TCONS_00001120"; exon_number "3"; oId "TCONS_00001118"; class_code "u"; tss_id "TSS1089";
chr1	Cufflinks	exon	35821605	35821975	.	+	.	gene_id "XLOC_001021"; transcript_id "TCONS_00001129"; exon_number "1"; oId "TCONS_00001127"; class_code "u"; tss_id "TSS1098";
chr1	Cufflinks	exon	35893382	35893623	.	+	.	gene_id "XLOC_001023"; transcript_id "TCONS_00001131"; exon_number "1"; gene_name "GRMZM2G174615"; oId "TCONS_00001129"; nearest_ref "GRMZM2G174615_T01"; class_code "x"; tss_id "TSS1100";
chr1	Cufflinks	exon	36982077	36982308	.	+	.	gene_id "XLOC_001048"; transcript_id "TCONS_00001158"; exon_number "1"; oId "TCONS_00001156"; class_code "u"; tss_id "TSS1126";
chr1	Cufflinks	exon	37070018	37070203	.	+	.	gene_id "XLOC_001050"; transcript_id "TCONS_00001160"; exon_number "1"; oId "TCONS_00001158"; class_code "u"; tss_id "TSS1128";
chr1	Cufflinks	exon	38000881	38001140	.	+	.	gene_id "XLOC_001071"; transcript_id "TCONS_00001182"; exon_number "1"; oId "TCONS_00001180"; class_code "u"; tss_id "TSS1149";
chr1	Cufflinks	exon	38013279	38016159	.	+	.	gene_id "XLOC_001073"; transcript_id "TCONS_00001184"; exon_number "1"; gene_name "GRMZM2G151564"; oId "TCONS_00001182"; nearest_ref "GRMZM2G151564_T01"; class_code "="; tss_id "TSS1151";
chr1	Cufflinks	exon	38611907	38612132	.	+	.	gene_id "XLOC_001083"; transcript_id "TCONS_00001195"; exon_number "1"; oId "TCONS_00001193"; class_code "u"; tss_id "TSS1162";
chr1	Cufflinks	exon	38621383	38621826	.	+	.	gene_id "XLOC_001085"; transcript_id "TCONS_00001197"; exon_number "1"; gene_name "GRMZM2G128206"; oId "TCONS_00001195"; nearest_ref "GRMZM2G128206_T03"; class_code "="; tss_id "TSS1164";
chr1	Cufflinks	exon	38622172	38622277	.	+	.	gene_id "XLOC_001085"; transcript_id "TCONS_00001197"; exon_number "2"; gene_name "GRMZM2G128206"; oId "TCONS_00001195"; nearest_ref "GRMZM2G128206_T03"; class_code "="; tss_id "TSS1164";
chr1	Cufflinks	exon	38622368	38622405	.	+	.	gene_id "XLOC_001085"; transcript_id "TCONS_00001197"; exon_number "3"; gene_name "GRMZM2G128206"; oId "TCONS_00001195"; nearest_ref "GRMZM2G128206_T03"; class_code "="; tss_id "TSS1164";
chr1	Cufflinks	exon	38622495	38622584	.	+	.	gene_id "XLOC_001085"; transcript_id "TCONS_00001197"; exon_number "4"; gene_name "GRMZM2G128206"; oId "TCONS_00001195"; nearest_ref "GRMZM2G128206_T03"; class_code "="; tss_id "TSS1164";
chr1	Cufflinks	exon	38622934	38623385	.	+	.	gene_id "XLOC_001085"; transcript_id "TCONS_00001197"; exon_number "5"; gene_name "GRMZM2G128206"; oId "TCONS_00001195"; nearest_ref "GRMZM2G128206_T03"; class_code "="; tss_id "TSS1164";
chr1	Cufflinks	exon	40437523	40437734	.	+	.	gene_id "XLOC_001134"; transcript_id "TCONS_00001250"; exon_number "1"; oId "TCONS_00001248"; class_code "u"; tss_id "TSS1215";
chr1	Cufflinks	exon	40532966	40533065	.	+	.	gene_id "XLOC_001136"; transcript_id "TCONS_00001252"; exon_number "1"; oId "TCONS_00001250"; class_code "u"; tss_id "TSS1217";
chr1	Cufflinks	exon	41539558	41540228	.	+	.	gene_id "XLOC_001159"; transcript_id "TCONS_00001276"; exon_number "1"; oId "TCONS_00001274"; class_code "u"; tss_id "TSS1240";
chr1	Cufflinks	exon	41660883	41661730	.	+	.	gene_id "XLOC_001161"; transcript_id "TCONS_00001278"; exon_number "1"; oId "TCONS_00001276"; class_code "u"; tss_id "TSS1242";
chr1	Cufflinks	exon	41957936	41958374	.	+	.	gene_id "XLOC_001168"; transcript_id "TCONS_00001285"; exon_number "1"; oId "TCONS_00001283"; class_code "u"; tss_id "TSS1249";
chr1	Cufflinks	exon	41963725	41964852	.	+	.	gene_id "XLOC_001170"; transcript_id "TCONS_00001287"; exon_number "1"; gene_name "GRMZM2G044237"; oId "TCONS_00001285"; nearest_ref "GRMZM2G044237_T03"; class_code "i"; tss_id "TSS1251";
chr1	Cufflinks	exon	41963725	41964852	.	+	.	gene_id "XLOC_001170"; transcript_id "TCONS_00001287"; exon_number "1"; gene_name "GRMZM2G044237"; oId "TCONS_00001285"; nearest_ref "GRMZM2G044237_T03"; class_code "i"; tss_id "TSS1251";
chr1	Cufflinks	exon	41990765	41990978	.	+	.	gene_id "XLOC_001172"; transcript_id "TCONS_00001289"; exon_number "1"; oId "TCONS_00001287"; class_code "u"; tss_id "TSS1253";
chr1	Cufflinks	exon	42021490	42022151	.	+	.	gene_id "XLOC_001174"; transcript_id "TCONS_00001291"; exon_number "1"; oId "TCONS_00001289"; class_code "u"; tss_id "TSS1255";
chr1	Cufflinks	exon	42082156	42082315	.	+	.	gene_id "XLOC_001176"; transcript_id "TCONS_00001293"; exon_number "1"; oId "TCONS_00001291"; class_code "u"; tss_id "TSS1257";
chr1	Cufflinks	exon	42745231	42745494	.	+	.	gene_id "XLOC_001189"; transcript_id "TCONS_00001307"; exon_number "1"; oId "TCONS_00001305"; class_code "u"; tss_id "TSS1271";
chr1	Cufflinks	exon	42754048	42754943	.	+	.	gene_id "XLOC_001191"; transcript_id "TCONS_00001309"; exon_number "1"; gene_name "GRMZM2G703561"; oId "TCONS_00001307"; nearest_ref "GRMZM2G703561_T01"; class_code "c"; tss_id "TSS1273";
chr1	Cufflinks	exon	43145088	43145530	.	+	.	gene_id "XLOC_001201"; transcript_id "TCONS_00001320"; exon_number "1"; oId "TCONS_00001318"; class_code "u"; tss_id "TSS1284";
chr1	Cufflinks	exon	43218432	43218524	.	+	.	gene_id "XLOC_001203"; transcript_id "TCONS_00001322"; exon_number "1"; oId "TCONS_00001320"; class_code "u"; tss_id "TSS1286";
chr1	Cufflinks	exon	43151166	43151727	.	+	.	gene_id "XLOC_001202"; transcript_id "TCONS_00001321"; exon_number "1"; oId "TCONS_00001319"; class_code "u"; tss_id "TSS1285";
chr1	Cufflinks	exon	43316992	43317360	.	+	.	gene_id "XLOC_001204"; transcript_id "TCONS_00001323"; exon_number "1"; oId "TCONS_00001321"; class_code "u"; tss_id "TSS1287";
chr1	Cufflinks	exon	43674678	43675068	.	+	.	gene_id "XLOC_001215"; transcript_id "TCONS_00001335"; exon_number "1"; oId "TCONS_00001333"; class_code "u"; tss_id "TSS1299";
chr1	Cufflinks	exon	43691869	43692480	.	+	.	gene_id "XLOC_001217"; transcript_id "TCONS_00001337"; exon_number "1"; gene_name "GRMZM2G017792"; oId "TCONS_00001335"; nearest_ref "GRMZM2G017792_T01"; class_code "x"; tss_id "TSS1301";
chr1	Cufflinks	exon	43976062	43976273	.	+	.	gene_id "XLOC_001222"; transcript_id "TCONS_00001345"; exon_number "1"; gene_name "GRMZM2G179411"; oId "TCONS_00001343"; nearest_ref "GRMZM2G179411_T01"; class_code "i"; tss_id "TSS1308";
chr1	Cufflinks	exon	44025109	44025399	.	+	.	gene_id "XLOC_001223"; transcript_id "TCONS_00001347"; exon_number "1"; oId "TCONS_00001345"; class_code "u"; tss_id "TSS1309";
chr1	Cufflinks	exon	44025109	44025399	.	+	.	gene_id "XLOC_001223"; transcript_id "TCONS_00001347"; exon_number "1"; oId "TCONS_00001345"; class_code "u"; tss_id "TSS1309";
chr1	Cufflinks	exon	44174892	44175175	.	+	.	gene_id "XLOC_001225"; transcript_id "TCONS_00001349"; exon_number "1"; oId "TCONS_00001347"; class_code "u"; tss_id "TSS1311";
chr1	Cufflinks	exon	44245285	44245486	.	+	.	gene_id "XLOC_001230"; transcript_id "TCONS_00001354"; exon_number "1"; oId "TCONS_00001352"; class_code "u"; tss_id "TSS1316";
chr1	Cufflinks	exon	44295741	44296085	.	+	.	gene_id "XLOC_001232"; transcript_id "TCONS_00001356"; exon_number "1"; oId "TCONS_00001354"; class_code "u"; tss_id "TSS1318";
chr1	Cufflinks	exon	45449799	45450164	.	+	.	gene_id "XLOC_001264"; transcript_id "TCONS_00001391"; exon_number "1"; oId "TCONS_00001389"; class_code "u"; tss_id "TSS1351";
chr1	Cufflinks	exon	45509592	45509864	.	+	.	gene_id "XLOC_001266"; transcript_id "TCONS_00001393"; exon_number "1"; gene_name "GRMZM2G087079"; oId "TCONS_00001391"; nearest_ref "GRMZM2G087079_T01"; class_code "="; tss_id "TSS1353";
chr1	Cufflinks	exon	45509934	45510925	.	+	.	gene_id "XLOC_001266"; transcript_id "TCONS_00001393"; exon_number "2"; gene_name "GRMZM2G087079"; oId "TCONS_00001391"; nearest_ref "GRMZM2G087079_T01"; class_code "="; tss_id "TSS1353";
chr1	Cufflinks	exon	45871772	45872048	.	+	.	gene_id "XLOC_001276"; transcript_id "TCONS_00001403"; exon_number "1"; oId "TCONS_00001401"; class_code "u"; tss_id "TSS1363";
chr1	Cufflinks	exon	45885880	45885979	.	+	.	gene_id "XLOC_001278"; transcript_id "TCONS_00001405"; exon_number "1"; oId "TCONS_00001403"; class_code "u"; tss_id "TSS1365";
chr1	Cufflinks	exon	46033213	46033426	.	+	.	gene_id "XLOC_001284"; transcript_id "TCONS_00001411"; exon_number "1"; oId "TCONS_00001409"; class_code "u"; tss_id "TSS1371";
chr1	Cufflinks	exon	46078268	46078325	.	+	.	gene_id "XLOC_001286"; transcript_id "TCONS_00001413"; exon_number "1"; gene_name "GRMZM2G110000"; oId "TCONS_00001411"; nearest_ref "GRMZM2G110000_T02"; class_code "="; tss_id "TSS1373";
chr1	Cufflinks	exon	46078900	46078942	.	+	.	gene_id "XLOC_001286"; transcript_id "TCONS_00001413"; exon_number "2"; gene_name "GRMZM2G110000"; oId "TCONS_00001411"; nearest_ref "GRMZM2G110000_T02"; class_code "="; tss_id "TSS1373";
chr1	Cufflinks	exon	46079150	46079203	.	+	.	gene_id "XLOC_001286"; transcript_id "TCONS_00001413"; exon_number "3"; gene_name "GRMZM2G110000"; oId "TCONS_00001411"; nearest_ref "GRMZM2G110000_T02"; class_code "="; tss_id "TSS1373";
chr1	Cufflinks	exon	46080655	46080718	.	+	.	gene_id "XLOC_001286"; transcript_id "TCONS_00001413"; exon_number "4"; gene_name "GRMZM2G110000"; oId "TCONS_00001411"; nearest_ref "GRMZM2G110000_T02"; class_code "="; tss_id "TSS1373";
chr1	Cufflinks	exon	46080910	46080966	.	+	.	gene_id "XLOC_001286"; transcript_id "TCONS_00001413"; exon_number "5"; gene_name "GRMZM2G110000"; oId "TCONS_00001411"; nearest_ref "GRMZM2G110000_T02"; class_code "="; tss_id "TSS1373";
chr1	Cufflinks	exon	46081057	46081151	.	+	.	gene_id "XLOC_001286"; transcript_id "TCONS_00001413"; exon_number "6"; gene_name "GRMZM2G110000"; oId "TCONS_00001411"; nearest_ref "GRMZM2G110000_T02"; class_code "="; tss_id "TSS1373";
chr1	Cufflinks	exon	46081254	46081292	.	+	.	gene_id "XLOC_001286"; transcript_id "TCONS_00001413"; exon_number "7"; gene_name "GRMZM2G110000"; oId "TCONS_00001411"; nearest_ref "GRMZM2G110000_T02"; class_code "="; tss_id "TSS1373";
chr1	Cufflinks	exon	46081376	46081464	.	+	.	gene_id "XLOC_001286"; transcript_id "TCONS_00001413"; exon_number "8"; gene_name "GRMZM2G110000"; oId "TCONS_00001411"; nearest_ref "GRMZM2G110000_T02"; class_code "="; tss_id "TSS1373";
chr1	Cufflinks	exon	46081742	46081820	.	+	.	gene_id "XLOC_001286"; transcript_id "TCONS_00001413"; exon_number "9"; gene_name "GRMZM2G110000"; oId "TCONS_00001411"; nearest_ref "GRMZM2G110000_T02"; class_code "="; tss_id "TSS1373";
chr1	Cufflinks	exon	46082120	46082167	.	+	.	gene_id "XLOC_001286"; transcript_id "TCONS_00001413"; exon_number "10"; gene_name "GRMZM2G110000"; oId "TCONS_00001411"; nearest_ref "GRMZM2G110000_T02"; class_code "="; tss_id "TSS1373";
chr1	Cufflinks	exon	46082894	46083065	.	+	.	gene_id "XLOC_001286"; transcript_id "TCONS_00001413"; exon_number "11"; gene_name "GRMZM2G110000"; oId "TCONS_00001411"; nearest_ref "GRMZM2G110000_T02"; class_code "="; tss_id "TSS1373";
chr1	Cufflinks	exon	46083778	46084185	.	+	.	gene_id "XLOC_001286"; transcript_id "TCONS_00001413"; exon_number "12"; gene_name "GRMZM2G110000"; oId "TCONS_00001411"; nearest_ref "GRMZM2G110000_T02"; class_code "="; tss_id "TSS1373";
chr1	Cufflinks	exon	47328453	47328699	.	+	.	gene_id "XLOC_001320"; transcript_id "TCONS_00001450"; exon_number "1"; oId "TCONS_00001448"; class_code "u"; tss_id "TSS1410";
chr1	Cufflinks	exon	47452125	47452450	.	+	.	gene_id "XLOC_001322"; transcript_id "TCONS_00001452"; exon_number "1"; oId "TCONS_00001450"; class_code "u"; tss_id "TSS1412";
chr1	Cufflinks	exon	47340788	47341030	.	+	.	gene_id "XLOC_001321"; transcript_id "TCONS_00001451"; exon_number "1"; oId "TCONS_00001449"; class_code "u"; tss_id "TSS1411";
chr1	Cufflinks	exon	47460327	47460655	.	+	.	gene_id "XLOC_001323"; transcript_id "TCONS_00001453"; exon_number "1"; gene_name "GRMZM2G300692"; oId "TCONS_00001451"; nearest_ref "GRMZM2G300692_T01"; class_code "c"; tss_id "TSS1413";
chr1	Cufflinks	exon	47975092	47975433	.	+	.	gene_id "XLOC_001336"; transcript_id "TCONS_00001469"; exon_number "1"; oId "TCONS_00001467"; class_code "u"; tss_id "TSS1428";
chr1	Cufflinks	exon	48079234	48079582	.	+	.	gene_id "XLOC_001338"; transcript_id "TCONS_00001471"; exon_number "1"; oId "TCONS_00001469"; class_code "u"; tss_id "TSS1430";
chr1	Cufflinks	exon	48687279	48687721	.	+	.	gene_id "XLOC_001343"; transcript_id "TCONS_00001476"; exon_number "1"; oId "TCONS_00001474"; class_code "u"; tss_id "TSS1435";
chr1	Cufflinks	exon	48781285	48781625	.	+	.	gene_id "XLOC_001345"; transcript_id "TCONS_00001478"; exon_number "1"; oId "TCONS_00001476"; class_code "u"; tss_id "TSS1437";
chr1	Cufflinks	exon	48775857	48776087	.	+	.	gene_id "XLOC_001344"; transcript_id "TCONS_00001477"; exon_number "1"; oId "TCONS_00001475"; class_code "u"; tss_id "TSS1436";
chr1	Cufflinks	exon	48920278	48920581	.	+	.	gene_id "XLOC_001346"; transcript_id "TCONS_00001479"; exon_number "1"; oId "TCONS_00001477"; class_code "u"; tss_id "TSS1438";
chr1	Cufflinks	exon	49507164	49507400	.	+	.	gene_id "XLOC_001358"; transcript_id "TCONS_00001491"; exon_number "1"; oId "TCONS_00001489"; class_code "u"; tss_id "TSS1450";
chr1	Cufflinks	exon	49616711	49617709	.	+	.	gene_id "XLOC_001360"; transcript_id "TCONS_00001493"; exon_number "1"; gene_name "GRMZM2G056373"; oId "TCONS_00001491"; nearest_ref "GRMZM2G056373_T02"; class_code "x"; tss_id "TSS1452";
chr1	Cufflinks	exon	49844308	49844596	.	+	.	gene_id "XLOC_001368"; transcript_id "TCONS_00001501"; exon_number "1"; oId "TCONS_00001499"; class_code "u"; tss_id "TSS1460";
chr1	Cufflinks	exon	49848026	49848324	.	+	.	gene_id "XLOC_001370"; transcript_id "TCONS_00001503"; exon_number "1"; oId "TCONS_00001501"; class_code "u"; tss_id "TSS1462";
chr1	Cufflinks	exon	49848026	49848324	.	+	.	gene_id "XLOC_001370"; transcript_id "TCONS_00001503"; exon_number "1"; oId "TCONS_00001501"; class_code "u"; tss_id "TSS1462";
chr1	Cufflinks	exon	49981925	49982243	.	+	.	gene_id "XLOC_001372"; transcript_id "TCONS_00001505"; exon_number "1"; oId "TCONS_00001503"; class_code "u"; tss_id "TSS1464";
chr1	Cufflinks	exon	49987011	49987225	.	+	.	gene_id "XLOC_001373"; transcript_id "TCONS_00001506"; exon_number "1"; oId "TCONS_00001504"; class_code "u"; tss_id "TSS1465";
chr1	Cufflinks	exon	50023243	50025340	.	+	.	gene_id "XLOC_001375"; transcript_id "TCONS_00001508"; exon_number "1"; gene_name "GRMZM2G124532"; oId "TCONS_00001506"; nearest_ref "GRMZM2G124532_T03"; class_code "="; tss_id "TSS1467";
chr1	Cufflinks	exon	50026354	50027161	.	+	.	gene_id "XLOC_001375"; transcript_id "TCONS_00001508"; exon_number "2"; gene_name "GRMZM2G124532"; oId "TCONS_00001506"; nearest_ref "GRMZM2G124532_T03"; class_code "="; tss_id "TSS1467";
chr1	Cufflinks	exon	50030629	50030922	.	+	.	gene_id "XLOC_001375"; transcript_id "TCONS_00001508"; exon_number "3"; gene_name "GRMZM2G124532"; oId "TCONS_00001506"; nearest_ref "GRMZM2G124532_T03"; class_code "="; tss_id "TSS1467";
chr1	Cufflinks	exon	50033640	50034504	.	+	.	gene_id "XLOC_001375"; transcript_id "TCONS_00001508"; exon_number "4"; gene_name "GRMZM2G124532"; oId "TCONS_00001506"; nearest_ref "GRMZM2G124532_T03"; class_code "="; tss_id "TSS1467";
chr1	Cufflinks	exon	50020703	50020973	.	+	.	gene_id "XLOC_001374"; transcript_id "TCONS_00001507"; exon_number "1"; oId "TCONS_00001505"; class_code "u"; tss_id "TSS1466";
chr1	Cufflinks	exon	50029496	50029771	.	+	.	gene_id "XLOC_001375"; transcript_id "TCONS_00001509"; exon_number "1"; gene_name "GRMZM2G124532"; oId "TCONS_00001507"; nearest_ref "GRMZM2G124532_T02"; class_code "c"; tss_id "TSS1468";
chr1	Cufflinks	exon	50100430	50100975	.	+	.	gene_id "XLOC_001381"; transcript_id "TCONS_00001515"; exon_number "1"; oId "TCONS_00001513"; class_code "u"; tss_id "TSS1474";
chr1	Cufflinks	exon	50102361	50103028	.	+	.	gene_id "XLOC_001383"; transcript_id "TCONS_00001517"; exon_number "1"; oId "TCONS_00001515"; class_code "u"; tss_id "TSS1476";
chr1	Cufflinks	exon	50624845	50625245	.	+	.	gene_id "XLOC_001394"; transcript_id "TCONS_00001529"; exon_number "1"; oId "TCONS_00001527"; class_code "u"; tss_id "TSS1488";
chr1	Cufflinks	exon	50626123	50626488	.	+	.	gene_id "XLOC_001395"; transcript_id "TCONS_00001531"; exon_number "1"; gene_name "GRMZM2G329040"; oId "TCONS_00001529"; nearest_ref "GRMZM2G329040_T03"; class_code "="; tss_id "TSS1489";
chr1	Cufflinks	exon	50627188	50627288	.	+	.	gene_id "XLOC_001395"; transcript_id "TCONS_00001531"; exon_number "2"; gene_name "GRMZM2G329040"; oId "TCONS_00001529"; nearest_ref "GRMZM2G329040_T03"; class_code "="; tss_id "TSS1489";
chr1	Cufflinks	exon	50627374	50627430	.	+	.	gene_id "XLOC_001395"; transcript_id "TCONS_00001531"; exon_number "3"; gene_name "GRMZM2G329040"; oId "TCONS_00001529"; nearest_ref "GRMZM2G329040_T03"; class_code "="; tss_id "TSS1489";
chr1	Cufflinks	exon	50627507	50627601	.	+	.	gene_id "XLOC_001395"; transcript_id "TCONS_00001531"; exon_number "4"; gene_name "GRMZM2G329040"; oId "TCONS_00001529"; nearest_ref "GRMZM2G329040_T03"; class_code "="; tss_id "TSS1489";
chr1	Cufflinks	exon	50628488	50628587	.	+	.	gene_id "XLOC_001395"; transcript_id "TCONS_00001531"; exon_number "5"; gene_name "GRMZM2G329040"; oId "TCONS_00001529"; nearest_ref "GRMZM2G329040_T03"; class_code "="; tss_id "TSS1489";
chr1	Cufflinks	exon	50643641	50643699	.	+	.	gene_id "XLOC_001395"; transcript_id "TCONS_00001531"; exon_number "6"; gene_name "GRMZM2G329040"; oId "TCONS_00001529"; nearest_ref "GRMZM2G329040_T03"; class_code "="; tss_id "TSS1489";
chr1	Cufflinks	exon	50644134	50644261	.	+	.	gene_id "XLOC_001395"; transcript_id "TCONS_00001531"; exon_number "7"; gene_name "GRMZM2G329040"; oId "TCONS_00001529"; nearest_ref "GRMZM2G329040_T03"; class_code "="; tss_id "TSS1489";
chr1	Cufflinks	exon	50644559	50644682	.	+	.	gene_id "XLOC_001395"; transcript_id "TCONS_00001531"; exon_number "8"; gene_name "GRMZM2G329040"; oId "TCONS_00001529"; nearest_ref "GRMZM2G329040_T03"; class_code "="; tss_id "TSS1489";
chr1	Cufflinks	exon	50645020	50645118	.	+	.	gene_id "XLOC_001395"; transcript_id "TCONS_00001531"; exon_number "9"; gene_name "GRMZM2G329040"; oId "TCONS_00001529"; nearest_ref "GRMZM2G329040_T03"; class_code "="; tss_id "TSS1489";
chr1	Cufflinks	exon	50649769	50649847	.	+	.	gene_id "XLOC_001395"; transcript_id "TCONS_00001531"; exon_number "10"; gene_name "GRMZM2G329040"; oId "TCONS_00001529"; nearest_ref "GRMZM2G329040_T03"; class_code "="; tss_id "TSS1489";
chr1	Cufflinks	exon	50650303	50650363	.	+	.	gene_id "XLOC_001395"; transcript_id "TCONS_00001531"; exon_number "11"; gene_name "GRMZM2G329040"; oId "TCONS_00001529"; nearest_ref "GRMZM2G329040_T03"; class_code "="; tss_id "TSS1489";
chr1	Cufflinks	exon	50650487	50650846	.	+	.	gene_id "XLOC_001395"; transcript_id "TCONS_00001531"; exon_number "12"; gene_name "GRMZM2G329040"; oId "TCONS_00001529"; nearest_ref "GRMZM2G329040_T03"; class_code "="; tss_id "TSS1489";
chr1	Cufflinks	exon	51224014	51224285	.	+	.	gene_id "XLOC_001406"; transcript_id "TCONS_00001544"; exon_number "1"; oId "TCONS_00001542"; class_code "u"; tss_id "TSS1501";
chr1	Cufflinks	exon	51283059	51283450	.	+	.	gene_id "XLOC_001408"; transcript_id "TCONS_00001546"; exon_number "1"; gene_name "GRMZM2G385931"; oId "TCONS_00001544"; nearest_ref "GRMZM2G385931_T02"; class_code "="; tss_id "TSS1503";
chr1	Cufflinks	exon	51284250	51284437	.	+	.	gene_id "XLOC_001408"; transcript_id "TCONS_00001546"; exon_number "2"; gene_name "GRMZM2G385931"; oId "TCONS_00001544"; nearest_ref "GRMZM2G385931_T02"; class_code "="; tss_id "TSS1503";
chr1	Cufflinks	exon	51284585	51285669	.	+	.	gene_id "XLOC_001408"; transcript_id "TCONS_00001546"; exon_number "3"; gene_name "GRMZM2G385931"; oId "TCONS_00001544"; nearest_ref "GRMZM2G385931_T02"; class_code "="; tss_id "TSS1503";
chr1	Cufflinks	exon	51286111	51286236	.	+	.	gene_id "XLOC_001408"; transcript_id "TCONS_00001546"; exon_number "4"; gene_name "GRMZM2G385931"; oId "TCONS_00001544"; nearest_ref "GRMZM2G385931_T02"; class_code "="; tss_id "TSS1503";
chr1	Cufflinks	exon	51286411	51286649	.	+	.	gene_id "XLOC_001408"; transcript_id "TCONS_00001546"; exon_number "5"; gene_name "GRMZM2G385931"; oId "TCONS_00001544"; nearest_ref "GRMZM2G385931_T02"; class_code "="; tss_id "TSS1503";
chr1	Cufflinks	exon	51286732	51286850	.	+	.	gene_id "XLOC_001408"; transcript_id "TCONS_00001546"; exon_number "6"; gene_name "GRMZM2G385931"; oId "TCONS_00001544"; nearest_ref "GRMZM2G385931_T02"; class_code "="; tss_id "TSS1503";
chr1	Cufflinks	exon	51286939	51287360	.	+	.	gene_id "XLOC_001408"; transcript_id "TCONS_00001546"; exon_number "7"; gene_name "GRMZM2G385931"; oId "TCONS_00001544"; nearest_ref "GRMZM2G385931_T02"; class_code "="; tss_id "TSS1503";
chr1	Cufflinks	exon	51371718	51371969	.	+	.	gene_id "XLOC_001416"; transcript_id "TCONS_00001555"; exon_number "1"; oId "TCONS_00001553"; class_code "u"; tss_id "TSS1512";
chr1	Cufflinks	exon	51459028	51459201	.	+	.	gene_id "XLOC_001418"; transcript_id "TCONS_00001557"; exon_number "1"; oId "TCONS_00001555"; class_code "u"; tss_id "TSS1514";
chr1	Cufflinks	exon	51487796	51488029	.	+	.	gene_id "XLOC_001419"; transcript_id "TCONS_00001558"; exon_number "1"; oId "TCONS_00001556"; class_code "u"; tss_id "TSS1515";
chr1	Cufflinks	exon	51570676	51570943	.	+	.	gene_id "XLOC_001421"; transcript_id "TCONS_00001560"; exon_number "1"; oId "TCONS_00001558"; class_code "u"; tss_id "TSS1517";
chr1	Cufflinks	exon	51570676	51570943	.	+	.	gene_id "XLOC_001421"; transcript_id "TCONS_00001560"; exon_number "1"; oId "TCONS_00001558"; class_code "u"; tss_id "TSS1517";
chr1	Cufflinks	exon	51746899	51747214	.	+	.	gene_id "XLOC_001423"; transcript_id "TCONS_00001562"; exon_number "1"; oId "TCONS_00001560"; class_code "u"; tss_id "TSS1519";
chr1	Cufflinks	exon	51756179	51756512	.	+	.	gene_id "XLOC_001425"; transcript_id "TCONS_00001565"; exon_number "1"; gene_name "GRMZM2G174284"; oId "TCONS_00001563"; nearest_ref "GRMZM2G174284_T01"; class_code "i"; tss_id "TSS1522";
chr1	Cufflinks	exon	51892087	51893423	.	+	.	gene_id "XLOC_001427"; transcript_id "TCONS_00001567"; exon_number "1"; gene_name "GRMZM2G318652"; oId "TCONS_00001565"; nearest_ref "GRMZM2G318652_T01"; class_code "="; tss_id "TSS1524";
chr1	Cufflinks	exon	52080056	52080334	.	+	.	gene_id "XLOC_001431"; transcript_id "TCONS_00001571"; exon_number "1"; gene_name "GRMZM2G138814"; oId "TCONS_00001569"; nearest_ref "GRMZM2G138814_T01"; class_code "i"; tss_id "TSS1528";
chr1	Cufflinks	exon	52093024	52093216	.	+	.	gene_id "XLOC_001433"; transcript_id "TCONS_00001573"; exon_number "1"; gene_name "GRMZM2G152891"; oId "TCONS_00001571"; nearest_ref "GRMZM2G152891_T02"; class_code "="; tss_id "TSS1530";
chr1	Cufflinks	exon	52095724	52095817	.	+	.	gene_id "XLOC_001433"; transcript_id "TCONS_00001573"; exon_number "2"; gene_name "GRMZM2G152891"; oId "TCONS_00001571"; nearest_ref "GRMZM2G152891_T02"; class_code "="; tss_id "TSS1530";
chr1	Cufflinks	exon	52175782	52176016	.	+	.	gene_id "XLOC_001434"; transcript_id "TCONS_00001574"; exon_number "1"; oId "TCONS_00001572"; class_code "u"; tss_id "TSS1531";
chr1	Cufflinks	exon	52209037	52209278	.	+	.	gene_id "XLOC_001436"; transcript_id "TCONS_00001576"; exon_number "1"; oId "TCONS_00001574"; class_code "u"; tss_id "TSS1533";
chr1	Cufflinks	exon	52216040	52216382	.	+	.	gene_id "XLOC_001438"; transcript_id "TCONS_00001578"; exon_number "1"; oId "TCONS_00001576"; class_code "u"; tss_id "TSS1535";
chr1	Cufflinks	exon	52245809	52245907	.	+	.	gene_id "XLOC_001440"; transcript_id "TCONS_00001580"; exon_number "1"; oId "TCONS_00001578"; class_code "u"; tss_id "TSS1537";
chr1	Cufflinks	exon	52225078	52226118	.	+	.	gene_id "XLOC_001439"; transcript_id "TCONS_00001579"; exon_number "1"; oId "TCONS_00001577"; class_code "u"; tss_id "TSS1536";
chr1	Cufflinks	exon	52350053	52350230	.	+	.	gene_id "XLOC_001441"; transcript_id "TCONS_00001581"; exon_number "1"; oId "TCONS_00001579"; class_code "u"; tss_id "TSS1538";
chr1	Cufflinks	exon	53173073	53173802	.	+	.	gene_id "XLOC_001459"; transcript_id "TCONS_00001600"; exon_number "1"; gene_name "GRMZM2G107463"; oId "TCONS_00001598"; nearest_ref "GRMZM2G107463_T01"; class_code "i"; tss_id "TSS1557";
chr1	Cufflinks	exon	53339265	53340035	.	+	.	gene_id "XLOC_001461"; transcript_id "TCONS_00001602"; exon_number "1"; gene_name "GRMZM2G042615"; oId "TCONS_00001600"; nearest_ref "GRMZM2G042615_T02"; class_code "i"; tss_id "TSS1559";
chr1	Cufflinks	exon	53339265	53340035	.	+	.	gene_id "XLOC_001461"; transcript_id "TCONS_00001602"; exon_number "1"; gene_name "GRMZM2G042615"; oId "TCONS_00001600"; nearest_ref "GRMZM2G042615_T02"; class_code "i"; tss_id "TSS1559";
chr1	Cufflinks	exon	53364823	53365140	.	+	.	gene_id "XLOC_001463"; transcript_id "TCONS_00001604"; exon_number "1"; oId "TCONS_00001602"; class_code "u"; tss_id "TSS1561";
chr1	Cufflinks	exon	53410365	53410571	.	+	.	gene_id "XLOC_001465"; transcript_id "TCONS_00001606"; exon_number "1"; oId "TCONS_00001604"; class_code "u"; tss_id "TSS1563";
chr1	Cufflinks	exon	53533600	53533904	.	+	.	gene_id "XLOC_001467"; transcript_id "TCONS_00001608"; exon_number "1"; oId "TCONS_00001606"; class_code "u"; tss_id "TSS1565";
chr1	Cufflinks	exon	53602742	53602947	.	+	.	gene_id "XLOC_001470"; transcript_id "TCONS_00001611"; exon_number "1"; oId "TCONS_00001609"; class_code "u"; tss_id "TSS1568";
chr1	Cufflinks	exon	53616959	53617058	.	+	.	gene_id "XLOC_001472"; transcript_id "TCONS_00001613"; exon_number "1"; oId "TCONS_00001611"; class_code "u"; tss_id "TSS1570";
chr1	Cufflinks	exon	53603254	53603510	.	+	.	gene_id "XLOC_001471"; transcript_id "TCONS_00001612"; exon_number "1"; oId "TCONS_00001610"; class_code "u"; tss_id "TSS1569";
chr1	Cufflinks	exon	53631012	53631388	.	+	.	gene_id "XLOC_001473"; transcript_id "TCONS_00001614"; exon_number "1"; gene_name "GRMZM2G011598"; oId "TCONS_00001612"; nearest_ref "GRMZM2G011598_T01"; class_code "x"; tss_id "TSS1571";
chr1	Cufflinks	exon	54133863	54134076	.	+	.	gene_id "XLOC_001483"; transcript_id "TCONS_00001627"; exon_number "1"; oId "TCONS_00001625"; class_code "u"; tss_id "TSS1584";
chr1	Cufflinks	exon	54266387	54266611	.	+	.	gene_id "XLOC_001485"; transcript_id "TCONS_00001629"; exon_number "1"; gene_name "GRMZM2G023884"; oId "TCONS_00001627"; nearest_ref "GRMZM2G023884_T01"; class_code "c"; tss_id "TSS1586";
chr1	Cufflinks	exon	54280437	54280692	.	+	.	gene_id "XLOC_001486"; transcript_id "TCONS_00001631"; exon_number "1"; oId "TCONS_00001629"; class_code "u"; tss_id "TSS1588";
chr1	Cufflinks	exon	54302843	54305791	.	+	.	gene_id "XLOC_001488"; transcript_id "TCONS_00001633"; exon_number "1"; oId "TCONS_00001631"; class_code "u"; tss_id "TSS1590";
chr1	Cufflinks	exon	54486562	54486776	.	+	.	gene_id "XLOC_001492"; transcript_id "TCONS_00001637"; exon_number "1"; oId "TCONS_00001635"; class_code "u"; tss_id "TSS1594";
chr1	Cufflinks	exon	54599412	54600044	.	+	.	gene_id "XLOC_001494"; transcript_id "TCONS_00001639"; exon_number "1"; gene_name "GRMZM2G010196"; oId "TCONS_00001637"; nearest_ref "GRMZM2G010196_T01"; class_code "="; tss_id "TSS1596";
chr1	Cufflinks	exon	54600129	54600364	.	+	.	gene_id "XLOC_001494"; transcript_id "TCONS_00001639"; exon_number "2"; gene_name "GRMZM2G010196"; oId "TCONS_00001637"; nearest_ref "GRMZM2G010196_T01"; class_code "="; tss_id "TSS1596";
chr1	Cufflinks	exon	54601993	54602370	.	+	.	gene_id "XLOC_001494"; transcript_id "TCONS_00001639"; exon_number "3"; gene_name "GRMZM2G010196"; oId "TCONS_00001637"; nearest_ref "GRMZM2G010196_T01"; class_code "="; tss_id "TSS1596";
chr1	Cufflinks	exon	54674380	54674665	.	+	.	gene_id "XLOC_001498"; transcript_id "TCONS_00001643"; exon_number "1"; oId "TCONS_00001641"; class_code "u"; tss_id "TSS1600";
chr1	Cufflinks	exon	54735495	54735781	.	+	.	gene_id "XLOC_001500"; transcript_id "TCONS_00001645"; exon_number "1"; gene_name "GRMZM2G106408"; oId "TCONS_00001643"; nearest_ref "GRMZM2G106408_T01"; class_code "i"; tss_id "TSS1602";
chr1	Cufflinks	exon	54735495	54735781	.	+	.	gene_id "XLOC_001500"; transcript_id "TCONS_00001645"; exon_number "1"; gene_name "GRMZM2G106408"; oId "TCONS_00001643"; nearest_ref "GRMZM2G106408_T01"; class_code "i"; tss_id "TSS1602";
chr1	Cufflinks	exon	54820356	54821295	.	+	.	gene_id "XLOC_001502"; transcript_id "TCONS_00001647"; exon_number "1"; gene_name "GRMZM2G317033"; oId "TCONS_00001645"; nearest_ref "GRMZM2G317033_T01"; class_code "o"; tss_id "TSS1604";
chr1	Cufflinks	exon	54923101	54923481	.	+	.	gene_id "XLOC_001507"; transcript_id "TCONS_00001652"; exon_number "1"; oId "TCONS_00001650"; class_code "u"; tss_id "TSS1609";
chr1	Cufflinks	exon	55072573	55073147	.	+	.	gene_id "XLOC_001509"; transcript_id "TCONS_00001654"; exon_number "1"; gene_name "GRMZM2G320325"; oId "TCONS_00001652"; nearest_ref "GRMZM2G320325_T02"; class_code "i"; tss_id "TSS1611";
chr1	Cufflinks	exon	54931158	54931540	.	+	.	gene_id "XLOC_001508"; transcript_id "TCONS_00001653"; exon_number "1"; gene_name "GRMZM2G031825"; oId "TCONS_00001651"; nearest_ref "GRMZM2G031825_T03"; class_code "i"; tss_id "TSS1610";
chr1	Cufflinks	exon	55083294	55083502	.	+	.	gene_id "XLOC_001510"; transcript_id "TCONS_00001655"; exon_number "1"; gene_name "GRMZM2G016480"; oId "TCONS_00001653"; nearest_ref "GRMZM2G016480_T01"; class_code "e"; tss_id "TSS1612";
chr1	Cufflinks	exon	55072573	55073147	.	+	.	gene_id "XLOC_001509"; transcript_id "TCONS_00001654"; exon_number "1"; gene_name "GRMZM2G320325"; oId "TCONS_00001652"; nearest_ref "GRMZM2G320325_T02"; class_code "i"; tss_id "TSS1611";
chr1	Cufflinks	exon	55084208	55084832	.	+	.	gene_id "XLOC_001510"; transcript_id "TCONS_00001656"; exon_number "1"; gene_name "GRMZM2G016480"; oId "TCONS_00001654"; nearest_ref "GRMZM2G016480_T01"; class_code "c"; tss_id "TSS1613";
chr1	Cufflinks	exon	55085392	55085691	.	+	.	gene_id "XLOC_001510"; transcript_id "TCONS_00001656"; exon_number "2"; gene_name "GRMZM2G016480"; oId "TCONS_00001654"; nearest_ref "GRMZM2G016480_T01"; class_code "c"; tss_id "TSS1613";
chr1	Cufflinks	exon	55469796	55470272	.	+	.	gene_id "XLOC_001522"; transcript_id "TCONS_00001669"; exon_number "1"; oId "TCONS_00001667"; class_code "u"; tss_id "TSS1626";
chr1	Cufflinks	exon	55504122	55504763	.	+	.	gene_id "XLOC_001524"; transcript_id "TCONS_00001671"; exon_number "1"; gene_name "GRMZM2G075262"; oId "TCONS_00001669"; nearest_ref "GRMZM2G075262_T01"; class_code "c"; tss_id "TSS1628";
chr1	Cufflinks	exon	55541613	55541936	.	+	.	gene_id "XLOC_001525"; transcript_id "TCONS_00001673"; exon_number "1"; oId "TCONS_00001671"; class_code "u"; tss_id "TSS1630";
chr1	Cufflinks	exon	55591033	55591317	.	+	.	gene_id "XLOC_001527"; transcript_id "TCONS_00001675"; exon_number "1"; oId "TCONS_00001673"; class_code "u"; tss_id "TSS1632";
chr1	Cufflinks	exon	56105019	56105224	.	+	.	gene_id "XLOC_001543"; transcript_id "TCONS_00001691"; exon_number "1"; oId "TCONS_00001689"; class_code "u"; tss_id "TSS1648";
chr1	Cufflinks	exon	56139935	56140209	.	+	.	gene_id "XLOC_001545"; transcript_id "TCONS_00001693"; exon_number "1"; oId "TCONS_00001691"; class_code "u"; tss_id "TSS1650";
chr1	Cufflinks	exon	56803005	56803207	.	+	.	gene_id "XLOC_001564"; transcript_id "TCONS_00001712"; exon_number "1"; oId "TCONS_00001710"; class_code "u"; tss_id "TSS1669";
chr1	Cufflinks	exon	56894270	56894454	.	+	.	gene_id "XLOC_001566"; transcript_id "TCONS_00001714"; exon_number "1"; oId "TCONS_00001712"; class_code "u"; tss_id "TSS1671";
chr1	Cufflinks	exon	57066218	57066533	.	+	.	gene_id "XLOC_001571"; transcript_id "TCONS_00001720"; exon_number "1"; oId "TCONS_00001718"; class_code "u"; tss_id "TSS1677";
chr1	Cufflinks	exon	57131954	57132186	.	+	.	gene_id "XLOC_001573"; transcript_id "TCONS_00001722"; exon_number "1"; oId "TCONS_00001720"; class_code "u"; tss_id "TSS1679";
chr1	Cufflinks	exon	57291017	57291246	.	+	.	gene_id "XLOC_001575"; transcript_id "TCONS_00001724"; exon_number "1"; oId "TCONS_00001722"; class_code "u"; tss_id "TSS1681";
chr1	Cufflinks	exon	57350919	57351513	.	+	.	gene_id "XLOC_001577"; transcript_id "TCONS_00001726"; exon_number "1"; gene_name "AC206840.3_FG002"; oId "TCONS_00001724"; nearest_ref "AC206840.3_FGT002"; class_code "x"; tss_id "TSS1683";
chr1	Cufflinks	exon	57784325	57784553	.	+	.	gene_id "XLOC_001588"; transcript_id "TCONS_00001737"; exon_number "1"; oId "TCONS_00001735"; class_code "u"; tss_id "TSS1694";
chr1	Cufflinks	exon	57838431	57839932	.	+	.	gene_id "XLOC_001590"; transcript_id "TCONS_00001739"; exon_number "1"; gene_name "GRMZM5G849959"; oId "TCONS_00001737"; nearest_ref "GRMZM5G849959_T01"; class_code "x"; tss_id "TSS1696";
chr1	Cufflinks	exon	57941558	57942067	.	+	.	gene_id "XLOC_001594"; transcript_id "TCONS_00001743"; exon_number "1"; oId "TCONS_00001741"; class_code "u"; tss_id "TSS1700";
chr1	Cufflinks	exon	58042476	58042708	.	+	.	gene_id "XLOC_001596"; transcript_id "TCONS_00001745"; exon_number "1"; oId "TCONS_00001743"; class_code "u"; tss_id "TSS1702";
chr1	Cufflinks	exon	58448153	58448779	.	+	.	gene_id "XLOC_001606"; transcript_id "TCONS_00001755"; exon_number "1"; oId "TCONS_00001753"; class_code "u"; tss_id "TSS1712";
chr1	Cufflinks	exon	58455990	58456086	.	+	.	gene_id "XLOC_001608"; transcript_id "TCONS_00001757"; exon_number "1"; oId "TCONS_00001755"; class_code "u"; tss_id "TSS1714";
chr1	Cufflinks	exon	58454473	58455506	.	+	.	gene_id "XLOC_001607"; transcript_id "TCONS_00001756"; exon_number "1"; oId "TCONS_00001754"; class_code "u"; tss_id "TSS1713";
chr1	Cufflinks	exon	58462637	58463445	.	+	.	gene_id "XLOC_001609"; transcript_id "TCONS_00001758"; exon_number "1"; oId "TCONS_00001756"; class_code "u"; tss_id "TSS1715";
chr1	Cufflinks	exon	58510905	58511251	.	+	.	gene_id "XLOC_001617"; transcript_id "TCONS_00001766"; exon_number "1"; oId "TCONS_00001764"; class_code "u"; tss_id "TSS1723";
chr1	Cufflinks	exon	58647374	58647625	.	+	.	gene_id "XLOC_001619"; transcript_id "TCONS_00001768"; exon_number "1"; oId "TCONS_00001766"; class_code "u"; tss_id "TSS1725";
chr1	Cufflinks	exon	58909884	58910110	.	+	.	gene_id "XLOC_001629"; transcript_id "TCONS_00001781"; exon_number "1"; oId "TCONS_00001779"; class_code "u"; tss_id "TSS1737";
chr1	Cufflinks	exon	58949887	58950258	.	+	.	gene_id "XLOC_001631"; transcript_id "TCONS_00001783"; exon_number "1"; oId "TCONS_00001781"; class_code "u"; tss_id "TSS1739";
chr1	Cufflinks	exon	59555849	59556097	.	+	.	gene_id "XLOC_001645"; transcript_id "TCONS_00001798"; exon_number "1"; oId "TCONS_00001796"; class_code "u"; tss_id "TSS1753";
chr1	Cufflinks	exon	59585703	59585987	.	+	.	gene_id "XLOC_001647"; transcript_id "TCONS_00001800"; exon_number "1"; gene_name "GRMZM2G052148"; oId "TCONS_00001798"; nearest_ref "GRMZM2G052148_T01"; class_code "x"; tss_id "TSS1755";
chr1	Cufflinks	exon	59835006	59835224	.	+	.	gene_id "XLOC_001655"; transcript_id "TCONS_00001808"; exon_number "1"; oId "TCONS_00001806"; class_code "u"; tss_id "TSS1763";
chr1	Cufflinks	exon	59858194	59859274	.	+	.	gene_id "XLOC_001657"; transcript_id "TCONS_00001810"; exon_number "1"; oId "TCONS_00001808"; class_code "u"; tss_id "TSS1765";
chr1	Cufflinks	exon	59855894	59856204	.	+	.	gene_id "XLOC_001656"; transcript_id "TCONS_00001809"; exon_number "1"; oId "TCONS_00001807"; class_code "u"; tss_id "TSS1764";
chr1	Cufflinks	exon	59860978	59861806	.	+	.	gene_id "XLOC_001658"; transcript_id "TCONS_00001811"; exon_number "1"; oId "TCONS_00001809"; class_code "u"; tss_id "TSS1766";
chr1	Cufflinks	exon	60118797	60119007	.	+	.	gene_id "XLOC_001671"; transcript_id "TCONS_00001824"; exon_number "1"; oId "TCONS_00001822"; class_code "u"; tss_id "TSS1779";
chr1	Cufflinks	exon	60147650	60147740	.	+	.	gene_id "XLOC_001672"; transcript_id "TCONS_00001826"; exon_number "1"; gene_name "SODCC.3"; oId "TCONS_00001824"; nearest_ref "GRMZM2G169890_T02"; class_code "="; tss_id "TSS1781";
chr1	Cufflinks	exon	60149068	60149155	.	+	.	gene_id "XLOC_001672"; transcript_id "TCONS_00001826"; exon_number "2"; gene_name "SODCC.3"; oId "TCONS_00001824"; nearest_ref "GRMZM2G169890_T02"; class_code "="; tss_id "TSS1781";
chr1	Cufflinks	exon	60149250	60149351	.	+	.	gene_id "XLOC_001672"; transcript_id "TCONS_00001826"; exon_number "3"; gene_name "SODCC.3"; oId "TCONS_00001824"; nearest_ref "GRMZM2G169890_T02"; class_code "="; tss_id "TSS1781";
chr1	Cufflinks	exon	60149457	60149552	.	+	.	gene_id "XLOC_001672"; transcript_id "TCONS_00001826"; exon_number "4"; gene_name "SODCC.3"; oId "TCONS_00001824"; nearest_ref "GRMZM2G169890_T02"; class_code "="; tss_id "TSS1781";
chr1	Cufflinks	exon	60149739	60149770	.	+	.	gene_id "XLOC_001672"; transcript_id "TCONS_00001826"; exon_number "5"; gene_name "SODCC.3"; oId "TCONS_00001824"; nearest_ref "GRMZM2G169890_T02"; class_code "="; tss_id "TSS1781";
chr1	Cufflinks	exon	60149849	60149924	.	+	.	gene_id "XLOC_001672"; transcript_id "TCONS_00001826"; exon_number "6"; gene_name "SODCC.3"; oId "TCONS_00001824"; nearest_ref "GRMZM2G169890_T02"; class_code "="; tss_id "TSS1781";
chr1	Cufflinks	exon	60150566	60150619	.	+	.	gene_id "XLOC_001672"; transcript_id "TCONS_00001826"; exon_number "7"; gene_name "SODCC.3"; oId "TCONS_00001824"; nearest_ref "GRMZM2G169890_T02"; class_code "="; tss_id "TSS1781";
chr1	Cufflinks	exon	60150726	60150953	.	+	.	gene_id "XLOC_001672"; transcript_id "TCONS_00001826"; exon_number "8"; gene_name "SODCC.3"; oId "TCONS_00001824"; nearest_ref "GRMZM2G169890_T02"; class_code "="; tss_id "TSS1781";
chr1	Cufflinks	exon	60462402	60462645	.	+	.	gene_id "XLOC_001679"; transcript_id "TCONS_00001834"; exon_number "1"; oId "TCONS_00001832"; class_code "u"; tss_id "TSS1788";
chr1	Cufflinks	exon	60483944	60484343	.	+	.	gene_id "XLOC_001681"; transcript_id "TCONS_00001836"; exon_number "1"; oId "TCONS_00001834"; class_code "u"; tss_id "TSS1790";
chr1	Cufflinks	exon	60557845	60558204	.	+	.	gene_id "XLOC_001683"; transcript_id "TCONS_00001838"; exon_number "1"; oId "TCONS_00001836"; class_code "u"; tss_id "TSS1792";
chr1	Cufflinks	exon	60653945	60654182	.	+	.	gene_id "XLOC_001685"; transcript_id "TCONS_00001840"; exon_number "1"; oId "TCONS_00001838"; class_code "u"; tss_id "TSS1794";
chr1	Cufflinks	exon	60653945	60654182	.	+	.	gene_id "XLOC_001685"; transcript_id "TCONS_00001840"; exon_number "1"; oId "TCONS_00001838"; class_code "u"; tss_id "TSS1794";
chr1	Cufflinks	exon	60810739	60810995	.	+	.	gene_id "XLOC_001687"; transcript_id "TCONS_00001842"; exon_number "1"; gene_name "GRMZM2G090733"; oId "TCONS_00001840"; nearest_ref "GRMZM2G090733_T02"; class_code "e"; tss_id "TSS1796";
chr1	Cufflinks	exon	60937453	60937767	.	+	.	gene_id "XLOC_001691"; transcript_id "TCONS_00001846"; exon_number "1"; oId "TCONS_00001844"; class_code "u"; tss_id "TSS1800";
chr1	Cufflinks	exon	60994914	60995084	.	+	.	gene_id "XLOC_001693"; transcript_id "TCONS_00001848"; exon_number "1"; oId "TCONS_00001846"; class_code "u"; tss_id "TSS1802";
chr1	Cufflinks	exon	61454591	61455314	.	+	.	gene_id "XLOC_001705"; transcript_id "TCONS_00001863"; exon_number "1"; gene_name "GRMZM2G061624"; oId "TCONS_00001861"; nearest_ref "GRMZM2G061624_T01"; class_code "i"; tss_id "TSS1817";
chr1	Cufflinks	exon	61532340	61532522	.	+	.	gene_id "XLOC_001707"; transcript_id "TCONS_00001865"; exon_number "1"; gene_name "GRMZM5G841053"; oId "TCONS_00001863"; nearest_ref "GRMZM5G841053_T01"; class_code "p"; tss_id "TSS1819";
chr1	Cufflinks	exon	62132749	62133205	.	+	.	gene_id "XLOC_001722"; transcript_id "TCONS_00001880"; exon_number "1"; oId "TCONS_00001878"; class_code "u"; tss_id "TSS1834";
chr1	Cufflinks	exon	62140647	62143071	.	+	.	gene_id "XLOC_001724"; transcript_id "TCONS_00001882"; exon_number "1"; oId "TCONS_00001880"; class_code "u"; tss_id "TSS1836";
chr1	Cufflinks	exon	62166949	62167178	.	+	.	gene_id "XLOC_001726"; transcript_id "TCONS_00001884"; exon_number "1"; oId "TCONS_00001882"; class_code "u"; tss_id "TSS1838";
chr1	Cufflinks	exon	62234248	62236853	.	+	.	gene_id "XLOC_001728"; transcript_id "TCONS_00001886"; exon_number "1"; oId "TCONS_00001884"; class_code "u"; tss_id "TSS1840";
chr1	Cufflinks	exon	62676677	62676971	.	+	.	gene_id "XLOC_001746"; transcript_id "TCONS_00001905"; exon_number "1"; oId "TCONS_00001903"; class_code "u"; tss_id "TSS1859";
chr1	Cufflinks	exon	62714551	62714906	.	+	.	gene_id "XLOC_001748"; transcript_id "TCONS_00001907"; exon_number "1"; gene_name "GRMZM2G442387"; oId "TCONS_00001905"; nearest_ref "GRMZM2G442387_T01"; class_code "c"; tss_id "TSS1861";
chr1	Cufflinks	exon	63218018	63218289	.	+	.	gene_id "XLOC_001764"; transcript_id "TCONS_00001927"; exon_number "1"; oId "TCONS_00001925"; class_code "u"; tss_id "TSS1881";
chr1	Cufflinks	exon	63335758	63335980	.	+	.	gene_id "XLOC_001766"; transcript_id "TCONS_00001929"; exon_number "1"; oId "TCONS_00001927"; class_code "u"; tss_id "TSS1883";
chr1	Cufflinks	exon	63727778	63727994	.	+	.	gene_id "XLOC_001778"; transcript_id "TCONS_00001944"; exon_number "1"; oId "TCONS_00001942"; class_code "u"; tss_id "TSS1896";
chr1	Cufflinks	exon	63887243	63887699	.	+	.	gene_id "XLOC_001780"; transcript_id "TCONS_00001946"; exon_number "1"; oId "TCONS_00001944"; class_code "u"; tss_id "TSS1898";
chr1	Cufflinks	exon	66503687	66503959	.	+	.	gene_id "XLOC_001849"; transcript_id "TCONS_00002027"; exon_number "1"; oId "TCONS_00002025"; class_code "u"; tss_id "TSS1974";
chr1	Cufflinks	exon	66589350	66589521	.	+	.	gene_id "XLOC_001851"; transcript_id "TCONS_00002029"; exon_number "1"; oId "TCONS_00002027"; class_code "u"; tss_id "TSS1976";
chr1	Cufflinks	exon	66803331	66803597	.	+	.	gene_id "XLOC_001854"; transcript_id "TCONS_00002033"; exon_number "1"; gene_name "GRMZM2G011667"; oId "TCONS_00002031"; nearest_ref "GRMZM2G011667_T01"; class_code "i"; tss_id "TSS1980";
chr1	Cufflinks	exon	66863496	66863838	.	+	.	gene_id "XLOC_001856"; transcript_id "TCONS_00002035"; exon_number "1"; oId "TCONS_00002033"; class_code "u"; tss_id "TSS1982";
chr1	Cufflinks	exon	66967369	66967893	.	+	.	gene_id "XLOC_001862"; transcript_id "TCONS_00002041"; exon_number "1"; oId "TCONS_00002039"; class_code "u"; tss_id "TSS1988";
chr1	Cufflinks	exon	67056927	67057250	.	+	.	gene_id "XLOC_001864"; transcript_id "TCONS_00002043"; exon_number "1"; oId "TCONS_00002041"; class_code "u"; tss_id "TSS1990";
chr1	Cufflinks	exon	67057346	67057459	.	+	.	gene_id "XLOC_001864"; transcript_id "TCONS_00002043"; exon_number "2"; oId "TCONS_00002041"; class_code "u"; tss_id "TSS1990";
chr1	Cufflinks	exon	67270771	67270996	.	+	.	gene_id "XLOC_001870"; transcript_id "TCONS_00002050"; exon_number "1"; oId "TCONS_00002048"; class_code "u"; tss_id "TSS1997";
chr1	Cufflinks	exon	67400565	67400663	.	+	.	gene_id "XLOC_001872"; transcript_id "TCONS_00002052"; exon_number "1"; oId "TCONS_00002050"; class_code "u"; tss_id "TSS1999";
chr1	Cufflinks	exon	68787206	68787493	.	+	.	gene_id "XLOC_001910"; transcript_id "TCONS_00002096"; exon_number "1"; oId "TCONS_00002094"; class_code "u"; tss_id "TSS2041";
chr1	Cufflinks	exon	68883928	68884199	.	+	.	gene_id "XLOC_001911"; transcript_id "TCONS_00002098"; exon_number "1"; gene_name "GRMZM2G022061"; oId "TCONS_00002096"; nearest_ref "GRMZM2G022061_T01"; class_code "j"; tss_id "TSS2042";
chr1	Cufflinks	exon	68884482	68884520	.	+	.	gene_id "XLOC_001911"; transcript_id "TCONS_00002098"; exon_number "2"; gene_name "GRMZM2G022061"; oId "TCONS_00002096"; nearest_ref "GRMZM2G022061_T01"; class_code "j"; tss_id "TSS2042";
chr1	Cufflinks	exon	68884600	68884752	.	+	.	gene_id "XLOC_001911"; transcript_id "TCONS_00002098"; exon_number "3"; gene_name "GRMZM2G022061"; oId "TCONS_00002096"; nearest_ref "GRMZM2G022061_T01"; class_code "j"; tss_id "TSS2042";
chr1	Cufflinks	exon	68884940	68885015	.	+	.	gene_id "XLOC_001911"; transcript_id "TCONS_00002098"; exon_number "4"; gene_name "GRMZM2G022061"; oId "TCONS_00002096"; nearest_ref "GRMZM2G022061_T01"; class_code "j"; tss_id "TSS2042";
chr1	Cufflinks	exon	68887040	68887334	.	+	.	gene_id "XLOC_001911"; transcript_id "TCONS_00002098"; exon_number "5"; gene_name "GRMZM2G022061"; oId "TCONS_00002096"; nearest_ref "GRMZM2G022061_T01"; class_code "j"; tss_id "TSS2042";
chr1	Cufflinks	exon	68887418	68887524	.	+	.	gene_id "XLOC_001911"; transcript_id "TCONS_00002098"; exon_number "6"; gene_name "GRMZM2G022061"; oId "TCONS_00002096"; nearest_ref "GRMZM2G022061_T01"; class_code "j"; tss_id "TSS2042";
chr1	Cufflinks	exon	68887602	68887649	.	+	.	gene_id "XLOC_001911"; transcript_id "TCONS_00002098"; exon_number "7"; gene_name "GRMZM2G022061"; oId "TCONS_00002096"; nearest_ref "GRMZM2G022061_T01"; class_code "j"; tss_id "TSS2042";
chr1	Cufflinks	exon	68887729	68888351	.	+	.	gene_id "XLOC_001911"; transcript_id "TCONS_00002098"; exon_number "8"; gene_name "GRMZM2G022061"; oId "TCONS_00002096"; nearest_ref "GRMZM2G022061_T01"; class_code "j"; tss_id "TSS2042";
chr1	Cufflinks	exon	68888528	68888658	.	+	.	gene_id "XLOC_001911"; transcript_id "TCONS_00002098"; exon_number "9"; gene_name "GRMZM2G022061"; oId "TCONS_00002096"; nearest_ref "GRMZM2G022061_T01"; class_code "j"; tss_id "TSS2042";
chr1	Cufflinks	exon	68888757	68888886	.	+	.	gene_id "XLOC_001911"; transcript_id "TCONS_00002098"; exon_number "10"; gene_name "GRMZM2G022061"; oId "TCONS_00002096"; nearest_ref "GRMZM2G022061_T01"; class_code "j"; tss_id "TSS2042";
chr1	Cufflinks	exon	68889462	68889560	.	+	.	gene_id "XLOC_001911"; transcript_id "TCONS_00002098"; exon_number "11"; gene_name "GRMZM2G022061"; oId "TCONS_00002096"; nearest_ref "GRMZM2G022061_T01"; class_code "j"; tss_id "TSS2042";
chr1	Cufflinks	exon	68889651	68889837	.	+	.	gene_id "XLOC_001911"; transcript_id "TCONS_00002098"; exon_number "12"; gene_name "GRMZM2G022061"; oId "TCONS_00002096"; nearest_ref "GRMZM2G022061_T01"; class_code "j"; tss_id "TSS2042";
chr1	Cufflinks	exon	68941213	68941465	.	+	.	gene_id "XLOC_001915"; transcript_id "TCONS_00002106"; exon_number "1"; oId "TCONS_00002104"; class_code "u"; tss_id "TSS2046";
chr1	Cufflinks	exon	69012614	69012888	.	+	.	gene_id "XLOC_001917"; transcript_id "TCONS_00002108"; exon_number "1"; gene_name "GRMZM2G347808"; oId "TCONS_00002106"; nearest_ref "GRMZM2G347808_T02"; class_code "j"; tss_id "TSS2048";
chr1	Cufflinks	exon	69012980	69013049	.	+	.	gene_id "XLOC_001917"; transcript_id "TCONS_00002108"; exon_number "2"; gene_name "GRMZM2G347808"; oId "TCONS_00002106"; nearest_ref "GRMZM2G347808_T02"; class_code "j"; tss_id "TSS2048";
chr1	Cufflinks	exon	69013988	69014039	.	+	.	gene_id "XLOC_001917"; transcript_id "TCONS_00002108"; exon_number "3"; gene_name "GRMZM2G347808"; oId "TCONS_00002106"; nearest_ref "GRMZM2G347808_T02"; class_code "j"; tss_id "TSS2048";
chr1	Cufflinks	exon	69014979	69015061	.	+	.	gene_id "XLOC_001917"; transcript_id "TCONS_00002108"; exon_number "4"; gene_name "GRMZM2G347808"; oId "TCONS_00002106"; nearest_ref "GRMZM2G347808_T02"; class_code "j"; tss_id "TSS2048";
chr1	Cufflinks	exon	69015139	69015979	.	+	.	gene_id "XLOC_001917"; transcript_id "TCONS_00002108"; exon_number "5"; gene_name "GRMZM2G347808"; oId "TCONS_00002106"; nearest_ref "GRMZM2G347808_T02"; class_code "j"; tss_id "TSS2048";
chr1	Cufflinks	exon	69016334	69016430	.	+	.	gene_id "XLOC_001917"; transcript_id "TCONS_00002108"; exon_number "6"; gene_name "GRMZM2G347808"; oId "TCONS_00002106"; nearest_ref "GRMZM2G347808_T02"; class_code "j"; tss_id "TSS2048";
chr1	Cufflinks	exon	69016503	69016633	.	+	.	gene_id "XLOC_001917"; transcript_id "TCONS_00002108"; exon_number "7"; gene_name "GRMZM2G347808"; oId "TCONS_00002106"; nearest_ref "GRMZM2G347808_T02"; class_code "j"; tss_id "TSS2048";
chr1	Cufflinks	exon	69016942	69017173	.	+	.	gene_id "XLOC_001917"; transcript_id "TCONS_00002108"; exon_number "8"; gene_name "GRMZM2G347808"; oId "TCONS_00002106"; nearest_ref "GRMZM2G347808_T02"; class_code "j"; tss_id "TSS2048";
chr1	Cufflinks	exon	69017570	69017705	.	+	.	gene_id "XLOC_001917"; transcript_id "TCONS_00002108"; exon_number "9"; gene_name "GRMZM2G347808"; oId "TCONS_00002106"; nearest_ref "GRMZM2G347808_T02"; class_code "j"; tss_id "TSS2048";
chr1	Cufflinks	exon	69018027	69018121	.	+	.	gene_id "XLOC_001917"; transcript_id "TCONS_00002108"; exon_number "10"; gene_name "GRMZM2G347808"; oId "TCONS_00002106"; nearest_ref "GRMZM2G347808_T02"; class_code "j"; tss_id "TSS2048";
chr1	Cufflinks	exon	69019559	69019682	.	+	.	gene_id "XLOC_001917"; transcript_id "TCONS_00002108"; exon_number "11"; gene_name "GRMZM2G347808"; oId "TCONS_00002106"; nearest_ref "GRMZM2G347808_T02"; class_code "j"; tss_id "TSS2048";
chr1	Cufflinks	exon	69019757	69020313	.	+	.	gene_id "XLOC_001917"; transcript_id "TCONS_00002108"; exon_number "12"; gene_name "GRMZM2G347808"; oId "TCONS_00002106"; nearest_ref "GRMZM2G347808_T02"; class_code "j"; tss_id "TSS2048";
chr1	Cufflinks	exon	68956129	68956465	.	+	.	gene_id "XLOC_001916"; transcript_id "TCONS_00002107"; exon_number "1"; oId "TCONS_00002105"; class_code "u"; tss_id "TSS2047";
chr1	Cufflinks	exon	69012614	69012888	.	+	.	gene_id "XLOC_001917"; transcript_id "TCONS_00002109"; exon_number "1"; gene_name "GRMZM2G347808"; oId "TCONS_00002107"; nearest_ref "GRMZM2G347808_T02"; class_code "="; tss_id "TSS2048";
chr1	Cufflinks	exon	69012980	69013049	.	+	.	gene_id "XLOC_001917"; transcript_id "TCONS_00002109"; exon_number "2"; gene_name "GRMZM2G347808"; oId "TCONS_00002107"; nearest_ref "GRMZM2G347808_T02"; class_code "="; tss_id "TSS2048";
chr1	Cufflinks	exon	69013988	69014039	.	+	.	gene_id "XLOC_001917"; transcript_id "TCONS_00002109"; exon_number "3"; gene_name "GRMZM2G347808"; oId "TCONS_00002107"; nearest_ref "GRMZM2G347808_T02"; class_code "="; tss_id "TSS2048";
chr1	Cufflinks	exon	69014979	69015061	.	+	.	gene_id "XLOC_001917"; transcript_id "TCONS_00002109"; exon_number "4"; gene_name "GRMZM2G347808"; oId "TCONS_00002107"; nearest_ref "GRMZM2G347808_T02"; class_code "="; tss_id "TSS2048";
chr1	Cufflinks	exon	69015139	69015979	.	+	.	gene_id "XLOC_001917"; transcript_id "TCONS_00002109"; exon_number "5"; gene_name "GRMZM2G347808"; oId "TCONS_00002107"; nearest_ref "GRMZM2G347808_T02"; class_code "="; tss_id "TSS2048";
chr1	Cufflinks	exon	69016334	69016430	.	+	.	gene_id "XLOC_001917"; transcript_id "TCONS_00002109"; exon_number "6"; gene_name "GRMZM2G347808"; oId "TCONS_00002107"; nearest_ref "GRMZM2G347808_T02"; class_code "="; tss_id "TSS2048";
chr1	Cufflinks	exon	69016503	69016614	.	+	.	gene_id "XLOC_001917"; transcript_id "TCONS_00002109"; exon_number "7"; gene_name "GRMZM2G347808"; oId "TCONS_00002107"; nearest_ref "GRMZM2G347808_T02"; class_code "="; tss_id "TSS2048";
chr1	Cufflinks	exon	69016942	69017173	.	+	.	gene_id "XLOC_001917"; transcript_id "TCONS_00002109"; exon_number "8"; gene_name "GRMZM2G347808"; oId "TCONS_00002107"; nearest_ref "GRMZM2G347808_T02"; class_code "="; tss_id "TSS2048";
chr1	Cufflinks	exon	69017570	69017705	.	+	.	gene_id "XLOC_001917"; transcript_id "TCONS_00002109"; exon_number "9"; gene_name "GRMZM2G347808"; oId "TCONS_00002107"; nearest_ref "GRMZM2G347808_T02"; class_code "="; tss_id "TSS2048";
chr1	Cufflinks	exon	69018027	69018121	.	+	.	gene_id "XLOC_001917"; transcript_id "TCONS_00002109"; exon_number "10"; gene_name "GRMZM2G347808"; oId "TCONS_00002107"; nearest_ref "GRMZM2G347808_T02"; class_code "="; tss_id "TSS2048";
chr1	Cufflinks	exon	69019559	69019682	.	+	.	gene_id "XLOC_001917"; transcript_id "TCONS_00002109"; exon_number "11"; gene_name "GRMZM2G347808"; oId "TCONS_00002107"; nearest_ref "GRMZM2G347808_T02"; class_code "="; tss_id "TSS2048";
chr1	Cufflinks	exon	69019757	69020313	.	+	.	gene_id "XLOC_001917"; transcript_id "TCONS_00002109"; exon_number "12"; gene_name "GRMZM2G347808"; oId "TCONS_00002107"; nearest_ref "GRMZM2G347808_T02"; class_code "="; tss_id "TSS2048";
chr1	Cufflinks	exon	69251378	69251655	.	+	.	gene_id "XLOC_001920"; transcript_id "TCONS_00002112"; exon_number "1"; oId "TCONS_00002110"; class_code "u"; tss_id "TSS2051";
chr1	Cufflinks	exon	69354802	69355063	.	+	.	gene_id "XLOC_001922"; transcript_id "TCONS_00002114"; exon_number "1"; oId "TCONS_00002112"; class_code "u"; tss_id "TSS2053";
chr1	Cufflinks	exon	69451505	69451813	.	+	.	gene_id "XLOC_001925"; transcript_id "TCONS_00002117"; exon_number "1"; oId "TCONS_00002115"; class_code "u"; tss_id "TSS2056";
chr1	Cufflinks	exon	69560961	69561322	.	+	.	gene_id "XLOC_001927"; transcript_id "TCONS_00002119"; exon_number "1"; oId "TCONS_00002117"; class_code "u"; tss_id "TSS2058";
chr1	Cufflinks	exon	69484163	69484370	.	+	.	gene_id "XLOC_001926"; transcript_id "TCONS_00002118"; exon_number "1"; oId "TCONS_00002116"; class_code "u"; tss_id "TSS2057";
chr1	Cufflinks	exon	69596160	69596259	.	+	.	gene_id "XLOC_001928"; transcript_id "TCONS_00002120"; exon_number "1"; oId "TCONS_00002118"; class_code "u"; tss_id "TSS2059";
chr1	Cufflinks	exon	69560961	69561322	.	+	.	gene_id "XLOC_001927"; transcript_id "TCONS_00002119"; exon_number "1"; oId "TCONS_00002117"; class_code "u"; tss_id "TSS2058";
chr1	Cufflinks	exon	69640188	69640410	.	+	.	gene_id "XLOC_001929"; transcript_id "TCONS_00002121"; exon_number "1"; oId "TCONS_00002119"; class_code "u"; tss_id "TSS2060";
chr1	Cufflinks	exon	69640188	69640410	.	+	.	gene_id "XLOC_001929"; transcript_id "TCONS_00002121"; exon_number "1"; oId "TCONS_00002119"; class_code "u"; tss_id "TSS2060";
chr1	Cufflinks	exon	69753632	69754361	.	+	.	gene_id "XLOC_001931"; transcript_id "TCONS_00002123"; exon_number "1"; oId "TCONS_00002121"; class_code "u"; tss_id "TSS2062";
chr1	Cufflinks	exon	69697007	69697241	.	+	.	gene_id "XLOC_001930"; transcript_id "TCONS_00002122"; exon_number "1"; oId "TCONS_00002120"; class_code "u"; tss_id "TSS2061";
chr1	Cufflinks	exon	69848302	69848401	.	+	.	gene_id "XLOC_001932"; transcript_id "TCONS_00002124"; exon_number "1"; oId "TCONS_00002122"; class_code "u"; tss_id "TSS2063";
chr1	Cufflinks	exon	69956986	69957213	.	+	.	gene_id "XLOC_001936"; transcript_id "TCONS_00002128"; exon_number "1"; oId "TCONS_00002126"; class_code "u"; tss_id "TSS2067";
chr1	Cufflinks	exon	70005471	70005648	.	+	.	gene_id "XLOC_001938"; transcript_id "TCONS_00002130"; exon_number "1"; oId "TCONS_00002128"; class_code "u"; tss_id "TSS2069";
chr1	Cufflinks	exon	70020130	70020452	.	+	.	gene_id "XLOC_001939"; transcript_id "TCONS_00002131"; exon_number "1"; oId "TCONS_00002129"; class_code "u"; tss_id "TSS2070";
chr1	Cufflinks	exon	70120148	70120411	.	+	.	gene_id "XLOC_001941"; transcript_id "TCONS_00002133"; exon_number "1"; oId "TCONS_00002131"; class_code "u"; tss_id "TSS2072";
chr1	Cufflinks	exon	70589005	70589283	.	+	.	gene_id "XLOC_001952"; transcript_id "TCONS_00002146"; exon_number "1"; gene_name "GRMZM2G524711"; oId "TCONS_00002144"; nearest_ref "GRMZM2G524711_T02"; class_code "i"; tss_id "TSS2084";
chr1	Cufflinks	exon	70730519	70730929	.	+	.	gene_id "XLOC_001954"; transcript_id "TCONS_00002148"; exon_number "1"; gene_name "GRMZM2G139878"; oId "TCONS_00002146"; nearest_ref "GRMZM2G139878_T01"; class_code "x"; tss_id "TSS2086";
chr1	Cufflinks	exon	70892810	70893051	.	+	.	gene_id "XLOC_001959"; transcript_id "TCONS_00002153"; exon_number "1"; oId "TCONS_00002151"; class_code "u"; tss_id "TSS2091";
chr1	Cufflinks	exon	70993482	70993776	.	+	.	gene_id "XLOC_001961"; transcript_id "TCONS_00002155"; exon_number "1"; oId "TCONS_00002153"; class_code "u"; tss_id "TSS2093";
chr1	Cufflinks	exon	71141439	71141684	.	+	.	gene_id "XLOC_001966"; transcript_id "TCONS_00002161"; exon_number "1"; gene_name "GRMZM5G811373"; oId "TCONS_00002159"; nearest_ref "GRMZM5G811373_T02"; class_code "i"; tss_id "TSS2099";
chr1	Cufflinks	exon	71221250	71222121	.	+	.	gene_id "XLOC_001968"; transcript_id "TCONS_00002163"; exon_number "1"; gene_name "GRMZM2G382774"; oId "TCONS_00002161"; nearest_ref "GRMZM2G382774_T01"; class_code "x"; tss_id "TSS2101";
chr1	Cufflinks	exon	71503654	71503874	.	+	.	gene_id "XLOC_001976"; transcript_id "TCONS_00002171"; exon_number "1"; oId "TCONS_00002169"; class_code "u"; tss_id "TSS2109";
chr1	Cufflinks	exon	71582907	71582988	.	+	.	gene_id "XLOC_001978"; transcript_id "TCONS_00002173"; exon_number "1"; gene_name "GRMZM6G205247"; oId "TCONS_00002171"; nearest_ref "GRMZM6G205247_T01"; class_code "c"; tss_id "TSS2111";
chr1	Cufflinks	exon	71583075	71583215	.	+	.	gene_id "XLOC_001978"; transcript_id "TCONS_00002173"; exon_number "2"; gene_name "GRMZM6G205247"; oId "TCONS_00002171"; nearest_ref "GRMZM6G205247_T01"; class_code "c"; tss_id "TSS2111";
chr1	Cufflinks	exon	71588480	71588878	.	+	.	gene_id "XLOC_001979"; transcript_id "TCONS_00002174"; exon_number "1"; gene_name "GRMZM6G205247"; oId "TCONS_00002172"; nearest_ref "GRMZM6G205247_T01"; class_code "i"; tss_id "TSS2113";
chr1	Cufflinks	exon	71638325	71638702	.	+	.	gene_id "XLOC_001980"; transcript_id "TCONS_00002176"; exon_number "1"; oId "TCONS_00002174"; class_code "u"; tss_id "TSS2114";
chr1	Cufflinks	exon	71638325	71638702	.	+	.	gene_id "XLOC_001980"; transcript_id "TCONS_00002176"; exon_number "1"; oId "TCONS_00002174"; class_code "u"; tss_id "TSS2114";
chr1	Cufflinks	exon	71783759	71784113	.	+	.	gene_id "XLOC_001982"; transcript_id "TCONS_00002178"; exon_number "1"; oId "TCONS_00002176"; class_code "u"; tss_id "TSS2116";
chr1	Cufflinks	exon	72028586	72029028	.	+	.	gene_id "XLOC_001989"; transcript_id "TCONS_00002185"; exon_number "1"; oId "TCONS_00002183"; class_code "u"; tss_id "TSS2123";
chr1	Cufflinks	exon	72112216	72112647	.	+	.	gene_id "XLOC_001991"; transcript_id "TCONS_00002187"; exon_number "1"; gene_name "GRMZM2G179521"; oId "TCONS_00002185"; nearest_ref "GRMZM2G179521_T01"; class_code "i"; tss_id "TSS2125";
chr1	Cufflinks	exon	72562625	72562915	.	+	.	gene_id "XLOC_002000"; transcript_id "TCONS_00002196"; exon_number "1"; oId "TCONS_00002194"; class_code "u"; tss_id "TSS2134";
chr1	Cufflinks	exon	72565686	72566079	.	+	.	gene_id "XLOC_002002"; transcript_id "TCONS_00002198"; exon_number "1"; oId "TCONS_00002196"; class_code "u"; tss_id "TSS2136";
chr1	Cufflinks	exon	72565686	72566079	.	+	.	gene_id "XLOC_002002"; transcript_id "TCONS_00002198"; exon_number "1"; oId "TCONS_00002196"; class_code "u"; tss_id "TSS2136";
chr1	Cufflinks	exon	72689015	72689503	.	+	.	gene_id "XLOC_002004"; transcript_id "TCONS_00002200"; exon_number "1"; oId "TCONS_00002198"; class_code "u"; tss_id "TSS2138";
chr1	Cufflinks	exon	73137427	73137715	.	+	.	gene_id "XLOC_002015"; transcript_id "TCONS_00002213"; exon_number "1"; oId "TCONS_00002211"; class_code "u"; tss_id "TSS2150";
chr1	Cufflinks	exon	73341931	73342146	.	+	.	gene_id "XLOC_002017"; transcript_id "TCONS_00002215"; exon_number "1"; oId "TCONS_00002213"; class_code "u"; tss_id "TSS2152";
chr1	Cufflinks	exon	73341931	73342146	.	+	.	gene_id "XLOC_002017"; transcript_id "TCONS_00002215"; exon_number "1"; oId "TCONS_00002213"; class_code "u"; tss_id "TSS2152";
chr1	Cufflinks	exon	73517330	73517983	.	+	.	gene_id "XLOC_002019"; transcript_id "TCONS_00002217"; exon_number "1"; gene_name "GRMZM2G067371"; oId "TCONS_00002215"; nearest_ref "GRMZM2G067371_T01"; class_code "="; tss_id "TSS2154";
chr1	Cufflinks	exon	73519660	73520265	.	+	.	gene_id "XLOC_002019"; transcript_id "TCONS_00002217"; exon_number "2"; gene_name "GRMZM2G067371"; oId "TCONS_00002215"; nearest_ref "GRMZM2G067371_T01"; class_code "="; tss_id "TSS2154";
chr1	Cufflinks	exon	73834455	73834675	.	+	.	gene_id "XLOC_002023"; transcript_id "TCONS_00002221"; exon_number "1"; oId "TCONS_00002219"; class_code "u"; tss_id "TSS2158";
chr1	Cufflinks	exon	73949106	73949278	.	+	.	gene_id "XLOC_002025"; transcript_id "TCONS_00002223"; exon_number "1"; oId "TCONS_00002221"; class_code "u"; tss_id "TSS2160";
chr1	Cufflinks	exon	74070516	74070744	.	+	.	gene_id "XLOC_002030"; transcript_id "TCONS_00002228"; exon_number "1"; oId "TCONS_00002226"; class_code "u"; tss_id "TSS2165";
chr1	Cufflinks	exon	74226628	74227112	.	+	.	gene_id "XLOC_002032"; transcript_id "TCONS_00002230"; exon_number "1"; oId "TCONS_00002228"; class_code "u"; tss_id "TSS2167";
chr1	Cufflinks	exon	74869237	74869465	.	+	.	gene_id "XLOC_002048"; transcript_id "TCONS_00002247"; exon_number "1"; oId "TCONS_00002245"; class_code "u"; tss_id "TSS2184";
chr1	Cufflinks	exon	74959513	74959712	.	+	.	gene_id "XLOC_002050"; transcript_id "TCONS_00002249"; exon_number "1"; oId "TCONS_00002247"; class_code "u"; tss_id "TSS2186";
chr1	Cufflinks	exon	75027240	75027466	.	+	.	gene_id "XLOC_002051"; transcript_id "TCONS_00002250"; exon_number "1"; oId "TCONS_00002248"; class_code "u"; tss_id "TSS2187";
chr1	Cufflinks	exon	75136001	75136100	.	+	.	gene_id "XLOC_002053"; transcript_id "TCONS_00002252"; exon_number "1"; oId "TCONS_00002250"; class_code "u"; tss_id "TSS2189";
chr1	Cufflinks	exon	75285299	75285602	.	+	.	gene_id "XLOC_002059"; transcript_id "TCONS_00002259"; exon_number "1"; oId "TCONS_00002257"; class_code "u"; tss_id "TSS2196";
chr1	Cufflinks	exon	75325345	75327016	.	+	.	gene_id "XLOC_002061"; transcript_id "TCONS_00002261"; exon_number "1"; gene_name "GRMZM2G165960"; oId "TCONS_00002259"; nearest_ref "GRMZM2G165960_T01"; class_code "c"; tss_id "TSS2198";
chr1	Cufflinks	exon	75518147	75518413	.	+	.	gene_id "XLOC_002064"; transcript_id "TCONS_00002265"; exon_number "1"; oId "TCONS_00002263"; class_code "u"; tss_id "TSS2201";
chr1	Cufflinks	exon	75618296	75618590	.	+	.	gene_id "XLOC_002066"; transcript_id "TCONS_00002267"; exon_number "1"; oId "TCONS_00002265"; class_code "u"; tss_id "TSS2203";
chr1	Cufflinks	exon	76074087	76074326	.	+	.	gene_id "XLOC_002074"; transcript_id "TCONS_00002275"; exon_number "1"; oId "TCONS_00002273"; class_code "u"; tss_id "TSS2211";
chr1	Cufflinks	exon	76119617	76119792	.	+	.	gene_id "XLOC_002076"; transcript_id "TCONS_00002277"; exon_number "1"; oId "TCONS_00002275"; class_code "u"; tss_id "TSS2213";
chr1	Cufflinks	exon	76195304	76196218	.	+	.	gene_id "XLOC_002078"; transcript_id "TCONS_00002279"; exon_number "1"; oId "TCONS_00002277"; class_code "u"; tss_id "TSS2215";
chr1	Cufflinks	exon	76202978	76203738	.	+	.	gene_id "XLOC_002080"; transcript_id "TCONS_00002281"; exon_number "1"; oId "TCONS_00002279"; class_code "u"; tss_id "TSS2217";
chr1	Cufflinks	exon	76357197	76357421	.	+	.	gene_id "XLOC_002084"; transcript_id "TCONS_00002285"; exon_number "1"; oId "TCONS_00002283"; class_code "u"; tss_id "TSS2221";
chr1	Cufflinks	exon	76617292	76618644	.	+	.	gene_id "XLOC_002086"; transcript_id "TCONS_00002287"; exon_number "1"; gene_name "GRMZM2G074138"; oId "TCONS_00002285"; nearest_ref "GRMZM2G074138_T01"; class_code "x"; tss_id "TSS2223";
chr1	Cufflinks	exon	76450372	76450589	.	+	.	gene_id "XLOC_002085"; transcript_id "TCONS_00002286"; exon_number "1"; oId "TCONS_00002284"; class_code "u"; tss_id "TSS2222";
chr1	Cufflinks	exon	76620537	76623633	.	+	.	gene_id "XLOC_002087"; transcript_id "TCONS_00002288"; exon_number "1"; gene_name "GRMZM2G074138"; oId "TCONS_00002286"; nearest_ref "GRMZM2G074138_T02"; class_code "x"; tss_id "TSS2224";
chr1	Cufflinks	exon	77149876	77150170	.	+	.	gene_id "XLOC_002099"; transcript_id "TCONS_00002300"; exon_number "1"; oId "TCONS_00002298"; class_code "u"; tss_id "TSS2236";
chr1	Cufflinks	exon	77191205	77191551	.	+	.	gene_id "XLOC_002101"; transcript_id "TCONS_00002302"; exon_number "1"; oId "TCONS_00002300"; class_code "u"; tss_id "TSS2238";
chr1	Cufflinks	exon	77154514	77154761	.	+	.	gene_id "XLOC_002100"; transcript_id "TCONS_00002301"; exon_number "1"; oId "TCONS_00002299"; class_code "u"; tss_id "TSS2237";
chr1	Cufflinks	exon	77275642	77276141	.	+	.	gene_id "XLOC_002102"; transcript_id "TCONS_00002303"; exon_number "1"; gene_name "GRMZM2G020523"; oId "TCONS_00002301"; nearest_ref "GRMZM2G020523_T01"; class_code "i"; tss_id "TSS2239";
chr1	Cufflinks	exon	77516834	77517093	.	+	.	gene_id "XLOC_002107"; transcript_id "TCONS_00002308"; exon_number "1"; oId "TCONS_00002306"; class_code "u"; tss_id "TSS2244";
chr1	Cufflinks	exon	77569433	77569861	.	+	.	gene_id "XLOC_002109"; transcript_id "TCONS_00002310"; exon_number "1"; gene_name "GRMZM2G028914"; oId "TCONS_00002308"; nearest_ref "GRMZM2G028914_T01"; class_code "i"; tss_id "TSS2246";
chr1	Cufflinks	exon	77557469	77557741	.	+	.	gene_id "XLOC_002108"; transcript_id "TCONS_00002309"; exon_number "1"; oId "TCONS_00002307"; class_code "u"; tss_id "TSS2245";
chr1	Cufflinks	exon	77580311	77582113	.	+	.	gene_id "XLOC_002110"; transcript_id "TCONS_00002311"; exon_number "1"; gene_name "GRMZM2G028914"; oId "TCONS_00002309"; nearest_ref "GRMZM2G028914_T01"; class_code "x"; tss_id "TSS2247";
chr1	Cufflinks	exon	77977113	77977358	.	+	.	gene_id "XLOC_002121"; transcript_id "TCONS_00002322"; exon_number "1"; oId "TCONS_00002320"; class_code "u"; tss_id "TSS2258";
chr1	Cufflinks	exon	78155810	78156121	.	+	.	gene_id "XLOC_002123"; transcript_id "TCONS_00002324"; exon_number "1"; oId "TCONS_00002322"; class_code "u"; tss_id "TSS2260";
chr1	Cufflinks	exon	78155810	78156121	.	+	.	gene_id "XLOC_002123"; transcript_id "TCONS_00002324"; exon_number "1"; oId "TCONS_00002322"; class_code "u"; tss_id "TSS2260";
chr1	Cufflinks	exon	78220741	78221077	.	+	.	gene_id "XLOC_002125"; transcript_id "TCONS_00002326"; exon_number "1"; gene_name "GRMZM2G039000"; oId "TCONS_00002324"; nearest_ref "GRMZM2G039000_T01"; class_code "p"; tss_id "TSS2262";
chr1	Cufflinks	exon	78369343	78369572	.	+	.	gene_id "XLOC_002130"; transcript_id "TCONS_00002331"; exon_number "1"; oId "TCONS_00002329"; class_code "u"; tss_id "TSS2267";
chr1	Cufflinks	exon	78389616	78389875	.	+	.	gene_id "XLOC_002132"; transcript_id "TCONS_00002333"; exon_number "1"; oId "TCONS_00002331"; class_code "u"; tss_id "TSS2269";
chr1	Cufflinks	exon	78566599	78567400	.	+	.	gene_id "XLOC_002139"; transcript_id "TCONS_00002340"; exon_number "1"; oId "TCONS_00002338"; class_code "u"; tss_id "TSS2276";
chr1	Cufflinks	exon	78592483	78592763	.	+	.	gene_id "XLOC_002141"; transcript_id "TCONS_00002342"; exon_number "1"; oId "TCONS_00002340"; class_code "u"; tss_id "TSS2278";
chr1	Cufflinks	exon	78693467	78693761	.	+	.	gene_id "XLOC_002143"; transcript_id "TCONS_00002344"; exon_number "1"; oId "TCONS_00002342"; class_code "u"; tss_id "TSS2280";
chr1	Cufflinks	exon	78726960	78727626	.	+	.	gene_id "XLOC_002145"; transcript_id "TCONS_00002346"; exon_number "1"; oId "TCONS_00002344"; class_code "u"; tss_id "TSS2282";
chr1	Cufflinks	exon	79049510	79049801	.	+	.	gene_id "XLOC_002150"; transcript_id "TCONS_00002351"; exon_number "1"; oId "TCONS_00002349"; class_code "u"; tss_id "TSS2287";
chr1	Cufflinks	exon	79093986	79094833	.	+	.	gene_id "XLOC_002152"; transcript_id "TCONS_00002353"; exon_number "1"; oId "TCONS_00002351"; class_code "u"; tss_id "TSS2289";
chr1	Cufflinks	exon	79986608	79986908	.	+	.	gene_id "XLOC_002169"; transcript_id "TCONS_00002373"; exon_number "1"; oId "TCONS_00002371"; class_code "u"; tss_id "TSS2309";
chr1	Cufflinks	exon	80036076	80036747	.	+	.	gene_id "XLOC_002171"; transcript_id "TCONS_00002375"; exon_number "1"; oId "TCONS_00002373"; class_code "u"; tss_id "TSS2311";
chr1	Cufflinks	exon	80082457	80082672	.	+	.	gene_id "XLOC_002174"; transcript_id "TCONS_00002378"; exon_number "1"; gene_name "GRMZM2G064804"; oId "TCONS_00002376"; nearest_ref "GRMZM2G064804_T02"; class_code "i"; tss_id "TSS2314";
chr1	Cufflinks	exon	80173287	80173673	.	+	.	gene_id "XLOC_002176"; transcript_id "TCONS_00002380"; exon_number "1"; gene_name "GRMZM2G143703"; oId "TCONS_00002378"; nearest_ref "GRMZM2G143703_T01"; class_code "="; tss_id "TSS2316";
chr1	Cufflinks	exon	80174180	80174659	.	+	.	gene_id "XLOC_002176"; transcript_id "TCONS_00002380"; exon_number "2"; gene_name "GRMZM2G143703"; oId "TCONS_00002378"; nearest_ref "GRMZM2G143703_T01"; class_code "="; tss_id "TSS2316";
chr1	Cufflinks	exon	80174752	80175319	.	+	.	gene_id "XLOC_002176"; transcript_id "TCONS_00002380"; exon_number "3"; gene_name "GRMZM2G143703"; oId "TCONS_00002378"; nearest_ref "GRMZM2G143703_T01"; class_code "="; tss_id "TSS2316";
chr1	Cufflinks	exon	80095759	80095990	.	+	.	gene_id "XLOC_002175"; transcript_id "TCONS_00002379"; exon_number "1"; oId "TCONS_00002377"; class_code "u"; tss_id "TSS2315";
chr1	Cufflinks	exon	80198704	80198985	.	+	.	gene_id "XLOC_002177"; transcript_id "TCONS_00002381"; exon_number "1"; gene_name "GRMZM2G131853"; oId "TCONS_00002379"; nearest_ref "GRMZM2G131853_T01"; class_code "s"; tss_id "TSS2317";
chr1	Cufflinks	exon	80199639	80199744	.	+	.	gene_id "XLOC_002177"; transcript_id "TCONS_00002381"; exon_number "2"; gene_name "GRMZM2G131853"; oId "TCONS_00002379"; nearest_ref "GRMZM2G131853_T01"; class_code "s"; tss_id "TSS2317";
chr1	Cufflinks	exon	80292849	80293141	.	+	.	gene_id "XLOC_002180"; transcript_id "TCONS_00002384"; exon_number "1"; oId "TCONS_00002382"; class_code "u"; tss_id "TSS2320";
chr1	Cufflinks	exon	80319027	80319406	.	+	.	gene_id "XLOC_002182"; transcript_id "TCONS_00002386"; exon_number "1"; oId "TCONS_00002384"; class_code "u"; tss_id "TSS2322";
chr1	Cufflinks	exon	80441596	80441859	.	+	.	gene_id "XLOC_002184"; transcript_id "TCONS_00002388"; exon_number "1"; oId "TCONS_00002386"; class_code "u"; tss_id "TSS2324";
chr1	Cufflinks	exon	80510300	80510856	.	+	.	gene_id "XLOC_002185"; transcript_id "TCONS_00002390"; exon_number "1"; gene_name "GRMZM2G060257"; oId "TCONS_00002388"; nearest_ref "GRMZM2G060257_T02"; class_code "="; tss_id "TSS2325";
chr1	Cufflinks	exon	80511313	80511431	.	+	.	gene_id "XLOC_002185"; transcript_id "TCONS_00002390"; exon_number "2"; gene_name "GRMZM2G060257"; oId "TCONS_00002388"; nearest_ref "GRMZM2G060257_T02"; class_code "="; tss_id "TSS2325";
chr1	Cufflinks	exon	80511973	80513026	.	+	.	gene_id "XLOC_002185"; transcript_id "TCONS_00002390"; exon_number "3"; gene_name "GRMZM2G060257"; oId "TCONS_00002388"; nearest_ref "GRMZM2G060257_T02"; class_code "="; tss_id "TSS2325";
chr1	Cufflinks	exon	81921609	81921835	.	+	.	gene_id "XLOC_002210"; transcript_id "TCONS_00002423"; exon_number "1"; oId "TCONS_00002421"; class_code "u"; tss_id "TSS2354";
chr1	Cufflinks	exon	81982425	81982736	.	+	.	gene_id "XLOC_002212"; transcript_id "TCONS_00002425"; exon_number "1"; oId "TCONS_00002423"; class_code "u"; tss_id "TSS2356";
chr1	Cufflinks	exon	81982425	81982736	.	+	.	gene_id "XLOC_002212"; transcript_id "TCONS_00002425"; exon_number "1"; oId "TCONS_00002423"; class_code "u"; tss_id "TSS2356";
chr1	Cufflinks	exon	82020947	82021169	.	+	.	gene_id "XLOC_002214"; transcript_id "TCONS_00002427"; exon_number "1"; gene_name "GRMZM2G030529"; oId "TCONS_00002425"; nearest_ref "GRMZM2G030529_T01"; class_code "="; tss_id "TSS2358";
chr1	Cufflinks	exon	82021349	82022902	.	+	.	gene_id "XLOC_002214"; transcript_id "TCONS_00002427"; exon_number "2"; gene_name "GRMZM2G030529"; oId "TCONS_00002425"; nearest_ref "GRMZM2G030529_T01"; class_code "="; tss_id "TSS2358";
chr1	Cufflinks	exon	82023005	82023146	.	+	.	gene_id "XLOC_002214"; transcript_id "TCONS_00002427"; exon_number "3"; gene_name "GRMZM2G030529"; oId "TCONS_00002425"; nearest_ref "GRMZM2G030529_T01"; class_code "="; tss_id "TSS2358";
chr1	Cufflinks	exon	82023616	82025940	.	+	.	gene_id "XLOC_002214"; transcript_id "TCONS_00002427"; exon_number "4"; gene_name "GRMZM2G030529"; oId "TCONS_00002425"; nearest_ref "GRMZM2G030529_T01"; class_code "="; tss_id "TSS2358";
chr1	Cufflinks	exon	82026036	82026129	.	+	.	gene_id "XLOC_002214"; transcript_id "TCONS_00002427"; exon_number "5"; gene_name "GRMZM2G030529"; oId "TCONS_00002425"; nearest_ref "GRMZM2G030529_T01"; class_code "="; tss_id "TSS2358";
chr1	Cufflinks	exon	82026487	82026980	.	+	.	gene_id "XLOC_002214"; transcript_id "TCONS_00002427"; exon_number "6"; gene_name "GRMZM2G030529"; oId "TCONS_00002425"; nearest_ref "GRMZM2G030529_T01"; class_code "="; tss_id "TSS2358";
chr1	Cufflinks	exon	82028319	82028996	.	+	.	gene_id "XLOC_002214"; transcript_id "TCONS_00002427"; exon_number "7"; gene_name "GRMZM2G030529"; oId "TCONS_00002425"; nearest_ref "GRMZM2G030529_T01"; class_code "="; tss_id "TSS2358";
chr1	Cufflinks	exon	82029250	82029324	.	+	.	gene_id "XLOC_002214"; transcript_id "TCONS_00002427"; exon_number "8"; gene_name "GRMZM2G030529"; oId "TCONS_00002425"; nearest_ref "GRMZM2G030529_T01"; class_code "="; tss_id "TSS2358";
chr1	Cufflinks	exon	82029560	82030244	.	+	.	gene_id "XLOC_002214"; transcript_id "TCONS_00002427"; exon_number "9"; gene_name "GRMZM2G030529"; oId "TCONS_00002425"; nearest_ref "GRMZM2G030529_T01"; class_code "="; tss_id "TSS2358";
chr1	Cufflinks	exon	82167269	82167553	.	+	.	gene_id "XLOC_002218"; transcript_id "TCONS_00002431"; exon_number "1"; oId "TCONS_00002429"; class_code "u"; tss_id "TSS2362";
chr1	Cufflinks	exon	82219569	82219668	.	+	.	gene_id "XLOC_002220"; transcript_id "TCONS_00002433"; exon_number "1"; oId "TCONS_00002431"; class_code "u"; tss_id "TSS2364";
chr1	Cufflinks	exon	82437566	82437863	.	+	.	gene_id "XLOC_002225"; transcript_id "TCONS_00002438"; exon_number "1"; oId "TCONS_00002436"; class_code "u"; tss_id "TSS2369";
chr1	Cufflinks	exon	82499032	82499682	.	+	.	gene_id "XLOC_002227"; transcript_id "TCONS_00002440"; exon_number "1"; gene_name "GRMZM2G125304"; oId "TCONS_00002438"; nearest_ref "GRMZM2G125304_T02"; class_code "c"; tss_id "TSS2371";
chr1	Cufflinks	exon	82465785	82466032	.	+	.	gene_id "XLOC_002226"; transcript_id "TCONS_00002439"; exon_number "1"; oId "TCONS_00002437"; class_code "u"; tss_id "TSS2370";
chr1	Cufflinks	exon	82499950	82501623	.	+	.	gene_id "XLOC_002227"; transcript_id "TCONS_00002441"; exon_number "1"; gene_name "GRMZM2G125304"; oId "TCONS_00002439"; nearest_ref "GRMZM2G125304_T04"; class_code "="; tss_id "TSS2372";
chr1	Cufflinks	exon	82501782	82501899	.	+	.	gene_id "XLOC_002227"; transcript_id "TCONS_00002441"; exon_number "2"; gene_name "GRMZM2G125304"; oId "TCONS_00002439"; nearest_ref "GRMZM2G125304_T04"; class_code "="; tss_id "TSS2372";
chr1	Cufflinks	exon	82502038	82502127	.	+	.	gene_id "XLOC_002227"; transcript_id "TCONS_00002441"; exon_number "3"; gene_name "GRMZM2G125304"; oId "TCONS_00002439"; nearest_ref "GRMZM2G125304_T04"; class_code "="; tss_id "TSS2372";
chr1	Cufflinks	exon	82502203	82502467	.	+	.	gene_id "XLOC_002227"; transcript_id "TCONS_00002441"; exon_number "4"; gene_name "GRMZM2G125304"; oId "TCONS_00002439"; nearest_ref "GRMZM2G125304_T04"; class_code "="; tss_id "TSS2372";
chr1	Cufflinks	exon	83795959	83796668	.	+	.	gene_id "XLOC_002253"; transcript_id "TCONS_00002474"; exon_number "1"; gene_name "GRMZM2G097249"; oId "TCONS_00002472"; nearest_ref "GRMZM2G097249_T01"; class_code "i"; tss_id "TSS2402";
chr1	Cufflinks	exon	83818506	83818732	.	+	.	gene_id "XLOC_002255"; transcript_id "TCONS_00002476"; exon_number "1"; oId "TCONS_00002474"; class_code "u"; tss_id "TSS2404";
chr1	Cufflinks	exon	83895693	83896113	.	+	.	gene_id "XLOC_002259"; transcript_id "TCONS_00002481"; exon_number "1"; oId "TCONS_00002479"; class_code "u"; tss_id "TSS2409";
chr1	Cufflinks	exon	84072360	84073933	.	+	.	gene_id "XLOC_002261"; transcript_id "TCONS_00002483"; exon_number "1"; gene_name "GRMZM2G396482"; oId "TCONS_00002481"; nearest_ref "GRMZM2G396482_T01"; class_code "x"; tss_id "TSS2411";
chr1	Cufflinks	exon	84074671	84074907	.	+	.	gene_id "XLOC_002261"; transcript_id "TCONS_00002483"; exon_number "2"; gene_name "GRMZM2G396482"; oId "TCONS_00002481"; nearest_ref "GRMZM2G396482_T01"; class_code "x"; tss_id "TSS2411";
chr1	Cufflinks	exon	84075254	84075400	.	+	.	gene_id "XLOC_002261"; transcript_id "TCONS_00002483"; exon_number "3"; gene_name "GRMZM2G396482"; oId "TCONS_00002481"; nearest_ref "GRMZM2G396482_T01"; class_code "x"; tss_id "TSS2411";
chr1	Cufflinks	exon	84075756	84075928	.	+	.	gene_id "XLOC_002261"; transcript_id "TCONS_00002483"; exon_number "4"; gene_name "GRMZM2G396482"; oId "TCONS_00002481"; nearest_ref "GRMZM2G396482_T01"; class_code "x"; tss_id "TSS2411";
chr1	Cufflinks	exon	84076405	84076742	.	+	.	gene_id "XLOC_002261"; transcript_id "TCONS_00002483"; exon_number "5"; gene_name "GRMZM2G396482"; oId "TCONS_00002481"; nearest_ref "GRMZM2G396482_T01"; class_code "x"; tss_id "TSS2411";
chr1	Cufflinks	exon	84311497	84311739	.	+	.	gene_id "XLOC_002265"; transcript_id "TCONS_00002492"; exon_number "1"; oId "TCONS_00002490"; class_code "u"; tss_id "TSS2416";
chr1	Cufflinks	exon	84421636	84422004	.	+	.	gene_id "XLOC_002267"; transcript_id "TCONS_00002494"; exon_number "1"; oId "TCONS_00002492"; class_code "u"; tss_id "TSS2418";
chr1	Cufflinks	exon	84421636	84422004	.	+	.	gene_id "XLOC_002267"; transcript_id "TCONS_00002494"; exon_number "1"; oId "TCONS_00002492"; class_code "u"; tss_id "TSS2418";
chr1	Cufflinks	exon	84423296	84423509	.	+	.	gene_id "XLOC_002268"; transcript_id "TCONS_00002496"; exon_number "1"; gene_name "GRMZM2G083173"; oId "TCONS_00002494"; nearest_ref "GRMZM2G083173_T01"; class_code "="; tss_id "TSS2419";
chr1	Cufflinks	exon	84423726	84423823	.	+	.	gene_id "XLOC_002268"; transcript_id "TCONS_00002496"; exon_number "2"; gene_name "GRMZM2G083173"; oId "TCONS_00002494"; nearest_ref "GRMZM2G083173_T01"; class_code "="; tss_id "TSS2419";
chr1	Cufflinks	exon	84424216	84424782	.	+	.	gene_id "XLOC_002268"; transcript_id "TCONS_00002496"; exon_number "3"; gene_name "GRMZM2G083173"; oId "TCONS_00002494"; nearest_ref "GRMZM2G083173_T01"; class_code "="; tss_id "TSS2419";
chr1	Cufflinks	exon	84424878	84425827	.	+	.	gene_id "XLOC_002268"; transcript_id "TCONS_00002496"; exon_number "4"; gene_name "GRMZM2G083173"; oId "TCONS_00002494"; nearest_ref "GRMZM2G083173_T01"; class_code "="; tss_id "TSS2419";
chr1	Cufflinks	exon	84426739	84426926	.	+	.	gene_id "XLOC_002268"; transcript_id "TCONS_00002496"; exon_number "5"; gene_name "GRMZM2G083173"; oId "TCONS_00002494"; nearest_ref "GRMZM2G083173_T01"; class_code "="; tss_id "TSS2419";
chr1	Cufflinks	exon	84427044	84427793	.	+	.	gene_id "XLOC_002268"; transcript_id "TCONS_00002496"; exon_number "6"; gene_name "GRMZM2G083173"; oId "TCONS_00002494"; nearest_ref "GRMZM2G083173_T01"; class_code "="; tss_id "TSS2419";
chr1	Cufflinks	exon	84804381	84804634	.	+	.	gene_id "XLOC_002279"; transcript_id "TCONS_00002507"; exon_number "1"; oId "TCONS_00002505"; class_code "u"; tss_id "TSS2430";
chr1	Cufflinks	exon	84905162	84905407	.	+	.	gene_id "XLOC_002281"; transcript_id "TCONS_00002509"; exon_number "1"; oId "TCONS_00002507"; class_code "u"; tss_id "TSS2432";
chr1	Cufflinks	exon	85423172	85423383	.	+	.	gene_id "XLOC_002297"; transcript_id "TCONS_00002526"; exon_number "1"; oId "TCONS_00002524"; class_code "u"; tss_id "TSS2449";
chr1	Cufflinks	exon	85437104	85437748	.	+	.	gene_id "XLOC_002299"; transcript_id "TCONS_00002528"; exon_number "1"; oId "TCONS_00002526"; class_code "u"; tss_id "TSS2451";
chr1	Cufflinks	exon	85437104	85437748	.	+	.	gene_id "XLOC_002299"; transcript_id "TCONS_00002528"; exon_number "1"; oId "TCONS_00002526"; class_code "u"; tss_id "TSS2451";
chr1	Cufflinks	exon	85455585	85455972	.	+	.	gene_id "XLOC_002301"; transcript_id "TCONS_00002530"; exon_number "1"; oId "TCONS_00002528"; class_code "u"; tss_id "TSS2453";
chr1	Cufflinks	exon	85516409	85516653	.	+	.	gene_id "XLOC_002302"; transcript_id "TCONS_00002531"; exon_number "1"; oId "TCONS_00002529"; class_code "u"; tss_id "TSS2454";
chr1	Cufflinks	exon	85648216	85648757	.	+	.	gene_id "XLOC_002304"; transcript_id "TCONS_00002533"; exon_number "1"; oId "TCONS_00002531"; class_code "u"; tss_id "TSS2456";
chr1	Cufflinks	exon	86008826	86009099	.	+	.	gene_id "XLOC_002320"; transcript_id "TCONS_00002549"; exon_number "1"; oId "TCONS_00002547"; class_code "u"; tss_id "TSS2472";
chr1	Cufflinks	exon	86058868	86059097	.	+	.	gene_id "XLOC_002322"; transcript_id "TCONS_00002551"; exon_number "1"; oId "TCONS_00002549"; class_code "u"; tss_id "TSS2474";
chr1	Cufflinks	exon	86308085	86308399	.	+	.	gene_id "XLOC_002327"; transcript_id "TCONS_00002556"; exon_number "1"; oId "TCONS_00002554"; class_code "u"; tss_id "TSS2479";
chr1	Cufflinks	exon	86369134	86369684	.	+	.	gene_id "XLOC_002329"; transcript_id "TCONS_00002558"; exon_number "1"; gene_name "GRMZM2G113761"; oId "TCONS_00002556"; nearest_ref "GRMZM2G113761_T01"; class_code "="; tss_id "TSS2481";
chr1	Cufflinks	exon	86369768	86369985	.	+	.	gene_id "XLOC_002329"; transcript_id "TCONS_00002558"; exon_number "2"; gene_name "GRMZM2G113761"; oId "TCONS_00002556"; nearest_ref "GRMZM2G113761_T01"; class_code "="; tss_id "TSS2481";
chr1	Cufflinks	exon	86370091	86370841	.	+	.	gene_id "XLOC_002329"; transcript_id "TCONS_00002558"; exon_number "3"; gene_name "GRMZM2G113761"; oId "TCONS_00002556"; nearest_ref "GRMZM2G113761_T01"; class_code "="; tss_id "TSS2481";
chr1	Cufflinks	exon	86379825	86380065	.	+	.	gene_id "XLOC_002330"; transcript_id "TCONS_00002559"; exon_number "1"; oId "TCONS_00002557"; class_code "u"; tss_id "TSS2482";
chr1	Cufflinks	exon	86442139	86442544	.	+	.	gene_id "XLOC_002332"; transcript_id "TCONS_00002561"; exon_number "1"; gene_name "GRMZM5G899428"; oId "TCONS_00002559"; nearest_ref "GRMZM5G899428_T01"; class_code "p"; tss_id "TSS2484";
chr1	Cufflinks	exon	86537224	86537428	.	+	.	gene_id "XLOC_002334"; transcript_id "TCONS_00002563"; exon_number "1"; oId "TCONS_00002561"; class_code "u"; tss_id "TSS2486";
chr1	Cufflinks	exon	86595559	86595713	.	+	.	gene_id "XLOC_002336"; transcript_id "TCONS_00002565"; exon_number "1"; gene_name "GRMZM2G424595"; oId "TCONS_00002563"; nearest_ref "GRMZM2G424595_T02"; class_code "="; tss_id "TSS2488";
chr1	Cufflinks	exon	86595811	86595978	.	+	.	gene_id "XLOC_002336"; transcript_id "TCONS_00002565"; exon_number "2"; gene_name "GRMZM2G424595"; oId "TCONS_00002563"; nearest_ref "GRMZM2G424595_T02"; class_code "="; tss_id "TSS2488";
chr1	Cufflinks	exon	86596063	86596140	.	+	.	gene_id "XLOC_002336"; transcript_id "TCONS_00002565"; exon_number "3"; gene_name "GRMZM2G424595"; oId "TCONS_00002563"; nearest_ref "GRMZM2G424595_T02"; class_code "="; tss_id "TSS2488";
chr1	Cufflinks	exon	86596459	86596537	.	+	.	gene_id "XLOC_002336"; transcript_id "TCONS_00002565"; exon_number "4"; gene_name "GRMZM2G424595"; oId "TCONS_00002563"; nearest_ref "GRMZM2G424595_T02"; class_code "="; tss_id "TSS2488";
chr1	Cufflinks	exon	86596778	86596842	.	+	.	gene_id "XLOC_002336"; transcript_id "TCONS_00002565"; exon_number "5"; gene_name "GRMZM2G424595"; oId "TCONS_00002563"; nearest_ref "GRMZM2G424595_T02"; class_code "="; tss_id "TSS2488";
chr1	Cufflinks	exon	86596937	86597026	.	+	.	gene_id "XLOC_002336"; transcript_id "TCONS_00002565"; exon_number "6"; gene_name "GRMZM2G424595"; oId "TCONS_00002563"; nearest_ref "GRMZM2G424595_T02"; class_code "="; tss_id "TSS2488";
chr1	Cufflinks	exon	86597288	86597377	.	+	.	gene_id "XLOC_002336"; transcript_id "TCONS_00002565"; exon_number "7"; gene_name "GRMZM2G424595"; oId "TCONS_00002563"; nearest_ref "GRMZM2G424595_T02"; class_code "="; tss_id "TSS2488";
chr1	Cufflinks	exon	86597632	86597718	.	+	.	gene_id "XLOC_002336"; transcript_id "TCONS_00002565"; exon_number "8"; gene_name "GRMZM2G424595"; oId "TCONS_00002563"; nearest_ref "GRMZM2G424595_T02"; class_code "="; tss_id "TSS2488";
chr1	Cufflinks	exon	86597950	86598033	.	+	.	gene_id "XLOC_002336"; transcript_id "TCONS_00002565"; exon_number "9"; gene_name "GRMZM2G424595"; oId "TCONS_00002563"; nearest_ref "GRMZM2G424595_T02"; class_code "="; tss_id "TSS2488";
chr1	Cufflinks	exon	86598143	86598262	.	+	.	gene_id "XLOC_002336"; transcript_id "TCONS_00002565"; exon_number "10"; gene_name "GRMZM2G424595"; oId "TCONS_00002563"; nearest_ref "GRMZM2G424595_T02"; class_code "="; tss_id "TSS2488";
chr1	Cufflinks	exon	86598377	86598405	.	+	.	gene_id "XLOC_002336"; transcript_id "TCONS_00002565"; exon_number "11"; gene_name "GRMZM2G424595"; oId "TCONS_00002563"; nearest_ref "GRMZM2G424595_T02"; class_code "="; tss_id "TSS2488";
chr1	Cufflinks	exon	86598814	86598946	.	+	.	gene_id "XLOC_002336"; transcript_id "TCONS_00002565"; exon_number "12"; gene_name "GRMZM2G424595"; oId "TCONS_00002563"; nearest_ref "GRMZM2G424595_T02"; class_code "="; tss_id "TSS2488";
chr1	Cufflinks	exon	86599646	86600125	.	+	.	gene_id "XLOC_002336"; transcript_id "TCONS_00002565"; exon_number "13"; gene_name "GRMZM2G424595"; oId "TCONS_00002563"; nearest_ref "GRMZM2G424595_T02"; class_code "="; tss_id "TSS2488";
chr1	Cufflinks	exon	86600690	86601168	.	+	.	gene_id "XLOC_002336"; transcript_id "TCONS_00002565"; exon_number "14"; gene_name "GRMZM2G424595"; oId "TCONS_00002563"; nearest_ref "GRMZM2G424595_T02"; class_code "="; tss_id "TSS2488";
chr1	Cufflinks	exon	86601250	86601313	.	+	.	gene_id "XLOC_002336"; transcript_id "TCONS_00002565"; exon_number "15"; gene_name "GRMZM2G424595"; oId "TCONS_00002563"; nearest_ref "GRMZM2G424595_T02"; class_code "="; tss_id "TSS2488";
chr1	Cufflinks	exon	86601414	86601516	.	+	.	gene_id "XLOC_002336"; transcript_id "TCONS_00002565"; exon_number "16"; gene_name "GRMZM2G424595"; oId "TCONS_00002563"; nearest_ref "GRMZM2G424595_T02"; class_code "="; tss_id "TSS2488";
chr1	Cufflinks	exon	86601631	86601790	.	+	.	gene_id "XLOC_002336"; transcript_id "TCONS_00002565"; exon_number "17"; gene_name "GRMZM2G424595"; oId "TCONS_00002563"; nearest_ref "GRMZM2G424595_T02"; class_code "="; tss_id "TSS2488";
chr1	Cufflinks	exon	87262525	87262765	.	+	.	gene_id "XLOC_002351"; transcript_id "TCONS_00002581"; exon_number "1"; oId "TCONS_00002579"; class_code "u"; tss_id "TSS2504";
chr1	Cufflinks	exon	87303614	87303768	.	+	.	gene_id "XLOC_002353"; transcript_id "TCONS_00002583"; exon_number "1"; gene_name "GRMZM2G046848"; oId "TCONS_00002581"; nearest_ref "GRMZM2G046848_T01"; class_code "c"; tss_id "TSS2506";
chr1	Cufflinks	exon	87303982	87304034	.	+	.	gene_id "XLOC_002353"; transcript_id "TCONS_00002583"; exon_number "2"; gene_name "GRMZM2G046848"; oId "TCONS_00002581"; nearest_ref "GRMZM2G046848_T01"; class_code "c"; tss_id "TSS2506";
chr1	Cufflinks	exon	87304495	87304616	.	+	.	gene_id "XLOC_002353"; transcript_id "TCONS_00002583"; exon_number "3"; gene_name "GRMZM2G046848"; oId "TCONS_00002581"; nearest_ref "GRMZM2G046848_T01"; class_code "c"; tss_id "TSS2506";
chr1	Cufflinks	exon	87304713	87304817	.	+	.	gene_id "XLOC_002353"; transcript_id "TCONS_00002583"; exon_number "4"; gene_name "GRMZM2G046848"; oId "TCONS_00002581"; nearest_ref "GRMZM2G046848_T01"; class_code "c"; tss_id "TSS2506";
chr1	Cufflinks	exon	87305279	87305384	.	+	.	gene_id "XLOC_002353"; transcript_id "TCONS_00002583"; exon_number "5"; gene_name "GRMZM2G046848"; oId "TCONS_00002581"; nearest_ref "GRMZM2G046848_T01"; class_code "c"; tss_id "TSS2506";
chr1	Cufflinks	exon	87305739	87306308	.	+	.	gene_id "XLOC_002353"; transcript_id "TCONS_00002583"; exon_number "6"; gene_name "GRMZM2G046848"; oId "TCONS_00002581"; nearest_ref "GRMZM2G046848_T01"; class_code "c"; tss_id "TSS2506";
chr1	Cufflinks	exon	87306387	87306893	.	+	.	gene_id "XLOC_002353"; transcript_id "TCONS_00002583"; exon_number "7"; gene_name "GRMZM2G046848"; oId "TCONS_00002581"; nearest_ref "GRMZM2G046848_T01"; class_code "c"; tss_id "TSS2506";
chr1	Cufflinks	exon	87421364	87421604	.	+	.	gene_id "XLOC_002358"; transcript_id "TCONS_00002588"; exon_number "1"; oId "TCONS_00002586"; class_code "u"; tss_id "TSS2511";
chr1	Cufflinks	exon	87569345	87569556	.	+	.	gene_id "XLOC_002360"; transcript_id "TCONS_00002590"; exon_number "1"; oId "TCONS_00002588"; class_code "u"; tss_id "TSS2513";
chr1	Cufflinks	exon	87569345	87569556	.	+	.	gene_id "XLOC_002360"; transcript_id "TCONS_00002590"; exon_number "1"; oId "TCONS_00002588"; class_code "u"; tss_id "TSS2513";
chr1	Cufflinks	exon	87570348	87571059	.	+	.	gene_id "XLOC_002362"; transcript_id "TCONS_00002592"; exon_number "1"; gene_name "GRMZM2G304132"; oId "TCONS_00002590"; nearest_ref "GRMZM2G304132_T01"; class_code "o"; tss_id "TSS2515";
chr1	Cufflinks	exon	87688422	87688629	.	+	.	gene_id "XLOC_002367"; transcript_id "TCONS_00002598"; exon_number "1"; oId "TCONS_00002596"; class_code "u"; tss_id "TSS2521";
chr1	Cufflinks	exon	87988755	87989197	.	+	.	gene_id "XLOC_002369"; transcript_id "TCONS_00002600"; exon_number "1"; gene_name "GRMZM2G373329"; oId "TCONS_00002598"; nearest_ref "GRMZM2G373329_T01"; class_code "x"; tss_id "TSS2523";
chr1	Cufflinks	exon	88347173	88347404	.	+	.	gene_id "XLOC_002380"; transcript_id "TCONS_00002614"; exon_number "1"; oId "TCONS_00002612"; class_code "u"; tss_id "TSS2537";
chr1	Cufflinks	exon	88350693	88351144	.	+	.	gene_id "XLOC_002381"; transcript_id "TCONS_00002616"; exon_number "1"; gene_name "GRMZM2G053720"; oId "TCONS_00002614"; nearest_ref "GRMZM2G053720_T02"; class_code "="; tss_id "TSS2539";
chr1	Cufflinks	exon	88351245	88351485	.	+	.	gene_id "XLOC_002381"; transcript_id "TCONS_00002616"; exon_number "2"; gene_name "GRMZM2G053720"; oId "TCONS_00002614"; nearest_ref "GRMZM2G053720_T02"; class_code "="; tss_id "TSS2539";
chr1	Cufflinks	exon	88351567	88351781	.	+	.	gene_id "XLOC_002381"; transcript_id "TCONS_00002616"; exon_number "3"; gene_name "GRMZM2G053720"; oId "TCONS_00002614"; nearest_ref "GRMZM2G053720_T02"; class_code "="; tss_id "TSS2539";
chr1	Cufflinks	exon	88427494	88427797	.	+	.	gene_id "XLOC_002384"; transcript_id "TCONS_00002619"; exon_number "1"; oId "TCONS_00002617"; class_code "u"; tss_id "TSS2542";
chr1	Cufflinks	exon	88490661	88491224	.	+	.	gene_id "XLOC_002386"; transcript_id "TCONS_00002621"; exon_number "1"; gene_name "GRMZM2G079470"; oId "TCONS_00002619"; nearest_ref "GRMZM2G079470_T01"; class_code "x"; tss_id "TSS2544";
chr1	Cufflinks	exon	88588102	88588540	.	+	.	gene_id "XLOC_002389"; transcript_id "TCONS_00002624"; exon_number "1"; oId "TCONS_00002622"; class_code "u"; tss_id "TSS2547";
chr1	Cufflinks	exon	88677312	88677748	.	+	.	gene_id "XLOC_002391"; transcript_id "TCONS_00002626"; exon_number "1"; oId "TCONS_00002624"; class_code "u"; tss_id "TSS2549";
chr1	Cufflinks	exon	88970687	88970942	.	+	.	gene_id "XLOC_002395"; transcript_id "TCONS_00002630"; exon_number "1"; gene_name "GRMZM2G089291"; oId "TCONS_00002628"; nearest_ref "GRMZM2G089291_T02"; class_code "i"; tss_id "TSS2553";
chr1	Cufflinks	exon	89005636	89006307	.	+	.	gene_id "XLOC_002397"; transcript_id "TCONS_00002632"; exon_number "1"; gene_name "GRMZM2G089248"; oId "TCONS_00002630"; nearest_ref "GRMZM2G089248_T01"; class_code "c"; tss_id "TSS2555";
chr1	Cufflinks	exon	89047539	89047903	.	+	.	gene_id "XLOC_002398"; transcript_id "TCONS_00002633"; exon_number "1"; oId "TCONS_00002631"; class_code "u"; tss_id "TSS2556";
chr1	Cufflinks	exon	89096183	89096544	.	+	.	gene_id "XLOC_002400"; transcript_id "TCONS_00002635"; exon_number "1"; oId "TCONS_00002633"; class_code "u"; tss_id "TSS2558";
chr1	Cufflinks	exon	89845086	89845463	.	+	.	gene_id "XLOC_002417"; transcript_id "TCONS_00002653"; exon_number "1"; oId "TCONS_00002651"; class_code "u"; tss_id "TSS2575";
chr1	Cufflinks	exon	89974912	89975116	.	+	.	gene_id "XLOC_002419"; transcript_id "TCONS_00002655"; exon_number "1"; oId "TCONS_00002653"; class_code "u"; tss_id "TSS2577";
chr1	Cufflinks	exon	89974912	89975116	.	+	.	gene_id "XLOC_002419"; transcript_id "TCONS_00002655"; exon_number "1"; oId "TCONS_00002653"; class_code "u"; tss_id "TSS2577";
chr1	Cufflinks	exon	90067998	90068091	.	+	.	gene_id "XLOC_002421"; transcript_id "TCONS_00002657"; exon_number "1"; oId "TCONS_00002655"; class_code "u"; tss_id "TSS2579";
chr1	Cufflinks	exon	90230940	90231166	.	+	.	gene_id "XLOC_002430"; transcript_id "TCONS_00002666"; exon_number "1"; oId "TCONS_00002664"; class_code "u"; tss_id "TSS2588";
chr1	Cufflinks	exon	90238025	90238461	.	+	.	gene_id "XLOC_002432"; transcript_id "TCONS_00002668"; exon_number "1"; gene_name "GRMZM2G154487"; oId "TCONS_00002666"; nearest_ref "GRMZM2G154487_T01"; class_code "x"; tss_id "TSS2590";
chr1	Cufflinks	exon	90507131	90507355	.	+	.	gene_id "XLOC_002444"; transcript_id "TCONS_00002680"; exon_number "1"; oId "TCONS_00002678"; class_code "u"; tss_id "TSS2602";
chr1	Cufflinks	exon	90547582	90547681	.	+	.	gene_id "XLOC_002446"; transcript_id "TCONS_00002682"; exon_number "1"; oId "TCONS_00002680"; class_code "u"; tss_id "TSS2604";
chr1	Cufflinks	exon	90859497	90859741	.	+	.	gene_id "XLOC_002453"; transcript_id "TCONS_00002689"; exon_number "1"; oId "TCONS_00002687"; class_code "u"; tss_id "TSS2611";
chr1	Cufflinks	exon	90876170	90876455	.	+	.	gene_id "XLOC_002455"; transcript_id "TCONS_00002691"; exon_number "1"; oId "TCONS_00002689"; class_code "u"; tss_id "TSS2613";
chr1	Cufflinks	exon	90919749	90919993	.	+	.	gene_id "XLOC_002456"; transcript_id "TCONS_00002692"; exon_number "1"; oId "TCONS_00002690"; class_code "u"; tss_id "TSS2614";
chr1	Cufflinks	exon	90952481	90952580	.	+	.	gene_id "XLOC_002458"; transcript_id "TCONS_00002694"; exon_number "1"; oId "TCONS_00002692"; class_code "u"; tss_id "TSS2616";
chr1	Cufflinks	exon	91082794	91083010	.	+	.	gene_id "XLOC_002464"; transcript_id "TCONS_00002700"; exon_number "1"; oId "TCONS_00002698"; class_code "u"; tss_id "TSS2622";
chr1	Cufflinks	exon	91196463	91196859	.	+	.	gene_id "XLOC_002466"; transcript_id "TCONS_00002702"; exon_number "1"; oId "TCONS_00002700"; class_code "u"; tss_id "TSS2624";
chr1	Cufflinks	exon	92295637	92295937	.	+	.	gene_id "XLOC_002484"; transcript_id "TCONS_00002720"; exon_number "1"; oId "TCONS_00002718"; class_code "u"; tss_id "TSS2642";
chr1	Cufflinks	exon	92353750	92353873	.	+	.	gene_id "XLOC_002486"; transcript_id "TCONS_00002722"; exon_number "1"; gene_name "GRMZM2G425719"; oId "TCONS_00002720"; nearest_ref "GRMZM2G425719_T04"; class_code "c"; tss_id "TSS2644";
chr1	Cufflinks	exon	92353962	92354132	.	+	.	gene_id "XLOC_002486"; transcript_id "TCONS_00002722"; exon_number "2"; gene_name "GRMZM2G425719"; oId "TCONS_00002720"; nearest_ref "GRMZM2G425719_T04"; class_code "c"; tss_id "TSS2644";
chr1	Cufflinks	exon	92312059	92312452	.	+	.	gene_id "XLOC_002485"; transcript_id "TCONS_00002721"; exon_number "1"; oId "TCONS_00002719"; class_code "u"; tss_id "TSS2643";
chr1	Cufflinks	exon	92385548	92385788	.	+	.	gene_id "XLOC_002487"; transcript_id "TCONS_00002723"; exon_number "1"; oId "TCONS_00002721"; class_code "u"; tss_id "TSS2645";
chr1	Cufflinks	exon	92795227	92796439	.	+	.	gene_id "XLOC_002495"; transcript_id "TCONS_00002731"; exon_number "1"; gene_name "GRMZM2G161459"; oId "TCONS_00002729"; nearest_ref "GRMZM2G161459_T02"; class_code "i"; tss_id "TSS2653";
chr1	Cufflinks	exon	92837914	92838243	.	+	.	gene_id "XLOC_002497"; transcript_id "TCONS_00002733"; exon_number "1"; oId "TCONS_00002731"; class_code "u"; tss_id "TSS2655";
chr1	Cufflinks	exon	93061152	93061415	.	+	.	gene_id "XLOC_002504"; transcript_id "TCONS_00002740"; exon_number "1"; oId "TCONS_00002738"; class_code "u"; tss_id "TSS2662";
chr1	Cufflinks	exon	93086307	93086519	.	+	.	gene_id "XLOC_002506"; transcript_id "TCONS_00002742"; exon_number "1"; oId "TCONS_00002740"; class_code "u"; tss_id "TSS2664";
chr1	Cufflinks	exon	93072334	93072603	.	+	.	gene_id "XLOC_002505"; transcript_id "TCONS_00002741"; exon_number "1"; oId "TCONS_00002739"; class_code "u"; tss_id "TSS2663";
chr1	Cufflinks	exon	93086696	93086916	.	+	.	gene_id "XLOC_002507"; transcript_id "TCONS_00002743"; exon_number "1"; oId "TCONS_00002741"; class_code "u"; tss_id "TSS2665";
chr1	Cufflinks	exon	93086307	93086519	.	+	.	gene_id "XLOC_002506"; transcript_id "TCONS_00002742"; exon_number "1"; oId "TCONS_00002740"; class_code "u"; tss_id "TSS2664";
chr1	Cufflinks	exon	93183566	93183929	.	+	.	gene_id "XLOC_002508"; transcript_id "TCONS_00002744"; exon_number "1"; oId "TCONS_00002742"; class_code "u"; tss_id "TSS2666";
chr1	Cufflinks	exon	93086696	93086916	.	+	.	gene_id "XLOC_002507"; transcript_id "TCONS_00002743"; exon_number "1"; oId "TCONS_00002741"; class_code "u"; tss_id "TSS2665";
chr1	Cufflinks	exon	93243911	93244168	.	+	.	gene_id "XLOC_002509"; transcript_id "TCONS_00002745"; exon_number "1"; oId "TCONS_00002743"; class_code "u"; tss_id "TSS2667";
chr1	Cufflinks	exon	93762493	93762775	.	+	.	gene_id "XLOC_002517"; transcript_id "TCONS_00002753"; exon_number "1"; oId "TCONS_00002751"; class_code "u"; tss_id "TSS2675";
chr1	Cufflinks	exon	93791707	93791968	.	+	.	gene_id "XLOC_002519"; transcript_id "TCONS_00002755"; exon_number "1"; oId "TCONS_00002753"; class_code "u"; tss_id "TSS2677";
chr1	Cufflinks	exon	93785198	93785399	.	+	.	gene_id "XLOC_002518"; transcript_id "TCONS_00002754"; exon_number "1"; oId "TCONS_00002752"; class_code "u"; tss_id "TSS2676";
chr1	Cufflinks	exon	93805745	93805950	.	+	.	gene_id "XLOC_002520"; transcript_id "TCONS_00002756"; exon_number "1"; oId "TCONS_00002754"; class_code "u"; tss_id "TSS2678";
chr1	Cufflinks	exon	93805745	93805950	.	+	.	gene_id "XLOC_002520"; transcript_id "TCONS_00002756"; exon_number "1"; oId "TCONS_00002754"; class_code "u"; tss_id "TSS2678";
chr1	Cufflinks	exon	93881766	93882375	.	+	.	gene_id "XLOC_002522"; transcript_id "TCONS_00002758"; exon_number "1"; oId "TCONS_00002756"; class_code "u"; tss_id "TSS2680";
chr1	Cufflinks	exon	93948002	93948244	.	+	.	gene_id "XLOC_002523"; transcript_id "TCONS_00002759"; exon_number "1"; oId "TCONS_00002757"; class_code "u"; tss_id "TSS2681";
chr1	Cufflinks	exon	94007452	94007683	.	+	.	gene_id "XLOC_002525"; transcript_id "TCONS_00002761"; exon_number "1"; oId "TCONS_00002759"; class_code "u"; tss_id "TSS2683";
chr1	Cufflinks	exon	94058280	94058575	.	+	.	gene_id "XLOC_002526"; transcript_id "TCONS_00002762"; exon_number "1"; oId "TCONS_00002760"; class_code "u"; tss_id "TSS2684";
chr1	Cufflinks	exon	94217240	94217524	.	+	.	gene_id "XLOC_002528"; transcript_id "TCONS_00002764"; exon_number "1"; oId "TCONS_00002762"; class_code "u"; tss_id "TSS2686";
chr1	Cufflinks	exon	94278226	94278445	.	+	.	gene_id "XLOC_002529"; transcript_id "TCONS_00002765"; exon_number "1"; oId "TCONS_00002763"; class_code "u"; tss_id "TSS2687";
chr1	Cufflinks	exon	94361121	94361569	.	+	.	gene_id "XLOC_002531"; transcript_id "TCONS_00002767"; exon_number "1"; oId "TCONS_00002765"; class_code "u"; tss_id "TSS2689";
chr1	Cufflinks	exon	94894875	94895104	.	+	.	gene_id "XLOC_002555"; transcript_id "TCONS_00002791"; exon_number "1"; oId "TCONS_00002789"; class_code "u"; tss_id "TSS2713";
chr1	Cufflinks	exon	94994254	94994576	.	+	.	gene_id "XLOC_002557"; transcript_id "TCONS_00002793"; exon_number "1"; gene_name "GRMZM2G107575"; oId "TCONS_00002791"; nearest_ref "GRMZM2G107575_T01"; class_code "="; tss_id "TSS2715";
chr1	Cufflinks	exon	94994842	94994924	.	+	.	gene_id "XLOC_002557"; transcript_id "TCONS_00002793"; exon_number "2"; gene_name "GRMZM2G107575"; oId "TCONS_00002791"; nearest_ref "GRMZM2G107575_T01"; class_code "="; tss_id "TSS2715";
chr1	Cufflinks	exon	94995706	94995765	.	+	.	gene_id "XLOC_002557"; transcript_id "TCONS_00002793"; exon_number "3"; gene_name "GRMZM2G107575"; oId "TCONS_00002791"; nearest_ref "GRMZM2G107575_T01"; class_code "="; tss_id "TSS2715";
chr1	Cufflinks	exon	94995871	94995979	.	+	.	gene_id "XLOC_002557"; transcript_id "TCONS_00002793"; exon_number "4"; gene_name "GRMZM2G107575"; oId "TCONS_00002791"; nearest_ref "GRMZM2G107575_T01"; class_code "="; tss_id "TSS2715";
chr1	Cufflinks	exon	94996057	94996109	.	+	.	gene_id "XLOC_002557"; transcript_id "TCONS_00002793"; exon_number "5"; gene_name "GRMZM2G107575"; oId "TCONS_00002791"; nearest_ref "GRMZM2G107575_T01"; class_code "="; tss_id "TSS2715";
chr1	Cufflinks	exon	94997184	94997264	.	+	.	gene_id "XLOC_002557"; transcript_id "TCONS_00002793"; exon_number "6"; gene_name "GRMZM2G107575"; oId "TCONS_00002791"; nearest_ref "GRMZM2G107575_T01"; class_code "="; tss_id "TSS2715";
chr1	Cufflinks	exon	94997374	94997486	.	+	.	gene_id "XLOC_002557"; transcript_id "TCONS_00002793"; exon_number "7"; gene_name "GRMZM2G107575"; oId "TCONS_00002791"; nearest_ref "GRMZM2G107575_T01"; class_code "="; tss_id "TSS2715";
chr1	Cufflinks	exon	94998102	94998640	.	+	.	gene_id "XLOC_002557"; transcript_id "TCONS_00002793"; exon_number "8"; gene_name "GRMZM2G107575"; oId "TCONS_00002791"; nearest_ref "GRMZM2G107575_T01"; class_code "="; tss_id "TSS2715";
chr1	Cufflinks	exon	95405730	95406018	.	+	.	gene_id "XLOC_002570"; transcript_id "TCONS_00002806"; exon_number "1"; oId "TCONS_00002804"; class_code "u"; tss_id "TSS2728";
chr1	Cufflinks	exon	95637199	95637499	.	+	.	gene_id "XLOC_002572"; transcript_id "TCONS_00002808"; exon_number "1"; oId "TCONS_00002806"; class_code "u"; tss_id "TSS2730";
chr1	Cufflinks	exon	95666403	95666622	.	+	.	gene_id "XLOC_002573"; transcript_id "TCONS_00002809"; exon_number "1"; oId "TCONS_00002807"; class_code "u"; tss_id "TSS2731";
chr1	Cufflinks	exon	95667748	95668129	.	+	.	gene_id "XLOC_002575"; transcript_id "TCONS_00002811"; exon_number "1"; oId "TCONS_00002809"; class_code "u"; tss_id "TSS2733";
chr1	Cufflinks	exon	96258037	96258269	.	+	.	gene_id "XLOC_002586"; transcript_id "TCONS_00002824"; exon_number "1"; oId "TCONS_00002822"; class_code "u"; tss_id "TSS2745";
chr1	Cufflinks	exon	96341319	96341418	.	+	.	gene_id "XLOC_002588"; transcript_id "TCONS_00002826"; exon_number "1"; oId "TCONS_00002824"; class_code "u"; tss_id "TSS2747";
chr1	Cufflinks	exon	96895895	96896129	.	+	.	gene_id "XLOC_002599"; transcript_id "TCONS_00002837"; exon_number "1"; oId "TCONS_00002835"; class_code "u"; tss_id "TSS2758";
chr1	Cufflinks	exon	96923978	96924400	.	+	.	gene_id "XLOC_002601"; transcript_id "TCONS_00002839"; exon_number "1"; oId "TCONS_00002837"; class_code "u"; tss_id "TSS2760";
chr1	Cufflinks	exon	97516984	97517844	.	+	.	gene_id "XLOC_002615"; transcript_id "TCONS_00002853"; exon_number "1"; oId "TCONS_00002851"; class_code "u"; tss_id "TSS2774";
chr1	Cufflinks	exon	97541895	97542238	.	+	.	gene_id "XLOC_002617"; transcript_id "TCONS_00002855"; exon_number "1"; oId "TCONS_00002853"; class_code "u"; tss_id "TSS2776";
chr1	Cufflinks	exon	97618362	97618577	.	+	.	gene_id "XLOC_002620"; transcript_id "TCONS_00002858"; exon_number "1"; oId "TCONS_00002856"; class_code "u"; tss_id "TSS2779";
chr1	Cufflinks	exon	97675868	97676641	.	+	.	gene_id "XLOC_002622"; transcript_id "TCONS_00002860"; exon_number "1"; gene_name "GRMZM2G034383"; oId "TCONS_00002858"; nearest_ref "GRMZM2G034383_T01"; class_code "i"; tss_id "TSS2781";
chr1	Cufflinks	exon	97624990	97625281	.	+	.	gene_id "XLOC_002621"; transcript_id "TCONS_00002859"; exon_number "1"; oId "TCONS_00002857"; class_code "u"; tss_id "TSS2780";
chr1	Cufflinks	exon	97677247	97677474	.	+	.	gene_id "XLOC_002623"; transcript_id "TCONS_00002861"; exon_number "1"; gene_name "GRMZM2G034096"; oId "TCONS_00002859"; nearest_ref "GRMZM2G034096_T01"; class_code "="; tss_id "TSS2782";
chr1	Cufflinks	exon	97677592	97677663	.	+	.	gene_id "XLOC_002623"; transcript_id "TCONS_00002861"; exon_number "2"; gene_name "GRMZM2G034096"; oId "TCONS_00002859"; nearest_ref "GRMZM2G034096_T01"; class_code "="; tss_id "TSS2782";
chr1	Cufflinks	exon	97680159	97680275	.	+	.	gene_id "XLOC_002623"; transcript_id "TCONS_00002861"; exon_number "3"; gene_name "GRMZM2G034096"; oId "TCONS_00002859"; nearest_ref "GRMZM2G034096_T01"; class_code "="; tss_id "TSS2782";
chr1	Cufflinks	exon	97680494	97680528	.	+	.	gene_id "XLOC_002623"; transcript_id "TCONS_00002861"; exon_number "4"; gene_name "GRMZM2G034096"; oId "TCONS_00002859"; nearest_ref "GRMZM2G034096_T01"; class_code "="; tss_id "TSS2782";
chr1	Cufflinks	exon	97680876	97680976	.	+	.	gene_id "XLOC_002623"; transcript_id "TCONS_00002861"; exon_number "5"; gene_name "GRMZM2G034096"; oId "TCONS_00002859"; nearest_ref "GRMZM2G034096_T01"; class_code "="; tss_id "TSS2782";
chr1	Cufflinks	exon	97681123	97681457	.	+	.	gene_id "XLOC_002623"; transcript_id "TCONS_00002861"; exon_number "6"; gene_name "GRMZM2G034096"; oId "TCONS_00002859"; nearest_ref "GRMZM2G034096_T01"; class_code "="; tss_id "TSS2782";
chr1	Cufflinks	exon	97675868	97676641	.	+	.	gene_id "XLOC_002622"; transcript_id "TCONS_00002860"; exon_number "1"; gene_name "GRMZM2G034383"; oId "TCONS_00002858"; nearest_ref "GRMZM2G034383_T01"; class_code "i"; tss_id "TSS2781";
chr1	Cufflinks	exon	97682368	97682718	.	+	.	gene_id "XLOC_002624"; transcript_id "TCONS_00002862"; exon_number "1"; gene_name "GRMZM2G033526"; oId "TCONS_00002860"; nearest_ref "GRMZM2G033526_T01"; class_code "="; tss_id "TSS2783";
chr1	Cufflinks	exon	97683385	97683648	.	+	.	gene_id "XLOC_002624"; transcript_id "TCONS_00002862"; exon_number "2"; gene_name "GRMZM2G033526"; oId "TCONS_00002860"; nearest_ref "GRMZM2G033526_T01"; class_code "="; tss_id "TSS2783";
chr1	Cufflinks	exon	97683724	97683889	.	+	.	gene_id "XLOC_002624"; transcript_id "TCONS_00002862"; exon_number "3"; gene_name "GRMZM2G033526"; oId "TCONS_00002860"; nearest_ref "GRMZM2G033526_T01"; class_code "="; tss_id "TSS2783";
chr1	Cufflinks	exon	97684215	97684349	.	+	.	gene_id "XLOC_002624"; transcript_id "TCONS_00002862"; exon_number "4"; gene_name "GRMZM2G033526"; oId "TCONS_00002860"; nearest_ref "GRMZM2G033526_T01"; class_code "="; tss_id "TSS2783";
chr1	Cufflinks	exon	97684425	97684535	.	+	.	gene_id "XLOC_002624"; transcript_id "TCONS_00002862"; exon_number "5"; gene_name "GRMZM2G033526"; oId "TCONS_00002860"; nearest_ref "GRMZM2G033526_T01"; class_code "="; tss_id "TSS2783";
chr1	Cufflinks	exon	97684623	97684711	.	+	.	gene_id "XLOC_002624"; transcript_id "TCONS_00002862"; exon_number "6"; gene_name "GRMZM2G033526"; oId "TCONS_00002860"; nearest_ref "GRMZM2G033526_T01"; class_code "="; tss_id "TSS2783";
chr1	Cufflinks	exon	97685083	97685145	.	+	.	gene_id "XLOC_002624"; transcript_id "TCONS_00002862"; exon_number "7"; gene_name "GRMZM2G033526"; oId "TCONS_00002860"; nearest_ref "GRMZM2G033526_T01"; class_code "="; tss_id "TSS2783";
chr1	Cufflinks	exon	97685278	97685453	.	+	.	gene_id "XLOC_002624"; transcript_id "TCONS_00002862"; exon_number "8"; gene_name "GRMZM2G033526"; oId "TCONS_00002860"; nearest_ref "GRMZM2G033526_T01"; class_code "="; tss_id "TSS2783";
chr1	Cufflinks	exon	97686210	97686312	.	+	.	gene_id "XLOC_002624"; transcript_id "TCONS_00002862"; exon_number "9"; gene_name "GRMZM2G033526"; oId "TCONS_00002860"; nearest_ref "GRMZM2G033526_T01"; class_code "="; tss_id "TSS2783";
chr1	Cufflinks	exon	97686516	97686691	.	+	.	gene_id "XLOC_002624"; transcript_id "TCONS_00002862"; exon_number "10"; gene_name "GRMZM2G033526"; oId "TCONS_00002860"; nearest_ref "GRMZM2G033526_T01"; class_code "="; tss_id "TSS2783";
chr1	Cufflinks	exon	97686861	97686969	.	+	.	gene_id "XLOC_002624"; transcript_id "TCONS_00002862"; exon_number "11"; gene_name "GRMZM2G033526"; oId "TCONS_00002860"; nearest_ref "GRMZM2G033526_T01"; class_code "="; tss_id "TSS2783";
chr1	Cufflinks	exon	97687110	97687591	.	+	.	gene_id "XLOC_002624"; transcript_id "TCONS_00002862"; exon_number "12"; gene_name "GRMZM2G033526"; oId "TCONS_00002860"; nearest_ref "GRMZM2G033526_T01"; class_code "="; tss_id "TSS2783";
chr1	Cufflinks	exon	97911261	97911461	.	+	.	gene_id "XLOC_002630"; transcript_id "TCONS_00002868"; exon_number "1"; oId "TCONS_00002866"; class_code "u"; tss_id "TSS2789";
chr1	Cufflinks	exon	98018062	98018293	.	+	.	gene_id "XLOC_002632"; transcript_id "TCONS_00002870"; exon_number "1"; oId "TCONS_00002868"; class_code "u"; tss_id "TSS2791";
chr1	Cufflinks	exon	98018062	98018293	.	+	.	gene_id "XLOC_002632"; transcript_id "TCONS_00002870"; exon_number "1"; oId "TCONS_00002868"; class_code "u"; tss_id "TSS2791";
chr1	Cufflinks	exon	98257281	98257380	.	+	.	gene_id "XLOC_002634"; transcript_id "TCONS_00002872"; exon_number "1"; oId "TCONS_00002870"; class_code "u"; tss_id "TSS2793";
chr1	Cufflinks	exon	99379989	99380235	.	+	.	gene_id "XLOC_002656"; transcript_id "TCONS_00002896"; exon_number "1"; oId "TCONS_00002894"; class_code "u"; tss_id "TSS2816";
chr1	Cufflinks	exon	99519582	99520231	.	+	.	gene_id "XLOC_002658"; transcript_id "TCONS_00002898"; exon_number "1"; oId "TCONS_00002896"; class_code "u"; tss_id "TSS2818";
chr1	Cufflinks	exon	99774570	99774830	.	+	.	gene_id "XLOC_002668"; transcript_id "TCONS_00002908"; exon_number "1"; oId "TCONS_00002906"; class_code "u"; tss_id "TSS2828";
chr1	Cufflinks	exon	99922720	99923004	.	+	.	gene_id "XLOC_002670"; transcript_id "TCONS_00002910"; exon_number "1"; oId "TCONS_00002908"; class_code "u"; tss_id "TSS2830";
chr1	Cufflinks	exon	100253723	100253958	.	+	.	gene_id "XLOC_002676"; transcript_id "TCONS_00002917"; exon_number "1"; oId "TCONS_00002915"; class_code "u"; tss_id "TSS2837";
chr1	Cufflinks	exon	100344656	100344658	.	+	.	gene_id "XLOC_002678"; transcript_id "TCONS_00002919"; exon_number "1"; gene_name "GRMZM5G862565"; oId "TCONS_00002917"; nearest_ref "GRMZM5G862565_T01"; class_code "c"; tss_id "TSS2839";
chr1	Cufflinks	exon	100345726	100345887	.	+	.	gene_id "XLOC_002678"; transcript_id "TCONS_00002919"; exon_number "2"; gene_name "GRMZM5G862565"; oId "TCONS_00002917"; nearest_ref "GRMZM5G862565_T01"; class_code "c"; tss_id "TSS2839";
chr1	Cufflinks	exon	100346298	100346369	.	+	.	gene_id "XLOC_002678"; transcript_id "TCONS_00002919"; exon_number "3"; gene_name "GRMZM5G862565"; oId "TCONS_00002917"; nearest_ref "GRMZM5G862565_T01"; class_code "c"; tss_id "TSS2839";
chr1	Cufflinks	exon	100347393	100348481	.	+	.	gene_id "XLOC_002678"; transcript_id "TCONS_00002919"; exon_number "4"; gene_name "GRMZM5G862565"; oId "TCONS_00002917"; nearest_ref "GRMZM5G862565_T01"; class_code "c"; tss_id "TSS2839";
chr1	Cufflinks	exon	100350575	100350660	.	+	.	gene_id "XLOC_002678"; transcript_id "TCONS_00002919"; exon_number "5"; gene_name "GRMZM5G862565"; oId "TCONS_00002917"; nearest_ref "GRMZM5G862565_T01"; class_code "c"; tss_id "TSS2839";
chr1	Cufflinks	exon	100353064	100353851	.	+	.	gene_id "XLOC_002678"; transcript_id "TCONS_00002919"; exon_number "6"; gene_name "GRMZM5G862565"; oId "TCONS_00002917"; nearest_ref "GRMZM5G862565_T01"; class_code "c"; tss_id "TSS2839";
chr1	Cufflinks	exon	100353957	100354373	.	+	.	gene_id "XLOC_002678"; transcript_id "TCONS_00002919"; exon_number "7"; gene_name "GRMZM5G862565"; oId "TCONS_00002917"; nearest_ref "GRMZM5G862565_T01"; class_code "c"; tss_id "TSS2839";
chr1	Cufflinks	exon	100354477	100355053	.	+	.	gene_id "XLOC_002678"; transcript_id "TCONS_00002919"; exon_number "8"; gene_name "GRMZM5G862565"; oId "TCONS_00002917"; nearest_ref "GRMZM5G862565_T01"; class_code "c"; tss_id "TSS2839";
chr1	Cufflinks	exon	100355278	100355508	.	+	.	gene_id "XLOC_002678"; transcript_id "TCONS_00002919"; exon_number "9"; gene_name "GRMZM5G862565"; oId "TCONS_00002917"; nearest_ref "GRMZM5G862565_T01"; class_code "c"; tss_id "TSS2839";
chr1	Cufflinks	exon	100355587	100355711	.	+	.	gene_id "XLOC_002678"; transcript_id "TCONS_00002919"; exon_number "10"; gene_name "GRMZM5G862565"; oId "TCONS_00002917"; nearest_ref "GRMZM5G862565_T01"; class_code "c"; tss_id "TSS2839";
chr1	Cufflinks	exon	100355797	100356231	.	+	.	gene_id "XLOC_002678"; transcript_id "TCONS_00002919"; exon_number "11"; gene_name "GRMZM5G862565"; oId "TCONS_00002917"; nearest_ref "GRMZM5G862565_T01"; class_code "c"; tss_id "TSS2839";
chr1	Cufflinks	exon	100356320	100357242	.	+	.	gene_id "XLOC_002678"; transcript_id "TCONS_00002919"; exon_number "12"; gene_name "GRMZM5G862565"; oId "TCONS_00002917"; nearest_ref "GRMZM5G862565_T01"; class_code "c"; tss_id "TSS2839";
chr1	Cufflinks	exon	100472023	100472297	.	+	.	gene_id "XLOC_002679"; transcript_id "TCONS_00002920"; exon_number "1"; oId "TCONS_00002918"; class_code "u"; tss_id "TSS2840";
chr1	Cufflinks	exon	100531675	100531923	.	+	.	gene_id "XLOC_002681"; transcript_id "TCONS_00002922"; exon_number "1"; oId "TCONS_00002920"; class_code "u"; tss_id "TSS2842";
chr1	Cufflinks	exon	100523916	100524189	.	+	.	gene_id "XLOC_002680"; transcript_id "TCONS_00002921"; exon_number "1"; oId "TCONS_00002919"; class_code "u"; tss_id "TSS2841";
chr1	Cufflinks	exon	100581769	100582102	.	+	.	gene_id "XLOC_002682"; transcript_id "TCONS_00002923"; exon_number "1"; oId "TCONS_00002921"; class_code "u"; tss_id "TSS2843";
chr1	Cufflinks	exon	100531675	100531923	.	+	.	gene_id "XLOC_002681"; transcript_id "TCONS_00002922"; exon_number "1"; oId "TCONS_00002920"; class_code "u"; tss_id "TSS2842";
chr1	Cufflinks	exon	100585443	100585540	.	+	.	gene_id "XLOC_002683"; transcript_id "TCONS_00002924"; exon_number "1"; gene_name "AC205175.3_FG001"; oId "TCONS_00002922"; nearest_ref "AC205175.3_FGT001"; class_code "x"; tss_id "TSS2844";
chr1	Cufflinks	exon	100725408	100725647	.	+	.	gene_id "XLOC_002687"; transcript_id "TCONS_00002928"; exon_number "1"; oId "TCONS_00002926"; class_code "u"; tss_id "TSS2848";
chr1	Cufflinks	exon	100845710	100845918	.	+	.	gene_id "XLOC_002689"; transcript_id "TCONS_00002930"; exon_number "1"; oId "TCONS_00002928"; class_code "u"; tss_id "TSS2850";
chr1	Cufflinks	exon	101217879	101218136	.	+	.	gene_id "XLOC_002694"; transcript_id "TCONS_00002935"; exon_number "1"; oId "TCONS_00002933"; class_code "u"; tss_id "TSS2855";
chr1	Cufflinks	exon	101265583	101265763	.	+	.	gene_id "XLOC_002696"; transcript_id "TCONS_00002937"; exon_number "1"; oId "TCONS_00002935"; class_code "u"; tss_id "TSS2857";
chr1	Cufflinks	exon	101345108	101345343	.	+	.	gene_id "XLOC_002699"; transcript_id "TCONS_00002940"; exon_number "1"; oId "TCONS_00002938"; class_code "u"; tss_id "TSS2860";
chr1	Cufflinks	exon	101575843	101576399	.	+	.	gene_id "XLOC_002701"; transcript_id "TCONS_00002942"; exon_number "1"; oId "TCONS_00002940"; class_code "u"; tss_id "TSS2862";
chr1	Cufflinks	exon	102248447	102248710	.	+	.	gene_id "XLOC_002716"; transcript_id "TCONS_00002957"; exon_number "1"; oId "TCONS_00002955"; class_code "u"; tss_id "TSS2877";
chr1	Cufflinks	exon	102254146	102255093	.	+	.	gene_id "XLOC_002717"; transcript_id "TCONS_00002959"; exon_number "1"; gene_name "GRMZM2G068917"; oId "TCONS_00002957"; nearest_ref "GRMZM2G068917_T03"; class_code "e"; tss_id "TSS2879";
chr1	Cufflinks	exon	103054156	103054491	.	+	.	gene_id "XLOC_002735"; transcript_id "TCONS_00002978"; exon_number "1"; oId "TCONS_00002976"; class_code "u"; tss_id "TSS2898";
chr1	Cufflinks	exon	103178064	103178535	.	+	.	gene_id "XLOC_002737"; transcript_id "TCONS_00002980"; exon_number "1"; oId "TCONS_00002978"; class_code "u"; tss_id "TSS2900";
chr1	Cufflinks	exon	103637684	103637920	.	+	.	gene_id "XLOC_002750"; transcript_id "TCONS_00002994"; exon_number "1"; oId "TCONS_00002992"; class_code "u"; tss_id "TSS2913";
chr1	Cufflinks	exon	103798247	103798466	.	+	.	gene_id "XLOC_002752"; transcript_id "TCONS_00002996"; exon_number "1"; oId "TCONS_00002994"; class_code "u"; tss_id "TSS2915";
chr1	Cufflinks	exon	103798247	103798466	.	+	.	gene_id "XLOC_002752"; transcript_id "TCONS_00002996"; exon_number "1"; oId "TCONS_00002994"; class_code "u"; tss_id "TSS2915";
chr1	Cufflinks	exon	103830707	103830999	.	+	.	gene_id "XLOC_002754"; transcript_id "TCONS_00002998"; exon_number "1"; oId "TCONS_00002996"; class_code "u"; tss_id "TSS2917";
chr1	Cufflinks	exon	103830707	103830999	.	+	.	gene_id "XLOC_002754"; transcript_id "TCONS_00002998"; exon_number "1"; oId "TCONS_00002996"; class_code "u"; tss_id "TSS2917";
chr1	Cufflinks	exon	103862618	103863020	.	+	.	gene_id "XLOC_002756"; transcript_id "TCONS_00003000"; exon_number "1"; oId "TCONS_00002998"; class_code "u"; tss_id "TSS2919";
chr1	Cufflinks	exon	103862618	103863020	.	+	.	gene_id "XLOC_002756"; transcript_id "TCONS_00003000"; exon_number "1"; oId "TCONS_00002998"; class_code "u"; tss_id "TSS2919";
chr1	Cufflinks	exon	103892002	103892345	.	+	.	gene_id "XLOC_002758"; transcript_id "TCONS_00003002"; exon_number "1"; oId "TCONS_00003000"; class_code "u"; tss_id "TSS2921";
chr1	Cufflinks	exon	104523681	104524211	.	+	.	gene_id "XLOC_002769"; transcript_id "TCONS_00003013"; exon_number "1"; oId "TCONS_00003011"; class_code "u"; tss_id "TSS2932";
chr1	Cufflinks	exon	104527743	104528435	.	+	.	gene_id "XLOC_002771"; transcript_id "TCONS_00003015"; exon_number "1"; oId "TCONS_00003013"; class_code "u"; tss_id "TSS2934";
chr1	Cufflinks	exon	105143702	105144177	.	+	.	gene_id "XLOC_002786"; transcript_id "TCONS_00003031"; exon_number "1"; oId "TCONS_00003029"; class_code "u"; tss_id "TSS2950";
chr1	Cufflinks	exon	105153733	105154175	.	+	.	gene_id "XLOC_002788"; transcript_id "TCONS_00003033"; exon_number "1"; oId "TCONS_00003031"; class_code "u"; tss_id "TSS2952";
chr1	Cufflinks	exon	105847238	105847494	.	+	.	gene_id "XLOC_002799"; transcript_id "TCONS_00003044"; exon_number "1"; oId "TCONS_00003042"; class_code "u"; tss_id "TSS2963";
chr1	Cufflinks	exon	105921345	105921540	.	+	.	gene_id "XLOC_002801"; transcript_id "TCONS_00003046"; exon_number "1"; oId "TCONS_00003044"; class_code "u"; tss_id "TSS2965";
chr1	Cufflinks	exon	106167964	106168365	.	+	.	gene_id "XLOC_002810"; transcript_id "TCONS_00003057"; exon_number "1"; gene_name "GRMZM2G394403"; oId "TCONS_00003055"; nearest_ref "GRMZM2G394403_T01"; class_code "i"; tss_id "TSS2976";
chr1	Cufflinks	exon	106238687	106238964	.	+	.	gene_id "XLOC_002812"; transcript_id "TCONS_00003059"; exon_number "1"; oId "TCONS_00003057"; class_code "u"; tss_id "TSS2978";
chr1	Cufflinks	exon	106443515	106443775	.	+	.	gene_id "XLOC_002816"; transcript_id "TCONS_00003063"; exon_number "1"; oId "TCONS_00003061"; class_code "u"; tss_id "TSS2982";
chr1	Cufflinks	exon	106466489	106466884	.	+	.	gene_id "XLOC_002818"; transcript_id "TCONS_00003065"; exon_number "1"; oId "TCONS_00003063"; class_code "u"; tss_id "TSS2984";
chr1	Cufflinks	exon	106517210	106517464	.	+	.	gene_id "XLOC_002821"; transcript_id "TCONS_00003068"; exon_number "1"; oId "TCONS_00003066"; class_code "u"; tss_id "TSS2987";
chr1	Cufflinks	exon	106677451	106678291	.	+	.	gene_id "XLOC_002823"; transcript_id "TCONS_00003070"; exon_number "1"; oId "TCONS_00003068"; class_code "u"; tss_id "TSS2989";
chr1	Cufflinks	exon	106683870	106684158	.	+	.	gene_id "XLOC_002825"; transcript_id "TCONS_00003072"; exon_number "1"; oId "TCONS_00003070"; class_code "u"; tss_id "TSS2991";
chr1	Cufflinks	exon	106737966	106738212	.	+	.	gene_id "XLOC_002827"; transcript_id "TCONS_00003074"; exon_number "1"; oId "TCONS_00003072"; class_code "u"; tss_id "TSS2993";
chr1	Cufflinks	exon	106711961	106712182	.	+	.	gene_id "XLOC_002826"; transcript_id "TCONS_00003073"; exon_number "1"; oId "TCONS_00003071"; class_code "u"; tss_id "TSS2992";
chr1	Cufflinks	exon	106744119	106744327	.	+	.	gene_id "XLOC_002828"; transcript_id "TCONS_00003075"; exon_number "1"; oId "TCONS_00003073"; class_code "u"; tss_id "TSS2994";
chr1	Cufflinks	exon	106737966	106738212	.	+	.	gene_id "XLOC_002827"; transcript_id "TCONS_00003074"; exon_number "1"; oId "TCONS_00003072"; class_code "u"; tss_id "TSS2993";
chr1	Cufflinks	exon	106850956	106851269	.	+	.	gene_id "XLOC_002829"; transcript_id "TCONS_00003076"; exon_number "1"; gene_name "GRMZM2G012434"; oId "TCONS_00003074"; nearest_ref "GRMZM2G012434_T01"; class_code "="; tss_id "TSS2995";
chr1	Cufflinks	exon	106851495	106851558	.	+	.	gene_id "XLOC_002829"; transcript_id "TCONS_00003076"; exon_number "2"; gene_name "GRMZM2G012434"; oId "TCONS_00003074"; nearest_ref "GRMZM2G012434_T01"; class_code "="; tss_id "TSS2995";
chr1	Cufflinks	exon	106851688	106851905	.	+	.	gene_id "XLOC_002829"; transcript_id "TCONS_00003076"; exon_number "3"; gene_name "GRMZM2G012434"; oId "TCONS_00003074"; nearest_ref "GRMZM2G012434_T01"; class_code "="; tss_id "TSS2995";
chr1	Cufflinks	exon	106851999	106852549	.	+	.	gene_id "XLOC_002829"; transcript_id "TCONS_00003076"; exon_number "4"; gene_name "GRMZM2G012434"; oId "TCONS_00003074"; nearest_ref "GRMZM2G012434_T01"; class_code "="; tss_id "TSS2995";
chr1	Cufflinks	exon	106853597	106854629	.	+	.	gene_id "XLOC_002829"; transcript_id "TCONS_00003076"; exon_number "5"; gene_name "GRMZM2G012434"; oId "TCONS_00003074"; nearest_ref "GRMZM2G012434_T01"; class_code "="; tss_id "TSS2995";
chr1	Cufflinks	exon	107074153	107074508	.	+	.	gene_id "XLOC_002839"; transcript_id "TCONS_00003088"; exon_number "1"; oId "TCONS_00003086"; class_code "u"; tss_id "TSS3007";
chr1	Cufflinks	exon	107168655	107169026	.	+	.	gene_id "XLOC_002841"; transcript_id "TCONS_00003090"; exon_number "1"; oId "TCONS_00003088"; class_code "u"; tss_id "TSS3009";
chr1	Cufflinks	exon	107756830	107757071	.	+	.	gene_id "XLOC_002859"; transcript_id "TCONS_00003109"; exon_number "1"; oId "TCONS_00003107"; class_code "u"; tss_id "TSS3028";
chr1	Cufflinks	exon	107856211	107858770	.	+	.	gene_id "XLOC_002861"; transcript_id "TCONS_00003111"; exon_number "1"; gene_name "GRMZM2G179528"; oId "TCONS_00003109"; nearest_ref "GRMZM2G179528_T03"; class_code "x"; tss_id "TSS3030";
chr1	Cufflinks	exon	108303338	108303659	.	+	.	gene_id "XLOC_002868"; transcript_id "TCONS_00003118"; exon_number "1"; oId "TCONS_00003116"; class_code "u"; tss_id "TSS3037";
chr1	Cufflinks	exon	108348016	108348282	.	+	.	gene_id "XLOC_002870"; transcript_id "TCONS_00003120"; exon_number "1"; oId "TCONS_00003118"; class_code "u"; tss_id "TSS3039";
chr1	Cufflinks	exon	108933557	108933783	.	+	.	gene_id "XLOC_002880"; transcript_id "TCONS_00003130"; exon_number "1"; oId "TCONS_00003128"; class_code "u"; tss_id "TSS3049";
chr1	Cufflinks	exon	108940446	108941144	.	+	.	gene_id "XLOC_002882"; transcript_id "TCONS_00003132"; exon_number "1"; oId "TCONS_00003130"; class_code "u"; tss_id "TSS3051";
chr1	Cufflinks	exon	109645738	109646028	.	+	.	gene_id "XLOC_002898"; transcript_id "TCONS_00003149"; exon_number "1"; oId "TCONS_00003147"; class_code "u"; tss_id "TSS3067";
chr1	Cufflinks	exon	109727392	109727491	.	+	.	gene_id "XLOC_002900"; transcript_id "TCONS_00003151"; exon_number "1"; oId "TCONS_00003149"; class_code "u"; tss_id "TSS3069";
chr1	Cufflinks	exon	110222516	110222721	.	+	.	gene_id "XLOC_002912"; transcript_id "TCONS_00003163"; exon_number "1"; oId "TCONS_00003161"; class_code "u"; tss_id "TSS3081";
chr1	Cufflinks	exon	110242729	110242978	.	+	.	gene_id "XLOC_002914"; transcript_id "TCONS_00003165"; exon_number "1"; oId "TCONS_00003163"; class_code "u"; tss_id "TSS3083";
chr1	Cufflinks	exon	110285739	110286035	.	+	.	gene_id "XLOC_002915"; transcript_id "TCONS_00003166"; exon_number "1"; oId "TCONS_00003164"; class_code "u"; tss_id "TSS3084";
chr1	Cufflinks	exon	110312550	110312884	.	+	.	gene_id "XLOC_002917"; transcript_id "TCONS_00003168"; exon_number "1"; oId "TCONS_00003166"; class_code "u"; tss_id "TSS3086";
chr1	Cufflinks	exon	110557413	110557647	.	+	.	gene_id "XLOC_002919"; transcript_id "TCONS_00003170"; exon_number "1"; oId "TCONS_00003168"; class_code "u"; tss_id "TSS3088";
chr1	Cufflinks	exon	110589872	110590146	.	+	.	gene_id "XLOC_002921"; transcript_id "TCONS_00003172"; exon_number "1"; oId "TCONS_00003170"; class_code "u"; tss_id "TSS3090";
chr1	Cufflinks	exon	110589872	110590146	.	+	.	gene_id "XLOC_002921"; transcript_id "TCONS_00003172"; exon_number "1"; oId "TCONS_00003170"; class_code "u"; tss_id "TSS3090";
chr1	Cufflinks	exon	110654431	110654530	.	+	.	gene_id "XLOC_002923"; transcript_id "TCONS_00003174"; exon_number "1"; oId "TCONS_00003172"; class_code "u"; tss_id "TSS3092";
chr1	Cufflinks	exon	110734711	110734990	.	+	.	gene_id "XLOC_002925"; transcript_id "TCONS_00003176"; exon_number "1"; oId "TCONS_00003174"; class_code "u"; tss_id "TSS3094";
chr1	Cufflinks	exon	110899186	110899462	.	+	.	gene_id "XLOC_002927"; transcript_id "TCONS_00003178"; exon_number "1"; oId "TCONS_00003176"; class_code "u"; tss_id "TSS3096";
chr1	Cufflinks	exon	111590482	111590726	.	+	.	gene_id "XLOC_002949"; transcript_id "TCONS_00003201"; exon_number "1"; oId "TCONS_00003199"; class_code "u"; tss_id "TSS3119";
chr1	Cufflinks	exon	111644988	111645241	.	+	.	gene_id "XLOC_002951"; transcript_id "TCONS_00003203"; exon_number "1"; oId "TCONS_00003201"; class_code "u"; tss_id "TSS3121";
chr1	Cufflinks	exon	111644988	111645241	.	+	.	gene_id "XLOC_002951"; transcript_id "TCONS_00003203"; exon_number "1"; oId "TCONS_00003201"; class_code "u"; tss_id "TSS3121";
chr1	Cufflinks	exon	111783862	111783961	.	+	.	gene_id "XLOC_002953"; transcript_id "TCONS_00003205"; exon_number "1"; oId "TCONS_00003203"; class_code "u"; tss_id "TSS3123";
chr1	Cufflinks	exon	111804085	111804323	.	+	.	gene_id "XLOC_002954"; transcript_id "TCONS_00003206"; exon_number "1"; oId "TCONS_00003204"; class_code "u"; tss_id "TSS3124";
chr1	Cufflinks	exon	112106423	112106693	.	+	.	gene_id "XLOC_002956"; transcript_id "TCONS_00003208"; exon_number "1"; oId "TCONS_00003206"; class_code "u"; tss_id "TSS3126";
chr1	Cufflinks	exon	112130418	112130707	.	+	.	gene_id "XLOC_002959"; transcript_id "TCONS_00003211"; exon_number "1"; oId "TCONS_00003209"; class_code "u"; tss_id "TSS3129";
chr1	Cufflinks	exon	112205951	112206300	.	+	.	gene_id "XLOC_002961"; transcript_id "TCONS_00003213"; exon_number "1"; oId "TCONS_00003211"; class_code "u"; tss_id "TSS3131";
chr1	Cufflinks	exon	112179145	112179641	.	+	.	gene_id "XLOC_002960"; transcript_id "TCONS_00003212"; exon_number "1"; oId "TCONS_00003210"; class_code "u"; tss_id "TSS3130";
chr1	Cufflinks	exon	112335581	112336401	.	+	.	gene_id "XLOC_002962"; transcript_id "TCONS_00003214"; exon_number "1"; gene_name "GRMZM2G034372"; oId "TCONS_00003212"; nearest_ref "GRMZM2G034372_T01"; class_code "e"; tss_id "TSS3132";
chr1	Cufflinks	exon	112422823	112423023	.	+	.	gene_id "XLOC_002964"; transcript_id "TCONS_00003217"; exon_number "1"; oId "TCONS_00003215"; class_code "u"; tss_id "TSS3135";
chr1	Cufflinks	exon	112559906	112560375	.	+	.	gene_id "XLOC_002966"; transcript_id "TCONS_00003219"; exon_number "1"; oId "TCONS_00003217"; class_code "u"; tss_id "TSS3137";
chr1	Cufflinks	exon	112631572	112632026	.	+	.	gene_id "XLOC_002968"; transcript_id "TCONS_00003221"; exon_number "1"; oId "TCONS_00003219"; class_code "u"; tss_id "TSS3139";
chr1	Cufflinks	exon	112711630	112711750	.	+	.	gene_id "XLOC_002970"; transcript_id "TCONS_00003223"; exon_number "1"; oId "TCONS_00003221"; class_code "u"; tss_id "TSS3141";
chr1	Cufflinks	exon	113034398	113034617	.	+	.	gene_id "XLOC_002981"; transcript_id "TCONS_00003234"; exon_number "1"; oId "TCONS_00003232"; class_code "u"; tss_id "TSS3152";
chr1	Cufflinks	exon	113082785	113082884	.	+	.	gene_id "XLOC_002983"; transcript_id "TCONS_00003236"; exon_number "1"; oId "TCONS_00003234"; class_code "u"; tss_id "TSS3154";
chr1	Cufflinks	exon	113263487	113263894	.	+	.	gene_id "XLOC_002986"; transcript_id "TCONS_00003239"; exon_number "1"; oId "TCONS_00003237"; class_code "u"; tss_id "TSS3157";
chr1	Cufflinks	exon	113355646	113356378	.	+	.	gene_id "XLOC_002988"; transcript_id "TCONS_00003241"; exon_number "1"; oId "TCONS_00003239"; class_code "u"; tss_id "TSS3159";
chr1	Cufflinks	exon	113824114	113824387	.	+	.	gene_id "XLOC_002999"; transcript_id "TCONS_00003252"; exon_number "1"; oId "TCONS_00003250"; class_code "u"; tss_id "TSS3170";
chr1	Cufflinks	exon	113872807	113872996	.	+	.	gene_id "XLOC_003001"; transcript_id "TCONS_00003254"; exon_number "1"; oId "TCONS_00003252"; class_code "u"; tss_id "TSS3172";
chr1	Cufflinks	exon	113895495	113896008	.	+	.	gene_id "XLOC_003004"; transcript_id "TCONS_00003257"; exon_number "1"; oId "TCONS_00003255"; class_code "u"; tss_id "TSS3175";
chr1	Cufflinks	exon	113981855	113982165	.	+	.	gene_id "XLOC_003006"; transcript_id "TCONS_00003259"; exon_number "1"; oId "TCONS_00003257"; class_code "u"; tss_id "TSS3177";
chr1	Cufflinks	exon	114104450	114104733	.	+	.	gene_id "XLOC_003008"; transcript_id "TCONS_00003261"; exon_number "1"; oId "TCONS_00003259"; class_code "u"; tss_id "TSS3179";
chr1	Cufflinks	exon	114217886	114218163	.	+	.	gene_id "XLOC_003010"; transcript_id "TCONS_00003263"; exon_number "1"; oId "TCONS_00003261"; class_code "u"; tss_id "TSS3181";
chr1	Cufflinks	exon	114575145	114575403	.	+	.	gene_id "XLOC_003023"; transcript_id "TCONS_00003276"; exon_number "1"; oId "TCONS_00003274"; class_code "u"; tss_id "TSS3194";
chr1	Cufflinks	exon	114834583	114834818	.	+	.	gene_id "XLOC_003025"; transcript_id "TCONS_00003278"; exon_number "1"; oId "TCONS_00003276"; class_code "u"; tss_id "TSS3196";
chr1	Cufflinks	exon	115066749	115067004	.	+	.	gene_id "XLOC_003031"; transcript_id "TCONS_00003284"; exon_number "1"; oId "TCONS_00003282"; class_code "u"; tss_id "TSS3202";
chr1	Cufflinks	exon	115190014	115190044	.	+	.	gene_id "XLOC_003033"; transcript_id "TCONS_00003286"; exon_number "1"; gene_name "GRMZM2G069098"; oId "TCONS_00003284"; nearest_ref "GRMZM2G069098_T01"; class_code "j"; tss_id "TSS3204";
chr1	Cufflinks	exon	115190149	115190205	.	+	.	gene_id "XLOC_003033"; transcript_id "TCONS_00003286"; exon_number "2"; gene_name "GRMZM2G069098"; oId "TCONS_00003284"; nearest_ref "GRMZM2G069098_T01"; class_code "j"; tss_id "TSS3204";
chr1	Cufflinks	exon	115190289	115190954	.	+	.	gene_id "XLOC_003033"; transcript_id "TCONS_00003286"; exon_number "3"; gene_name "GRMZM2G069098"; oId "TCONS_00003284"; nearest_ref "GRMZM2G069098_T01"; class_code "j"; tss_id "TSS3204";
chr1	Cufflinks	exon	115191045	115191196	.	+	.	gene_id "XLOC_003033"; transcript_id "TCONS_00003286"; exon_number "4"; gene_name "GRMZM2G069098"; oId "TCONS_00003284"; nearest_ref "GRMZM2G069098_T01"; class_code "j"; tss_id "TSS3204";
chr1	Cufflinks	exon	115299780	115300170	.	+	.	gene_id "XLOC_003035"; transcript_id "TCONS_00003288"; exon_number "1"; oId "TCONS_00003286"; class_code "u"; tss_id "TSS3206";
chr1	Cufflinks	exon	115412469	115412673	.	+	.	gene_id "XLOC_003037"; transcript_id "TCONS_00003290"; exon_number "1"; gene_name "GRMZM2G110198"; oId "TCONS_00003288"; nearest_ref "GRMZM2G110198_T05"; class_code "="; tss_id "TSS3208";
chr1	Cufflinks	exon	115412755	115412962	.	+	.	gene_id "XLOC_003037"; transcript_id "TCONS_00003290"; exon_number "2"; gene_name "GRMZM2G110198"; oId "TCONS_00003288"; nearest_ref "GRMZM2G110198_T05"; class_code "="; tss_id "TSS3208";
chr1	Cufflinks	exon	115413483	115413512	.	+	.	gene_id "XLOC_003037"; transcript_id "TCONS_00003290"; exon_number "3"; gene_name "GRMZM2G110198"; oId "TCONS_00003288"; nearest_ref "GRMZM2G110198_T05"; class_code "="; tss_id "TSS3208";
chr1	Cufflinks	exon	115414153	115414279	.	+	.	gene_id "XLOC_003037"; transcript_id "TCONS_00003290"; exon_number "4"; gene_name "GRMZM2G110198"; oId "TCONS_00003288"; nearest_ref "GRMZM2G110198_T05"; class_code "="; tss_id "TSS3208";
chr1	Cufflinks	exon	115414379	115414525	.	+	.	gene_id "XLOC_003037"; transcript_id "TCONS_00003290"; exon_number "5"; gene_name "GRMZM2G110198"; oId "TCONS_00003288"; nearest_ref "GRMZM2G110198_T05"; class_code "="; tss_id "TSS3208";
chr1	Cufflinks	exon	115414667	115414797	.	+	.	gene_id "XLOC_003037"; transcript_id "TCONS_00003290"; exon_number "6"; gene_name "GRMZM2G110198"; oId "TCONS_00003288"; nearest_ref "GRMZM2G110198_T05"; class_code "="; tss_id "TSS3208";
chr1	Cufflinks	exon	115414879	115415009	.	+	.	gene_id "XLOC_003037"; transcript_id "TCONS_00003290"; exon_number "7"; gene_name "GRMZM2G110198"; oId "TCONS_00003288"; nearest_ref "GRMZM2G110198_T05"; class_code "="; tss_id "TSS3208";
chr1	Cufflinks	exon	115415508	115415606	.	+	.	gene_id "XLOC_003037"; transcript_id "TCONS_00003290"; exon_number "8"; gene_name "GRMZM2G110198"; oId "TCONS_00003288"; nearest_ref "GRMZM2G110198_T05"; class_code "="; tss_id "TSS3208";
chr1	Cufflinks	exon	115415748	115416209	.	+	.	gene_id "XLOC_003037"; transcript_id "TCONS_00003290"; exon_number "9"; gene_name "GRMZM2G110198"; oId "TCONS_00003288"; nearest_ref "GRMZM2G110198_T05"; class_code "="; tss_id "TSS3208";
chr1	Cufflinks	exon	115318508	115318733	.	+	.	gene_id "XLOC_003036"; transcript_id "TCONS_00003289"; exon_number "1"; oId "TCONS_00003287"; class_code "u"; tss_id "TSS3207";
chr1	Cufflinks	exon	115412469	115412669	.	+	.	gene_id "XLOC_003037"; transcript_id "TCONS_00003291"; exon_number "1"; gene_name "GRMZM2G110198"; oId "TCONS_00003289"; nearest_ref "GRMZM2G110198_T01"; class_code "="; tss_id "TSS3208";
chr1	Cufflinks	exon	115412755	115412962	.	+	.	gene_id "XLOC_003037"; transcript_id "TCONS_00003291"; exon_number "2"; gene_name "GRMZM2G110198"; oId "TCONS_00003289"; nearest_ref "GRMZM2G110198_T01"; class_code "="; tss_id "TSS3208";
chr1	Cufflinks	exon	115413483	115413512	.	+	.	gene_id "XLOC_003037"; transcript_id "TCONS_00003291"; exon_number "3"; gene_name "GRMZM2G110198"; oId "TCONS_00003289"; nearest_ref "GRMZM2G110198_T01"; class_code "="; tss_id "TSS3208";
chr1	Cufflinks	exon	115414153	115414279	.	+	.	gene_id "XLOC_003037"; transcript_id "TCONS_00003291"; exon_number "4"; gene_name "GRMZM2G110198"; oId "TCONS_00003289"; nearest_ref "GRMZM2G110198_T01"; class_code "="; tss_id "TSS3208";
chr1	Cufflinks	exon	115414379	115414525	.	+	.	gene_id "XLOC_003037"; transcript_id "TCONS_00003291"; exon_number "5"; gene_name "GRMZM2G110198"; oId "TCONS_00003289"; nearest_ref "GRMZM2G110198_T01"; class_code "="; tss_id "TSS3208";
chr1	Cufflinks	exon	115414667	115414797	.	+	.	gene_id "XLOC_003037"; transcript_id "TCONS_00003291"; exon_number "6"; gene_name "GRMZM2G110198"; oId "TCONS_00003289"; nearest_ref "GRMZM2G110198_T01"; class_code "="; tss_id "TSS3208";
chr1	Cufflinks	exon	115414872	115415009	.	+	.	gene_id "XLOC_003037"; transcript_id "TCONS_00003291"; exon_number "7"; gene_name "GRMZM2G110198"; oId "TCONS_00003289"; nearest_ref "GRMZM2G110198_T01"; class_code "="; tss_id "TSS3208";
chr1	Cufflinks	exon	115415508	115415606	.	+	.	gene_id "XLOC_003037"; transcript_id "TCONS_00003291"; exon_number "8"; gene_name "GRMZM2G110198"; oId "TCONS_00003289"; nearest_ref "GRMZM2G110198_T01"; class_code "="; tss_id "TSS3208";
chr1	Cufflinks	exon	115415748	115416209	.	+	.	gene_id "XLOC_003037"; transcript_id "TCONS_00003291"; exon_number "9"; gene_name "GRMZM2G110198"; oId "TCONS_00003289"; nearest_ref "GRMZM2G110198_T01"; class_code "="; tss_id "TSS3208";
chr1	Cufflinks	exon	115910909	115911199	.	+	.	gene_id "XLOC_003046"; transcript_id "TCONS_00003301"; exon_number "1"; oId "TCONS_00003299"; class_code "u"; tss_id "TSS3217";
chr1	Cufflinks	exon	115984678	115984977	.	+	.	gene_id "XLOC_003048"; transcript_id "TCONS_00003303"; exon_number "1"; oId "TCONS_00003301"; class_code "u"; tss_id "TSS3219";
chr1	Cufflinks	exon	116121001	116121251	.	+	.	gene_id "XLOC_003051"; transcript_id "TCONS_00003306"; exon_number "1"; oId "TCONS_00003304"; class_code "u"; tss_id "TSS3222";
chr1	Cufflinks	exon	116199109	116199351	.	+	.	gene_id "XLOC_003053"; transcript_id "TCONS_00003308"; exon_number "1"; oId "TCONS_00003306"; class_code "u"; tss_id "TSS3224";
chr1	Cufflinks	exon	117118048	117118284	.	+	.	gene_id "XLOC_003075"; transcript_id "TCONS_00003330"; exon_number "1"; oId "TCONS_00003328"; class_code "u"; tss_id "TSS3246";
chr1	Cufflinks	exon	117166324	117167460	.	+	.	gene_id "XLOC_003077"; transcript_id "TCONS_00003332"; exon_number "1"; gene_name "GRMZM2G337242"; oId "TCONS_00003330"; nearest_ref "GRMZM2G337242_T01"; class_code "x"; tss_id "TSS3248";
chr1	Cufflinks	exon	117172873	117173377	.	+	.	gene_id "XLOC_003079"; transcript_id "TCONS_00003334"; exon_number "1"; oId "TCONS_00003332"; class_code "u"; tss_id "TSS3250";
chr1	Cufflinks	exon	117311059	117311353	.	+	.	gene_id "XLOC_003081"; transcript_id "TCONS_00003336"; exon_number "1"; oId "TCONS_00003334"; class_code "u"; tss_id "TSS3252";
chr1	Cufflinks	exon	117311059	117311353	.	+	.	gene_id "XLOC_003081"; transcript_id "TCONS_00003336"; exon_number "1"; oId "TCONS_00003334"; class_code "u"; tss_id "TSS3252";
chr1	Cufflinks	exon	117557557	117557871	.	+	.	gene_id "XLOC_003083"; transcript_id "TCONS_00003338"; exon_number "1"; oId "TCONS_00003336"; class_code "u"; tss_id "TSS3254";
chr1	Cufflinks	exon	118276439	118276736	.	+	.	gene_id "XLOC_003104"; transcript_id "TCONS_00003359"; exon_number "1"; oId "TCONS_00003357"; class_code "u"; tss_id "TSS3275";
chr1	Cufflinks	exon	118316162	118316289	.	+	.	gene_id "XLOC_003106"; transcript_id "TCONS_00003361"; exon_number "1"; oId "TCONS_00003359"; class_code "u"; tss_id "TSS3277";
chr1	Cufflinks	exon	118479140	118479417	.	+	.	gene_id "XLOC_003108"; transcript_id "TCONS_00003363"; exon_number "1"; gene_name "GRMZM2G357317"; oId "TCONS_00003361"; nearest_ref "GRMZM2G357317_T01"; class_code "i"; tss_id "TSS3279";
chr1	Cufflinks	exon	118555244	118555660	.	+	.	gene_id "XLOC_003110"; transcript_id "TCONS_00003365"; exon_number "1"; oId "TCONS_00003363"; class_code "u"; tss_id "TSS3281";
chr1	Cufflinks	exon	118613033	118613278	.	+	.	gene_id "XLOC_003111"; transcript_id "TCONS_00003366"; exon_number "1"; oId "TCONS_00003364"; class_code "u"; tss_id "TSS3282";
chr1	Cufflinks	exon	118778934	118780651	.	+	.	gene_id "XLOC_003113"; transcript_id "TCONS_00003368"; exon_number "1"; oId "TCONS_00003366"; class_code "u"; tss_id "TSS3284";
chr1	Cufflinks	exon	119526167	119526476	.	+	.	gene_id "XLOC_003127"; transcript_id "TCONS_00003383"; exon_number "1"; oId "TCONS_00003381"; class_code "u"; tss_id "TSS3299";
chr1	Cufflinks	exon	119557790	119559316	.	+	.	gene_id "XLOC_003129"; transcript_id "TCONS_00003385"; exon_number "1"; gene_name "GRMZM2G163751"; oId "TCONS_00003383"; nearest_ref "GRMZM2G163751_T02"; class_code "c"; tss_id "TSS3301";
chr1	Cufflinks	exon	119661309	119661662	.	+	.	gene_id "XLOC_003130"; transcript_id "TCONS_00003386"; exon_number "1"; gene_name "GRMZM2G129413"; oId "TCONS_00003384"; nearest_ref "GRMZM2G129413_T01"; class_code "i"; tss_id "TSS3302";
chr1	Cufflinks	exon	119707931	119708030	.	+	.	gene_id "XLOC_003132"; transcript_id "TCONS_00003388"; exon_number "1"; oId "TCONS_00003386"; class_code "u"; tss_id "TSS3304";
chr1	Cufflinks	exon	119747470	119747714	.	+	.	gene_id "XLOC_003134"; transcript_id "TCONS_00003390"; exon_number "1"; oId "TCONS_00003388"; class_code "u"; tss_id "TSS3306";
chr1	Cufflinks	exon	119769524	119770016	.	+	.	gene_id "XLOC_003136"; transcript_id "TCONS_00003392"; exon_number "1"; oId "TCONS_00003390"; class_code "u"; tss_id "TSS3308";
chr1	Cufflinks	exon	121237789	121238096	.	+	.	gene_id "XLOC_003154"; transcript_id "TCONS_00003410"; exon_number "1"; oId "TCONS_00003408"; class_code "u"; tss_id "TSS3326";
chr1	Cufflinks	exon	121358152	121358449	.	+	.	gene_id "XLOC_003156"; transcript_id "TCONS_00003412"; exon_number "1"; oId "TCONS_00003410"; class_code "u"; tss_id "TSS3328";
chr1	Cufflinks	exon	121535660	121536443	.	+	.	gene_id "XLOC_003163"; transcript_id "TCONS_00003419"; exon_number "1"; oId "TCONS_00003417"; class_code "u"; tss_id "TSS3335";
chr1	Cufflinks	exon	121550072	121550149	.	+	.	gene_id "XLOC_003165"; transcript_id "TCONS_00003421"; exon_number "1"; oId "TCONS_00003419"; class_code "u"; tss_id "TSS3337";
chr1	Cufflinks	exon	121550755	121550877	.	+	.	gene_id "XLOC_003165"; transcript_id "TCONS_00003421"; exon_number "2"; oId "TCONS_00003419"; class_code "u"; tss_id "TSS3337";
chr1	Cufflinks	exon	121660490	121661780	.	+	.	gene_id "XLOC_003175"; transcript_id "TCONS_00003431"; exon_number "1"; oId "TCONS_00003429"; class_code "u"; tss_id "TSS3347";
chr1	Cufflinks	exon	121665826	121666099	.	+	.	gene_id "XLOC_003177"; transcript_id "TCONS_00003433"; exon_number "1"; gene_name "GRMZM2G057522"; oId "TCONS_00003431"; nearest_ref "GRMZM2G057522_T01"; class_code "x"; tss_id "TSS3349";
chr1	Cufflinks	exon	121753538	121754070	.	+	.	gene_id "XLOC_003181"; transcript_id "TCONS_00003437"; exon_number "1"; oId "TCONS_00003435"; class_code "u"; tss_id "TSS3353";
chr1	Cufflinks	exon	121802854	121802950	.	+	.	gene_id "XLOC_003183"; transcript_id "TCONS_00003439"; exon_number "1"; oId "TCONS_00003437"; class_code "u"; tss_id "TSS3355";
chr1	Cufflinks	exon	121979622	121979871	.	+	.	gene_id "XLOC_003188"; transcript_id "TCONS_00003444"; exon_number "1"; oId "TCONS_00003442"; class_code "u"; tss_id "TSS3360";
chr1	Cufflinks	exon	122089618	122089812	.	+	.	gene_id "XLOC_003190"; transcript_id "TCONS_00003446"; exon_number "1"; oId "TCONS_00003444"; class_code "u"; tss_id "TSS3362";
chr1	Cufflinks	exon	122127033	122127281	.	+	.	gene_id "XLOC_003191"; transcript_id "TCONS_00003447"; exon_number "1"; oId "TCONS_00003445"; class_code "u"; tss_id "TSS3363";
chr1	Cufflinks	exon	122195977	122196076	.	+	.	gene_id "XLOC_003193"; transcript_id "TCONS_00003449"; exon_number "1"; oId "TCONS_00003447"; class_code "u"; tss_id "TSS3365";
chr1	Cufflinks	exon	122353637	122353904	.	+	.	gene_id "XLOC_003200"; transcript_id "TCONS_00003456"; exon_number "1"; oId "TCONS_00003454"; class_code "u"; tss_id "TSS3372";
chr1	Cufflinks	exon	122373746	122373989	.	+	.	gene_id "XLOC_003202"; transcript_id "TCONS_00003458"; exon_number "1"; oId "TCONS_00003456"; class_code "u"; tss_id "TSS3374";
chr1	Cufflinks	exon	122618515	122618793	.	+	.	gene_id "XLOC_003207"; transcript_id "TCONS_00003463"; exon_number "1"; oId "TCONS_00003461"; class_code "u"; tss_id "TSS3379";
chr1	Cufflinks	exon	122948529	122948745	.	+	.	gene_id "XLOC_003209"; transcript_id "TCONS_00003465"; exon_number "1"; oId "TCONS_00003463"; class_code "u"; tss_id "TSS3381";
chr1	Cufflinks	exon	122673526	122673768	.	+	.	gene_id "XLOC_003208"; transcript_id "TCONS_00003464"; exon_number "1"; oId "TCONS_00003462"; class_code "u"; tss_id "TSS3380";
chr1	Cufflinks	exon	122958199	122958491	.	+	.	gene_id "XLOC_003210"; transcript_id "TCONS_00003466"; exon_number "1"; oId "TCONS_00003464"; class_code "u"; tss_id "TSS3382";
chr1	Cufflinks	exon	122948529	122948745	.	+	.	gene_id "XLOC_003209"; transcript_id "TCONS_00003465"; exon_number "1"; oId "TCONS_00003463"; class_code "u"; tss_id "TSS3381";
chr1	Cufflinks	exon	122986997	122987187	.	+	.	gene_id "XLOC_003211"; transcript_id "TCONS_00003467"; exon_number "1"; oId "TCONS_00003465"; class_code "u"; tss_id "TSS3383";
chr1	Cufflinks	exon	123051210	123051433	.	+	.	gene_id "XLOC_003214"; transcript_id "TCONS_00003470"; exon_number "1"; oId "TCONS_00003468"; class_code "u"; tss_id "TSS3386";
chr1	Cufflinks	exon	123091470	123091701	.	+	.	gene_id "XLOC_003216"; transcript_id "TCONS_00003472"; exon_number "1"; oId "TCONS_00003470"; class_code "u"; tss_id "TSS3388";
chr1	Cufflinks	exon	123095108	123095352	.	+	.	gene_id "XLOC_003217"; transcript_id "TCONS_00003473"; exon_number "1"; oId "TCONS_00003471"; class_code "u"; tss_id "TSS3389";
chr1	Cufflinks	exon	123143986	123144517	.	+	.	gene_id "XLOC_003219"; transcript_id "TCONS_00003475"; exon_number "1"; oId "TCONS_00003473"; class_code "u"; tss_id "TSS3391";
chr1	Cufflinks	exon	123323616	123324604	.	+	.	gene_id "XLOC_003225"; transcript_id "TCONS_00003481"; exon_number "1"; oId "TCONS_00003479"; class_code "u"; tss_id "TSS3397";
chr1	Cufflinks	exon	123609233	123609459	.	+	.	gene_id "XLOC_003227"; transcript_id "TCONS_00003483"; exon_number "1"; oId "TCONS_00003481"; class_code "u"; tss_id "TSS3399";
chr1	Cufflinks	exon	123471829	123472139	.	+	.	gene_id "XLOC_003226"; transcript_id "TCONS_00003482"; exon_number "1"; oId "TCONS_00003480"; class_code "u"; tss_id "TSS3398";
chr1	Cufflinks	exon	123637631	123637904	.	+	.	gene_id "XLOC_003228"; transcript_id "TCONS_00003484"; exon_number "1"; oId "TCONS_00003482"; class_code "u"; tss_id "TSS3400";
chr1	Cufflinks	exon	123609233	123609459	.	+	.	gene_id "XLOC_003227"; transcript_id "TCONS_00003483"; exon_number "1"; oId "TCONS_00003481"; class_code "u"; tss_id "TSS3399";
chr1	Cufflinks	exon	123701432	123701565	.	+	.	gene_id "XLOC_003229"; transcript_id "TCONS_00003485"; exon_number "1"; oId "TCONS_00003483"; class_code "u"; tss_id "TSS3401";
chr1	Cufflinks	exon	123845624	123845842	.	+	.	gene_id "XLOC_003235"; transcript_id "TCONS_00003491"; exon_number "1"; oId "TCONS_00003489"; class_code "u"; tss_id "TSS3407";
chr1	Cufflinks	exon	123938941	123939243	.	+	.	gene_id "XLOC_003237"; transcript_id "TCONS_00003493"; exon_number "1"; oId "TCONS_00003491"; class_code "u"; tss_id "TSS3409";
chr1	Cufflinks	exon	123864151	123864382	.	+	.	gene_id "XLOC_003236"; transcript_id "TCONS_00003492"; exon_number "1"; oId "TCONS_00003490"; class_code "u"; tss_id "TSS3408";
chr1	Cufflinks	exon	124027593	124027980	.	+	.	gene_id "XLOC_003238"; transcript_id "TCONS_00003494"; exon_number "1"; oId "TCONS_00003492"; class_code "u"; tss_id "TSS3410";
chr1	Cufflinks	exon	124217726	124218244	.	+	.	gene_id "XLOC_003241"; transcript_id "TCONS_00003497"; exon_number "1"; oId "TCONS_00003495"; class_code "u"; tss_id "TSS3413";
chr1	Cufflinks	exon	124286339	124286913	.	+	.	gene_id "XLOC_003243"; transcript_id "TCONS_00003499"; exon_number "1"; oId "TCONS_00003497"; class_code "u"; tss_id "TSS3415";
chr1	Cufflinks	exon	124276908	124277197	.	+	.	gene_id "XLOC_003242"; transcript_id "TCONS_00003498"; exon_number "1"; oId "TCONS_00003496"; class_code "u"; tss_id "TSS3414";
chr1	Cufflinks	exon	124287470	124288039	.	+	.	gene_id "XLOC_003244"; transcript_id "TCONS_00003500"; exon_number "1"; gene_name "GRMZM5G818983"; oId "TCONS_00003498"; nearest_ref "GRMZM5G818983_T01"; class_code "x"; tss_id "TSS3416";
chr1	Cufflinks	exon	124286339	124286913	.	+	.	gene_id "XLOC_003243"; transcript_id "TCONS_00003499"; exon_number "1"; oId "TCONS_00003497"; class_code "u"; tss_id "TSS3415";
chr1	Cufflinks	exon	124296550	124296809	.	+	.	gene_id "XLOC_003245"; transcript_id "TCONS_00003501"; exon_number "1"; oId "TCONS_00003499"; class_code "u"; tss_id "TSS3417";
chr1	Cufflinks	exon	125187312	125187538	.	+	.	gene_id "XLOC_003266"; transcript_id "TCONS_00003522"; exon_number "1"; oId "TCONS_00003520"; class_code "u"; tss_id "TSS3438";
chr1	Cufflinks	exon	125385943	125386514	.	+	.	gene_id "XLOC_003268"; transcript_id "TCONS_00003524"; exon_number "1"; gene_name "GRMZM2G029519"; oId "TCONS_00003522"; nearest_ref "GRMZM2G029519_T01"; class_code "x"; tss_id "TSS3440";
chr1	Cufflinks	exon	125278537	125278787	.	+	.	gene_id "XLOC_003267"; transcript_id "TCONS_00003523"; exon_number "1"; oId "TCONS_00003521"; class_code "u"; tss_id "TSS3439";
chr1	Cufflinks	exon	125482229	125482468	.	+	.	gene_id "XLOC_003269"; transcript_id "TCONS_00003525"; exon_number "1"; oId "TCONS_00003523"; class_code "u"; tss_id "TSS3441";
chr1	Cufflinks	exon	125682278	125682488	.	+	.	gene_id "XLOC_003271"; transcript_id "TCONS_00003527"; exon_number "1"; oId "TCONS_00003525"; class_code "u"; tss_id "TSS3443";
chr1	Cufflinks	exon	125785252	125785351	.	+	.	gene_id "XLOC_003273"; transcript_id "TCONS_00003529"; exon_number "1"; oId "TCONS_00003527"; class_code "u"; tss_id "TSS3445";
chr1	Cufflinks	exon	126094499	126094727	.	+	.	gene_id "XLOC_003280"; transcript_id "TCONS_00003536"; exon_number "1"; oId "TCONS_00003534"; class_code "u"; tss_id "TSS3452";
chr1	Cufflinks	exon	126107242	126107503	.	+	.	gene_id "XLOC_003282"; transcript_id "TCONS_00003538"; exon_number "1"; oId "TCONS_00003536"; class_code "u"; tss_id "TSS3454";
chr1	Cufflinks	exon	126945760	126945979	.	+	.	gene_id "XLOC_003294"; transcript_id "TCONS_00003550"; exon_number "1"; oId "TCONS_00003548"; class_code "u"; tss_id "TSS3466";
chr1	Cufflinks	exon	127074447	127075893	.	+	.	gene_id "XLOC_003296"; transcript_id "TCONS_00003552"; exon_number "1"; oId "TCONS_00003550"; class_code "u"; tss_id "TSS3468";
chr1	Cufflinks	exon	127298228	127298469	.	+	.	gene_id "XLOC_003304"; transcript_id "TCONS_00003560"; exon_number "1"; oId "TCONS_00003558"; class_code "u"; tss_id "TSS3476";
chr1	Cufflinks	exon	127434827	127435377	.	+	.	gene_id "XLOC_003306"; transcript_id "TCONS_00003562"; exon_number "1"; oId "TCONS_00003560"; class_code "u"; tss_id "TSS3478";
chr1	Cufflinks	exon	127773884	127774098	.	+	.	gene_id "XLOC_003313"; transcript_id "TCONS_00003569"; exon_number "1"; oId "TCONS_00003567"; class_code "u"; tss_id "TSS3485";
chr1	Cufflinks	exon	127923323	127924021	.	+	.	gene_id "XLOC_003315"; transcript_id "TCONS_00003571"; exon_number "1"; oId "TCONS_00003569"; class_code "u"; tss_id "TSS3487";
chr1	Cufflinks	exon	128569627	128569912	.	+	.	gene_id "XLOC_003324"; transcript_id "TCONS_00003580"; exon_number "1"; oId "TCONS_00003578"; class_code "u"; tss_id "TSS3496";
chr1	Cufflinks	exon	128588499	128588753	.	+	.	gene_id "XLOC_003326"; transcript_id "TCONS_00003582"; exon_number "1"; oId "TCONS_00003580"; class_code "u"; tss_id "TSS3498";
chr1	Cufflinks	exon	128851329	128851743	.	+	.	gene_id "XLOC_003331"; transcript_id "TCONS_00003587"; exon_number "1"; oId "TCONS_00003585"; class_code "u"; tss_id "TSS3503";
chr1	Cufflinks	exon	129083276	129083375	.	+	.	gene_id "XLOC_003333"; transcript_id "TCONS_00003589"; exon_number "1"; oId "TCONS_00003587"; class_code "u"; tss_id "TSS3505";
chr1	Cufflinks	exon	129189492	129189764	.	+	.	gene_id "XLOC_003336"; transcript_id "TCONS_00003592"; exon_number "1"; oId "TCONS_00003590"; class_code "u"; tss_id "TSS3508";
chr1	Cufflinks	exon	129225409	129226120	.	+	.	gene_id "XLOC_003338"; transcript_id "TCONS_00003594"; exon_number "1"; oId "TCONS_00003592"; class_code "u"; tss_id "TSS3510";
chr1	Cufflinks	exon	129528260	129528479	.	+	.	gene_id "XLOC_003346"; transcript_id "TCONS_00003602"; exon_number "1"; oId "TCONS_00003600"; class_code "u"; tss_id "TSS3518";
chr1	Cufflinks	exon	129665661	129665884	.	+	.	gene_id "XLOC_003348"; transcript_id "TCONS_00003604"; exon_number "1"; oId "TCONS_00003602"; class_code "u"; tss_id "TSS3520";
chr1	Cufflinks	exon	129665661	129665884	.	+	.	gene_id "XLOC_003348"; transcript_id "TCONS_00003604"; exon_number "1"; oId "TCONS_00003602"; class_code "u"; tss_id "TSS3520";
chr1	Cufflinks	exon	129683723	129684004	.	+	.	gene_id "XLOC_003350"; transcript_id "TCONS_00003606"; exon_number "1"; oId "TCONS_00003604"; class_code "u"; tss_id "TSS3522";
chr1	Cufflinks	exon	129683723	129684004	.	+	.	gene_id "XLOC_003350"; transcript_id "TCONS_00003606"; exon_number "1"; oId "TCONS_00003604"; class_code "u"; tss_id "TSS3522";
chr1	Cufflinks	exon	129708121	129708800	.	+	.	gene_id "XLOC_003352"; transcript_id "TCONS_00003608"; exon_number "1"; oId "TCONS_00003606"; class_code "u"; tss_id "TSS3524";
chr1	Cufflinks	exon	129763690	129763972	.	+	.	gene_id "XLOC_003354"; transcript_id "TCONS_00003610"; exon_number "1"; oId "TCONS_00003608"; class_code "u"; tss_id "TSS3526";
chr1	Cufflinks	exon	129885601	129885700	.	+	.	gene_id "XLOC_003356"; transcript_id "TCONS_00003612"; exon_number "1"; oId "TCONS_00003610"; class_code "u"; tss_id "TSS3528";
chr1	Cufflinks	exon	130259448	130259705	.	+	.	gene_id "XLOC_003363"; transcript_id "TCONS_00003619"; exon_number "1"; oId "TCONS_00003617"; class_code "u"; tss_id "TSS3535";
chr1	Cufflinks	exon	130361766	130362013	.	+	.	gene_id "XLOC_003365"; transcript_id "TCONS_00003621"; exon_number "1"; oId "TCONS_00003619"; class_code "u"; tss_id "TSS3537";
chr1	Cufflinks	exon	130361766	130362013	.	+	.	gene_id "XLOC_003365"; transcript_id "TCONS_00003621"; exon_number "1"; oId "TCONS_00003619"; class_code "u"; tss_id "TSS3537";
chr1	Cufflinks	exon	130410954	130411421	.	+	.	gene_id "XLOC_003367"; transcript_id "TCONS_00003623"; exon_number "1"; oId "TCONS_00003621"; class_code "u"; tss_id "TSS3539";
chr1	Cufflinks	exon	130619684	130619938	.	+	.	gene_id "XLOC_003371"; transcript_id "TCONS_00003627"; exon_number "1"; oId "TCONS_00003625"; class_code "u"; tss_id "TSS3543";
chr1	Cufflinks	exon	130764878	130765071	.	+	.	gene_id "XLOC_003373"; transcript_id "TCONS_00003629"; exon_number "1"; oId "TCONS_00003627"; class_code "u"; tss_id "TSS3545";
chr1	Cufflinks	exon	130673389	130673672	.	+	.	gene_id "XLOC_003372"; transcript_id "TCONS_00003628"; exon_number "1"; oId "TCONS_00003626"; class_code "u"; tss_id "TSS3544";
chr1	Cufflinks	exon	130765457	130766044	.	+	.	gene_id "XLOC_003374"; transcript_id "TCONS_00003630"; exon_number "1"; oId "TCONS_00003628"; class_code "u"; tss_id "TSS3546";
chr1	Cufflinks	exon	130765457	130766044	.	+	.	gene_id "XLOC_003374"; transcript_id "TCONS_00003630"; exon_number "1"; oId "TCONS_00003628"; class_code "u"; tss_id "TSS3546";
chr1	Cufflinks	exon	131002362	131002938	.	+	.	gene_id "XLOC_003376"; transcript_id "TCONS_00003632"; exon_number "1"; oId "TCONS_00003630"; class_code "u"; tss_id "TSS3548";
chr1	Cufflinks	exon	131042589	131042801	.	+	.	gene_id "XLOC_003377"; transcript_id "TCONS_00003633"; exon_number "1"; oId "TCONS_00003631"; class_code "u"; tss_id "TSS3549";
chr1	Cufflinks	exon	131336452	131336551	.	+	.	gene_id "XLOC_003379"; transcript_id "TCONS_00003635"; exon_number "1"; oId "TCONS_00003633"; class_code "u"; tss_id "TSS3551";
chr1	Cufflinks	exon	131394194	131394412	.	+	.	gene_id "XLOC_003382"; transcript_id "TCONS_00003638"; exon_number "1"; oId "TCONS_00003636"; class_code "u"; tss_id "TSS3554";
chr1	Cufflinks	exon	131643680	131643881	.	+	.	gene_id "XLOC_003384"; transcript_id "TCONS_00003640"; exon_number "1"; oId "TCONS_00003638"; class_code "u"; tss_id "TSS3556";
chr1	Cufflinks	exon	132173447	132173715	.	+	.	gene_id "XLOC_003390"; transcript_id "TCONS_00003646"; exon_number "1"; oId "TCONS_00003644"; class_code "u"; tss_id "TSS3562";
chr1	Cufflinks	exon	132232170	132232399	.	+	.	gene_id "XLOC_003392"; transcript_id "TCONS_00003648"; exon_number "1"; oId "TCONS_00003646"; class_code "u"; tss_id "TSS3564";
chr1	Cufflinks	exon	132232170	132232399	.	+	.	gene_id "XLOC_003392"; transcript_id "TCONS_00003648"; exon_number "1"; oId "TCONS_00003646"; class_code "u"; tss_id "TSS3564";
chr1	Cufflinks	exon	132261412	132262229	.	+	.	gene_id "XLOC_003394"; transcript_id "TCONS_00003650"; exon_number "1"; oId "TCONS_00003648"; class_code "u"; tss_id "TSS3566";
chr1	Cufflinks	exon	132261412	132262229	.	+	.	gene_id "XLOC_003394"; transcript_id "TCONS_00003650"; exon_number "1"; oId "TCONS_00003648"; class_code "u"; tss_id "TSS3566";
chr1	Cufflinks	exon	132385913	132386224	.	+	.	gene_id "XLOC_003396"; transcript_id "TCONS_00003652"; exon_number "1"; oId "TCONS_00003650"; class_code "u"; tss_id "TSS3568";
chr1	Cufflinks	exon	132838918	132839201	.	+	.	gene_id "XLOC_003404"; transcript_id "TCONS_00003661"; exon_number "1"; gene_name "GRMZM2G019673"; oId "TCONS_00003659"; nearest_ref "GRMZM2G019673_T04"; class_code "i"; tss_id "TSS3577";
chr1	Cufflinks	exon	132928320	132928607	.	+	.	gene_id "XLOC_003406"; transcript_id "TCONS_00003663"; exon_number "1"; oId "TCONS_00003661"; class_code "u"; tss_id "TSS3579";
chr1	Cufflinks	exon	133384988	133385318	.	+	.	gene_id "XLOC_003411"; transcript_id "TCONS_00003668"; exon_number "1"; oId "TCONS_00003666"; class_code "u"; tss_id "TSS3584";
chr1	Cufflinks	exon	133408869	133409183	.	+	.	gene_id "XLOC_003413"; transcript_id "TCONS_00003670"; exon_number "1"; oId "TCONS_00003668"; class_code "u"; tss_id "TSS3586";
chr1	Cufflinks	exon	133605621	133605861	.	+	.	gene_id "XLOC_003415"; transcript_id "TCONS_00003672"; exon_number "1"; oId "TCONS_00003670"; class_code "u"; tss_id "TSS3588";
chr1	Cufflinks	exon	133750811	133751240	.	+	.	gene_id "XLOC_003417"; transcript_id "TCONS_00003674"; exon_number "1"; oId "TCONS_00003672"; class_code "u"; tss_id "TSS3590";
chr1	Cufflinks	exon	134136416	134136649	.	+	.	gene_id "XLOC_003423"; transcript_id "TCONS_00003680"; exon_number "1"; oId "TCONS_00003678"; class_code "u"; tss_id "TSS3596";
chr1	Cufflinks	exon	134219853	134220159	.	+	.	gene_id "XLOC_003425"; transcript_id "TCONS_00003682"; exon_number "1"; oId "TCONS_00003680"; class_code "u"; tss_id "TSS3598";
chr1	Cufflinks	exon	135190027	135190309	.	+	.	gene_id "XLOC_003437"; transcript_id "TCONS_00003694"; exon_number "1"; oId "TCONS_00003692"; class_code "u"; tss_id "TSS3610";
chr1	Cufflinks	exon	135237711	135237967	.	+	.	gene_id "XLOC_003439"; transcript_id "TCONS_00003696"; exon_number "1"; oId "TCONS_00003694"; class_code "u"; tss_id "TSS3612";
chr1	Cufflinks	exon	135194402	135194688	.	+	.	gene_id "XLOC_003438"; transcript_id "TCONS_00003695"; exon_number "1"; oId "TCONS_00003693"; class_code "u"; tss_id "TSS3611";
chr1	Cufflinks	exon	135262541	135262707	.	+	.	gene_id "XLOC_003440"; transcript_id "TCONS_00003697"; exon_number "1"; oId "TCONS_00003695"; class_code "u"; tss_id "TSS3613";
chr1	Cufflinks	exon	135902755	135902963	.	+	.	gene_id "XLOC_003451"; transcript_id "TCONS_00003708"; exon_number "1"; oId "TCONS_00003706"; class_code "u"; tss_id "TSS3624";
chr1	Cufflinks	exon	135941618	135941804	.	+	.	gene_id "XLOC_003453"; transcript_id "TCONS_00003710"; exon_number "1"; oId "TCONS_00003708"; class_code "u"; tss_id "TSS3626";
chr1	Cufflinks	exon	136513946	136514188	.	+	.	gene_id "XLOC_003460"; transcript_id "TCONS_00003717"; exon_number "1"; gene_name "GRMZM2G072415"; oId "TCONS_00003715"; nearest_ref "GRMZM2G072415_T01"; class_code "i"; tss_id "TSS3633";
chr1	Cufflinks	exon	136537556	136537822	.	+	.	gene_id "XLOC_003462"; transcript_id "TCONS_00003719"; exon_number "1"; oId "TCONS_00003717"; class_code "u"; tss_id "TSS3635";
chr1	Cufflinks	exon	137439055	137439591	.	+	.	gene_id "XLOC_003475"; transcript_id "TCONS_00003732"; exon_number "1"; gene_name "GRMZM2G116638"; oId "TCONS_00003730"; nearest_ref "GRMZM2G116638_T01"; class_code "i"; tss_id "TSS3648";
chr1	Cufflinks	exon	137504567	137505125	.	+	.	gene_id "XLOC_003477"; transcript_id "TCONS_00003734"; exon_number "1"; oId "TCONS_00003732"; class_code "u"; tss_id "TSS3650";
chr1	Cufflinks	exon	137515414	137515702	.	+	.	gene_id "XLOC_003478"; transcript_id "TCONS_00003735"; exon_number "1"; oId "TCONS_00003733"; class_code "u"; tss_id "TSS3651";
chr1	Cufflinks	exon	137805510	137805697	.	+	.	gene_id "XLOC_003480"; transcript_id "TCONS_00003737"; exon_number "1"; oId "TCONS_00003735"; class_code "u"; tss_id "TSS3653";
chr1	Cufflinks	exon	137816319	137816593	.	+	.	gene_id "XLOC_003481"; transcript_id "TCONS_00003738"; exon_number "1"; oId "TCONS_00003736"; class_code "u"; tss_id "TSS3654";
chr1	Cufflinks	exon	137927887	137928248	.	+	.	gene_id "XLOC_003483"; transcript_id "TCONS_00003740"; exon_number "1"; oId "TCONS_00003738"; class_code "u"; tss_id "TSS3656";
chr1	Cufflinks	exon	137927887	137928248	.	+	.	gene_id "XLOC_003483"; transcript_id "TCONS_00003740"; exon_number "1"; oId "TCONS_00003738"; class_code "u"; tss_id "TSS3656";
chr1	Cufflinks	exon	138022153	138022277	.	+	.	gene_id "XLOC_003485"; transcript_id "TCONS_00003742"; exon_number "1"; gene_name "GRMZM2G703749"; oId "TCONS_00003740"; nearest_ref "GRMZM2G703749_T01"; class_code "="; tss_id "TSS3658";
chr1	Cufflinks	exon	138022362	138022475	.	+	.	gene_id "XLOC_003485"; transcript_id "TCONS_00003742"; exon_number "2"; gene_name "GRMZM2G703749"; oId "TCONS_00003740"; nearest_ref "GRMZM2G703749_T01"; class_code "="; tss_id "TSS3658";
chr1	Cufflinks	exon	138023233	138023583	.	+	.	gene_id "XLOC_003485"; transcript_id "TCONS_00003742"; exon_number "3"; gene_name "GRMZM2G703749"; oId "TCONS_00003740"; nearest_ref "GRMZM2G703749_T01"; class_code "="; tss_id "TSS3658";
chr1	Cufflinks	exon	138025743	138025811	.	+	.	gene_id "XLOC_003485"; transcript_id "TCONS_00003742"; exon_number "4"; gene_name "GRMZM2G703749"; oId "TCONS_00003740"; nearest_ref "GRMZM2G703749_T01"; class_code "="; tss_id "TSS3658";
chr1	Cufflinks	exon	138025899	138025970	.	+	.	gene_id "XLOC_003485"; transcript_id "TCONS_00003742"; exon_number "5"; gene_name "GRMZM2G703749"; oId "TCONS_00003740"; nearest_ref "GRMZM2G703749_T01"; class_code "="; tss_id "TSS3658";
chr1	Cufflinks	exon	138026177	138026305	.	+	.	gene_id "XLOC_003485"; transcript_id "TCONS_00003742"; exon_number "6"; gene_name "GRMZM2G703749"; oId "TCONS_00003740"; nearest_ref "GRMZM2G703749_T01"; class_code "="; tss_id "TSS3658";
chr1	Cufflinks	exon	138026587	138026667	.	+	.	gene_id "XLOC_003485"; transcript_id "TCONS_00003742"; exon_number "7"; gene_name "GRMZM2G703749"; oId "TCONS_00003740"; nearest_ref "GRMZM2G703749_T01"; class_code "="; tss_id "TSS3658";
chr1	Cufflinks	exon	138027485	138027667	.	+	.	gene_id "XLOC_003485"; transcript_id "TCONS_00003742"; exon_number "8"; gene_name "GRMZM2G703749"; oId "TCONS_00003740"; nearest_ref "GRMZM2G703749_T01"; class_code "="; tss_id "TSS3658";
chr1	Cufflinks	exon	138029310	138030153	.	+	.	gene_id "XLOC_003485"; transcript_id "TCONS_00003742"; exon_number "9"; gene_name "GRMZM2G703749"; oId "TCONS_00003740"; nearest_ref "GRMZM2G703749_T01"; class_code "="; tss_id "TSS3658";
chr1	Cufflinks	exon	138027810	138028131	.	+	.	gene_id "XLOC_003486"; transcript_id "TCONS_00003745"; exon_number "1"; gene_name "GRMZM2G703749"; oId "TCONS_00003743"; nearest_ref "GRMZM2G703749_T03"; class_code "i"; tss_id "TSS3660";
chr1	Cufflinks	exon	138077235	138077516	.	+	.	gene_id "XLOC_003488"; transcript_id "TCONS_00003747"; exon_number "1"; oId "TCONS_00003745"; class_code "u"; tss_id "TSS3662";
chr1	Cufflinks	exon	138053371	138053680	.	+	.	gene_id "XLOC_003487"; transcript_id "TCONS_00003746"; exon_number "1"; oId "TCONS_00003744"; class_code "u"; tss_id "TSS3661";
chr1	Cufflinks	exon	138130912	138131011	.	+	.	gene_id "XLOC_003489"; transcript_id "TCONS_00003748"; exon_number "1"; oId "TCONS_00003746"; class_code "u"; tss_id "TSS3663";
chr1	Cufflinks	exon	138248822	138249080	.	+	.	gene_id "XLOC_003493"; transcript_id "TCONS_00003752"; exon_number "1"; oId "TCONS_00003750"; class_code "u"; tss_id "TSS3667";
chr1	Cufflinks	exon	138261723	138262137	.	+	.	gene_id "XLOC_003495"; transcript_id "TCONS_00003754"; exon_number "1"; oId "TCONS_00003752"; class_code "u"; tss_id "TSS3669";
chr1	Cufflinks	exon	138276769	138277017	.	+	.	gene_id "XLOC_003496"; transcript_id "TCONS_00003755"; exon_number "1"; oId "TCONS_00003753"; class_code "u"; tss_id "TSS3670";
chr1	Cufflinks	exon	138372534	138372795	.	+	.	gene_id "XLOC_003498"; transcript_id "TCONS_00003757"; exon_number "1"; oId "TCONS_00003755"; class_code "u"; tss_id "TSS3672";
chr1	Cufflinks	exon	138441393	138441779	.	+	.	gene_id "XLOC_003501"; transcript_id "TCONS_00003760"; exon_number "1"; oId "TCONS_00003758"; class_code "u"; tss_id "TSS3675";
chr1	Cufflinks	exon	138621846	138622865	.	+	.	gene_id "XLOC_003503"; transcript_id "TCONS_00003762"; exon_number "1"; gene_name "GRMZM2G379375"; oId "TCONS_00003760"; nearest_ref "GRMZM2G379375_T01"; class_code "o"; tss_id "TSS3677";
chr1	Cufflinks	exon	138656723	138657595	.	+	.	gene_id "XLOC_003508"; transcript_id "TCONS_00003767"; exon_number "1"; oId "TCONS_00003765"; class_code "u"; tss_id "TSS3682";
chr1	Cufflinks	exon	138875259	138875485	.	+	.	gene_id "XLOC_003510"; transcript_id "TCONS_00003769"; exon_number "1"; oId "TCONS_00003767"; class_code "u"; tss_id "TSS3684";
chr1	Cufflinks	exon	138968052	138968278	.	+	.	gene_id "XLOC_003511"; transcript_id "TCONS_00003770"; exon_number "1"; oId "TCONS_00003768"; class_code "u"; tss_id "TSS3685";
chr1	Cufflinks	exon	139128727	139128959	.	+	.	gene_id "XLOC_003513"; transcript_id "TCONS_00003772"; exon_number "1"; oId "TCONS_00003770"; class_code "u"; tss_id "TSS3687";
chr1	Cufflinks	exon	139398979	139399194	.	+	.	gene_id "XLOC_003517"; transcript_id "TCONS_00003776"; exon_number "1"; oId "TCONS_00003774"; class_code "u"; tss_id "TSS3691";
chr1	Cufflinks	exon	139469169	139469268	.	+	.	gene_id "XLOC_003519"; transcript_id "TCONS_00003778"; exon_number "1"; oId "TCONS_00003776"; class_code "u"; tss_id "TSS3693";
chr1	Cufflinks	exon	139545450	139545799	.	+	.	gene_id "XLOC_003524"; transcript_id "TCONS_00003784"; exon_number "1"; oId "TCONS_00003782"; class_code "u"; tss_id "TSS3699";
chr1	Cufflinks	exon	139609213	139609619	.	+	.	gene_id "XLOC_003526"; transcript_id "TCONS_00003786"; exon_number "1"; gene_name "GRMZM2G014872"; oId "TCONS_00003784"; nearest_ref "GRMZM2G014872_T01"; class_code "p"; tss_id "TSS3701";
chr1	Cufflinks	exon	139798554	139798795	.	+	.	gene_id "XLOC_003529"; transcript_id "TCONS_00003789"; exon_number "1"; oId "TCONS_00003787"; class_code "u"; tss_id "TSS3704";
chr1	Cufflinks	exon	139890335	139890580	.	+	.	gene_id "XLOC_003531"; transcript_id "TCONS_00003791"; exon_number "1"; oId "TCONS_00003789"; class_code "u"; tss_id "TSS3706";
chr1	Cufflinks	exon	139890335	139890580	.	+	.	gene_id "XLOC_003531"; transcript_id "TCONS_00003791"; exon_number "1"; oId "TCONS_00003789"; class_code "u"; tss_id "TSS3706";
chr1	Cufflinks	exon	139960775	139961070	.	+	.	gene_id "XLOC_003533"; transcript_id "TCONS_00003793"; exon_number "1"; gene_name "GRMZM2G119999"; oId "TCONS_00003791"; nearest_ref "GRMZM2G119999_T02"; class_code "="; tss_id "TSS3708";
chr1	Cufflinks	exon	139961452	139961563	.	+	.	gene_id "XLOC_003533"; transcript_id "TCONS_00003793"; exon_number "2"; gene_name "GRMZM2G119999"; oId "TCONS_00003791"; nearest_ref "GRMZM2G119999_T02"; class_code "="; tss_id "TSS3708";
chr1	Cufflinks	exon	139943332	139943544	.	+	.	gene_id "XLOC_003532"; transcript_id "TCONS_00003792"; exon_number "1"; oId "TCONS_00003790"; class_code "u"; tss_id "TSS3707";
chr1	Cufflinks	exon	139961958	139962563	.	+	.	gene_id "XLOC_003533"; transcript_id "TCONS_00003794"; exon_number "1"; gene_name "GRMZM2G119999"; oId "TCONS_00003792"; nearest_ref "GRMZM2G119999_T01"; class_code "c"; tss_id "TSS3709";
chr1	Cufflinks	exon	140048181	140048442	.	+	.	gene_id "XLOC_003534"; transcript_id "TCONS_00003795"; exon_number "1"; oId "TCONS_00003793"; class_code "u"; tss_id "TSS3710";
chr1	Cufflinks	exon	140140058	140140622	.	+	.	gene_id "XLOC_003536"; transcript_id "TCONS_00003797"; exon_number "1"; oId "TCONS_00003795"; class_code "u"; tss_id "TSS3712";
chr1	Cufflinks	exon	140181948	140182219	.	+	.	gene_id "XLOC_003538"; transcript_id "TCONS_00003799"; exon_number "1"; oId "TCONS_00003797"; class_code "u"; tss_id "TSS3714";
chr1	Cufflinks	exon	140273658	140273879	.	+	.	gene_id "XLOC_003540"; transcript_id "TCONS_00003801"; exon_number "1"; oId "TCONS_00003799"; class_code "u"; tss_id "TSS3716";
chr1	Cufflinks	exon	140273658	140273879	.	+	.	gene_id "XLOC_003540"; transcript_id "TCONS_00003801"; exon_number "1"; oId "TCONS_00003799"; class_code "u"; tss_id "TSS3716";
chr1	Cufflinks	exon	140328995	140329092	.	+	.	gene_id "XLOC_003542"; transcript_id "TCONS_00003803"; exon_number "1"; gene_name "GRMZM2G030436"; oId "TCONS_00003801"; nearest_ref "GRMZM2G030436_T01"; class_code "x"; tss_id "TSS3718";
chr1	Cufflinks	exon	140446822	140447037	.	+	.	gene_id "XLOC_003544"; transcript_id "TCONS_00003805"; exon_number "1"; oId "TCONS_00003803"; class_code "u"; tss_id "TSS3720";
chr1	Cufflinks	exon	140467551	140467732	.	+	.	gene_id "XLOC_003546"; transcript_id "TCONS_00003807"; exon_number "1"; oId "TCONS_00003805"; class_code "u"; tss_id "TSS3722";
chr1	Cufflinks	exon	140459169	140459421	.	+	.	gene_id "XLOC_003545"; transcript_id "TCONS_00003806"; exon_number "1"; oId "TCONS_00003804"; class_code "u"; tss_id "TSS3721";
chr1	Cufflinks	exon	140481631	140481928	.	+	.	gene_id "XLOC_003547"; transcript_id "TCONS_00003808"; exon_number "1"; oId "TCONS_00003806"; class_code "u"; tss_id "TSS3723";
chr1	Cufflinks	exon	140481631	140481928	.	+	.	gene_id "XLOC_003547"; transcript_id "TCONS_00003808"; exon_number "1"; oId "TCONS_00003806"; class_code "u"; tss_id "TSS3723";
chr1	Cufflinks	exon	140541395	140542237	.	+	.	gene_id "XLOC_003549"; transcript_id "TCONS_00003810"; exon_number "1"; oId "TCONS_00003808"; class_code "u"; tss_id "TSS3725";
chr1	Cufflinks	exon	140596097	140596300	.	+	.	gene_id "XLOC_003551"; transcript_id "TCONS_00003812"; exon_number "1"; oId "TCONS_00003810"; class_code "u"; tss_id "TSS3727";
chr1	Cufflinks	exon	140716889	140717173	.	+	.	gene_id "XLOC_003553"; transcript_id "TCONS_00003814"; exon_number "1"; oId "TCONS_00003812"; class_code "u"; tss_id "TSS3729";
chr1	Cufflinks	exon	140806820	140807060	.	+	.	gene_id "XLOC_003558"; transcript_id "TCONS_00003819"; exon_number "1"; oId "TCONS_00003817"; class_code "u"; tss_id "TSS3734";
chr1	Cufflinks	exon	140826327	140826547	.	+	.	gene_id "XLOC_003560"; transcript_id "TCONS_00003821"; exon_number "1"; oId "TCONS_00003819"; class_code "u"; tss_id "TSS3736";
chr1	Cufflinks	exon	140810723	140811274	.	+	.	gene_id "XLOC_003559"; transcript_id "TCONS_00003820"; exon_number "1"; gene_name "GRMZM2G027594"; oId "TCONS_00003818"; nearest_ref "GRMZM2G027594_T01"; class_code "i"; tss_id "TSS3735";
chr1	Cufflinks	exon	140828608	140829127	.	+	.	gene_id "XLOC_003561"; transcript_id "TCONS_00003822"; exon_number "1"; oId "TCONS_00003820"; class_code "u"; tss_id "TSS3737";
chr1	Cufflinks	exon	140826327	140826547	.	+	.	gene_id "XLOC_003560"; transcript_id "TCONS_00003821"; exon_number "1"; oId "TCONS_00003819"; class_code "u"; tss_id "TSS3736";
chr1	Cufflinks	exon	140902256	140902557	.	+	.	gene_id "XLOC_003562"; transcript_id "TCONS_00003823"; exon_number "1"; oId "TCONS_00003821"; class_code "u"; tss_id "TSS3738";
chr1	Cufflinks	exon	141484026	141484332	.	+	.	gene_id "XLOC_003576"; transcript_id "TCONS_00003837"; exon_number "1"; oId "TCONS_00003835"; class_code "u"; tss_id "TSS3752";
chr1	Cufflinks	exon	141500463	141500783	.	+	.	gene_id "XLOC_003578"; transcript_id "TCONS_00003839"; exon_number "1"; oId "TCONS_00003837"; class_code "u"; tss_id "TSS3754";
chr1	Cufflinks	exon	141790000	141790297	.	+	.	gene_id "XLOC_003586"; transcript_id "TCONS_00003847"; exon_number "1"; oId "TCONS_00003845"; class_code "u"; tss_id "TSS3762";
chr1	Cufflinks	exon	141938872	141943285	.	+	.	gene_id "XLOC_003588"; transcript_id "TCONS_00003849"; exon_number "1"; gene_name "GRMZM2G053531"; oId "TCONS_00003847"; nearest_ref "GRMZM2G053531_T02"; class_code "x"; tss_id "TSS3764";
chr1	Cufflinks	exon	141978319	141978671	.	+	.	gene_id "XLOC_003590"; transcript_id "TCONS_00003851"; exon_number "1"; gene_name "GRMZM2G028114"; oId "TCONS_00003849"; nearest_ref "GRMZM2G028114_T01"; class_code "i"; tss_id "TSS3766";
chr1	Cufflinks	exon	142032321	142032638	.	+	.	gene_id "XLOC_003592"; transcript_id "TCONS_00003853"; exon_number "1"; gene_name "GRMZM2G028114"; oId "TCONS_00003851"; nearest_ref "GRMZM2G028114_T01"; class_code "i"; tss_id "TSS3768";
chr1	Cufflinks	exon	142088120	142088328	.	+	.	gene_id "XLOC_003594"; transcript_id "TCONS_00003855"; exon_number "1"; gene_name "GRMZM2G028114"; oId "TCONS_00003853"; nearest_ref "GRMZM2G028114_T01"; class_code "i"; tss_id "TSS3770";
chr1	Cufflinks	exon	142217025	142217693	.	+	.	gene_id "XLOC_003596"; transcript_id "TCONS_00003857"; exon_number "1"; oId "TCONS_00003855"; class_code "u"; tss_id "TSS3772";
chr1	Cufflinks	exon	142594321	142594682	.	+	.	gene_id "XLOC_003605"; transcript_id "TCONS_00003866"; exon_number "1"; oId "TCONS_00003864"; class_code "u"; tss_id "TSS3781";
chr1	Cufflinks	exon	142736943	142737701	.	+	.	gene_id "XLOC_003607"; transcript_id "TCONS_00003868"; exon_number "1"; gene_name "GRMZM2G107406"; oId "TCONS_00003866"; nearest_ref "GRMZM2G107406_T01"; class_code "x"; tss_id "TSS3783";
chr1	Cufflinks	exon	143577584	143577792	.	+	.	gene_id "XLOC_003623"; transcript_id "TCONS_00003884"; exon_number "1"; oId "TCONS_00003882"; class_code "u"; tss_id "TSS3799";
chr1	Cufflinks	exon	143634169	143634308	.	+	.	gene_id "XLOC_003625"; transcript_id "TCONS_00003886"; exon_number "1"; gene_name "GRMZM2G152526"; oId "TCONS_00003884"; nearest_ref "GRMZM2G152526_T01"; class_code "="; tss_id "TSS3801";
chr1	Cufflinks	exon	143634411	143634451	.	+	.	gene_id "XLOC_003625"; transcript_id "TCONS_00003886"; exon_number "2"; gene_name "GRMZM2G152526"; oId "TCONS_00003884"; nearest_ref "GRMZM2G152526_T01"; class_code "="; tss_id "TSS3801";
chr1	Cufflinks	exon	143636516	143636679	.	+	.	gene_id "XLOC_003625"; transcript_id "TCONS_00003886"; exon_number "3"; gene_name "GRMZM2G152526"; oId "TCONS_00003884"; nearest_ref "GRMZM2G152526_T01"; class_code "="; tss_id "TSS3801";
chr1	Cufflinks	exon	143636825	143636924	.	+	.	gene_id "XLOC_003625"; transcript_id "TCONS_00003886"; exon_number "4"; gene_name "GRMZM2G152526"; oId "TCONS_00003884"; nearest_ref "GRMZM2G152526_T01"; class_code "="; tss_id "TSS3801";
chr1	Cufflinks	exon	143637017	143637189	.	+	.	gene_id "XLOC_003625"; transcript_id "TCONS_00003886"; exon_number "5"; gene_name "GRMZM2G152526"; oId "TCONS_00003884"; nearest_ref "GRMZM2G152526_T01"; class_code "="; tss_id "TSS3801";
chr1	Cufflinks	exon	143637401	143638380	.	+	.	gene_id "XLOC_003625"; transcript_id "TCONS_00003886"; exon_number "6"; gene_name "GRMZM2G152526"; oId "TCONS_00003884"; nearest_ref "GRMZM2G152526_T01"; class_code "="; tss_id "TSS3801";
chr1	Cufflinks	exon	143769232	143769956	.	+	.	gene_id "XLOC_003631"; transcript_id "TCONS_00003892"; exon_number "1"; oId "TCONS_00003890"; class_code "u"; tss_id "TSS3807";
chr1	Cufflinks	exon	143774962	143788511	.	+	.	gene_id "XLOC_003633"; transcript_id "TCONS_00003894"; exon_number "1"; oId "TCONS_00003892"; class_code "u"; tss_id "TSS3809";
chr1	Cufflinks	exon	144053538	144053784	.	+	.	gene_id "XLOC_003644"; transcript_id "TCONS_00003905"; exon_number "1"; oId "TCONS_00003903"; class_code "u"; tss_id "TSS3820";
chr1	Cufflinks	exon	144214437	144214655	.	+	.	gene_id "XLOC_003646"; transcript_id "TCONS_00003907"; exon_number "1"; oId "TCONS_00003905"; class_code "u"; tss_id "TSS3822";
chr1	Cufflinks	exon	144234627	144234978	.	+	.	gene_id "XLOC_003647"; transcript_id "TCONS_00003908"; exon_number "1"; oId "TCONS_00003906"; class_code "u"; tss_id "TSS3823";
chr1	Cufflinks	exon	144249920	144250015	.	+	.	gene_id "XLOC_003649"; transcript_id "TCONS_00003910"; exon_number "1"; oId "TCONS_00003908"; class_code "u"; tss_id "TSS3825";
chr1	Cufflinks	exon	144250099	144250407	.	+	.	gene_id "XLOC_003649"; transcript_id "TCONS_00003910"; exon_number "2"; oId "TCONS_00003908"; class_code "u"; tss_id "TSS3825";
chr1	Cufflinks	exon	144834412	144834785	.	+	.	gene_id "XLOC_003659"; transcript_id "TCONS_00003920"; exon_number "1"; oId "TCONS_00003918"; class_code "u"; tss_id "TSS3835";
chr1	Cufflinks	exon	144933443	144933681	.	+	.	gene_id "XLOC_003661"; transcript_id "TCONS_00003922"; exon_number "1"; oId "TCONS_00003920"; class_code "u"; tss_id "TSS3837";
chr1	Cufflinks	exon	145640611	145640829	.	+	.	gene_id "XLOC_003672"; transcript_id "TCONS_00003935"; exon_number "1"; oId "TCONS_00003933"; class_code "u"; tss_id "TSS3849";
chr1	Cufflinks	exon	145677598	145677992	.	+	.	gene_id "XLOC_003674"; transcript_id "TCONS_00003937"; exon_number "1"; oId "TCONS_00003935"; class_code "u"; tss_id "TSS3851";
chr1	Cufflinks	exon	145700614	145700857	.	+	.	gene_id "XLOC_003676"; transcript_id "TCONS_00003939"; exon_number "1"; oId "TCONS_00003937"; class_code "u"; tss_id "TSS3853";
chr1	Cufflinks	exon	145902584	145902975	.	+	.	gene_id "XLOC_003678"; transcript_id "TCONS_00003941"; exon_number "1"; oId "TCONS_00003939"; class_code "u"; tss_id "TSS3855";
chr1	Cufflinks	exon	146015200	146015484	.	+	.	gene_id "XLOC_003679"; transcript_id "TCONS_00003942"; exon_number "1"; oId "TCONS_00003940"; class_code "u"; tss_id "TSS3856";
chr1	Cufflinks	exon	146045162	146045419	.	+	.	gene_id "XLOC_003681"; transcript_id "TCONS_00003944"; exon_number "1"; oId "TCONS_00003942"; class_code "u"; tss_id "TSS3858";
chr1	Cufflinks	exon	146037420	146037803	.	+	.	gene_id "XLOC_003680"; transcript_id "TCONS_00003943"; exon_number "1"; oId "TCONS_00003941"; class_code "u"; tss_id "TSS3857";
chr1	Cufflinks	exon	146093504	146093715	.	+	.	gene_id "XLOC_003682"; transcript_id "TCONS_00003945"; exon_number "1"; oId "TCONS_00003943"; class_code "u"; tss_id "TSS3859";
chr1	Cufflinks	exon	146045162	146045419	.	+	.	gene_id "XLOC_003681"; transcript_id "TCONS_00003944"; exon_number "1"; oId "TCONS_00003942"; class_code "u"; tss_id "TSS3858";
chr1	Cufflinks	exon	146095563	146095795	.	+	.	gene_id "XLOC_003683"; transcript_id "TCONS_00003946"; exon_number "1"; oId "TCONS_00003944"; class_code "u"; tss_id "TSS3860";
chr1	Cufflinks	exon	146565934	146566159	.	+	.	gene_id "XLOC_003691"; transcript_id "TCONS_00003954"; exon_number "1"; oId "TCONS_00003952"; class_code "u"; tss_id "TSS3868";
chr1	Cufflinks	exon	146571562	146571766	.	+	.	gene_id "XLOC_003693"; transcript_id "TCONS_00003956"; exon_number "1"; oId "TCONS_00003954"; class_code "u"; tss_id "TSS3870";
chr1	Cufflinks	exon	146569939	146570171	.	+	.	gene_id "XLOC_003692"; transcript_id "TCONS_00003955"; exon_number "1"; oId "TCONS_00003953"; class_code "u"; tss_id "TSS3869";
chr1	Cufflinks	exon	146703221	146703674	.	+	.	gene_id "XLOC_003694"; transcript_id "TCONS_00003957"; exon_number "1"; oId "TCONS_00003955"; class_code "u"; tss_id "TSS3871";
chr1	Cufflinks	exon	146571562	146571766	.	+	.	gene_id "XLOC_003693"; transcript_id "TCONS_00003956"; exon_number "1"; oId "TCONS_00003954"; class_code "u"; tss_id "TSS3870";
chr1	Cufflinks	exon	146736507	146736740	.	+	.	gene_id "XLOC_003695"; transcript_id "TCONS_00003958"; exon_number "1"; oId "TCONS_00003956"; class_code "u"; tss_id "TSS3872";
chr1	Cufflinks	exon	146736507	146736740	.	+	.	gene_id "XLOC_003695"; transcript_id "TCONS_00003958"; exon_number "1"; oId "TCONS_00003956"; class_code "u"; tss_id "TSS3872";
chr1	Cufflinks	exon	146834126	146834444	.	+	.	gene_id "XLOC_003697"; transcript_id "TCONS_00003960"; exon_number "1"; gene_name "GRMZM2G158911"; oId "TCONS_00003958"; nearest_ref "GRMZM2G158911_T01"; class_code "="; tss_id "TSS3874";
chr1	Cufflinks	exon	146834615	146835123	.	+	.	gene_id "XLOC_003697"; transcript_id "TCONS_00003960"; exon_number "2"; gene_name "GRMZM2G158911"; oId "TCONS_00003958"; nearest_ref "GRMZM2G158911_T01"; class_code "="; tss_id "TSS3874";
chr1	Cufflinks	exon	147214933	147215906	.	+	.	gene_id "XLOC_003704"; transcript_id "TCONS_00003967"; exon_number "1"; oId "TCONS_00003965"; class_code "u"; tss_id "TSS3881";
chr1	Cufflinks	exon	147218633	147219056	.	+	.	gene_id "XLOC_003706"; transcript_id "TCONS_00003969"; exon_number "1"; oId "TCONS_00003967"; class_code "u"; tss_id "TSS3883";
chr1	Cufflinks	exon	147218633	147219056	.	+	.	gene_id "XLOC_003706"; transcript_id "TCONS_00003969"; exon_number "1"; oId "TCONS_00003967"; class_code "u"; tss_id "TSS3883";
chr1	Cufflinks	exon	147250774	147251183	.	+	.	gene_id "XLOC_003708"; transcript_id "TCONS_00003971"; exon_number "1"; oId "TCONS_00003969"; class_code "u"; tss_id "TSS3885";
chr1	Cufflinks	exon	147251295	147251380	.	+	.	gene_id "XLOC_003708"; transcript_id "TCONS_00003971"; exon_number "2"; oId "TCONS_00003969"; class_code "u"; tss_id "TSS3885";
chr1	Cufflinks	exon	147234618	147234848	.	+	.	gene_id "XLOC_003707"; transcript_id "TCONS_00003970"; exon_number "1"; oId "TCONS_00003968"; class_code "u"; tss_id "TSS3884";
chr1	Cufflinks	exon	147338299	147338489	.	+	.	gene_id "XLOC_003709"; transcript_id "TCONS_00003972"; exon_number "1"; oId "TCONS_00003970"; class_code "u"; tss_id "TSS3886";
chr1	Cufflinks	exon	147578519	147578794	.	+	.	gene_id "XLOC_003713"; transcript_id "TCONS_00003976"; exon_number "1"; oId "TCONS_00003974"; class_code "u"; tss_id "TSS3890";
chr1	Cufflinks	exon	147642058	147642218	.	+	.	gene_id "XLOC_003715"; transcript_id "TCONS_00003978"; exon_number "1"; oId "TCONS_00003976"; class_code "u"; tss_id "TSS3892";
chr1	Cufflinks	exon	147723832	147724173	.	+	.	gene_id "XLOC_003718"; transcript_id "TCONS_00003981"; exon_number "1"; oId "TCONS_00003979"; class_code "u"; tss_id "TSS3895";
chr1	Cufflinks	exon	147768803	147769075	.	+	.	gene_id "XLOC_003720"; transcript_id "TCONS_00003983"; exon_number "1"; oId "TCONS_00003981"; class_code "u"; tss_id "TSS3897";
chr1	Cufflinks	exon	147946227	147946456	.	+	.	gene_id "XLOC_003724"; transcript_id "TCONS_00003987"; exon_number "1"; oId "TCONS_00003985"; class_code "u"; tss_id "TSS3901";
chr1	Cufflinks	exon	147990749	147991535	.	+	.	gene_id "XLOC_003726"; transcript_id "TCONS_00003989"; exon_number "1"; gene_name "GRMZM2G110572"; oId "TCONS_00003987"; nearest_ref "GRMZM2G110572_T02"; class_code "="; tss_id "TSS3903";
chr1	Cufflinks	exon	147993701	147994142	.	+	.	gene_id "XLOC_003726"; transcript_id "TCONS_00003989"; exon_number "2"; gene_name "GRMZM2G110572"; oId "TCONS_00003987"; nearest_ref "GRMZM2G110572_T02"; class_code "="; tss_id "TSS3903";
chr1	Cufflinks	exon	147997646	147998261	.	+	.	gene_id "XLOC_003726"; transcript_id "TCONS_00003989"; exon_number "3"; gene_name "GRMZM2G110572"; oId "TCONS_00003987"; nearest_ref "GRMZM2G110572_T02"; class_code "="; tss_id "TSS3903";
chr1	Cufflinks	exon	147999052	147999092	.	+	.	gene_id "XLOC_003726"; transcript_id "TCONS_00003989"; exon_number "4"; gene_name "GRMZM2G110572"; oId "TCONS_00003987"; nearest_ref "GRMZM2G110572_T02"; class_code "="; tss_id "TSS3903";
chr1	Cufflinks	exon	147999185	147999253	.	+	.	gene_id "XLOC_003726"; transcript_id "TCONS_00003989"; exon_number "5"; gene_name "GRMZM2G110572"; oId "TCONS_00003987"; nearest_ref "GRMZM2G110572_T02"; class_code "="; tss_id "TSS3903";
chr1	Cufflinks	exon	147999614	147999714	.	+	.	gene_id "XLOC_003726"; transcript_id "TCONS_00003989"; exon_number "6"; gene_name "GRMZM2G110572"; oId "TCONS_00003987"; nearest_ref "GRMZM2G110572_T02"; class_code "="; tss_id "TSS3903";
chr1	Cufflinks	exon	148000030	148000108	.	+	.	gene_id "XLOC_003726"; transcript_id "TCONS_00003989"; exon_number "7"; gene_name "GRMZM2G110572"; oId "TCONS_00003987"; nearest_ref "GRMZM2G110572_T02"; class_code "="; tss_id "TSS3903";
chr1	Cufflinks	exon	148000293	148000391	.	+	.	gene_id "XLOC_003726"; transcript_id "TCONS_00003989"; exon_number "8"; gene_name "GRMZM2G110572"; oId "TCONS_00003987"; nearest_ref "GRMZM2G110572_T02"; class_code "="; tss_id "TSS3903";
chr1	Cufflinks	exon	148000471	148000539	.	+	.	gene_id "XLOC_003726"; transcript_id "TCONS_00003989"; exon_number "9"; gene_name "GRMZM2G110572"; oId "TCONS_00003987"; nearest_ref "GRMZM2G110572_T02"; class_code "="; tss_id "TSS3903";
chr1	Cufflinks	exon	148000657	148000706	.	+	.	gene_id "XLOC_003726"; transcript_id "TCONS_00003989"; exon_number "10"; gene_name "GRMZM2G110572"; oId "TCONS_00003987"; nearest_ref "GRMZM2G110572_T02"; class_code "="; tss_id "TSS3903";
chr1	Cufflinks	exon	148000793	148000874	.	+	.	gene_id "XLOC_003726"; transcript_id "TCONS_00003989"; exon_number "11"; gene_name "GRMZM2G110572"; oId "TCONS_00003987"; nearest_ref "GRMZM2G110572_T02"; class_code "="; tss_id "TSS3903";
chr1	Cufflinks	exon	148001256	148001350	.	+	.	gene_id "XLOC_003726"; transcript_id "TCONS_00003989"; exon_number "12"; gene_name "GRMZM2G110572"; oId "TCONS_00003987"; nearest_ref "GRMZM2G110572_T02"; class_code "="; tss_id "TSS3903";
chr1	Cufflinks	exon	148001513	148001592	.	+	.	gene_id "XLOC_003726"; transcript_id "TCONS_00003989"; exon_number "13"; gene_name "GRMZM2G110572"; oId "TCONS_00003987"; nearest_ref "GRMZM2G110572_T02"; class_code "="; tss_id "TSS3903";
chr1	Cufflinks	exon	147949686	147949904	.	+	.	gene_id "XLOC_003725"; transcript_id "TCONS_00003988"; exon_number "1"; oId "TCONS_00003986"; class_code "u"; tss_id "TSS3902";
chr1	Cufflinks	exon	148019090	148019340	.	+	.	gene_id "XLOC_003727"; transcript_id "TCONS_00003990"; exon_number "1"; oId "TCONS_00003988"; class_code "u"; tss_id "TSS3904";
chr1	Cufflinks	exon	148239097	148239520	.	+	.	gene_id "XLOC_003731"; transcript_id "TCONS_00003994"; exon_number "1"; oId "TCONS_00003992"; class_code "u"; tss_id "TSS3908";
chr1	Cufflinks	exon	148378941	148379126	.	+	.	gene_id "XLOC_003733"; transcript_id "TCONS_00003996"; exon_number "1"; oId "TCONS_00003994"; class_code "u"; tss_id "TSS3910";
chr1	Cufflinks	exon	148433598	148433966	.	+	.	gene_id "XLOC_003736"; transcript_id "TCONS_00003999"; exon_number "1"; oId "TCONS_00003997"; class_code "u"; tss_id "TSS3913";
chr1	Cufflinks	exon	148459825	148459957	.	+	.	gene_id "XLOC_003738"; transcript_id "TCONS_00004001"; exon_number "1"; gene_name "GRMZM2G135045"; oId "TCONS_00003999"; nearest_ref "GRMZM2G135045_T01"; class_code "j"; tss_id "TSS3915";
chr1	Cufflinks	exon	148462990	148463097	.	+	.	gene_id "XLOC_003738"; transcript_id "TCONS_00004001"; exon_number "2"; gene_name "GRMZM2G135045"; oId "TCONS_00003999"; nearest_ref "GRMZM2G135045_T01"; class_code "j"; tss_id "TSS3915";
chr1	Cufflinks	exon	148463906	148464169	.	+	.	gene_id "XLOC_003738"; transcript_id "TCONS_00004001"; exon_number "3"; gene_name "GRMZM2G135045"; oId "TCONS_00003999"; nearest_ref "GRMZM2G135045_T01"; class_code "j"; tss_id "TSS3915";
chr1	Cufflinks	exon	148464240	148464332	.	+	.	gene_id "XLOC_003738"; transcript_id "TCONS_00004001"; exon_number "4"; gene_name "GRMZM2G135045"; oId "TCONS_00003999"; nearest_ref "GRMZM2G135045_T01"; class_code "j"; tss_id "TSS3915";
chr1	Cufflinks	exon	148464422	148464852	.	+	.	gene_id "XLOC_003738"; transcript_id "TCONS_00004001"; exon_number "5"; gene_name "GRMZM2G135045"; oId "TCONS_00003999"; nearest_ref "GRMZM2G135045_T01"; class_code "j"; tss_id "TSS3915";
chr1	Cufflinks	exon	148851035	148851250	.	+	.	gene_id "XLOC_003744"; transcript_id "TCONS_00004008"; exon_number "1"; oId "TCONS_00004006"; class_code "u"; tss_id "TSS3921";
chr1	Cufflinks	exon	148866378	148866692	.	+	.	gene_id "XLOC_003746"; transcript_id "TCONS_00004010"; exon_number "1"; oId "TCONS_00004008"; class_code "u"; tss_id "TSS3923";
chr1	Cufflinks	exon	149100931	149101285	.	+	.	gene_id "XLOC_003750"; transcript_id "TCONS_00004014"; exon_number "1"; oId "TCONS_00004012"; class_code "u"; tss_id "TSS3927";
chr1	Cufflinks	exon	149195622	149195958	.	+	.	gene_id "XLOC_003752"; transcript_id "TCONS_00004016"; exon_number "1"; oId "TCONS_00004014"; class_code "u"; tss_id "TSS3929";
chr1	Cufflinks	exon	149240204	149240531	.	+	.	gene_id "XLOC_003753"; transcript_id "TCONS_00004017"; exon_number "1"; oId "TCONS_00004015"; class_code "u"; tss_id "TSS3930";
chr1	Cufflinks	exon	149313349	149313448	.	+	.	gene_id "XLOC_003755"; transcript_id "TCONS_00004019"; exon_number "1"; oId "TCONS_00004017"; class_code "u"; tss_id "TSS3932";
chr1	Cufflinks	exon	149885850	149886288	.	+	.	gene_id "XLOC_003768"; transcript_id "TCONS_00004034"; exon_number "1"; oId "TCONS_00004032"; class_code "u"; tss_id "TSS3947";
chr1	Cufflinks	exon	149917423	149917734	.	+	.	gene_id "XLOC_003770"; transcript_id "TCONS_00004036"; exon_number "1"; oId "TCONS_00004034"; class_code "u"; tss_id "TSS3949";
chr1	Cufflinks	exon	150338323	150338661	.	+	.	gene_id "XLOC_003780"; transcript_id "TCONS_00004046"; exon_number "1"; oId "TCONS_00004044"; class_code "u"; tss_id "TSS3959";
chr1	Cufflinks	exon	150483962	150484401	.	+	.	gene_id "XLOC_003782"; transcript_id "TCONS_00004048"; exon_number "1"; oId "TCONS_00004046"; class_code "u"; tss_id "TSS3961";
chr1	Cufflinks	exon	150522791	150523049	.	+	.	gene_id "XLOC_003784"; transcript_id "TCONS_00004050"; exon_number "1"; oId "TCONS_00004048"; class_code "u"; tss_id "TSS3963";
chr1	Cufflinks	exon	150666428	150666749	.	+	.	gene_id "XLOC_003786"; transcript_id "TCONS_00004052"; exon_number "1"; oId "TCONS_00004050"; class_code "u"; tss_id "TSS3965";
chr1	Cufflinks	exon	150945604	150945818	.	+	.	gene_id "XLOC_003790"; transcript_id "TCONS_00004056"; exon_number "1"; oId "TCONS_00004054"; class_code "u"; tss_id "TSS3969";
chr1	Cufflinks	exon	151041945	151042263	.	+	.	gene_id "XLOC_003792"; transcript_id "TCONS_00004058"; exon_number "1"; oId "TCONS_00004056"; class_code "u"; tss_id "TSS3971";
chr1	Cufflinks	exon	151362309	151362620	.	+	.	gene_id "XLOC_003800"; transcript_id "TCONS_00004067"; exon_number "1"; oId "TCONS_00004065"; class_code "u"; tss_id "TSS3980";
chr1	Cufflinks	exon	151455796	151455975	.	+	.	gene_id "XLOC_003802"; transcript_id "TCONS_00004069"; exon_number "1"; oId "TCONS_00004067"; class_code "u"; tss_id "TSS3982";
chr1	Cufflinks	exon	151485348	151485633	.	+	.	gene_id "XLOC_003803"; transcript_id "TCONS_00004070"; exon_number "1"; oId "TCONS_00004068"; class_code "u"; tss_id "TSS3983";
chr1	Cufflinks	exon	151495465	151495746	.	+	.	gene_id "XLOC_003805"; transcript_id "TCONS_00004072"; exon_number "1"; oId "TCONS_00004070"; class_code "u"; tss_id "TSS3985";
chr1	Cufflinks	exon	151574847	151575055	.	+	.	gene_id "XLOC_003808"; transcript_id "TCONS_00004075"; exon_number "1"; oId "TCONS_00004073"; class_code "u"; tss_id "TSS3988";
chr1	Cufflinks	exon	151635768	151636146	.	+	.	gene_id "XLOC_003810"; transcript_id "TCONS_00004077"; exon_number "1"; oId "TCONS_00004075"; class_code "u"; tss_id "TSS3990";
chr1	Cufflinks	exon	151744752	151744978	.	+	.	gene_id "XLOC_003815"; transcript_id "TCONS_00004082"; exon_number "1"; gene_name "GRMZM2G138419"; oId "TCONS_00004080"; nearest_ref "GRMZM2G138419_T01"; class_code "i"; tss_id "TSS3996";
chr1	Cufflinks	exon	151792479	151793257	.	+	.	gene_id "XLOC_003816"; transcript_id "TCONS_00004084"; exon_number "1"; oId "TCONS_00004082"; class_code "u"; tss_id "TSS3997";
chr1	Cufflinks	exon	151938628	151938887	.	+	.	gene_id "XLOC_003819"; transcript_id "TCONS_00004087"; exon_number "1"; oId "TCONS_00004085"; class_code "u"; tss_id "TSS4000";
chr1	Cufflinks	exon	151944344	151944602	.	+	.	gene_id "XLOC_003821"; transcript_id "TCONS_00004089"; exon_number "1"; oId "TCONS_00004087"; class_code "u"; tss_id "TSS4002";
chr1	Cufflinks	exon	152171961	152172292	.	+	.	gene_id "XLOC_003826"; transcript_id "TCONS_00004094"; exon_number "1"; oId "TCONS_00004092"; class_code "u"; tss_id "TSS4007";
chr1	Cufflinks	exon	152350070	152350263	.	+	.	gene_id "XLOC_003828"; transcript_id "TCONS_00004096"; exon_number "1"; oId "TCONS_00004094"; class_code "u"; tss_id "TSS4009";
chr1	Cufflinks	exon	152493743	152493965	.	+	.	gene_id "XLOC_003830"; transcript_id "TCONS_00004098"; exon_number "1"; oId "TCONS_00004096"; class_code "u"; tss_id "TSS4011";
chr1	Cufflinks	exon	152529689	152530195	.	+	.	gene_id "XLOC_003832"; transcript_id "TCONS_00004100"; exon_number "1"; oId "TCONS_00004098"; class_code "u"; tss_id "TSS4013";
chr1	Cufflinks	exon	154036353	154036684	.	+	.	gene_id "XLOC_003859"; transcript_id "TCONS_00004127"; exon_number "1"; oId "TCONS_00004125"; class_code "u"; tss_id "TSS4040";
chr1	Cufflinks	exon	154092673	154093005	.	+	.	gene_id "XLOC_003861"; transcript_id "TCONS_00004129"; exon_number "1"; gene_name "GRMZM2G056039"; oId "TCONS_00004127"; nearest_ref "GRMZM2G056039_T01"; class_code "="; tss_id "TSS4042";
chr1	Cufflinks	exon	154094632	154096559	.	+	.	gene_id "XLOC_003861"; transcript_id "TCONS_00004129"; exon_number "2"; gene_name "GRMZM2G056039"; oId "TCONS_00004127"; nearest_ref "GRMZM2G056039_T01"; class_code "="; tss_id "TSS4042";
chr1	Cufflinks	exon	154195148	154195352	.	+	.	gene_id "XLOC_003864"; transcript_id "TCONS_00004132"; exon_number "1"; oId "TCONS_00004130"; class_code "u"; tss_id "TSS4045";
chr1	Cufflinks	exon	154329452	154330057	.	+	.	gene_id "XLOC_003865"; transcript_id "TCONS_00004134"; exon_number "1"; gene_name "GRMZM2G123900"; oId "TCONS_00004132"; nearest_ref "GRMZM2G123900_T03"; class_code "="; tss_id "TSS4046";
chr1	Cufflinks	exon	154330360	154330446	.	+	.	gene_id "XLOC_003865"; transcript_id "TCONS_00004134"; exon_number "2"; gene_name "GRMZM2G123900"; oId "TCONS_00004132"; nearest_ref "GRMZM2G123900_T03"; class_code "="; tss_id "TSS4046";
chr1	Cufflinks	exon	154494798	154495033	.	+	.	gene_id "XLOC_003867"; transcript_id "TCONS_00004137"; exon_number "1"; oId "TCONS_00004135"; class_code "u"; tss_id "TSS4049";
chr1	Cufflinks	exon	154523319	154523933	.	+	.	gene_id "XLOC_003869"; transcript_id "TCONS_00004139"; exon_number "1"; gene_name "GRMZM2G092652"; oId "TCONS_00004137"; nearest_ref "GRMZM2G092652_T01"; class_code "x"; tss_id "TSS4051";
chr1	Cufflinks	exon	155212105	155212476	.	+	.	gene_id "XLOC_003884"; transcript_id "TCONS_00004154"; exon_number "1"; gene_name "GRMZM2G065298"; oId "TCONS_00004152"; nearest_ref "GRMZM2G065298_T01"; class_code "i"; tss_id "TSS4066";
chr1	Cufflinks	exon	155268229	155268328	.	+	.	gene_id "XLOC_003886"; transcript_id "TCONS_00004156"; exon_number "1"; oId "TCONS_00004154"; class_code "u"; tss_id "TSS4068";
chr1	Cufflinks	exon	155360340	155360571	.	+	.	gene_id "XLOC_003887"; transcript_id "TCONS_00004157"; exon_number "1"; oId "TCONS_00004155"; class_code "u"; tss_id "TSS4069";
chr1	Cufflinks	exon	155480736	155480979	.	+	.	gene_id "XLOC_003889"; transcript_id "TCONS_00004159"; exon_number "1"; oId "TCONS_00004157"; class_code "u"; tss_id "TSS4071";
chr1	Cufflinks	exon	156055427	156055796	.	+	.	gene_id "XLOC_003903"; transcript_id "TCONS_00004175"; exon_number "1"; oId "TCONS_00004173"; class_code "u"; tss_id "TSS4086";
chr1	Cufflinks	exon	156155863	156156087	.	+	.	gene_id "XLOC_003905"; transcript_id "TCONS_00004177"; exon_number "1"; oId "TCONS_00004175"; class_code "u"; tss_id "TSS4088";
chr1	Cufflinks	exon	156541921	156542172	.	+	.	gene_id "XLOC_003911"; transcript_id "TCONS_00004183"; exon_number "1"; oId "TCONS_00004181"; class_code "u"; tss_id "TSS4094";
chr1	Cufflinks	exon	156556919	156558599	.	+	.	gene_id "XLOC_003913"; transcript_id "TCONS_00004185"; exon_number "1"; gene_name "GRMZM2G119248"; oId "TCONS_00004183"; nearest_ref "GRMZM2G119248_T01"; class_code "x"; tss_id "TSS4096";
chr1	Cufflinks	exon	156544704	156545302	.	+	.	gene_id "XLOC_003912"; transcript_id "TCONS_00004184"; exon_number "1"; oId "TCONS_00004182"; class_code "u"; tss_id "TSS4095";
chr1	Cufflinks	exon	156559624	156559952	.	+	.	gene_id "XLOC_003914"; transcript_id "TCONS_00004186"; exon_number "1"; oId "TCONS_00004184"; class_code "u"; tss_id "TSS4097";
chr1	Cufflinks	exon	156611952	156612153	.	+	.	gene_id "XLOC_003916"; transcript_id "TCONS_00004188"; exon_number "1"; oId "TCONS_00004186"; class_code "u"; tss_id "TSS4099";
chr1	Cufflinks	exon	156700155	156700611	.	+	.	gene_id "XLOC_003918"; transcript_id "TCONS_00004190"; exon_number "1"; oId "TCONS_00004188"; class_code "u"; tss_id "TSS4101";
chr1	Cufflinks	exon	157567586	157567888	.	+	.	gene_id "XLOC_003941"; transcript_id "TCONS_00004213"; exon_number "1"; oId "TCONS_00004211"; class_code "u"; tss_id "TSS4124";
chr1	Cufflinks	exon	157684485	157684776	.	+	.	gene_id "XLOC_003943"; transcript_id "TCONS_00004215"; exon_number "1"; oId "TCONS_00004213"; class_code "u"; tss_id "TSS4126";
chr1	Cufflinks	exon	157883898	157884117	.	+	.	gene_id "XLOC_003947"; transcript_id "TCONS_00004219"; exon_number "1"; oId "TCONS_00004217"; class_code "u"; tss_id "TSS4130";
chr1	Cufflinks	exon	157915179	157915578	.	+	.	gene_id "XLOC_003949"; transcript_id "TCONS_00004221"; exon_number "1"; oId "TCONS_00004219"; class_code "u"; tss_id "TSS4132";
chr1	Cufflinks	exon	157888212	157888432	.	+	.	gene_id "XLOC_003948"; transcript_id "TCONS_00004220"; exon_number "1"; oId "TCONS_00004218"; class_code "u"; tss_id "TSS4131";
chr1	Cufflinks	exon	157925479	157925533	.	+	.	gene_id "XLOC_003950"; transcript_id "TCONS_00004222"; exon_number "1"; gene_name "GRMZM2G060943"; oId "TCONS_00004220"; nearest_ref "GRMZM2G060943_T01"; class_code "c"; tss_id "TSS4133";
chr1	Cufflinks	exon	157925620	157925703	.	+	.	gene_id "XLOC_003950"; transcript_id "TCONS_00004222"; exon_number "2"; gene_name "GRMZM2G060943"; oId "TCONS_00004220"; nearest_ref "GRMZM2G060943_T01"; class_code "c"; tss_id "TSS4133";
chr1	Cufflinks	exon	157925833	157926119	.	+	.	gene_id "XLOC_003950"; transcript_id "TCONS_00004222"; exon_number "3"; gene_name "GRMZM2G060943"; oId "TCONS_00004220"; nearest_ref "GRMZM2G060943_T01"; class_code "c"; tss_id "TSS4133";
chr1	Cufflinks	exon	157956539	157956744	.	+	.	gene_id "XLOC_003951"; transcript_id "TCONS_00004224"; exon_number "1"; oId "TCONS_00004222"; class_code "u"; tss_id "TSS4135";
chr1	Cufflinks	exon	157994189	157994633	.	+	.	gene_id "XLOC_003953"; transcript_id "TCONS_00004226"; exon_number "1"; oId "TCONS_00004224"; class_code "u"; tss_id "TSS4137";
chr1	Cufflinks	exon	158080694	158081059	.	+	.	gene_id "XLOC_003954"; transcript_id "TCONS_00004227"; exon_number "1"; oId "TCONS_00004225"; class_code "u"; tss_id "TSS4138";
chr1	Cufflinks	exon	158133106	158133296	.	+	.	gene_id "XLOC_003956"; transcript_id "TCONS_00004229"; exon_number "1"; oId "TCONS_00004227"; class_code "u"; tss_id "TSS4140";
chr1	Cufflinks	exon	158202570	158204360	.	+	.	gene_id "XLOC_003957"; transcript_id "TCONS_00004230"; exon_number "1"; oId "TCONS_00004228"; class_code "u"; tss_id "TSS4141";
chr1	Cufflinks	exon	158329272	158329484	.	+	.	gene_id "XLOC_003959"; transcript_id "TCONS_00004232"; exon_number "1"; gene_name "GRMZM2G062788"; oId "TCONS_00004230"; nearest_ref "GRMZM2G062788_T01"; class_code "="; tss_id "TSS4143";
chr1	Cufflinks	exon	158333243	158333318	.	+	.	gene_id "XLOC_003959"; transcript_id "TCONS_00004232"; exon_number "2"; gene_name "GRMZM2G062788"; oId "TCONS_00004230"; nearest_ref "GRMZM2G062788_T01"; class_code "="; tss_id "TSS4143";
chr1	Cufflinks	exon	158334183	158334279	.	+	.	gene_id "XLOC_003959"; transcript_id "TCONS_00004232"; exon_number "3"; gene_name "GRMZM2G062788"; oId "TCONS_00004230"; nearest_ref "GRMZM2G062788_T01"; class_code "="; tss_id "TSS4143";
chr1	Cufflinks	exon	158340318	158340575	.	+	.	gene_id "XLOC_003959"; transcript_id "TCONS_00004232"; exon_number "4"; gene_name "GRMZM2G062788"; oId "TCONS_00004230"; nearest_ref "GRMZM2G062788_T01"; class_code "="; tss_id "TSS4143";
chr1	Cufflinks	exon	158485077	158485604	.	+	.	gene_id "XLOC_003964"; transcript_id "TCONS_00004237"; exon_number "1"; oId "TCONS_00004235"; class_code "u"; tss_id "TSS4148";
chr1	Cufflinks	exon	158501446	158501626	.	+	.	gene_id "XLOC_003966"; transcript_id "TCONS_00004239"; exon_number "1"; gene_name "GRMZM2G480451"; oId "TCONS_00004237"; nearest_ref "GRMZM2G480451_T01"; class_code "i"; tss_id "TSS4150";
chr1	Cufflinks	exon	158879085	158879360	.	+	.	gene_id "XLOC_003971"; transcript_id "TCONS_00004244"; exon_number "1"; oId "TCONS_00004242"; class_code "u"; tss_id "TSS4155";
chr1	Cufflinks	exon	159011384	159011762	.	+	.	gene_id "XLOC_003973"; transcript_id "TCONS_00004246"; exon_number "1"; oId "TCONS_00004244"; class_code "u"; tss_id "TSS4157";
chr1	Cufflinks	exon	159325848	159326069	.	+	.	gene_id "XLOC_003979"; transcript_id "TCONS_00004252"; exon_number "1"; oId "TCONS_00004250"; class_code "u"; tss_id "TSS4163";
chr1	Cufflinks	exon	159369227	159369461	.	+	.	gene_id "XLOC_003981"; transcript_id "TCONS_00004254"; exon_number "1"; oId "TCONS_00004252"; class_code "u"; tss_id "TSS4165";
chr1	Cufflinks	exon	159368188	159368472	.	+	.	gene_id "XLOC_003980"; transcript_id "TCONS_00004253"; exon_number "1"; oId "TCONS_00004251"; class_code "u"; tss_id "TSS4164";
chr1	Cufflinks	exon	159442916	159443018	.	+	.	gene_id "XLOC_003982"; transcript_id "TCONS_00004255"; exon_number "1"; oId "TCONS_00004253"; class_code "u"; tss_id "TSS4166";
chr1	Cufflinks	exon	159369227	159369461	.	+	.	gene_id "XLOC_003981"; transcript_id "TCONS_00004254"; exon_number "1"; oId "TCONS_00004252"; class_code "u"; tss_id "TSS4165";
chr1	Cufflinks	exon	159453547	159453677	.	+	.	gene_id "XLOC_003983"; transcript_id "TCONS_00004256"; exon_number "1"; gene_name "GRMZM5G873675"; oId "TCONS_00004254"; nearest_ref "GRMZM5G873675_T02"; class_code "="; tss_id "TSS4167";
chr1	Cufflinks	exon	159453845	159453961	.	+	.	gene_id "XLOC_003983"; transcript_id "TCONS_00004256"; exon_number "2"; gene_name "GRMZM5G873675"; oId "TCONS_00004254"; nearest_ref "GRMZM5G873675_T02"; class_code "="; tss_id "TSS4167";
chr1	Cufflinks	exon	159454167	159454372	.	+	.	gene_id "XLOC_003983"; transcript_id "TCONS_00004256"; exon_number "3"; gene_name "GRMZM5G873675"; oId "TCONS_00004254"; nearest_ref "GRMZM5G873675_T02"; class_code "="; tss_id "TSS4167";
chr1	Cufflinks	exon	160463113	160463347	.	+	.	gene_id "XLOC_003995"; transcript_id "TCONS_00004269"; exon_number "1"; gene_name "GRMZM2G081151"; oId "TCONS_00004267"; nearest_ref "GRMZM2G081151_T01"; class_code "i"; tss_id "TSS4180";
chr1	Cufflinks	exon	160533978	160534272	.	+	.	gene_id "XLOC_003997"; transcript_id "TCONS_00004271"; exon_number "1"; oId "TCONS_00004269"; class_code "u"; tss_id "TSS4182";
chr1	Cufflinks	exon	160610925	160611130	.	+	.	gene_id "XLOC_004001"; transcript_id "TCONS_00004275"; exon_number "1"; oId "TCONS_00004273"; class_code "u"; tss_id "TSS4186";
chr1	Cufflinks	exon	160735439	160735820	.	+	.	gene_id "XLOC_004003"; transcript_id "TCONS_00004277"; exon_number "1"; oId "TCONS_00004275"; class_code "u"; tss_id "TSS4188";
chr1	Cufflinks	exon	160841340	160841558	.	+	.	gene_id "XLOC_004006"; transcript_id "TCONS_00004280"; exon_number "1"; oId "TCONS_00004278"; class_code "u"; tss_id "TSS4191";
chr1	Cufflinks	exon	160993325	160993544	.	+	.	gene_id "XLOC_004008"; transcript_id "TCONS_00004282"; exon_number "1"; oId "TCONS_00004280"; class_code "u"; tss_id "TSS4193";
chr1	Cufflinks	exon	160993325	160993544	.	+	.	gene_id "XLOC_004008"; transcript_id "TCONS_00004282"; exon_number "1"; oId "TCONS_00004280"; class_code "u"; tss_id "TSS4193";
chr1	Cufflinks	exon	161041901	161042242	.	+	.	gene_id "XLOC_004009"; transcript_id "TCONS_00004284"; exon_number "1"; gene_name "GRMZM2G048140"; oId "TCONS_00004282"; nearest_ref "GRMZM2G048140_T01"; class_code "c"; tss_id "TSS4194";
chr1	Cufflinks	exon	161090159	161090466	.	+	.	gene_id "XLOC_004010"; transcript_id "TCONS_00004286"; exon_number "1"; oId "TCONS_00004284"; class_code "u"; tss_id "TSS4196";
chr1	Cufflinks	exon	161142350	161142782	.	+	.	gene_id "XLOC_004012"; transcript_id "TCONS_00004288"; exon_number "1"; oId "TCONS_00004286"; class_code "u"; tss_id "TSS4198";
chr1	Cufflinks	exon	161226998	161227198	.	+	.	gene_id "XLOC_004016"; transcript_id "TCONS_00004292"; exon_number "1"; oId "TCONS_00004290"; class_code "u"; tss_id "TSS4202";
chr1	Cufflinks	exon	161319002	161319252	.	+	.	gene_id "XLOC_004018"; transcript_id "TCONS_00004294"; exon_number "1"; oId "TCONS_00004292"; class_code "u"; tss_id "TSS4204";
chr1	Cufflinks	exon	161319002	161319252	.	+	.	gene_id "XLOC_004018"; transcript_id "TCONS_00004294"; exon_number "1"; oId "TCONS_00004292"; class_code "u"; tss_id "TSS4204";
chr1	Cufflinks	exon	161360113	161360320	.	+	.	gene_id "XLOC_004020"; transcript_id "TCONS_00004296"; exon_number "1"; oId "TCONS_00004294"; class_code "u"; tss_id "TSS4206";
chr1	Cufflinks	exon	161355599	161356016	.	+	.	gene_id "XLOC_004019"; transcript_id "TCONS_00004295"; exon_number "1"; oId "TCONS_00004293"; class_code "u"; tss_id "TSS4205";
chr1	Cufflinks	exon	161386996	161387095	.	+	.	gene_id "XLOC_004021"; transcript_id "TCONS_00004297"; exon_number "1"; oId "TCONS_00004295"; class_code "u"; tss_id "TSS4207";
chr1	Cufflinks	exon	161360113	161360320	.	+	.	gene_id "XLOC_004020"; transcript_id "TCONS_00004296"; exon_number "1"; oId "TCONS_00004294"; class_code "u"; tss_id "TSS4206";
chr1	Cufflinks	exon	161389833	161390095	.	+	.	gene_id "XLOC_004022"; transcript_id "TCONS_00004298"; exon_number "1"; oId "TCONS_00004296"; class_code "u"; tss_id "TSS4208";
chr1	Cufflinks	exon	161667137	161667398	.	+	.	gene_id "XLOC_004028"; transcript_id "TCONS_00004304"; exon_number "1"; oId "TCONS_00004302"; class_code "u"; tss_id "TSS4214";
chr1	Cufflinks	exon	161698212	161698817	.	+	.	gene_id "XLOC_004030"; transcript_id "TCONS_00004306"; exon_number "1"; gene_name "GRMZM2G426125"; oId "TCONS_00004304"; nearest_ref "GRMZM2G426125_T01"; class_code "="; tss_id "TSS4216";
chr1	Cufflinks	exon	161696164	161696842	.	+	.	gene_id "XLOC_004029"; transcript_id "TCONS_00004305"; exon_number "1"; oId "TCONS_00004303"; class_code "u"; tss_id "TSS4215";
chr1	Cufflinks	exon	161727302	161727597	.	+	.	gene_id "XLOC_004031"; transcript_id "TCONS_00004307"; exon_number "1"; oId "TCONS_00004305"; class_code "u"; tss_id "TSS4217";
chr1	Cufflinks	exon	162115793	162116054	.	+	.	gene_id "XLOC_004043"; transcript_id "TCONS_00004319"; exon_number "1"; oId "TCONS_00004317"; class_code "u"; tss_id "TSS4229";
chr1	Cufflinks	exon	162120977	162121318	.	+	.	gene_id "XLOC_004045"; transcript_id "TCONS_00004321"; exon_number "1"; oId "TCONS_00004319"; class_code "u"; tss_id "TSS4231";
chr1	Cufflinks	exon	162120977	162121318	.	+	.	gene_id "XLOC_004045"; transcript_id "TCONS_00004321"; exon_number "1"; oId "TCONS_00004319"; class_code "u"; tss_id "TSS4231";
chr1	Cufflinks	exon	162191032	162191334	.	+	.	gene_id "XLOC_004047"; transcript_id "TCONS_00004323"; exon_number "1"; oId "TCONS_00004321"; class_code "u"; tss_id "TSS4233";
chr1	Cufflinks	exon	162278544	162278861	.	+	.	gene_id "XLOC_004048"; transcript_id "TCONS_00004324"; exon_number "1"; oId "TCONS_00004322"; class_code "u"; tss_id "TSS4234";
chr1	Cufflinks	exon	162390759	162391197	.	+	.	gene_id "XLOC_004050"; transcript_id "TCONS_00004326"; exon_number "1"; oId "TCONS_00004324"; class_code "u"; tss_id "TSS4236";
chr1	Cufflinks	exon	162390759	162391197	.	+	.	gene_id "XLOC_004050"; transcript_id "TCONS_00004326"; exon_number "1"; oId "TCONS_00004324"; class_code "u"; tss_id "TSS4236";
chr1	Cufflinks	exon	162423978	162424121	.	+	.	gene_id "XLOC_004052"; transcript_id "TCONS_00004328"; exon_number "1"; gene_name "GRMZM2G039186"; oId "TCONS_00004326"; nearest_ref "GRMZM2G039186_T01"; class_code "="; tss_id "TSS4238";
chr1	Cufflinks	exon	162424252	162424407	.	+	.	gene_id "XLOC_004052"; transcript_id "TCONS_00004328"; exon_number "2"; gene_name "GRMZM2G039186"; oId "TCONS_00004326"; nearest_ref "GRMZM2G039186_T01"; class_code "="; tss_id "TSS4238";
chr1	Cufflinks	exon	162433616	162433679	.	+	.	gene_id "XLOC_004052"; transcript_id "TCONS_00004328"; exon_number "3"; gene_name "GRMZM2G039186"; oId "TCONS_00004326"; nearest_ref "GRMZM2G039186_T01"; class_code "="; tss_id "TSS4238";
chr1	Cufflinks	exon	162433936	162434145	.	+	.	gene_id "XLOC_004052"; transcript_id "TCONS_00004328"; exon_number "4"; gene_name "GRMZM2G039186"; oId "TCONS_00004326"; nearest_ref "GRMZM2G039186_T01"; class_code "="; tss_id "TSS4238";
chr1	Cufflinks	exon	162434670	162434852	.	+	.	gene_id "XLOC_004052"; transcript_id "TCONS_00004328"; exon_number "5"; gene_name "GRMZM2G039186"; oId "TCONS_00004326"; nearest_ref "GRMZM2G039186_T01"; class_code "="; tss_id "TSS4238";
chr1	Cufflinks	exon	162435004	162435302	.	+	.	gene_id "XLOC_004052"; transcript_id "TCONS_00004328"; exon_number "6"; gene_name "GRMZM2G039186"; oId "TCONS_00004326"; nearest_ref "GRMZM2G039186_T01"; class_code "="; tss_id "TSS4238";
chr1	Cufflinks	exon	162435400	162435676	.	+	.	gene_id "XLOC_004052"; transcript_id "TCONS_00004328"; exon_number "7"; gene_name "GRMZM2G039186"; oId "TCONS_00004326"; nearest_ref "GRMZM2G039186_T01"; class_code "="; tss_id "TSS4238";
chr1	Cufflinks	exon	162436063	162436335	.	+	.	gene_id "XLOC_004052"; transcript_id "TCONS_00004328"; exon_number "8"; gene_name "GRMZM2G039186"; oId "TCONS_00004326"; nearest_ref "GRMZM2G039186_T01"; class_code "="; tss_id "TSS4238";
chr1	Cufflinks	exon	162436997	162437230	.	+	.	gene_id "XLOC_004052"; transcript_id "TCONS_00004328"; exon_number "9"; gene_name "GRMZM2G039186"; oId "TCONS_00004326"; nearest_ref "GRMZM2G039186_T01"; class_code "="; tss_id "TSS4238";
chr1	Cufflinks	exon	162437353	162438012	.	+	.	gene_id "XLOC_004052"; transcript_id "TCONS_00004328"; exon_number "10"; gene_name "GRMZM2G039186"; oId "TCONS_00004326"; nearest_ref "GRMZM2G039186_T01"; class_code "="; tss_id "TSS4238";
chr1	Cufflinks	exon	162428742	162428996	.	+	.	gene_id "XLOC_004053"; transcript_id "TCONS_00004329"; exon_number "1"; gene_name "GRMZM2G039186"; oId "TCONS_00004327"; nearest_ref "GRMZM2G039186_T01"; class_code "i"; tss_id "TSS4239";
chr1	Cufflinks	exon	162535683	162535863	.	+	.	gene_id "XLOC_004055"; transcript_id "TCONS_00004331"; exon_number "1"; oId "TCONS_00004329"; class_code "u"; tss_id "TSS4241";
chr1	Cufflinks	exon	162599154	162599406	.	+	.	gene_id "XLOC_004058"; transcript_id "TCONS_00004334"; exon_number "1"; oId "TCONS_00004332"; class_code "u"; tss_id "TSS4244";
chr1	Cufflinks	exon	162601639	162601951	.	+	.	gene_id "XLOC_004059"; transcript_id "TCONS_00004336"; exon_number "1"; gene_name "GRMZM2G041050"; oId "TCONS_00004334"; nearest_ref "GRMZM2G041050_T02"; class_code "j"; tss_id "TSS4245";
chr1	Cufflinks	exon	162602032	162602176	.	+	.	gene_id "XLOC_004059"; transcript_id "TCONS_00004336"; exon_number "2"; gene_name "GRMZM2G041050"; oId "TCONS_00004334"; nearest_ref "GRMZM2G041050_T02"; class_code "j"; tss_id "TSS4245";
chr1	Cufflinks	exon	162603070	162603573	.	+	.	gene_id "XLOC_004059"; transcript_id "TCONS_00004336"; exon_number "3"; gene_name "GRMZM2G041050"; oId "TCONS_00004334"; nearest_ref "GRMZM2G041050_T02"; class_code "j"; tss_id "TSS4245";
chr1	Cufflinks	exon	162733696	162733923	.	+	.	gene_id "XLOC_004064"; transcript_id "TCONS_00004344"; exon_number "1"; oId "TCONS_00004342"; class_code "u"; tss_id "TSS4252";
chr1	Cufflinks	exon	162968795	162969341	.	+	.	gene_id "XLOC_004066"; transcript_id "TCONS_00004346"; exon_number "1"; oId "TCONS_00004344"; class_code "u"; tss_id "TSS4254";
chr1	Cufflinks	exon	163962505	163962729	.	+	.	gene_id "XLOC_004074"; transcript_id "TCONS_00004354"; exon_number "1"; oId "TCONS_00004352"; class_code "u"; tss_id "TSS4262";
chr1	Cufflinks	exon	163972962	163973980	.	+	.	gene_id "XLOC_004076"; transcript_id "TCONS_00004356"; exon_number "1"; oId "TCONS_00004354"; class_code "u"; tss_id "TSS4264";
chr1	Cufflinks	exon	163972962	163973980	.	+	.	gene_id "XLOC_004076"; transcript_id "TCONS_00004356"; exon_number "1"; oId "TCONS_00004354"; class_code "u"; tss_id "TSS4264";
chr1	Cufflinks	exon	164077411	164077510	.	+	.	gene_id "XLOC_004078"; transcript_id "TCONS_00004358"; exon_number "1"; oId "TCONS_00004356"; class_code "u"; tss_id "TSS4266";
chr1	Cufflinks	exon	163975167	163976094	.	+	.	gene_id "XLOC_004077"; transcript_id "TCONS_00004357"; exon_number "1"; oId "TCONS_00004355"; class_code "u"; tss_id "TSS4265";
chr1	Cufflinks	exon	164103203	164104227	.	+	.	gene_id "XLOC_004079"; transcript_id "TCONS_00004359"; exon_number "1"; gene_name "GRMZM2G443525"; oId "TCONS_00004357"; nearest_ref "GRMZM2G443525_T01"; class_code "="; tss_id "TSS4267";
chr1	Cufflinks	exon	164105519	164106269	.	+	.	gene_id "XLOC_004079"; transcript_id "TCONS_00004359"; exon_number "2"; gene_name "GRMZM2G443525"; oId "TCONS_00004357"; nearest_ref "GRMZM2G443525_T01"; class_code "="; tss_id "TSS4267";
chr1	Cufflinks	exon	164106364	164106575	.	+	.	gene_id "XLOC_004079"; transcript_id "TCONS_00004359"; exon_number "3"; gene_name "GRMZM2G443525"; oId "TCONS_00004357"; nearest_ref "GRMZM2G443525_T01"; class_code "="; tss_id "TSS4267";
chr1	Cufflinks	exon	164106707	164107814	.	+	.	gene_id "XLOC_004079"; transcript_id "TCONS_00004359"; exon_number "4"; gene_name "GRMZM2G443525"; oId "TCONS_00004357"; nearest_ref "GRMZM2G443525_T01"; class_code "="; tss_id "TSS4267";
chr1	Cufflinks	exon	164459000	164459215	.	+	.	gene_id "XLOC_004083"; transcript_id "TCONS_00004363"; exon_number "1"; oId "TCONS_00004361"; class_code "u"; tss_id "TSS4271";
chr1	Cufflinks	exon	164506533	164506612	.	+	.	gene_id "XLOC_004085"; transcript_id "TCONS_00004365"; exon_number "1"; gene_name "AC234520.1_FG005"; oId "TCONS_00004363"; nearest_ref "AC234520.1_FGT005"; class_code "c"; tss_id "TSS4273";
chr1	Cufflinks	exon	164506718	164506816	.	+	.	gene_id "XLOC_004085"; transcript_id "TCONS_00004365"; exon_number "2"; gene_name "AC234520.1_FG005"; oId "TCONS_00004363"; nearest_ref "AC234520.1_FGT005"; class_code "c"; tss_id "TSS4273";
chr1	Cufflinks	exon	165592476	165592794	.	+	.	gene_id "XLOC_004110"; transcript_id "TCONS_00004395"; exon_number "1"; oId "TCONS_00004393"; class_code "u"; tss_id "TSS4301";
chr1	Cufflinks	exon	165703492	165703735	.	+	.	gene_id "XLOC_004112"; transcript_id "TCONS_00004397"; exon_number "1"; oId "TCONS_00004395"; class_code "u"; tss_id "TSS4303";
chr1	Cufflinks	exon	165600988	165601270	.	+	.	gene_id "XLOC_004111"; transcript_id "TCONS_00004396"; exon_number "1"; oId "TCONS_00004394"; class_code "u"; tss_id "TSS4302";
chr1	Cufflinks	exon	165731807	165731997	.	+	.	gene_id "XLOC_004113"; transcript_id "TCONS_00004398"; exon_number "1"; oId "TCONS_00004396"; class_code "u"; tss_id "TSS4304";
chr1	Cufflinks	exon	166128911	166129371	.	+	.	gene_id "XLOC_004124"; transcript_id "TCONS_00004411"; exon_number "1"; oId "TCONS_00004409"; class_code "u"; tss_id "TSS4316";
chr1	Cufflinks	exon	166177260	166177396	.	+	.	gene_id "XLOC_004126"; transcript_id "TCONS_00004413"; exon_number "1"; oId "TCONS_00004411"; class_code "u"; tss_id "TSS4318";
chr1	Cufflinks	exon	166155503	166155830	.	+	.	gene_id "XLOC_004125"; transcript_id "TCONS_00004412"; exon_number "1"; oId "TCONS_00004410"; class_code "u"; tss_id "TSS4317";
chr1	Cufflinks	exon	166291418	166291621	.	+	.	gene_id "XLOC_004127"; transcript_id "TCONS_00004414"; exon_number "1"; oId "TCONS_00004412"; class_code "u"; tss_id "TSS4319";
chr1	Cufflinks	exon	166423128	166424353	.	+	.	gene_id "XLOC_004135"; transcript_id "TCONS_00004423"; exon_number "1"; oId "TCONS_00004421"; class_code "u"; tss_id "TSS4328";
chr1	Cufflinks	exon	166517234	166517449	.	+	.	gene_id "XLOC_004137"; transcript_id "TCONS_00004425"; exon_number "1"; oId "TCONS_00004423"; class_code "u"; tss_id "TSS4330";
chr1	Cufflinks	exon	166781902	166782104	.	+	.	gene_id "XLOC_004146"; transcript_id "TCONS_00004434"; exon_number "1"; oId "TCONS_00004432"; class_code "u"; tss_id "TSS4339";
chr1	Cufflinks	exon	166818365	166819108	.	+	.	gene_id "XLOC_004148"; transcript_id "TCONS_00004436"; exon_number "1"; gene_name "GRMZM2G038893"; oId "TCONS_00004434"; nearest_ref "GRMZM2G038893_T01"; class_code "="; tss_id "TSS4341";
chr1	Cufflinks	exon	166823125	166823163	.	+	.	gene_id "XLOC_004148"; transcript_id "TCONS_00004436"; exon_number "2"; gene_name "GRMZM2G038893"; oId "TCONS_00004434"; nearest_ref "GRMZM2G038893_T01"; class_code "="; tss_id "TSS4341";
chr1	Cufflinks	exon	166823483	166824914	.	+	.	gene_id "XLOC_004148"; transcript_id "TCONS_00004436"; exon_number "3"; gene_name "GRMZM2G038893"; oId "TCONS_00004434"; nearest_ref "GRMZM2G038893_T01"; class_code "="; tss_id "TSS4341";
chr1	Cufflinks	exon	166994451	166994674	.	+	.	gene_id "XLOC_004155"; transcript_id "TCONS_00004445"; exon_number "1"; oId "TCONS_00004443"; class_code "u"; tss_id "TSS4350";
chr1	Cufflinks	exon	167019498	167019942	.	+	.	gene_id "XLOC_004156"; transcript_id "TCONS_00004447"; exon_number "1"; gene_name "GRMZM2G099328"; oId "TCONS_00004445"; nearest_ref "GRMZM2G099328_T03"; class_code "="; tss_id "TSS4351";
chr1	Cufflinks	exon	167020353	167020396	.	+	.	gene_id "XLOC_004156"; transcript_id "TCONS_00004447"; exon_number "2"; gene_name "GRMZM2G099328"; oId "TCONS_00004445"; nearest_ref "GRMZM2G099328_T03"; class_code "="; tss_id "TSS4351";
chr1	Cufflinks	exon	167020491	167020629	.	+	.	gene_id "XLOC_004156"; transcript_id "TCONS_00004447"; exon_number "3"; gene_name "GRMZM2G099328"; oId "TCONS_00004445"; nearest_ref "GRMZM2G099328_T03"; class_code "="; tss_id "TSS4351";
chr1	Cufflinks	exon	167020815	167020911	.	+	.	gene_id "XLOC_004156"; transcript_id "TCONS_00004447"; exon_number "4"; gene_name "GRMZM2G099328"; oId "TCONS_00004445"; nearest_ref "GRMZM2G099328_T03"; class_code "="; tss_id "TSS4351";
chr1	Cufflinks	exon	167021068	167021272	.	+	.	gene_id "XLOC_004156"; transcript_id "TCONS_00004447"; exon_number "5"; gene_name "GRMZM2G099328"; oId "TCONS_00004445"; nearest_ref "GRMZM2G099328_T03"; class_code "="; tss_id "TSS4351";
chr1	Cufflinks	exon	167021402	167021522	.	+	.	gene_id "XLOC_004156"; transcript_id "TCONS_00004447"; exon_number "6"; gene_name "GRMZM2G099328"; oId "TCONS_00004445"; nearest_ref "GRMZM2G099328_T03"; class_code "="; tss_id "TSS4351";
chr1	Cufflinks	exon	167021608	167021691	.	+	.	gene_id "XLOC_004156"; transcript_id "TCONS_00004447"; exon_number "7"; gene_name "GRMZM2G099328"; oId "TCONS_00004445"; nearest_ref "GRMZM2G099328_T03"; class_code "="; tss_id "TSS4351";
chr1	Cufflinks	exon	167021795	167021914	.	+	.	gene_id "XLOC_004156"; transcript_id "TCONS_00004447"; exon_number "8"; gene_name "GRMZM2G099328"; oId "TCONS_00004445"; nearest_ref "GRMZM2G099328_T03"; class_code "="; tss_id "TSS4351";
chr1	Cufflinks	exon	167023286	167023498	.	+	.	gene_id "XLOC_004156"; transcript_id "TCONS_00004447"; exon_number "9"; gene_name "GRMZM2G099328"; oId "TCONS_00004445"; nearest_ref "GRMZM2G099328_T03"; class_code "="; tss_id "TSS4351";
chr1	Cufflinks	exon	167023583	167023642	.	+	.	gene_id "XLOC_004156"; transcript_id "TCONS_00004447"; exon_number "10"; gene_name "GRMZM2G099328"; oId "TCONS_00004445"; nearest_ref "GRMZM2G099328_T03"; class_code "="; tss_id "TSS4351";
chr1	Cufflinks	exon	167023734	167023852	.	+	.	gene_id "XLOC_004156"; transcript_id "TCONS_00004447"; exon_number "11"; gene_name "GRMZM2G099328"; oId "TCONS_00004445"; nearest_ref "GRMZM2G099328_T03"; class_code "="; tss_id "TSS4351";
chr1	Cufflinks	exon	167024110	167024168	.	+	.	gene_id "XLOC_004156"; transcript_id "TCONS_00004447"; exon_number "12"; gene_name "GRMZM2G099328"; oId "TCONS_00004445"; nearest_ref "GRMZM2G099328_T03"; class_code "="; tss_id "TSS4351";
chr1	Cufflinks	exon	167024294	167024924	.	+	.	gene_id "XLOC_004156"; transcript_id "TCONS_00004447"; exon_number "13"; gene_name "GRMZM2G099328"; oId "TCONS_00004445"; nearest_ref "GRMZM2G099328_T03"; class_code "="; tss_id "TSS4351";
chr1	Cufflinks	exon	167212265	167212493	.	+	.	gene_id "XLOC_004159"; transcript_id "TCONS_00004452"; exon_number "1"; oId "TCONS_00004450"; class_code "u"; tss_id "TSS4356";
chr1	Cufflinks	exon	167226706	167226884	.	+	.	gene_id "XLOC_004161"; transcript_id "TCONS_00004454"; exon_number "1"; gene_name "GRMZM2G007555"; oId "TCONS_00004452"; nearest_ref "GRMZM2G007555_T01"; class_code "p"; tss_id "TSS4358";
chr1	Cufflinks	exon	168088010	168088304	.	+	.	gene_id "XLOC_004191"; transcript_id "TCONS_00004485"; exon_number "1"; oId "TCONS_00004483"; class_code "u"; tss_id "TSS4389";
chr1	Cufflinks	exon	168138568	168138970	.	+	.	gene_id "XLOC_004193"; transcript_id "TCONS_00004487"; exon_number "1"; oId "TCONS_00004485"; class_code "u"; tss_id "TSS4391";
chr1	Cufflinks	exon	168258267	168258477	.	+	.	gene_id "XLOC_004195"; transcript_id "TCONS_00004489"; exon_number "1"; oId "TCONS_00004487"; class_code "u"; tss_id "TSS4393";
chr1	Cufflinks	exon	168405995	168406181	.	+	.	gene_id "XLOC_004197"; transcript_id "TCONS_00004491"; exon_number "1"; oId "TCONS_00004489"; class_code "u"; tss_id "TSS4395";
chr1	Cufflinks	exon	168495362	168495724	.	+	.	gene_id "XLOC_004200"; transcript_id "TCONS_00004494"; exon_number "1"; oId "TCONS_00004492"; class_code "u"; tss_id "TSS4398";
chr1	Cufflinks	exon	168670880	168671172	.	+	.	gene_id "XLOC_004202"; transcript_id "TCONS_00004496"; exon_number "1"; oId "TCONS_00004494"; class_code "u"; tss_id "TSS4400";
chr1	Cufflinks	exon	168807225	168807509	.	+	.	gene_id "XLOC_004206"; transcript_id "TCONS_00004500"; exon_number "1"; oId "TCONS_00004498"; class_code "u"; tss_id "TSS4404";
chr1	Cufflinks	exon	168844874	168845435	.	+	.	gene_id "XLOC_004208"; transcript_id "TCONS_00004502"; exon_number "1"; oId "TCONS_00004500"; class_code "u"; tss_id "TSS4406";
chr1	Cufflinks	exon	169152298	169152626	.	+	.	gene_id "XLOC_004220"; transcript_id "TCONS_00004514"; exon_number "1"; oId "TCONS_00004512"; class_code "u"; tss_id "TSS4418";
chr1	Cufflinks	exon	169353774	169353903	.	+	.	gene_id "XLOC_004222"; transcript_id "TCONS_00004516"; exon_number "1"; oId "TCONS_00004514"; class_code "u"; tss_id "TSS4420";
chr1	Cufflinks	exon	169792055	169792293	.	+	.	gene_id "XLOC_004234"; transcript_id "TCONS_00004529"; exon_number "1"; oId "TCONS_00004527"; class_code "u"; tss_id "TSS4433";
chr1	Cufflinks	exon	169847929	169848028	.	+	.	gene_id "XLOC_004236"; transcript_id "TCONS_00004531"; exon_number "1"; oId "TCONS_00004529"; class_code "u"; tss_id "TSS4435";
chr1	Cufflinks	exon	170021967	170022392	.	+	.	gene_id "XLOC_004241"; transcript_id "TCONS_00004536"; exon_number "1"; oId "TCONS_00004534"; class_code "u"; tss_id "TSS4440";
chr1	Cufflinks	exon	170156075	170156295	.	+	.	gene_id "XLOC_004243"; transcript_id "TCONS_00004538"; exon_number "1"; oId "TCONS_00004536"; class_code "u"; tss_id "TSS4442";
chr1	Cufflinks	exon	170737464	170737703	.	+	.	gene_id "XLOC_004255"; transcript_id "TCONS_00004555"; exon_number "1"; oId "TCONS_00004553"; class_code "u"; tss_id "TSS4456";
chr1	Cufflinks	exon	170777579	170778142	.	+	.	gene_id "XLOC_004257"; transcript_id "TCONS_00004557"; exon_number "1"; oId "TCONS_00004555"; class_code "u"; tss_id "TSS4458";
chr1	Cufflinks	exon	171020706	171020952	.	+	.	gene_id "XLOC_004262"; transcript_id "TCONS_00004563"; exon_number "1"; oId "TCONS_00004561"; class_code "u"; tss_id "TSS4464";
chr1	Cufflinks	exon	171193257	171193668	.	+	.	gene_id "XLOC_004264"; transcript_id "TCONS_00004565"; exon_number "1"; oId "TCONS_00004563"; class_code "u"; tss_id "TSS4466";
chr1	Cufflinks	exon	172055321	172055691	.	+	.	gene_id "XLOC_004283"; transcript_id "TCONS_00004586"; exon_number "1"; oId "TCONS_00004584"; class_code "u"; tss_id "TSS4485";
chr1	Cufflinks	exon	172138993	172139836	.	+	.	gene_id "XLOC_004285"; transcript_id "TCONS_00004588"; exon_number "1"; gene_name "GRMZM2G332821"; oId "TCONS_00004586"; nearest_ref "GRMZM2G332821_T01"; class_code "="; tss_id "TSS4487";
chr1	Cufflinks	exon	172139929	172141298	.	+	.	gene_id "XLOC_004285"; transcript_id "TCONS_00004588"; exon_number "2"; gene_name "GRMZM2G332821"; oId "TCONS_00004586"; nearest_ref "GRMZM2G332821_T01"; class_code "="; tss_id "TSS4487";
chr1	Cufflinks	exon	172553581	172554399	.	+	.	gene_id "XLOC_004297"; transcript_id "TCONS_00004600"; exon_number "1"; oId "TCONS_00004598"; class_code "u"; tss_id "TSS4499";
chr1	Cufflinks	exon	172632884	172633211	.	+	.	gene_id "XLOC_004299"; transcript_id "TCONS_00004602"; exon_number "1"; oId "TCONS_00004600"; class_code "u"; tss_id "TSS4501";
chr1	Cufflinks	exon	172699395	172699642	.	+	.	gene_id "XLOC_004302"; transcript_id "TCONS_00004605"; exon_number "1"; oId "TCONS_00004603"; class_code "u"; tss_id "TSS4504";
chr1	Cufflinks	exon	172834770	172834941	.	+	.	gene_id "XLOC_004304"; transcript_id "TCONS_00004607"; exon_number "1"; gene_name "GRMZM2G049201"; oId "TCONS_00004605"; nearest_ref "GRMZM2G049201_T01"; class_code "="; tss_id "TSS4506";
chr1	Cufflinks	exon	172835034	172835228	.	+	.	gene_id "XLOC_004304"; transcript_id "TCONS_00004607"; exon_number "2"; gene_name "GRMZM2G049201"; oId "TCONS_00004605"; nearest_ref "GRMZM2G049201_T01"; class_code "="; tss_id "TSS4506";
chr1	Cufflinks	exon	172835356	172835526	.	+	.	gene_id "XLOC_004304"; transcript_id "TCONS_00004607"; exon_number "3"; gene_name "GRMZM2G049201"; oId "TCONS_00004605"; nearest_ref "GRMZM2G049201_T01"; class_code "="; tss_id "TSS4506";
chr1	Cufflinks	exon	172835768	172836161	.	+	.	gene_id "XLOC_004304"; transcript_id "TCONS_00004607"; exon_number "4"; gene_name "GRMZM2G049201"; oId "TCONS_00004605"; nearest_ref "GRMZM2G049201_T01"; class_code "="; tss_id "TSS4506";
chr1	Cufflinks	exon	172836261	172836379	.	+	.	gene_id "XLOC_004304"; transcript_id "TCONS_00004607"; exon_number "5"; gene_name "GRMZM2G049201"; oId "TCONS_00004605"; nearest_ref "GRMZM2G049201_T01"; class_code "="; tss_id "TSS4506";
chr1	Cufflinks	exon	172837217	172837294	.	+	.	gene_id "XLOC_004304"; transcript_id "TCONS_00004607"; exon_number "6"; gene_name "GRMZM2G049201"; oId "TCONS_00004605"; nearest_ref "GRMZM2G049201_T01"; class_code "="; tss_id "TSS4506";
chr1	Cufflinks	exon	172837429	172837569	.	+	.	gene_id "XLOC_004304"; transcript_id "TCONS_00004607"; exon_number "7"; gene_name "GRMZM2G049201"; oId "TCONS_00004605"; nearest_ref "GRMZM2G049201_T01"; class_code "="; tss_id "TSS4506";
chr1	Cufflinks	exon	172837670	172837714	.	+	.	gene_id "XLOC_004304"; transcript_id "TCONS_00004607"; exon_number "8"; gene_name "GRMZM2G049201"; oId "TCONS_00004605"; nearest_ref "GRMZM2G049201_T01"; class_code "="; tss_id "TSS4506";
chr1	Cufflinks	exon	172837927	172838093	.	+	.	gene_id "XLOC_004304"; transcript_id "TCONS_00004607"; exon_number "9"; gene_name "GRMZM2G049201"; oId "TCONS_00004605"; nearest_ref "GRMZM2G049201_T01"; class_code "="; tss_id "TSS4506";
chr1	Cufflinks	exon	172838184	172838262	.	+	.	gene_id "XLOC_004304"; transcript_id "TCONS_00004607"; exon_number "10"; gene_name "GRMZM2G049201"; oId "TCONS_00004605"; nearest_ref "GRMZM2G049201_T01"; class_code "="; tss_id "TSS4506";
chr1	Cufflinks	exon	172838336	172838418	.	+	.	gene_id "XLOC_004304"; transcript_id "TCONS_00004607"; exon_number "11"; gene_name "GRMZM2G049201"; oId "TCONS_00004605"; nearest_ref "GRMZM2G049201_T01"; class_code "="; tss_id "TSS4506";
chr1	Cufflinks	exon	172838672	172838801	.	+	.	gene_id "XLOC_004304"; transcript_id "TCONS_00004607"; exon_number "12"; gene_name "GRMZM2G049201"; oId "TCONS_00004605"; nearest_ref "GRMZM2G049201_T01"; class_code "="; tss_id "TSS4506";
chr1	Cufflinks	exon	172838886	172839018	.	+	.	gene_id "XLOC_004304"; transcript_id "TCONS_00004607"; exon_number "13"; gene_name "GRMZM2G049201"; oId "TCONS_00004605"; nearest_ref "GRMZM2G049201_T01"; class_code "="; tss_id "TSS4506";
chr1	Cufflinks	exon	172839361	172839509	.	+	.	gene_id "XLOC_004304"; transcript_id "TCONS_00004607"; exon_number "14"; gene_name "GRMZM2G049201"; oId "TCONS_00004605"; nearest_ref "GRMZM2G049201_T01"; class_code "="; tss_id "TSS4506";
chr1	Cufflinks	exon	172839759	172839954	.	+	.	gene_id "XLOC_004304"; transcript_id "TCONS_00004607"; exon_number "15"; gene_name "GRMZM2G049201"; oId "TCONS_00004605"; nearest_ref "GRMZM2G049201_T01"; class_code "="; tss_id "TSS4506";
chr1	Cufflinks	exon	172840247	172841015	.	+	.	gene_id "XLOC_004304"; transcript_id "TCONS_00004607"; exon_number "16"; gene_name "GRMZM2G049201"; oId "TCONS_00004605"; nearest_ref "GRMZM2G049201_T01"; class_code "="; tss_id "TSS4506";
chr1	Cufflinks	exon	172875216	172875629	.	+	.	gene_id "XLOC_004305"; transcript_id "TCONS_00004609"; exon_number "1"; oId "TCONS_00004607"; class_code "u"; tss_id "TSS4508";
chr1	Cufflinks	exon	172958647	172958884	.	+	.	gene_id "XLOC_004307"; transcript_id "TCONS_00004611"; exon_number "1"; gene_name "GRMZM2G107984"; oId "TCONS_00004609"; nearest_ref "GRMZM2G107984_T01"; class_code "s"; tss_id "TSS4510";
chr1	Cufflinks	exon	172959210	172959345	.	+	.	gene_id "XLOC_004307"; transcript_id "TCONS_00004611"; exon_number "2"; gene_name "GRMZM2G107984"; oId "TCONS_00004609"; nearest_ref "GRMZM2G107984_T01"; class_code "s"; tss_id "TSS4510";
chr1	Cufflinks	exon	172959744	172959950	.	+	.	gene_id "XLOC_004308"; transcript_id "TCONS_00004612"; exon_number "1"; oId "TCONS_00004610"; class_code "u"; tss_id "TSS4511";
chr1	Cufflinks	exon	172976221	172976559	.	+	.	gene_id "XLOC_004310"; transcript_id "TCONS_00004614"; exon_number "1"; oId "TCONS_00004612"; class_code "u"; tss_id "TSS4513";
chr1	Cufflinks	exon	173638001	173638269	.	+	.	gene_id "XLOC_004325"; transcript_id "TCONS_00004634"; exon_number "1"; oId "TCONS_00004632"; class_code "u"; tss_id "TSS4531";
chr1	Cufflinks	exon	173740158	173742131	.	+	.	gene_id "XLOC_004327"; transcript_id "TCONS_00004636"; exon_number "1"; oId "TCONS_00004634"; class_code "u"; tss_id "TSS4533";
chr1	Cufflinks	exon	174110244	174110516	.	+	.	gene_id "XLOC_004339"; transcript_id "TCONS_00004648"; exon_number "1"; oId "TCONS_00004646"; class_code "u"; tss_id "TSS4545";
chr1	Cufflinks	exon	174235181	174235279	.	+	.	gene_id "XLOC_004341"; transcript_id "TCONS_00004650"; exon_number "1"; oId "TCONS_00004648"; class_code "u"; tss_id "TSS4547";
chr1	Cufflinks	exon	174782203	174782475	.	+	.	gene_id "XLOC_004358"; transcript_id "TCONS_00004668"; exon_number "1"; oId "TCONS_00004666"; class_code "u"; tss_id "TSS4564";
chr1	Cufflinks	exon	174876414	174876956	.	+	.	gene_id "XLOC_004360"; transcript_id "TCONS_00004670"; exon_number "1"; gene_name "GRMZM5G853836"; oId "TCONS_00004668"; nearest_ref "GRMZM5G853836_T02"; class_code "c"; tss_id "TSS4566";
chr1	Cufflinks	exon	175028807	175029753	.	+	.	gene_id "XLOC_004363"; transcript_id "TCONS_00004673"; exon_number "1"; oId "TCONS_00004671"; class_code "u"; tss_id "TSS4569";
chr1	Cufflinks	exon	175322957	175323399	.	+	.	gene_id "XLOC_004365"; transcript_id "TCONS_00004675"; exon_number "1"; gene_name "GRMZM2G022365"; oId "TCONS_00004673"; nearest_ref "GRMZM2G022365_T01"; class_code "x"; tss_id "TSS4571";
chr1	Cufflinks	exon	175323781	175325464	.	+	.	gene_id "XLOC_004365"; transcript_id "TCONS_00004675"; exon_number "2"; gene_name "GRMZM2G022365"; oId "TCONS_00004673"; nearest_ref "GRMZM2G022365_T01"; class_code "x"; tss_id "TSS4571";
chr1	Cufflinks	exon	175328759	175329753	.	+	.	gene_id "XLOC_004366"; transcript_id "TCONS_00004676"; exon_number "1"; gene_name "GRMZM2G022365"; oId "TCONS_00004674"; nearest_ref "GRMZM2G022365_T01"; class_code "i"; tss_id "TSS4572";
chr1	Cufflinks	exon	175390725	175390979	.	+	.	gene_id "XLOC_004368"; transcript_id "TCONS_00004678"; exon_number "1"; oId "TCONS_00004676"; class_code "u"; tss_id "TSS4574";
chr1	Cufflinks	exon	175481721	175481961	.	+	.	gene_id "XLOC_004369"; transcript_id "TCONS_00004679"; exon_number "1"; oId "TCONS_00004677"; class_code "u"; tss_id "TSS4575";
chr1	Cufflinks	exon	175635277	175635388	.	+	.	gene_id "XLOC_004371"; transcript_id "TCONS_00004681"; exon_number "1"; oId "TCONS_00004679"; class_code "u"; tss_id "TSS4577";
chr1	Cufflinks	exon	175640210	175640517	.	+	.	gene_id "XLOC_004372"; transcript_id "TCONS_00004682"; exon_number "1"; oId "TCONS_00004680"; class_code "u"; tss_id "TSS4578";
chr1	Cufflinks	exon	175665531	175665935	.	+	.	gene_id "XLOC_004374"; transcript_id "TCONS_00004684"; exon_number "1"; gene_name "GRMZM2G141955"; oId "TCONS_00004682"; nearest_ref "GRMZM2G141955_T03"; class_code "="; tss_id "TSS4580";
chr1	Cufflinks	exon	175669543	175669665	.	+	.	gene_id "XLOC_004374"; transcript_id "TCONS_00004684"; exon_number "2"; gene_name "GRMZM2G141955"; oId "TCONS_00004682"; nearest_ref "GRMZM2G141955_T03"; class_code "="; tss_id "TSS4580";
chr1	Cufflinks	exon	175670547	175670718	.	+	.	gene_id "XLOC_004374"; transcript_id "TCONS_00004684"; exon_number "3"; gene_name "GRMZM2G141955"; oId "TCONS_00004682"; nearest_ref "GRMZM2G141955_T03"; class_code "="; tss_id "TSS4580";
chr1	Cufflinks	exon	175670861	175670912	.	+	.	gene_id "XLOC_004374"; transcript_id "TCONS_00004684"; exon_number "4"; gene_name "GRMZM2G141955"; oId "TCONS_00004682"; nearest_ref "GRMZM2G141955_T03"; class_code "="; tss_id "TSS4580";
chr1	Cufflinks	exon	175671007	175671082	.	+	.	gene_id "XLOC_004374"; transcript_id "TCONS_00004684"; exon_number "5"; gene_name "GRMZM2G141955"; oId "TCONS_00004682"; nearest_ref "GRMZM2G141955_T03"; class_code "="; tss_id "TSS4580";
chr1	Cufflinks	exon	175671192	175671547	.	+	.	gene_id "XLOC_004374"; transcript_id "TCONS_00004684"; exon_number "6"; gene_name "GRMZM2G141955"; oId "TCONS_00004682"; nearest_ref "GRMZM2G141955_T03"; class_code "="; tss_id "TSS4580";
chr1	Cufflinks	exon	175755399	175756046	.	+	.	gene_id "XLOC_004375"; transcript_id "TCONS_00004686"; exon_number "1"; oId "TCONS_00004684"; class_code "u"; tss_id "TSS4582";
chr1	Cufflinks	exon	175856380	175858139	.	+	.	gene_id "XLOC_004377"; transcript_id "TCONS_00004688"; exon_number "1"; oId "TCONS_00004686"; class_code "u"; tss_id "TSS4584";
chr1	Cufflinks	exon	175898733	175898998	.	+	.	gene_id "XLOC_004379"; transcript_id "TCONS_00004690"; exon_number "1"; oId "TCONS_00004688"; class_code "u"; tss_id "TSS4586";
chr1	Cufflinks	exon	176032527	176032772	.	+	.	gene_id "XLOC_004381"; transcript_id "TCONS_00004692"; exon_number "1"; oId "TCONS_00004690"; class_code "u"; tss_id "TSS4588";
chr1	Cufflinks	exon	176093857	176094075	.	+	.	gene_id "XLOC_004382"; transcript_id "TCONS_00004693"; exon_number "1"; oId "TCONS_00004691"; class_code "u"; tss_id "TSS4589";
chr1	Cufflinks	exon	176249124	176249400	.	+	.	gene_id "XLOC_004384"; transcript_id "TCONS_00004695"; exon_number "1"; oId "TCONS_00004693"; class_code "u"; tss_id "TSS4591";
chr1	Cufflinks	exon	176106258	176106561	.	+	.	gene_id "XLOC_004383"; transcript_id "TCONS_00004694"; exon_number "1"; oId "TCONS_00004692"; class_code "u"; tss_id "TSS4590";
chr1	Cufflinks	exon	176448368	176448564	.	+	.	gene_id "XLOC_004385"; transcript_id "TCONS_00004696"; exon_number "1"; gene_name "GRMZM2G095469"; oId "TCONS_00004694"; nearest_ref "GRMZM2G095469_T01"; class_code "p"; tss_id "TSS4592";
chr1	Cufflinks	exon	176477838	176478155	.	+	.	gene_id "XLOC_004387"; transcript_id "TCONS_00004698"; exon_number "1"; oId "TCONS_00004696"; class_code "u"; tss_id "TSS4594";
chr1	Cufflinks	exon	176530012	176530264	.	+	.	gene_id "XLOC_004389"; transcript_id "TCONS_00004700"; exon_number "1"; oId "TCONS_00004698"; class_code "u"; tss_id "TSS4596";
chr1	Cufflinks	exon	176530012	176530264	.	+	.	gene_id "XLOC_004389"; transcript_id "TCONS_00004700"; exon_number "1"; oId "TCONS_00004698"; class_code "u"; tss_id "TSS4596";
chr1	Cufflinks	exon	176540089	176540382	.	+	.	gene_id "XLOC_004391"; transcript_id "TCONS_00004702"; exon_number "1"; oId "TCONS_00004700"; class_code "u"; tss_id "TSS4598";
chr1	Cufflinks	exon	176530315	176530701	.	+	.	gene_id "XLOC_004390"; transcript_id "TCONS_00004701"; exon_number "1"; oId "TCONS_00004699"; class_code "u"; tss_id "TSS4597";
chr1	Cufflinks	exon	176641060	176641250	.	+	.	gene_id "XLOC_004392"; transcript_id "TCONS_00004703"; exon_number "1"; oId "TCONS_00004701"; class_code "u"; tss_id "TSS4599";
chr1	Cufflinks	exon	176931815	176932070	.	+	.	gene_id "XLOC_004400"; transcript_id "TCONS_00004711"; exon_number "1"; oId "TCONS_00004709"; class_code "u"; tss_id "TSS4607";
chr1	Cufflinks	exon	176986484	176986780	.	+	.	gene_id "XLOC_004402"; transcript_id "TCONS_00004713"; exon_number "1"; oId "TCONS_00004711"; class_code "u"; tss_id "TSS4609";
chr1	Cufflinks	exon	177002188	177002480	.	+	.	gene_id "XLOC_004403"; transcript_id "TCONS_00004714"; exon_number "1"; oId "TCONS_00004712"; class_code "u"; tss_id "TSS4610";
chr1	Cufflinks	exon	177051639	177052221	.	+	.	gene_id "XLOC_004405"; transcript_id "TCONS_00004716"; exon_number "1"; oId "TCONS_00004714"; class_code "u"; tss_id "TSS4612";
chr1	Cufflinks	exon	177284801	177285083	.	+	.	gene_id "XLOC_004410"; transcript_id "TCONS_00004721"; exon_number "1"; oId "TCONS_00004719"; class_code "u"; tss_id "TSS4617";
chr1	Cufflinks	exon	177333969	177334171	.	+	.	gene_id "XLOC_004412"; transcript_id "TCONS_00004723"; exon_number "1"; oId "TCONS_00004721"; class_code "u"; tss_id "TSS4619";
chr1	Cufflinks	exon	177726104	177726452	.	+	.	gene_id "XLOC_004425"; transcript_id "TCONS_00004736"; exon_number "1"; oId "TCONS_00004734"; class_code "u"; tss_id "TSS4632";
chr1	Cufflinks	exon	178066963	178067062	.	+	.	gene_id "XLOC_004427"; transcript_id "TCONS_00004738"; exon_number "1"; oId "TCONS_00004736"; class_code "u"; tss_id "TSS4634";
chr1	Cufflinks	exon	178257218	178257426	.	+	.	gene_id "XLOC_004430"; transcript_id "TCONS_00004741"; exon_number "1"; oId "TCONS_00004739"; class_code "u"; tss_id "TSS4637";
chr1	Cufflinks	exon	178293951	178294400	.	+	.	gene_id "XLOC_004432"; transcript_id "TCONS_00004743"; exon_number "1"; oId "TCONS_00004741"; class_code "u"; tss_id "TSS4639";
chr1	Cufflinks	exon	179678512	179678788	.	+	.	gene_id "XLOC_004458"; transcript_id "TCONS_00004769"; exon_number "1"; oId "TCONS_00004767"; class_code "u"; tss_id "TSS4665";
chr1	Cufflinks	exon	179748378	179748719	.	+	.	gene_id "XLOC_004460"; transcript_id "TCONS_00004771"; exon_number "1"; gene_name "GRMZM2G059064"; oId "TCONS_00004769"; nearest_ref "GRMZM2G059064_T01"; class_code "p"; tss_id "TSS4667";
chr1	Cufflinks	exon	179679129	179679377	.	+	.	gene_id "XLOC_004459"; transcript_id "TCONS_00004770"; exon_number "1"; oId "TCONS_00004768"; class_code "u"; tss_id "TSS4666";
chr1	Cufflinks	exon	179750618	179750895	.	+	.	gene_id "XLOC_004461"; transcript_id "TCONS_00004772"; exon_number "1"; oId "TCONS_00004770"; class_code "u"; tss_id "TSS4668";
chr1	Cufflinks	exon	179750618	179750895	.	+	.	gene_id "XLOC_004461"; transcript_id "TCONS_00004772"; exon_number "1"; oId "TCONS_00004770"; class_code "u"; tss_id "TSS4668";
chr1	Cufflinks	exon	179856765	179857001	.	+	.	gene_id "XLOC_004463"; transcript_id "TCONS_00004774"; exon_number "1"; oId "TCONS_00004772"; class_code "u"; tss_id "TSS4670";
chr1	Cufflinks	exon	179856765	179857001	.	+	.	gene_id "XLOC_004463"; transcript_id "TCONS_00004774"; exon_number "1"; oId "TCONS_00004772"; class_code "u"; tss_id "TSS4670";
chr1	Cufflinks	exon	179953342	179953441	.	+	.	gene_id "XLOC_004465"; transcript_id "TCONS_00004776"; exon_number "1"; oId "TCONS_00004774"; class_code "u"; tss_id "TSS4672";
chr1	Cufflinks	exon	179954508	179954767	.	+	.	gene_id "XLOC_004466"; transcript_id "TCONS_00004777"; exon_number "1"; oId "TCONS_00004775"; class_code "u"; tss_id "TSS4673";
chr1	Cufflinks	exon	180005596	180006106	.	+	.	gene_id "XLOC_004468"; transcript_id "TCONS_00004779"; exon_number "1"; gene_name "GRMZM2G093809"; oId "TCONS_00004777"; nearest_ref "GRMZM2G093809_T01"; class_code "x"; tss_id "TSS4675";
chr1	Cufflinks	exon	180199036	180199279	.	+	.	gene_id "XLOC_004473"; transcript_id "TCONS_00004784"; exon_number "1"; oId "TCONS_00004782"; class_code "u"; tss_id "TSS4680";
chr1	Cufflinks	exon	180305033	180305334	.	+	.	gene_id "XLOC_004475"; transcript_id "TCONS_00004786"; exon_number "1"; oId "TCONS_00004784"; class_code "u"; tss_id "TSS4682";
chr1	Cufflinks	exon	180331041	180331382	.	+	.	gene_id "XLOC_004476"; transcript_id "TCONS_00004787"; exon_number "1"; oId "TCONS_00004785"; class_code "u"; tss_id "TSS4683";
chr1	Cufflinks	exon	180333530	180334183	.	+	.	gene_id "XLOC_004478"; transcript_id "TCONS_00004789"; exon_number "1"; gene_name "BX9"; oId "TCONS_00004787"; nearest_ref "GRMZM2G161335_T01"; class_code "="; tss_id "TSS4685";
chr1	Cufflinks	exon	180334278	180335434	.	+	.	gene_id "XLOC_004478"; transcript_id "TCONS_00004789"; exon_number "2"; gene_name "BX9"; oId "TCONS_00004787"; nearest_ref "GRMZM2G161335_T01"; class_code "="; tss_id "TSS4685";
chr1	Cufflinks	exon	180332353	180333478	.	+	.	gene_id "XLOC_004477"; transcript_id "TCONS_00004788"; exon_number "1"; oId "TCONS_00004786"; class_code "u"; tss_id "TSS4684";
chr1	Cufflinks	exon	180339984	180340314	.	+	.	gene_id "XLOC_004479"; transcript_id "TCONS_00004790"; exon_number "1"; oId "TCONS_00004788"; class_code "u"; tss_id "TSS4686";
chr1	Cufflinks	exon	180421162	180421393	.	+	.	gene_id "XLOC_004482"; transcript_id "TCONS_00004793"; exon_number "1"; oId "TCONS_00004791"; class_code "u"; tss_id "TSS4689";
chr1	Cufflinks	exon	180425350	180427838	.	+	.	gene_id "XLOC_004483"; transcript_id "TCONS_00004795"; exon_number "1"; gene_name "GRMZM2G085411"; oId "TCONS_00004793"; nearest_ref "GRMZM2G085411_T01"; class_code "e"; tss_id "TSS4691";
chr1	Cufflinks	exon	180549050	180549634	.	+	.	gene_id "XLOC_004487"; transcript_id "TCONS_00004800"; exon_number "1"; oId "TCONS_00004798"; class_code "u"; tss_id "TSS4696";
chr1	Cufflinks	exon	180625035	180625310	.	+	.	gene_id "XLOC_004489"; transcript_id "TCONS_00004802"; exon_number "1"; oId "TCONS_00004800"; class_code "u"; tss_id "TSS4698";
chr1	Cufflinks	exon	180628052	180628259	.	+	.	gene_id "XLOC_004490"; transcript_id "TCONS_00004803"; exon_number "1"; oId "TCONS_00004801"; class_code "u"; tss_id "TSS4699";
chr1	Cufflinks	exon	180638319	180638417	.	+	.	gene_id "XLOC_004492"; transcript_id "TCONS_00004805"; exon_number "1"; oId "TCONS_00004803"; class_code "u"; tss_id "TSS4701";
chr1	Cufflinks	exon	180867025	180867234	.	+	.	gene_id "XLOC_004505"; transcript_id "TCONS_00004819"; exon_number "1"; oId "TCONS_00004817"; class_code "u"; tss_id "TSS4715";
chr1	Cufflinks	exon	181022849	181023035	.	+	.	gene_id "XLOC_004507"; transcript_id "TCONS_00004821"; exon_number "1"; oId "TCONS_00004819"; class_code "u"; tss_id "TSS4717";
chr1	Cufflinks	exon	181243908	181244258	.	+	.	gene_id "XLOC_004520"; transcript_id "TCONS_00004835"; exon_number "1"; oId "TCONS_00004833"; class_code "u"; tss_id "TSS4731";
chr1	Cufflinks	exon	181250146	181251589	.	+	.	gene_id "XLOC_004522"; transcript_id "TCONS_00004837"; exon_number "1"; oId "TCONS_00004835"; class_code "u"; tss_id "TSS4733";
chr1	Cufflinks	exon	181323510	181323863	.	+	.	gene_id "XLOC_004528"; transcript_id "TCONS_00004843"; exon_number "1"; oId "TCONS_00004841"; class_code "u"; tss_id "TSS4739";
chr1	Cufflinks	exon	181350012	181350109	.	+	.	gene_id "XLOC_004530"; transcript_id "TCONS_00004845"; exon_number "1"; oId "TCONS_00004843"; class_code "u"; tss_id "TSS4741";
chr1	Cufflinks	exon	182300582	182300824	.	+	.	gene_id "XLOC_004548"; transcript_id "TCONS_00004864"; exon_number "1"; oId "TCONS_00004862"; class_code "u"; tss_id "TSS4759";
chr1	Cufflinks	exon	182313113	182313203	.	+	.	gene_id "XLOC_004549"; transcript_id "TCONS_00004866"; exon_number "1"; gene_name "GRMZM2G136366"; oId "TCONS_00004864"; nearest_ref "GRMZM2G136366_T01"; class_code "c"; tss_id "TSS4761";
chr1	Cufflinks	exon	182313287	182313342	.	+	.	gene_id "XLOC_004549"; transcript_id "TCONS_00004866"; exon_number "2"; gene_name "GRMZM2G136366"; oId "TCONS_00004864"; nearest_ref "GRMZM2G136366_T01"; class_code "c"; tss_id "TSS4761";
chr1	Cufflinks	exon	182313561	182313646	.	+	.	gene_id "XLOC_004549"; transcript_id "TCONS_00004866"; exon_number "3"; gene_name "GRMZM2G136366"; oId "TCONS_00004864"; nearest_ref "GRMZM2G136366_T01"; class_code "c"; tss_id "TSS4761";
chr1	Cufflinks	exon	182314800	182314892	.	+	.	gene_id "XLOC_004549"; transcript_id "TCONS_00004866"; exon_number "4"; gene_name "GRMZM2G136366"; oId "TCONS_00004864"; nearest_ref "GRMZM2G136366_T01"; class_code "c"; tss_id "TSS4761";
chr1	Cufflinks	exon	182315761	182316124	.	+	.	gene_id "XLOC_004549"; transcript_id "TCONS_00004866"; exon_number "5"; gene_name "GRMZM2G136366"; oId "TCONS_00004864"; nearest_ref "GRMZM2G136366_T01"; class_code "c"; tss_id "TSS4761";
chr1	Cufflinks	exon	182316222	182316730	.	+	.	gene_id "XLOC_004549"; transcript_id "TCONS_00004866"; exon_number "6"; gene_name "GRMZM2G136366"; oId "TCONS_00004864"; nearest_ref "GRMZM2G136366_T01"; class_code "c"; tss_id "TSS4761";
chr1	Cufflinks	exon	182316836	182317064	.	+	.	gene_id "XLOC_004549"; transcript_id "TCONS_00004866"; exon_number "7"; gene_name "GRMZM2G136366"; oId "TCONS_00004864"; nearest_ref "GRMZM2G136366_T01"; class_code "c"; tss_id "TSS4761";
chr1	Cufflinks	exon	182317147	182317438	.	+	.	gene_id "XLOC_004549"; transcript_id "TCONS_00004866"; exon_number "8"; gene_name "GRMZM2G136366"; oId "TCONS_00004864"; nearest_ref "GRMZM2G136366_T01"; class_code "c"; tss_id "TSS4761";
chr1	Cufflinks	exon	182659369	182660437	.	+	.	gene_id "XLOC_004560"; transcript_id "TCONS_00004877"; exon_number "1"; oId "TCONS_00004875"; class_code "u"; tss_id "TSS4772";
chr1	Cufflinks	exon	182742539	182742728	.	+	.	gene_id "XLOC_004562"; transcript_id "TCONS_00004879"; exon_number "1"; oId "TCONS_00004877"; class_code "u"; tss_id "TSS4774";
chr1	Cufflinks	exon	182887605	182888053	.	+	.	gene_id "XLOC_004570"; transcript_id "TCONS_00004887"; exon_number "1"; oId "TCONS_00004885"; class_code "u"; tss_id "TSS4782";
chr1	Cufflinks	exon	182928137	182928721	.	+	.	gene_id "XLOC_004572"; transcript_id "TCONS_00004889"; exon_number "1"; gene_name "GRMZM2G107163"; oId "TCONS_00004887"; nearest_ref "GRMZM2G107163_T01"; class_code "x"; tss_id "TSS4784";
chr1	Cufflinks	exon	182898585	182898788	.	+	.	gene_id "XLOC_004571"; transcript_id "TCONS_00004888"; exon_number "1"; oId "TCONS_00004886"; class_code "u"; tss_id "TSS4783";
chr1	Cufflinks	exon	183027326	183027759	.	+	.	gene_id "XLOC_004573"; transcript_id "TCONS_00004890"; exon_number "1"; oId "TCONS_00004888"; class_code "u"; tss_id "TSS4785";
chr1	Cufflinks	exon	183412734	183413062	.	+	.	gene_id "XLOC_004580"; transcript_id "TCONS_00004897"; exon_number "1"; oId "TCONS_00004895"; class_code "u"; tss_id "TSS4792";
chr1	Cufflinks	exon	183474573	183474725	.	+	.	gene_id "XLOC_004582"; transcript_id "TCONS_00004899"; exon_number "1"; gene_name "GRMZM2G042371"; oId "TCONS_00004897"; nearest_ref "GRMZM2G042371_T01"; class_code "="; tss_id "TSS4794";
chr1	Cufflinks	exon	183474892	183475052	.	+	.	gene_id "XLOC_004582"; transcript_id "TCONS_00004899"; exon_number "2"; gene_name "GRMZM2G042371"; oId "TCONS_00004897"; nearest_ref "GRMZM2G042371_T01"; class_code "="; tss_id "TSS4794";
chr1	Cufflinks	exon	183475141	183475812	.	+	.	gene_id "XLOC_004582"; transcript_id "TCONS_00004899"; exon_number "3"; gene_name "GRMZM2G042371"; oId "TCONS_00004897"; nearest_ref "GRMZM2G042371_T01"; class_code "="; tss_id "TSS4794";
chr1	Cufflinks	exon	183475919	183476237	.	+	.	gene_id "XLOC_004582"; transcript_id "TCONS_00004899"; exon_number "4"; gene_name "GRMZM2G042371"; oId "TCONS_00004897"; nearest_ref "GRMZM2G042371_T01"; class_code "="; tss_id "TSS4794";
chr1	Cufflinks	exon	183476380	183476597	.	+	.	gene_id "XLOC_004582"; transcript_id "TCONS_00004899"; exon_number "5"; gene_name "GRMZM2G042371"; oId "TCONS_00004897"; nearest_ref "GRMZM2G042371_T01"; class_code "="; tss_id "TSS4794";
chr1	Cufflinks	exon	183476850	183477027	.	+	.	gene_id "XLOC_004582"; transcript_id "TCONS_00004899"; exon_number "6"; gene_name "GRMZM2G042371"; oId "TCONS_00004897"; nearest_ref "GRMZM2G042371_T01"; class_code "="; tss_id "TSS4794";
chr1	Cufflinks	exon	183477146	183477917	.	+	.	gene_id "XLOC_004582"; transcript_id "TCONS_00004899"; exon_number "7"; gene_name "GRMZM2G042371"; oId "TCONS_00004897"; nearest_ref "GRMZM2G042371_T01"; class_code "="; tss_id "TSS4794";
chr1	Cufflinks	exon	184309112	184309331	.	+	.	gene_id "XLOC_004607"; transcript_id "TCONS_00004924"; exon_number "1"; oId "TCONS_00004922"; class_code "u"; tss_id "TSS4819";
chr1	Cufflinks	exon	184399106	184399370	.	+	.	gene_id "XLOC_004609"; transcript_id "TCONS_00004926"; exon_number "1"; oId "TCONS_00004924"; class_code "u"; tss_id "TSS4821";
chr1	Cufflinks	exon	185071870	185072111	.	+	.	gene_id "XLOC_004620"; transcript_id "TCONS_00004938"; exon_number "1"; oId "TCONS_00004936"; class_code "u"; tss_id "TSS4832";
chr1	Cufflinks	exon	185147607	185147880	.	+	.	gene_id "XLOC_004622"; transcript_id "TCONS_00004940"; exon_number "1"; oId "TCONS_00004938"; class_code "u"; tss_id "TSS4834";
chr1	Cufflinks	exon	185372929	185373173	.	+	.	gene_id "XLOC_004630"; transcript_id "TCONS_00004948"; exon_number "1"; oId "TCONS_00004946"; class_code "u"; tss_id "TSS4842";
chr1	Cufflinks	exon	185455619	185455849	.	+	.	gene_id "XLOC_004632"; transcript_id "TCONS_00004950"; exon_number "1"; oId "TCONS_00004948"; class_code "u"; tss_id "TSS4844";
chr1	Cufflinks	exon	185494070	185494304	.	+	.	gene_id "XLOC_004633"; transcript_id "TCONS_00004951"; exon_number "1"; oId "TCONS_00004949"; class_code "u"; tss_id "TSS4845";
chr1	Cufflinks	exon	185502336	185503644	.	+	.	gene_id "XLOC_004635"; transcript_id "TCONS_00004953"; exon_number "1"; gene_name "GRMZM2G134205"; oId "TCONS_00004951"; nearest_ref "GRMZM2G134205_T01"; class_code "j"; tss_id "TSS4847";
chr1	Cufflinks	exon	185504365	185506026	.	+	.	gene_id "XLOC_004635"; transcript_id "TCONS_00004953"; exon_number "2"; gene_name "GRMZM2G134205"; oId "TCONS_00004951"; nearest_ref "GRMZM2G134205_T01"; class_code "j"; tss_id "TSS4847";
chr1	Cufflinks	exon	185615132	185615742	.	+	.	gene_id "XLOC_004639"; transcript_id "TCONS_00004957"; exon_number "1"; oId "TCONS_00004955"; class_code "u"; tss_id "TSS4851";
chr1	Cufflinks	exon	185655026	185655260	.	+	.	gene_id "XLOC_004641"; transcript_id "TCONS_00004959"; exon_number "1"; oId "TCONS_00004957"; class_code "u"; tss_id "TSS4853";
chr1	Cufflinks	exon	185625630	185625832	.	+	.	gene_id "XLOC_004640"; transcript_id "TCONS_00004958"; exon_number "1"; oId "TCONS_00004956"; class_code "u"; tss_id "TSS4852";
chr1	Cufflinks	exon	185683394	185683618	.	+	.	gene_id "XLOC_004642"; transcript_id "TCONS_00004960"; exon_number "1"; oId "TCONS_00004958"; class_code "u"; tss_id "TSS4854";
chr1	Cufflinks	exon	185683394	185683618	.	+	.	gene_id "XLOC_004642"; transcript_id "TCONS_00004960"; exon_number "1"; oId "TCONS_00004958"; class_code "u"; tss_id "TSS4854";
chr1	Cufflinks	exon	185707457	185707821	.	+	.	gene_id "XLOC_004644"; transcript_id "TCONS_00004962"; exon_number "1"; oId "TCONS_00004960"; class_code "u"; tss_id "TSS4856";
chr1	Cufflinks	exon	185790719	185791389	.	+	.	gene_id "XLOC_004650"; transcript_id "TCONS_00004969"; exon_number "1"; oId "TCONS_00004967"; class_code "u"; tss_id "TSS4863";
chr1	Cufflinks	exon	185798398	185798888	.	+	.	gene_id "XLOC_004652"; transcript_id "TCONS_00004971"; exon_number "1"; oId "TCONS_00004969"; class_code "u"; tss_id "TSS4865";
chr1	Cufflinks	exon	186093304	186093522	.	+	.	gene_id "XLOC_004664"; transcript_id "TCONS_00004983"; exon_number "1"; oId "TCONS_00004981"; class_code "u"; tss_id "TSS4877";
chr1	Cufflinks	exon	186155110	186155360	.	+	.	gene_id "XLOC_004666"; transcript_id "TCONS_00004985"; exon_number "1"; oId "TCONS_00004983"; class_code "u"; tss_id "TSS4879";
chr1	Cufflinks	exon	186559840	186560150	.	+	.	gene_id "XLOC_004676"; transcript_id "TCONS_00004995"; exon_number "1"; oId "TCONS_00004993"; class_code "u"; tss_id "TSS4889";
chr1	Cufflinks	exon	186644704	186645058	.	+	.	gene_id "XLOC_004678"; transcript_id "TCONS_00004997"; exon_number "1"; oId "TCONS_00004995"; class_code "u"; tss_id "TSS4891";
chr1	Cufflinks	exon	187297676	187297964	.	+	.	gene_id "XLOC_004692"; transcript_id "TCONS_00005012"; exon_number "1"; oId "TCONS_00005010"; class_code "u"; tss_id "TSS4906";
chr1	Cufflinks	exon	187375466	187375577	.	+	.	gene_id "XLOC_004694"; transcript_id "TCONS_00005014"; exon_number "1"; gene_name "GRMZM2G083755"; oId "TCONS_00005012"; nearest_ref "GRMZM2G083755_T01"; class_code "="; tss_id "TSS4908";
chr1	Cufflinks	exon	187376033	187376429	.	+	.	gene_id "XLOC_004694"; transcript_id "TCONS_00005014"; exon_number "2"; gene_name "GRMZM2G083755"; oId "TCONS_00005012"; nearest_ref "GRMZM2G083755_T01"; class_code "="; tss_id "TSS4908";
chr1	Cufflinks	exon	187377130	187377202	.	+	.	gene_id "XLOC_004694"; transcript_id "TCONS_00005014"; exon_number "3"; gene_name "GRMZM2G083755"; oId "TCONS_00005012"; nearest_ref "GRMZM2G083755_T01"; class_code "="; tss_id "TSS4908";
chr1	Cufflinks	exon	187377299	187377346	.	+	.	gene_id "XLOC_004694"; transcript_id "TCONS_00005014"; exon_number "4"; gene_name "GRMZM2G083755"; oId "TCONS_00005012"; nearest_ref "GRMZM2G083755_T01"; class_code "="; tss_id "TSS4908";
chr1	Cufflinks	exon	187377455	187377549	.	+	.	gene_id "XLOC_004694"; transcript_id "TCONS_00005014"; exon_number "5"; gene_name "GRMZM2G083755"; oId "TCONS_00005012"; nearest_ref "GRMZM2G083755_T01"; class_code "="; tss_id "TSS4908";
chr1	Cufflinks	exon	187377978	187378367	.	+	.	gene_id "XLOC_004694"; transcript_id "TCONS_00005014"; exon_number "6"; gene_name "GRMZM2G083755"; oId "TCONS_00005012"; nearest_ref "GRMZM2G083755_T01"; class_code "="; tss_id "TSS4908";
chr1	Cufflinks	exon	187307561	187307920	.	+	.	gene_id "XLOC_004693"; transcript_id "TCONS_00005013"; exon_number "1"; oId "TCONS_00005011"; class_code "u"; tss_id "TSS4907";
chr1	Cufflinks	exon	187375581	187376429	.	+	.	gene_id "XLOC_004694"; transcript_id "TCONS_00005015"; exon_number "1"; gene_name "GRMZM2G083755"; oId "TCONS_00005013"; nearest_ref "GRMZM2G083755_T02"; class_code "="; tss_id "TSS4909";
chr1	Cufflinks	exon	187377130	187377202	.	+	.	gene_id "XLOC_004694"; transcript_id "TCONS_00005015"; exon_number "2"; gene_name "GRMZM2G083755"; oId "TCONS_00005013"; nearest_ref "GRMZM2G083755_T02"; class_code "="; tss_id "TSS4909";
chr1	Cufflinks	exon	187377299	187377346	.	+	.	gene_id "XLOC_004694"; transcript_id "TCONS_00005015"; exon_number "3"; gene_name "GRMZM2G083755"; oId "TCONS_00005013"; nearest_ref "GRMZM2G083755_T02"; class_code "="; tss_id "TSS4909";
chr1	Cufflinks	exon	187377455	187377549	.	+	.	gene_id "XLOC_004694"; transcript_id "TCONS_00005015"; exon_number "4"; gene_name "GRMZM2G083755"; oId "TCONS_00005013"; nearest_ref "GRMZM2G083755_T02"; class_code "="; tss_id "TSS4909";
chr1	Cufflinks	exon	187377978	187378367	.	+	.	gene_id "XLOC_004694"; transcript_id "TCONS_00005015"; exon_number "5"; gene_name "GRMZM2G083755"; oId "TCONS_00005013"; nearest_ref "GRMZM2G083755_T02"; class_code "="; tss_id "TSS4909";
chr1	Cufflinks	exon	187748971	187749191	.	+	.	gene_id "XLOC_004705"; transcript_id "TCONS_00005028"; exon_number "1"; oId "TCONS_00005026"; class_code "u"; tss_id "TSS4922";
chr1	Cufflinks	exon	187838400	187838892	.	+	.	gene_id "XLOC_004707"; transcript_id "TCONS_00005030"; exon_number "1"; oId "TCONS_00005028"; class_code "u"; tss_id "TSS4924";
chr1	Cufflinks	exon	187854914	187855232	.	+	.	gene_id "XLOC_004708"; transcript_id "TCONS_00005031"; exon_number "1"; oId "TCONS_00005029"; class_code "u"; tss_id "TSS4925";
chr1	Cufflinks	exon	187913651	187913894	.	+	.	gene_id "XLOC_004710"; transcript_id "TCONS_00005033"; exon_number "1"; oId "TCONS_00005031"; class_code "u"; tss_id "TSS4927";
chr1	Cufflinks	exon	188386221	188386477	.	+	.	gene_id "XLOC_004727"; transcript_id "TCONS_00005051"; exon_number "1"; gene_name "GRMZM2G115442"; oId "TCONS_00005049"; nearest_ref "GRMZM2G115442_T01"; class_code "i"; tss_id "TSS4945";
chr1	Cufflinks	exon	188401606	188401831	.	+	.	gene_id "XLOC_004729"; transcript_id "TCONS_00005053"; exon_number "1"; oId "TCONS_00005051"; class_code "u"; tss_id "TSS4947";
chr1	Cufflinks	exon	188401606	188401831	.	+	.	gene_id "XLOC_004729"; transcript_id "TCONS_00005053"; exon_number "1"; oId "TCONS_00005051"; class_code "u"; tss_id "TSS4947";
chr1	Cufflinks	exon	188440398	188440735	.	+	.	gene_id "XLOC_004731"; transcript_id "TCONS_00005055"; exon_number "1"; oId "TCONS_00005053"; class_code "u"; tss_id "TSS4949";
chr1	Cufflinks	exon	188596163	188596553	.	+	.	gene_id "XLOC_004735"; transcript_id "TCONS_00005059"; exon_number "1"; oId "TCONS_00005057"; class_code "u"; tss_id "TSS4953";
chr1	Cufflinks	exon	188623984	188624565	.	+	.	gene_id "XLOC_004737"; transcript_id "TCONS_00005061"; exon_number "1"; oId "TCONS_00005059"; class_code "u"; tss_id "TSS4955";
chr1	Cufflinks	exon	189114828	189115028	.	+	.	gene_id "XLOC_004744"; transcript_id "TCONS_00005071"; exon_number "1"; oId "TCONS_00005069"; class_code "u"; tss_id "TSS4964";
chr1	Cufflinks	exon	189123248	189123596	.	+	.	gene_id "XLOC_004746"; transcript_id "TCONS_00005073"; exon_number "1"; gene_name "GRMZM2G056056"; oId "TCONS_00005071"; nearest_ref "GRMZM2G056056_T01"; class_code "i"; tss_id "TSS4966";
chr1	Cufflinks	exon	189123248	189123596	.	+	.	gene_id "XLOC_004746"; transcript_id "TCONS_00005073"; exon_number "1"; gene_name "GRMZM2G056056"; oId "TCONS_00005071"; nearest_ref "GRMZM2G056056_T01"; class_code "i"; tss_id "TSS4966";
chr1	Cufflinks	exon	189234341	189234763	.	+	.	gene_id "XLOC_004748"; transcript_id "TCONS_00005075"; exon_number "1"; gene_name "GRMZM2G308873"; oId "TCONS_00005073"; nearest_ref "GRMZM2G308873_T01"; class_code "="; tss_id "TSS4968";
chr1	Cufflinks	exon	189209111	189209498	.	+	.	gene_id "XLOC_004747"; transcript_id "TCONS_00005074"; exon_number "1"; oId "TCONS_00005072"; class_code "u"; tss_id "TSS4967";
chr1	Cufflinks	exon	189385283	189385760	.	+	.	gene_id "XLOC_004749"; transcript_id "TCONS_00005076"; exon_number "1"; gene_name "GRMZM2G124557"; oId "TCONS_00005074"; nearest_ref "GRMZM2G124557_T02"; class_code "="; tss_id "TSS4969";
chr1	Cufflinks	exon	189387759	189387917	.	+	.	gene_id "XLOC_004749"; transcript_id "TCONS_00005076"; exon_number "2"; gene_name "GRMZM2G124557"; oId "TCONS_00005074"; nearest_ref "GRMZM2G124557_T02"; class_code "="; tss_id "TSS4969";
chr1	Cufflinks	exon	189388005	189388158	.	+	.	gene_id "XLOC_004749"; transcript_id "TCONS_00005076"; exon_number "3"; gene_name "GRMZM2G124557"; oId "TCONS_00005074"; nearest_ref "GRMZM2G124557_T02"; class_code "="; tss_id "TSS4969";
chr1	Cufflinks	exon	189388276	189388392	.	+	.	gene_id "XLOC_004749"; transcript_id "TCONS_00005076"; exon_number "4"; gene_name "GRMZM2G124557"; oId "TCONS_00005074"; nearest_ref "GRMZM2G124557_T02"; class_code "="; tss_id "TSS4969";
chr1	Cufflinks	exon	189388558	189388624	.	+	.	gene_id "XLOC_004749"; transcript_id "TCONS_00005076"; exon_number "5"; gene_name "GRMZM2G124557"; oId "TCONS_00005074"; nearest_ref "GRMZM2G124557_T02"; class_code "="; tss_id "TSS4969";
chr1	Cufflinks	exon	189388730	189388878	.	+	.	gene_id "XLOC_004749"; transcript_id "TCONS_00005076"; exon_number "6"; gene_name "GRMZM2G124557"; oId "TCONS_00005074"; nearest_ref "GRMZM2G124557_T02"; class_code "="; tss_id "TSS4969";
chr1	Cufflinks	exon	189389242	189389375	.	+	.	gene_id "XLOC_004749"; transcript_id "TCONS_00005076"; exon_number "7"; gene_name "GRMZM2G124557"; oId "TCONS_00005074"; nearest_ref "GRMZM2G124557_T02"; class_code "="; tss_id "TSS4969";
chr1	Cufflinks	exon	189389477	189389575	.	+	.	gene_id "XLOC_004749"; transcript_id "TCONS_00005076"; exon_number "8"; gene_name "GRMZM2G124557"; oId "TCONS_00005074"; nearest_ref "GRMZM2G124557_T02"; class_code "="; tss_id "TSS4969";
chr1	Cufflinks	exon	189389680	189389755	.	+	.	gene_id "XLOC_004749"; transcript_id "TCONS_00005076"; exon_number "9"; gene_name "GRMZM2G124557"; oId "TCONS_00005074"; nearest_ref "GRMZM2G124557_T02"; class_code "="; tss_id "TSS4969";
chr1	Cufflinks	exon	189389852	189390274	.	+	.	gene_id "XLOC_004749"; transcript_id "TCONS_00005076"; exon_number "10"; gene_name "GRMZM2G124557"; oId "TCONS_00005074"; nearest_ref "GRMZM2G124557_T02"; class_code "="; tss_id "TSS4969";
chr1	Cufflinks	exon	189625498	189625721	.	+	.	gene_id "XLOC_004754"; transcript_id "TCONS_00005083"; exon_number "1"; oId "TCONS_00005081"; class_code "u"; tss_id "TSS4976";
chr1	Cufflinks	exon	189674008	189675604	.	+	.	gene_id "XLOC_004756"; transcript_id "TCONS_00005085"; exon_number "1"; gene_name "GRMZM2G141784"; oId "TCONS_00005083"; nearest_ref "GRMZM2G141784_T01"; class_code "x"; tss_id "TSS4978";
chr1	Cufflinks	exon	189900027	189900319	.	+	.	gene_id "XLOC_004763"; transcript_id "TCONS_00005094"; exon_number "1"; oId "TCONS_00005092"; class_code "u"; tss_id "TSS4985";
chr1	Cufflinks	exon	190120370	190120918	.	+	.	gene_id "XLOC_004765"; transcript_id "TCONS_00005096"; exon_number "1"; oId "TCONS_00005094"; class_code "u"; tss_id "TSS4987";
chr1	Cufflinks	exon	190176644	190176901	.	+	.	gene_id "XLOC_004766"; transcript_id "TCONS_00005097"; exon_number "1"; oId "TCONS_00005095"; class_code "u"; tss_id "TSS4988";
chr1	Cufflinks	exon	190241677	190241930	.	+	.	gene_id "XLOC_004768"; transcript_id "TCONS_00005099"; exon_number "1"; oId "TCONS_00005097"; class_code "u"; tss_id "TSS4990";
chr1	Cufflinks	exon	190427688	190427905	.	+	.	gene_id "XLOC_004769"; transcript_id "TCONS_00005100"; exon_number "1"; oId "TCONS_00005098"; class_code "u"; tss_id "TSS4991";
chr1	Cufflinks	exon	190466747	190466922	.	+	.	gene_id "XLOC_004771"; transcript_id "TCONS_00005102"; exon_number "1"; oId "TCONS_00005100"; class_code "u"; tss_id "TSS4993";
chr1	Cufflinks	exon	190776719	190776975	.	+	.	gene_id "XLOC_004777"; transcript_id "TCONS_00005108"; exon_number "1"; oId "TCONS_00005106"; class_code "u"; tss_id "TSS4999";
chr1	Cufflinks	exon	190777543	190777829	.	+	.	gene_id "XLOC_004778"; transcript_id "TCONS_00005110"; exon_number "1"; gene_name "GRMZM2G149480"; oId "TCONS_00005108"; nearest_ref "GRMZM2G149480_T01"; class_code "="; tss_id "TSS5000";
chr1	Cufflinks	exon	190779575	190779669	.	+	.	gene_id "XLOC_004778"; transcript_id "TCONS_00005110"; exon_number "2"; gene_name "GRMZM2G149480"; oId "TCONS_00005108"; nearest_ref "GRMZM2G149480_T01"; class_code "="; tss_id "TSS5000";
chr1	Cufflinks	exon	190780409	190780742	.	+	.	gene_id "XLOC_004778"; transcript_id "TCONS_00005110"; exon_number "3"; gene_name "GRMZM2G149480"; oId "TCONS_00005108"; nearest_ref "GRMZM2G149480_T01"; class_code "="; tss_id "TSS5000";
chr1	Cufflinks	exon	190780955	190781192	.	+	.	gene_id "XLOC_004778"; transcript_id "TCONS_00005110"; exon_number "4"; gene_name "GRMZM2G149480"; oId "TCONS_00005108"; nearest_ref "GRMZM2G149480_T01"; class_code "="; tss_id "TSS5000";
chr1	Cufflinks	exon	190781341	190781940	.	+	.	gene_id "XLOC_004778"; transcript_id "TCONS_00005110"; exon_number "5"; gene_name "GRMZM2G149480"; oId "TCONS_00005108"; nearest_ref "GRMZM2G149480_T01"; class_code "="; tss_id "TSS5000";
chr1	Cufflinks	exon	190840365	190840632	.	+	.	gene_id "XLOC_004780"; transcript_id "TCONS_00005113"; exon_number "1"; oId "TCONS_00005111"; class_code "u"; tss_id "TSS5003";
chr1	Cufflinks	exon	190988214	190988493	.	+	.	gene_id "XLOC_004782"; transcript_id "TCONS_00005115"; exon_number "1"; oId "TCONS_00005113"; class_code "u"; tss_id "TSS5005";
chr1	Cufflinks	exon	191122406	191122831	.	+	.	gene_id "XLOC_004789"; transcript_id "TCONS_00005122"; exon_number "1"; oId "TCONS_00005120"; class_code "u"; tss_id "TSS5012";
chr1	Cufflinks	exon	191331244	191331479	.	+	.	gene_id "XLOC_004791"; transcript_id "TCONS_00005124"; exon_number "1"; oId "TCONS_00005122"; class_code "u"; tss_id "TSS5014";
chr1	Cufflinks	exon	191371582	191371916	.	+	.	gene_id "XLOC_004792"; transcript_id "TCONS_00005125"; exon_number "1"; oId "TCONS_00005123"; class_code "u"; tss_id "TSS5015";
chr1	Cufflinks	exon	191402736	191402918	.	+	.	gene_id "XLOC_004794"; transcript_id "TCONS_00005127"; exon_number "1"; gene_name "GRMZM2G067049"; oId "TCONS_00005125"; nearest_ref "GRMZM2G067049_T01"; class_code "x"; tss_id "TSS5017";
chr1	Cufflinks	exon	191496605	191496979	.	+	.	gene_id "XLOC_004798"; transcript_id "TCONS_00005132"; exon_number "1"; oId "TCONS_00005130"; class_code "u"; tss_id "TSS5021";
chr1	Cufflinks	exon	191534224	191534283	.	+	.	gene_id "XLOC_004800"; transcript_id "TCONS_00005134"; exon_number "1"; gene_name "GRMZM2G132780"; oId "TCONS_00005132"; nearest_ref "GRMZM2G132780_T02"; class_code "="; tss_id "TSS5023";
chr1	Cufflinks	exon	191536181	191536248	.	+	.	gene_id "XLOC_004800"; transcript_id "TCONS_00005134"; exon_number "2"; gene_name "GRMZM2G132780"; oId "TCONS_00005132"; nearest_ref "GRMZM2G132780_T02"; class_code "="; tss_id "TSS5023";
chr1	Cufflinks	exon	191536591	191536645	.	+	.	gene_id "XLOC_004800"; transcript_id "TCONS_00005134"; exon_number "3"; gene_name "GRMZM2G132780"; oId "TCONS_00005132"; nearest_ref "GRMZM2G132780_T02"; class_code "="; tss_id "TSS5023";
chr1	Cufflinks	exon	191543705	191543779	.	+	.	gene_id "XLOC_004800"; transcript_id "TCONS_00005134"; exon_number "4"; gene_name "GRMZM2G132780"; oId "TCONS_00005132"; nearest_ref "GRMZM2G132780_T02"; class_code "="; tss_id "TSS5023";
chr1	Cufflinks	exon	191544011	191544085	.	+	.	gene_id "XLOC_004800"; transcript_id "TCONS_00005134"; exon_number "5"; gene_name "GRMZM2G132780"; oId "TCONS_00005132"; nearest_ref "GRMZM2G132780_T02"; class_code "="; tss_id "TSS5023";
chr1	Cufflinks	exon	191544252	191544299	.	+	.	gene_id "XLOC_004800"; transcript_id "TCONS_00005134"; exon_number "6"; gene_name "GRMZM2G132780"; oId "TCONS_00005132"; nearest_ref "GRMZM2G132780_T02"; class_code "="; tss_id "TSS5023";
chr1	Cufflinks	exon	191544414	191544482	.	+	.	gene_id "XLOC_004800"; transcript_id "TCONS_00005134"; exon_number "7"; gene_name "GRMZM2G132780"; oId "TCONS_00005132"; nearest_ref "GRMZM2G132780_T02"; class_code "="; tss_id "TSS5023";
chr1	Cufflinks	exon	191544655	191545446	.	+	.	gene_id "XLOC_004800"; transcript_id "TCONS_00005134"; exon_number "8"; gene_name "GRMZM2G132780"; oId "TCONS_00005132"; nearest_ref "GRMZM2G132780_T02"; class_code "="; tss_id "TSS5023";
chr1	Cufflinks	exon	191545539	191545587	.	+	.	gene_id "XLOC_004800"; transcript_id "TCONS_00005134"; exon_number "9"; gene_name "GRMZM2G132780"; oId "TCONS_00005132"; nearest_ref "GRMZM2G132780_T02"; class_code "="; tss_id "TSS5023";
chr1	Cufflinks	exon	191545661	191545878	.	+	.	gene_id "XLOC_004800"; transcript_id "TCONS_00005134"; exon_number "10"; gene_name "GRMZM2G132780"; oId "TCONS_00005132"; nearest_ref "GRMZM2G132780_T02"; class_code "="; tss_id "TSS5023";
chr1	Cufflinks	exon	191545957	191546160	.	+	.	gene_id "XLOC_004800"; transcript_id "TCONS_00005134"; exon_number "11"; gene_name "GRMZM2G132780"; oId "TCONS_00005132"; nearest_ref "GRMZM2G132780_T02"; class_code "="; tss_id "TSS5023";
chr1	Cufflinks	exon	191546896	191547162	.	+	.	gene_id "XLOC_004800"; transcript_id "TCONS_00005134"; exon_number "12"; gene_name "GRMZM2G132780"; oId "TCONS_00005132"; nearest_ref "GRMZM2G132780_T02"; class_code "="; tss_id "TSS5023";
chr1	Cufflinks	exon	192639582	192639898	.	+	.	gene_id "XLOC_004823"; transcript_id "TCONS_00005158"; exon_number "1"; oId "TCONS_00005156"; class_code "u"; tss_id "TSS5047";
chr1	Cufflinks	exon	192686097	192686340	.	+	.	gene_id "XLOC_004825"; transcript_id "TCONS_00005160"; exon_number "1"; oId "TCONS_00005158"; class_code "u"; tss_id "TSS5049";
chr1	Cufflinks	exon	192966403	192967389	.	+	.	gene_id "XLOC_004831"; transcript_id "TCONS_00005166"; exon_number "1"; gene_name "GRMZM2G703858"; oId "TCONS_00005164"; nearest_ref "GRMZM2G703858_T01"; class_code "i"; tss_id "TSS5055";
chr1	Cufflinks	exon	193010768	193010868	.	+	.	gene_id "XLOC_004833"; transcript_id "TCONS_00005168"; exon_number "1"; oId "TCONS_00005166"; class_code "u"; tss_id "TSS5057";
chr1	Cufflinks	exon	192981188	192981548	.	+	.	gene_id "XLOC_004832"; transcript_id "TCONS_00005167"; exon_number "1"; oId "TCONS_00005165"; class_code "u"; tss_id "TSS5056";
chr1	Cufflinks	exon	193013497	193013834	.	+	.	gene_id "XLOC_004834"; transcript_id "TCONS_00005169"; exon_number "1"; oId "TCONS_00005167"; class_code "u"; tss_id "TSS5058";
chr1	Cufflinks	exon	193369950	193370193	.	+	.	gene_id "XLOC_004845"; transcript_id "TCONS_00005183"; exon_number "1"; oId "TCONS_00005181"; class_code "u"; tss_id "TSS5072";
chr1	Cufflinks	exon	193538304	193538401	.	+	.	gene_id "XLOC_004847"; transcript_id "TCONS_00005185"; exon_number "1"; oId "TCONS_00005183"; class_code "u"; tss_id "TSS5074";
chr1	Cufflinks	exon	194473239	194474265	.	+	.	gene_id "XLOC_004868"; transcript_id "TCONS_00005206"; exon_number "1"; oId "TCONS_00005204"; class_code "u"; tss_id "TSS5095";
chr1	Cufflinks	exon	194480695	194482193	.	+	.	gene_id "XLOC_004870"; transcript_id "TCONS_00005208"; exon_number "1"; gene_name "GRMZM2G098986"; oId "TCONS_00005206"; nearest_ref "GRMZM2G098986_T02"; class_code "x"; tss_id "TSS5097";
chr1	Cufflinks	exon	194478528	194479719	.	+	.	gene_id "XLOC_004869"; transcript_id "TCONS_00005207"; exon_number "1"; oId "TCONS_00005205"; class_code "u"; tss_id "TSS5096";
chr1	Cufflinks	exon	194487203	194488353	.	+	.	gene_id "XLOC_004871"; transcript_id "TCONS_00005209"; exon_number "1"; gene_name "GRMZM2G098986"; oId "TCONS_00005207"; nearest_ref "GRMZM2G098986_T01"; class_code "x"; tss_id "TSS5098";
chr1	Cufflinks	exon	194718520	194718733	.	+	.	gene_id "XLOC_004876"; transcript_id "TCONS_00005214"; exon_number "1"; oId "TCONS_00005212"; class_code "u"; tss_id "TSS5103";
chr1	Cufflinks	exon	194761999	194762374	.	+	.	gene_id "XLOC_004878"; transcript_id "TCONS_00005216"; exon_number "1"; gene_name "GRMZM2G135617"; oId "TCONS_00005214"; nearest_ref "GRMZM2G135617_T01"; class_code "="; tss_id "TSS5105";
chr1	Cufflinks	exon	194763258	194763303	.	+	.	gene_id "XLOC_004878"; transcript_id "TCONS_00005216"; exon_number "2"; gene_name "GRMZM2G135617"; oId "TCONS_00005214"; nearest_ref "GRMZM2G135617_T01"; class_code "="; tss_id "TSS5105";
chr1	Cufflinks	exon	194763433	194763547	.	+	.	gene_id "XLOC_004878"; transcript_id "TCONS_00005216"; exon_number "3"; gene_name "GRMZM2G135617"; oId "TCONS_00005214"; nearest_ref "GRMZM2G135617_T01"; class_code "="; tss_id "TSS5105";
chr1	Cufflinks	exon	194763675	194763742	.	+	.	gene_id "XLOC_004878"; transcript_id "TCONS_00005216"; exon_number "4"; gene_name "GRMZM2G135617"; oId "TCONS_00005214"; nearest_ref "GRMZM2G135617_T01"; class_code "="; tss_id "TSS5105";
chr1	Cufflinks	exon	194763827	194764432	.	+	.	gene_id "XLOC_004878"; transcript_id "TCONS_00005216"; exon_number "5"; gene_name "GRMZM2G135617"; oId "TCONS_00005214"; nearest_ref "GRMZM2G135617_T01"; class_code "="; tss_id "TSS5105";
chr1	Cufflinks	exon	194764518	194764622	.	+	.	gene_id "XLOC_004878"; transcript_id "TCONS_00005216"; exon_number "6"; gene_name "GRMZM2G135617"; oId "TCONS_00005214"; nearest_ref "GRMZM2G135617_T01"; class_code "="; tss_id "TSS5105";
chr1	Cufflinks	exon	194764703	194764798	.	+	.	gene_id "XLOC_004878"; transcript_id "TCONS_00005216"; exon_number "7"; gene_name "GRMZM2G135617"; oId "TCONS_00005214"; nearest_ref "GRMZM2G135617_T01"; class_code "="; tss_id "TSS5105";
chr1	Cufflinks	exon	194903002	194903216	.	+	.	gene_id "XLOC_004883"; transcript_id "TCONS_00005222"; exon_number "1"; oId "TCONS_00005220"; class_code "u"; tss_id "TSS5111";
chr1	Cufflinks	exon	195029158	195030032	.	+	.	gene_id "XLOC_004885"; transcript_id "TCONS_00005224"; exon_number "1"; gene_name "GRMZM2G068657"; oId "TCONS_00005222"; nearest_ref "GRMZM2G068657_T01"; class_code "i"; tss_id "TSS5113";
chr1	Cufflinks	exon	195029158	195030032	.	+	.	gene_id "XLOC_004885"; transcript_id "TCONS_00005224"; exon_number "1"; gene_name "GRMZM2G068657"; oId "TCONS_00005222"; nearest_ref "GRMZM2G068657_T01"; class_code "i"; tss_id "TSS5113";
chr1	Cufflinks	exon	195153923	195154022	.	+	.	gene_id "XLOC_004887"; transcript_id "TCONS_00005226"; exon_number "1"; oId "TCONS_00005224"; class_code "u"; tss_id "TSS5115";
chr1	Cufflinks	exon	195104179	195104437	.	+	.	gene_id "XLOC_004886"; transcript_id "TCONS_00005225"; exon_number "1"; oId "TCONS_00005223"; class_code "u"; tss_id "TSS5114";
chr1	Cufflinks	exon	195179489	195179833	.	+	.	gene_id "XLOC_004888"; transcript_id "TCONS_00005227"; exon_number "1"; gene_name "GRMZM2G064962"; oId "TCONS_00005225"; nearest_ref "GRMZM2G064962_T05"; class_code "="; tss_id "TSS5116";
chr1	Cufflinks	exon	195182024	195182083	.	+	.	gene_id "XLOC_004888"; transcript_id "TCONS_00005227"; exon_number "2"; gene_name "GRMZM2G064962"; oId "TCONS_00005225"; nearest_ref "GRMZM2G064962_T05"; class_code "="; tss_id "TSS5116";
chr1	Cufflinks	exon	195182191	195182271	.	+	.	gene_id "XLOC_004888"; transcript_id "TCONS_00005227"; exon_number "3"; gene_name "GRMZM2G064962"; oId "TCONS_00005225"; nearest_ref "GRMZM2G064962_T05"; class_code "="; tss_id "TSS5116";
chr1	Cufflinks	exon	195182371	195182571	.	+	.	gene_id "XLOC_004888"; transcript_id "TCONS_00005227"; exon_number "4"; gene_name "GRMZM2G064962"; oId "TCONS_00005225"; nearest_ref "GRMZM2G064962_T05"; class_code "="; tss_id "TSS5116";
chr1	Cufflinks	exon	195182698	195183111	.	+	.	gene_id "XLOC_004888"; transcript_id "TCONS_00005227"; exon_number "5"; gene_name "GRMZM2G064962"; oId "TCONS_00005225"; nearest_ref "GRMZM2G064962_T05"; class_code "="; tss_id "TSS5116";
chr1	Cufflinks	exon	195918067	195918313	.	+	.	gene_id "XLOC_004902"; transcript_id "TCONS_00005245"; exon_number "1"; oId "TCONS_00005243"; class_code "u"; tss_id "TSS5131";
chr1	Cufflinks	exon	195943256	195944022	.	+	.	gene_id "XLOC_004904"; transcript_id "TCONS_00005247"; exon_number "1"; gene_name "GRMZM2G317770"; oId "TCONS_00005245"; nearest_ref "GRMZM2G317770_T01"; class_code "="; tss_id "TSS5133";
chr1	Cufflinks	exon	195944976	195945012	.	+	.	gene_id "XLOC_004904"; transcript_id "TCONS_00005247"; exon_number "2"; gene_name "GRMZM2G317770"; oId "TCONS_00005245"; nearest_ref "GRMZM2G317770_T01"; class_code "="; tss_id "TSS5133";
chr1	Cufflinks	exon	195945255	195945406	.	+	.	gene_id "XLOC_004904"; transcript_id "TCONS_00005247"; exon_number "3"; gene_name "GRMZM2G317770"; oId "TCONS_00005245"; nearest_ref "GRMZM2G317770_T01"; class_code "="; tss_id "TSS5133";
chr1	Cufflinks	exon	195952781	195952977	.	+	.	gene_id "XLOC_004904"; transcript_id "TCONS_00005247"; exon_number "4"; gene_name "GRMZM2G317770"; oId "TCONS_00005245"; nearest_ref "GRMZM2G317770_T01"; class_code "="; tss_id "TSS5133";
chr1	Cufflinks	exon	195953060	195953149	.	+	.	gene_id "XLOC_004904"; transcript_id "TCONS_00005247"; exon_number "5"; gene_name "GRMZM2G317770"; oId "TCONS_00005245"; nearest_ref "GRMZM2G317770_T01"; class_code "="; tss_id "TSS5133";
chr1	Cufflinks	exon	195954071	195954164	.	+	.	gene_id "XLOC_004904"; transcript_id "TCONS_00005247"; exon_number "6"; gene_name "GRMZM2G317770"; oId "TCONS_00005245"; nearest_ref "GRMZM2G317770_T01"; class_code "="; tss_id "TSS5133";
chr1	Cufflinks	exon	195954244	195954395	.	+	.	gene_id "XLOC_004904"; transcript_id "TCONS_00005247"; exon_number "7"; gene_name "GRMZM2G317770"; oId "TCONS_00005245"; nearest_ref "GRMZM2G317770_T01"; class_code "="; tss_id "TSS5133";
chr1	Cufflinks	exon	195954470	195954564	.	+	.	gene_id "XLOC_004904"; transcript_id "TCONS_00005247"; exon_number "8"; gene_name "GRMZM2G317770"; oId "TCONS_00005245"; nearest_ref "GRMZM2G317770_T01"; class_code "="; tss_id "TSS5133";
chr1	Cufflinks	exon	195954674	195954812	.	+	.	gene_id "XLOC_004904"; transcript_id "TCONS_00005247"; exon_number "9"; gene_name "GRMZM2G317770"; oId "TCONS_00005245"; nearest_ref "GRMZM2G317770_T01"; class_code "="; tss_id "TSS5133";
chr1	Cufflinks	exon	195955460	195955558	.	+	.	gene_id "XLOC_004904"; transcript_id "TCONS_00005247"; exon_number "10"; gene_name "GRMZM2G317770"; oId "TCONS_00005245"; nearest_ref "GRMZM2G317770_T01"; class_code "="; tss_id "TSS5133";
chr1	Cufflinks	exon	195955684	195956198	.	+	.	gene_id "XLOC_004904"; transcript_id "TCONS_00005247"; exon_number "11"; gene_name "GRMZM2G317770"; oId "TCONS_00005245"; nearest_ref "GRMZM2G317770_T01"; class_code "="; tss_id "TSS5133";
chr1	Cufflinks	exon	196487251	196487505	.	+	.	gene_id "XLOC_004917"; transcript_id "TCONS_00005260"; exon_number "1"; oId "TCONS_00005258"; class_code "u"; tss_id "TSS5146";
chr1	Cufflinks	exon	196567631	196568045	.	+	.	gene_id "XLOC_004919"; transcript_id "TCONS_00005262"; exon_number "1"; gene_name "GRMZM2G107336"; oId "TCONS_00005260"; nearest_ref "GRMZM2G107336_T01"; class_code "="; tss_id "TSS5148";
chr1	Cufflinks	exon	196568128	196568265	.	+	.	gene_id "XLOC_004919"; transcript_id "TCONS_00005262"; exon_number "2"; gene_name "GRMZM2G107336"; oId "TCONS_00005260"; nearest_ref "GRMZM2G107336_T01"; class_code "="; tss_id "TSS5148";
chr1	Cufflinks	exon	196568374	196568476	.	+	.	gene_id "XLOC_004919"; transcript_id "TCONS_00005262"; exon_number "3"; gene_name "GRMZM2G107336"; oId "TCONS_00005260"; nearest_ref "GRMZM2G107336_T01"; class_code "="; tss_id "TSS5148";
chr1	Cufflinks	exon	196569070	196569615	.	+	.	gene_id "XLOC_004919"; transcript_id "TCONS_00005262"; exon_number "4"; gene_name "GRMZM2G107336"; oId "TCONS_00005260"; nearest_ref "GRMZM2G107336_T01"; class_code "="; tss_id "TSS5148";
chr1	Cufflinks	exon	197030736	197030971	.	+	.	gene_id "XLOC_004930"; transcript_id "TCONS_00005274"; exon_number "1"; oId "TCONS_00005272"; class_code "u"; tss_id "TSS5160";
chr1	Cufflinks	exon	197089536	197090107	.	+	.	gene_id "XLOC_004932"; transcript_id "TCONS_00005276"; exon_number "1"; gene_name "GRMZM2G175280"; oId "TCONS_00005274"; nearest_ref "GRMZM2G175280_T01"; class_code "="; tss_id "TSS5162";
chr1	Cufflinks	exon	197090187	197090319	.	+	.	gene_id "XLOC_004932"; transcript_id "TCONS_00005276"; exon_number "2"; gene_name "GRMZM2G175280"; oId "TCONS_00005274"; nearest_ref "GRMZM2G175280_T01"; class_code "="; tss_id "TSS5162";
chr1	Cufflinks	exon	197090404	197090488	.	+	.	gene_id "XLOC_004932"; transcript_id "TCONS_00005276"; exon_number "3"; gene_name "GRMZM2G175280"; oId "TCONS_00005274"; nearest_ref "GRMZM2G175280_T01"; class_code "="; tss_id "TSS5162";
chr1	Cufflinks	exon	197092302	197092926	.	+	.	gene_id "XLOC_004932"; transcript_id "TCONS_00005276"; exon_number "4"; gene_name "GRMZM2G175280"; oId "TCONS_00005274"; nearest_ref "GRMZM2G175280_T01"; class_code "="; tss_id "TSS5162";
chr1	Cufflinks	exon	197108867	197109443	.	+	.	gene_id "XLOC_004933"; transcript_id "TCONS_00005279"; exon_number "1"; gene_name "GRMZM2G477872"; oId "TCONS_00005277"; nearest_ref "GRMZM2G477872_T01"; class_code "j"; tss_id "TSS5164";
chr1	Cufflinks	exon	197109543	197110746	.	+	.	gene_id "XLOC_004933"; transcript_id "TCONS_00005279"; exon_number "2"; gene_name "GRMZM2G477872"; oId "TCONS_00005277"; nearest_ref "GRMZM2G477872_T01"; class_code "j"; tss_id "TSS5164";
chr1	Cufflinks	exon	197111206	197111289	.	+	.	gene_id "XLOC_004933"; transcript_id "TCONS_00005279"; exon_number "3"; gene_name "GRMZM2G477872"; oId "TCONS_00005277"; nearest_ref "GRMZM2G477872_T01"; class_code "j"; tss_id "TSS5164";
chr1	Cufflinks	exon	197111363	197111496	.	+	.	gene_id "XLOC_004933"; transcript_id "TCONS_00005279"; exon_number "4"; gene_name "GRMZM2G477872"; oId "TCONS_00005277"; nearest_ref "GRMZM2G477872_T01"; class_code "j"; tss_id "TSS5164";
chr1	Cufflinks	exon	197111600	197111837	.	+	.	gene_id "XLOC_004933"; transcript_id "TCONS_00005279"; exon_number "5"; gene_name "GRMZM2G477872"; oId "TCONS_00005277"; nearest_ref "GRMZM2G477872_T01"; class_code "j"; tss_id "TSS5164";
chr1	Cufflinks	exon	197105523	197105899	.	+	.	gene_id "XLOC_004934"; transcript_id "TCONS_00005277"; exon_number "1"; gene_name "GRMZM2G477872"; oId "TCONS_00005275"; nearest_ref "GRMZM2G477872_T01"; class_code "i"; tss_id "TSS5165";
chr1	Cufflinks	exon	197636033	197636401	.	+	.	gene_id "XLOC_004947"; transcript_id "TCONS_00005293"; exon_number "1"; oId "TCONS_00005291"; class_code "u"; tss_id "TSS5179";
chr1	Cufflinks	exon	197730171	197730405	.	+	.	gene_id "XLOC_004949"; transcript_id "TCONS_00005295"; exon_number "1"; oId "TCONS_00005293"; class_code "u"; tss_id "TSS5181";
chr1	Cufflinks	exon	198117215	198117466	.	+	.	gene_id "XLOC_004960"; transcript_id "TCONS_00005306"; exon_number "1"; oId "TCONS_00005304"; class_code "u"; tss_id "TSS5192";
chr1	Cufflinks	exon	198169192	198169443	.	+	.	gene_id "XLOC_004962"; transcript_id "TCONS_00005308"; exon_number "1"; oId "TCONS_00005306"; class_code "u"; tss_id "TSS5194";
chr1	Cufflinks	exon	198169192	198169443	.	+	.	gene_id "XLOC_004962"; transcript_id "TCONS_00005308"; exon_number "1"; oId "TCONS_00005306"; class_code "u"; tss_id "TSS5194";
chr1	Cufflinks	exon	198252718	198252922	.	+	.	gene_id "XLOC_004964"; transcript_id "TCONS_00005310"; exon_number "1"; gene_name "GRMZM2G318475"; oId "TCONS_00005308"; nearest_ref "GRMZM2G318475_T02"; class_code "="; tss_id "TSS5196";
chr1	Cufflinks	exon	198253296	198253350	.	+	.	gene_id "XLOC_004964"; transcript_id "TCONS_00005310"; exon_number "2"; gene_name "GRMZM2G318475"; oId "TCONS_00005308"; nearest_ref "GRMZM2G318475_T02"; class_code "="; tss_id "TSS5196";
chr1	Cufflinks	exon	198253955	198254051	.	+	.	gene_id "XLOC_004964"; transcript_id "TCONS_00005310"; exon_number "3"; gene_name "GRMZM2G318475"; oId "TCONS_00005308"; nearest_ref "GRMZM2G318475_T02"; class_code "="; tss_id "TSS5196";
chr1	Cufflinks	exon	198254160	198254245	.	+	.	gene_id "XLOC_004964"; transcript_id "TCONS_00005310"; exon_number "4"; gene_name "GRMZM2G318475"; oId "TCONS_00005308"; nearest_ref "GRMZM2G318475_T02"; class_code "="; tss_id "TSS5196";
chr1	Cufflinks	exon	198254325	198254369	.	+	.	gene_id "XLOC_004964"; transcript_id "TCONS_00005310"; exon_number "5"; gene_name "GRMZM2G318475"; oId "TCONS_00005308"; nearest_ref "GRMZM2G318475_T02"; class_code "="; tss_id "TSS5196";
chr1	Cufflinks	exon	198255007	198255137	.	+	.	gene_id "XLOC_004964"; transcript_id "TCONS_00005310"; exon_number "6"; gene_name "GRMZM2G318475"; oId "TCONS_00005308"; nearest_ref "GRMZM2G318475_T02"; class_code "="; tss_id "TSS5196";
chr1	Cufflinks	exon	198255244	198255354	.	+	.	gene_id "XLOC_004964"; transcript_id "TCONS_00005310"; exon_number "7"; gene_name "GRMZM2G318475"; oId "TCONS_00005308"; nearest_ref "GRMZM2G318475_T02"; class_code "="; tss_id "TSS5196";
chr1	Cufflinks	exon	198255449	198255965	.	+	.	gene_id "XLOC_004964"; transcript_id "TCONS_00005310"; exon_number "8"; gene_name "GRMZM2G318475"; oId "TCONS_00005308"; nearest_ref "GRMZM2G318475_T02"; class_code "="; tss_id "TSS5196";
chr1	Cufflinks	exon	198606487	198606775	.	+	.	gene_id "XLOC_004971"; transcript_id "TCONS_00005317"; exon_number "1"; oId "TCONS_00005315"; class_code "u"; tss_id "TSS5203";
chr1	Cufflinks	exon	198674031	198676245	.	+	.	gene_id "XLOC_004973"; transcript_id "TCONS_00005319"; exon_number "1"; oId "TCONS_00005317"; class_code "u"; tss_id "TSS5205";
chr1	Cufflinks	exon	198853637	198853882	.	+	.	gene_id "XLOC_004981"; transcript_id "TCONS_00005327"; exon_number "1"; oId "TCONS_00005325"; class_code "u"; tss_id "TSS5213";
chr1	Cufflinks	exon	199040668	199040766	.	+	.	gene_id "XLOC_004983"; transcript_id "TCONS_00005329"; exon_number "1"; oId "TCONS_00005327"; class_code "u"; tss_id "TSS5215";
chr1	Cufflinks	exon	199041630	199041769	.	+	.	gene_id "XLOC_004983"; transcript_id "TCONS_00005329"; exon_number "2"; oId "TCONS_00005327"; class_code "u"; tss_id "TSS5215";
chr1	Cufflinks	exon	199041859	199042018	.	+	.	gene_id "XLOC_004983"; transcript_id "TCONS_00005329"; exon_number "3"; oId "TCONS_00005327"; class_code "u"; tss_id "TSS5215";
chr1	Cufflinks	exon	199043027	199043209	.	+	.	gene_id "XLOC_004983"; transcript_id "TCONS_00005329"; exon_number "4"; oId "TCONS_00005327"; class_code "u"; tss_id "TSS5215";
chr1	Cufflinks	exon	199423204	199423624	.	+	.	gene_id "XLOC_004989"; transcript_id "TCONS_00005337"; exon_number "1"; oId "TCONS_00005335"; class_code "u"; tss_id "TSS5222";
chr1	Cufflinks	exon	199505195	199505451	.	+	.	gene_id "XLOC_004991"; transcript_id "TCONS_00005339"; exon_number "1"; oId "TCONS_00005337"; class_code "u"; tss_id "TSS5224";
chr1	Cufflinks	exon	200321158	200321821	.	+	.	gene_id "XLOC_005012"; transcript_id "TCONS_00005360"; exon_number "1"; gene_name "GRMZM5G889620"; oId "TCONS_00005358"; nearest_ref "GRMZM5G889620_T01"; class_code "i"; tss_id "TSS5245";
chr1	Cufflinks	exon	200434800	200434893	.	+	.	gene_id "XLOC_005014"; transcript_id "TCONS_00005362"; exon_number "1"; gene_name "GRMZM2G082640"; oId "TCONS_00005360"; nearest_ref "GRMZM2G082640_T01"; class_code "="; tss_id "TSS5247";
chr1	Cufflinks	exon	200435195	200435333	.	+	.	gene_id "XLOC_005014"; transcript_id "TCONS_00005362"; exon_number "2"; gene_name "GRMZM2G082640"; oId "TCONS_00005360"; nearest_ref "GRMZM2G082640_T01"; class_code "="; tss_id "TSS5247";
chr1	Cufflinks	exon	200437313	200437398	.	+	.	gene_id "XLOC_005014"; transcript_id "TCONS_00005362"; exon_number "3"; gene_name "GRMZM2G082640"; oId "TCONS_00005360"; nearest_ref "GRMZM2G082640_T01"; class_code "="; tss_id "TSS5247";
chr1	Cufflinks	exon	200437495	200437537	.	+	.	gene_id "XLOC_005014"; transcript_id "TCONS_00005362"; exon_number "4"; gene_name "GRMZM2G082640"; oId "TCONS_00005360"; nearest_ref "GRMZM2G082640_T01"; class_code "="; tss_id "TSS5247";
chr1	Cufflinks	exon	200437632	200437688	.	+	.	gene_id "XLOC_005014"; transcript_id "TCONS_00005362"; exon_number "5"; gene_name "GRMZM2G082640"; oId "TCONS_00005360"; nearest_ref "GRMZM2G082640_T01"; class_code "="; tss_id "TSS5247";
chr1	Cufflinks	exon	200437776	200437845	.	+	.	gene_id "XLOC_005014"; transcript_id "TCONS_00005362"; exon_number "6"; gene_name "GRMZM2G082640"; oId "TCONS_00005360"; nearest_ref "GRMZM2G082640_T01"; class_code "="; tss_id "TSS5247";
chr1	Cufflinks	exon	200443686	200444362	.	+	.	gene_id "XLOC_005014"; transcript_id "TCONS_00005362"; exon_number "7"; gene_name "GRMZM2G082640"; oId "TCONS_00005360"; nearest_ref "GRMZM2G082640_T01"; class_code "="; tss_id "TSS5247";
chr1	Cufflinks	exon	200444460	200444921	.	+	.	gene_id "XLOC_005014"; transcript_id "TCONS_00005362"; exon_number "8"; gene_name "GRMZM2G082640"; oId "TCONS_00005360"; nearest_ref "GRMZM2G082640_T01"; class_code "="; tss_id "TSS5247";
chr1	Cufflinks	exon	201032095	201032352	.	+	.	gene_id "XLOC_005024"; transcript_id "TCONS_00005374"; exon_number "1"; oId "TCONS_00005372"; class_code "u"; tss_id "TSS5259";
chr1	Cufflinks	exon	201343849	201344123	.	+	.	gene_id "XLOC_005026"; transcript_id "TCONS_00005376"; exon_number "1"; oId "TCONS_00005374"; class_code "u"; tss_id "TSS5261";
chr1	Cufflinks	exon	201830528	201830895	.	+	.	gene_id "XLOC_005039"; transcript_id "TCONS_00005390"; exon_number "1"; oId "TCONS_00005388"; class_code "u"; tss_id "TSS5275";
chr1	Cufflinks	exon	201883830	201884480	.	+	.	gene_id "XLOC_005041"; transcript_id "TCONS_00005392"; exon_number "1"; gene_name "GRMZM2G165011"; oId "TCONS_00005390"; nearest_ref "GRMZM2G165011_T01"; class_code "c"; tss_id "TSS5277";
chr1	Cufflinks	exon	202222464	202222723	.	+	.	gene_id "XLOC_005049"; transcript_id "TCONS_00005403"; exon_number "1"; oId "TCONS_00005401"; class_code "u"; tss_id "TSS5287";
chr1	Cufflinks	exon	202338261	202338470	.	+	.	gene_id "XLOC_005051"; transcript_id "TCONS_00005405"; exon_number "1"; gene_name "GRMZM2G315375"; oId "TCONS_00005403"; nearest_ref "GRMZM2G315375_T01"; class_code "i"; tss_id "TSS5292";
chr1	Cufflinks	exon	202339798	202341277	.	+	.	gene_id "XLOC_005050"; transcript_id "TCONS_00005407"; exon_number "1"; gene_name "GRMZM2G315375"; oId "TCONS_00005405"; nearest_ref "GRMZM2G315375_T01"; class_code "c"; tss_id "TSS5290";
chr1	Cufflinks	exon	202338261	202338470	.	+	.	gene_id "XLOC_005051"; transcript_id "TCONS_00005405"; exon_number "1"; gene_name "GRMZM2G315375"; oId "TCONS_00005403"; nearest_ref "GRMZM2G315375_T01"; class_code "i"; tss_id "TSS5292";
chr1	Cufflinks	exon	203155011	203155228	.	+	.	gene_id "XLOC_005074"; transcript_id "TCONS_00005434"; exon_number "1"; oId "TCONS_00005432"; class_code "u"; tss_id "TSS5318";
chr1	Cufflinks	exon	203216853	203217130	.	+	.	gene_id "XLOC_005076"; transcript_id "TCONS_00005436"; exon_number "1"; oId "TCONS_00005434"; class_code "u"; tss_id "TSS5320";
chr1	Cufflinks	exon	203199499	203199710	.	+	.	gene_id "XLOC_005075"; transcript_id "TCONS_00005435"; exon_number "1"; oId "TCONS_00005433"; class_code "u"; tss_id "TSS5319";
chr1	Cufflinks	exon	203298960	203299242	.	+	.	gene_id "XLOC_005077"; transcript_id "TCONS_00005437"; exon_number "1"; oId "TCONS_00005435"; class_code "u"; tss_id "TSS5321";
chr1	Cufflinks	exon	203216853	203217130	.	+	.	gene_id "XLOC_005076"; transcript_id "TCONS_00005436"; exon_number "1"; oId "TCONS_00005434"; class_code "u"; tss_id "TSS5320";
chr1	Cufflinks	exon	203369968	203370155	.	+	.	gene_id "XLOC_005078"; transcript_id "TCONS_00005438"; exon_number "1"; gene_name "GRMZM2G139683"; oId "TCONS_00005436"; nearest_ref "GRMZM2G139683_T03"; class_code "="; tss_id "TSS5322";
chr1	Cufflinks	exon	203370279	203370440	.	+	.	gene_id "XLOC_005078"; transcript_id "TCONS_00005438"; exon_number "2"; gene_name "GRMZM2G139683"; oId "TCONS_00005436"; nearest_ref "GRMZM2G139683_T03"; class_code "="; tss_id "TSS5322";
chr1	Cufflinks	exon	203370919	203371015	.	+	.	gene_id "XLOC_005078"; transcript_id "TCONS_00005438"; exon_number "3"; gene_name "GRMZM2G139683"; oId "TCONS_00005436"; nearest_ref "GRMZM2G139683_T03"; class_code "="; tss_id "TSS5322";
chr1	Cufflinks	exon	203371092	203371170	.	+	.	gene_id "XLOC_005078"; transcript_id "TCONS_00005438"; exon_number "4"; gene_name "GRMZM2G139683"; oId "TCONS_00005436"; nearest_ref "GRMZM2G139683_T03"; class_code "="; tss_id "TSS5322";
chr1	Cufflinks	exon	203375917	203377110	.	+	.	gene_id "XLOC_005078"; transcript_id "TCONS_00005438"; exon_number "5"; gene_name "GRMZM2G139683"; oId "TCONS_00005436"; nearest_ref "GRMZM2G139683_T03"; class_code "="; tss_id "TSS5322";
chr1	Cufflinks	exon	203495782	203495996	.	+	.	gene_id "XLOC_005080"; transcript_id "TCONS_00005441"; exon_number "1"; oId "TCONS_00005439"; class_code "u"; tss_id "TSS5324";
chr1	Cufflinks	exon	203627836	203629193	.	+	.	gene_id "XLOC_005082"; transcript_id "TCONS_00005443"; exon_number "1"; gene_name "GRMZM2G106928"; oId "TCONS_00005441"; nearest_ref "GRMZM2G106928_T01"; class_code "x"; tss_id "TSS5326";
chr1	Cufflinks	exon	204089305	204089592	.	+	.	gene_id "XLOC_005093"; transcript_id "TCONS_00005454"; exon_number "1"; oId "TCONS_00005452"; class_code "u"; tss_id "TSS5337";
chr1	Cufflinks	exon	204236615	204237005	.	+	.	gene_id "XLOC_005095"; transcript_id "TCONS_00005456"; exon_number "1"; oId "TCONS_00005454"; class_code "u"; tss_id "TSS5339";
chr1	Cufflinks	exon	204159336	204159681	.	+	.	gene_id "XLOC_005094"; transcript_id "TCONS_00005455"; exon_number "1"; oId "TCONS_00005453"; class_code "u"; tss_id "TSS5338";
chr1	Cufflinks	exon	204269391	204269605	.	+	.	gene_id "XLOC_005096"; transcript_id "TCONS_00005457"; exon_number "1"; gene_name "AC234528.1_FG001"; oId "TCONS_00005455"; nearest_ref "AC234528.1_FGT001"; class_code "i"; tss_id "TSS5340";
chr1	Cufflinks	exon	204269391	204269605	.	+	.	gene_id "XLOC_005096"; transcript_id "TCONS_00005457"; exon_number "1"; gene_name "AC234528.1_FG001"; oId "TCONS_00005455"; nearest_ref "AC234528.1_FGT001"; class_code "i"; tss_id "TSS5340";
chr1	Cufflinks	exon	204275534	204276332	.	+	.	gene_id "XLOC_005097"; transcript_id "TCONS_00005459"; exon_number "1"; gene_name "AC234528.1_FG001"; oId "TCONS_00005457"; nearest_ref "AC234528.1_FGT001"; class_code "x"; tss_id "TSS5342";
chr1	Cufflinks	exon	204649908	204650108	.	+	.	gene_id "XLOC_005103"; transcript_id "TCONS_00005467"; exon_number "1"; oId "TCONS_00005465"; class_code "u"; tss_id "TSS5349";
chr1	Cufflinks	exon	204746968	204747356	.	+	.	gene_id "XLOC_005105"; transcript_id "TCONS_00005469"; exon_number "1"; oId "TCONS_00005467"; class_code "u"; tss_id "TSS5351";
chr1	Cufflinks	exon	204726296	204726796	.	+	.	gene_id "XLOC_005104"; transcript_id "TCONS_00005468"; exon_number "1"; gene_name "GRMZM2G057608"; oId "TCONS_00005466"; nearest_ref "GRMZM2G057608_T01"; class_code "i"; tss_id "TSS5350";
chr1	Cufflinks	exon	204799250	204799476	.	+	.	gene_id "XLOC_005106"; transcript_id "TCONS_00005470"; exon_number "1"; gene_name "GRMZM2G167548"; oId "TCONS_00005468"; nearest_ref "GRMZM2G167548_T01"; class_code "="; tss_id "TSS5352";
chr1	Cufflinks	exon	204801150	204801239	.	+	.	gene_id "XLOC_005106"; transcript_id "TCONS_00005470"; exon_number "2"; gene_name "GRMZM2G167548"; oId "TCONS_00005468"; nearest_ref "GRMZM2G167548_T01"; class_code "="; tss_id "TSS5352";
chr1	Cufflinks	exon	204802058	204802319	.	+	.	gene_id "XLOC_005106"; transcript_id "TCONS_00005470"; exon_number "3"; gene_name "GRMZM2G167548"; oId "TCONS_00005468"; nearest_ref "GRMZM2G167548_T01"; class_code "="; tss_id "TSS5352";
chr1	Cufflinks	exon	204802460	204802905	.	+	.	gene_id "XLOC_005106"; transcript_id "TCONS_00005470"; exon_number "4"; gene_name "GRMZM2G167548"; oId "TCONS_00005468"; nearest_ref "GRMZM2G167548_T01"; class_code "="; tss_id "TSS5352";
chr1	Cufflinks	exon	204942499	204943175	.	+	.	gene_id "XLOC_005112"; transcript_id "TCONS_00005476"; exon_number "1"; oId "TCONS_00005474"; class_code "u"; tss_id "TSS5358";
chr1	Cufflinks	exon	205135067	205135186	.	+	.	gene_id "XLOC_005115"; transcript_id "TCONS_00005479"; exon_number "1"; gene_name "GRMZM2G144387"; oId "TCONS_00005476"; nearest_ref "GRMZM2G144387_T01"; class_code "="; tss_id "TSS5361";
chr1	Cufflinks	exon	205135306	205135334	.	+	.	gene_id "XLOC_005115"; transcript_id "TCONS_00005479"; exon_number "2"; gene_name "GRMZM2G144387"; oId "TCONS_00005476"; nearest_ref "GRMZM2G144387_T01"; class_code "="; tss_id "TSS5361";
chr1	Cufflinks	exon	205137105	205137324	.	+	.	gene_id "XLOC_005115"; transcript_id "TCONS_00005479"; exon_number "3"; gene_name "GRMZM2G144387"; oId "TCONS_00005476"; nearest_ref "GRMZM2G144387_T01"; class_code "="; tss_id "TSS5361";
chr1	Cufflinks	exon	205137608	205137773	.	+	.	gene_id "XLOC_005115"; transcript_id "TCONS_00005479"; exon_number "4"; gene_name "GRMZM2G144387"; oId "TCONS_00005476"; nearest_ref "GRMZM2G144387_T01"; class_code "="; tss_id "TSS5361";
chr1	Cufflinks	exon	205138062	205138267	.	+	.	gene_id "XLOC_005115"; transcript_id "TCONS_00005479"; exon_number "5"; gene_name "GRMZM2G144387"; oId "TCONS_00005476"; nearest_ref "GRMZM2G144387_T01"; class_code "="; tss_id "TSS5361";
chr1	Cufflinks	exon	205138389	205138641	.	+	.	gene_id "XLOC_005115"; transcript_id "TCONS_00005479"; exon_number "6"; gene_name "GRMZM2G144387"; oId "TCONS_00005476"; nearest_ref "GRMZM2G144387_T01"; class_code "="; tss_id "TSS5361";
chr1	Cufflinks	exon	205288019	205288297	.	+	.	gene_id "XLOC_005120"; transcript_id "TCONS_00005486"; exon_number "1"; gene_name "GRMZM2G319357"; oId "TCONS_00005483"; nearest_ref "GRMZM2G319357_T01"; class_code "i"; tss_id "TSS5367";
chr1	Cufflinks	exon	205454945	205455330	.	+	.	gene_id "XLOC_005123"; transcript_id "TCONS_00005489"; exon_number "1"; gene_name "GRMZM2G158462"; oId "TCONS_00005486"; nearest_ref "GRMZM2G158462_T01"; class_code "="; tss_id "TSS5370";
chr1	Cufflinks	exon	205455761	205455862	.	+	.	gene_id "XLOC_005123"; transcript_id "TCONS_00005489"; exon_number "2"; gene_name "GRMZM2G158462"; oId "TCONS_00005486"; nearest_ref "GRMZM2G158462_T01"; class_code "="; tss_id "TSS5370";
chr1	Cufflinks	exon	205456222	205456503	.	+	.	gene_id "XLOC_005123"; transcript_id "TCONS_00005489"; exon_number "3"; gene_name "GRMZM2G158462"; oId "TCONS_00005486"; nearest_ref "GRMZM2G158462_T01"; class_code "="; tss_id "TSS5370";
chr1	Cufflinks	exon	205456627	205457051	.	+	.	gene_id "XLOC_005123"; transcript_id "TCONS_00005489"; exon_number "4"; gene_name "GRMZM2G158462"; oId "TCONS_00005486"; nearest_ref "GRMZM2G158462_T01"; class_code "="; tss_id "TSS5370";
chr1	Cufflinks	exon	205938988	205939200	.	+	.	gene_id "XLOC_005135"; transcript_id "TCONS_00005501"; exon_number "1"; oId "TCONS_00005498"; class_code "u"; tss_id "TSS5382";
chr1	Cufflinks	exon	206128749	206128848	.	+	.	gene_id "XLOC_005138"; transcript_id "TCONS_00005504"; exon_number "1"; oId "TCONS_00005501"; class_code "u"; tss_id "TSS5385";
chr1	Cufflinks	exon	206345481	206345988	.	+	.	gene_id "XLOC_005143"; transcript_id "TCONS_00005512"; exon_number "1"; oId "TCONS_00005509"; class_code "u"; tss_id "TSS5391";
chr1	Cufflinks	exon	206384972	206385658	.	+	.	gene_id "XLOC_005146"; transcript_id "TCONS_00005515"; exon_number "1"; gene_name "AC202011.3_FG010"; oId "TCONS_00005512"; nearest_ref "AC202011.3_FGT010"; class_code "o"; tss_id "TSS5394";
chr1	Cufflinks	exon	206705281	206705635	.	+	.	gene_id "XLOC_005150"; transcript_id "TCONS_00005519"; exon_number "1"; oId "TCONS_00005516"; class_code "u"; tss_id "TSS5398";
chr1	Cufflinks	exon	206784828	206784998	.	+	.	gene_id "XLOC_005152"; transcript_id "TCONS_00005522"; exon_number "1"; gene_name "GRMZM2G175818"; oId "TCONS_00005519"; nearest_ref "GRMZM2G175818_T02"; class_code "="; tss_id "TSS5401";
chr1	Cufflinks	exon	206785768	206785863	.	+	.	gene_id "XLOC_005152"; transcript_id "TCONS_00005522"; exon_number "2"; gene_name "GRMZM2G175818"; oId "TCONS_00005519"; nearest_ref "GRMZM2G175818_T02"; class_code "="; tss_id "TSS5401";
chr1	Cufflinks	exon	206786364	206786486	.	+	.	gene_id "XLOC_005152"; transcript_id "TCONS_00005522"; exon_number "3"; gene_name "GRMZM2G175818"; oId "TCONS_00005519"; nearest_ref "GRMZM2G175818_T02"; class_code "="; tss_id "TSS5401";
chr1	Cufflinks	exon	206787022	206787422	.	+	.	gene_id "XLOC_005152"; transcript_id "TCONS_00005522"; exon_number "4"; gene_name "GRMZM2G175818"; oId "TCONS_00005519"; nearest_ref "GRMZM2G175818_T02"; class_code "="; tss_id "TSS5401";
chr1	Cufflinks	exon	206867413	206867735	.	+	.	gene_id "XLOC_005153"; transcript_id "TCONS_00005523"; exon_number "1"; oId "TCONS_00005520"; class_code "u"; tss_id "TSS5402";
chr1	Cufflinks	exon	207038673	207039161	.	+	.	gene_id "XLOC_005156"; transcript_id "TCONS_00005526"; exon_number "1"; oId "TCONS_00005523"; class_code "u"; tss_id "TSS5405";
chr1	Cufflinks	exon	207215333	207215848	.	+	.	gene_id "XLOC_005161"; transcript_id "TCONS_00005531"; exon_number "1"; gene_name "GRMZM2G037655"; oId "TCONS_00005528"; nearest_ref "GRMZM2G037655_T01"; class_code "i"; tss_id "TSS5410";
chr1	Cufflinks	exon	207318379	207319509	.	+	.	gene_id "XLOC_005163"; transcript_id "TCONS_00005534"; exon_number "1"; gene_name "GRMZM2G089528"; oId "TCONS_00005531"; nearest_ref "GRMZM2G089528_T01"; class_code "="; tss_id "TSS5412";
chr1	Cufflinks	exon	207319620	207320791	.	+	.	gene_id "XLOC_005163"; transcript_id "TCONS_00005534"; exon_number "2"; gene_name "GRMZM2G089528"; oId "TCONS_00005531"; nearest_ref "GRMZM2G089528_T01"; class_code "="; tss_id "TSS5412";
chr1	Cufflinks	exon	209058736	209059016	.	+	.	gene_id "XLOC_005197"; transcript_id "TCONS_00005572"; exon_number "1"; oId "TCONS_00005569"; class_code "u"; tss_id "TSS5448";
chr1	Cufflinks	exon	209169592	209170987	.	+	.	gene_id "XLOC_005200"; transcript_id "TCONS_00005575"; exon_number "1"; gene_name "GRMZM2G059465"; oId "TCONS_00005572"; nearest_ref "GRMZM2G059465_T01"; class_code "p"; tss_id "TSS5451";
chr1	Cufflinks	exon	209372000	209372233	.	+	.	gene_id "XLOC_005209"; transcript_id "TCONS_00005584"; exon_number "1"; oId "TCONS_00005581"; class_code "u"; tss_id "TSS5460";
chr1	Cufflinks	exon	209569414	209569679	.	+	.	gene_id "XLOC_005212"; transcript_id "TCONS_00005587"; exon_number "1"; gene_name "GRMZM2G110306"; oId "TCONS_00005584"; nearest_ref "GRMZM2G110306_T02"; class_code "j"; tss_id "TSS5463";
chr1	Cufflinks	exon	209569803	209569969	.	+	.	gene_id "XLOC_005212"; transcript_id "TCONS_00005587"; exon_number "2"; gene_name "GRMZM2G110306"; oId "TCONS_00005584"; nearest_ref "GRMZM2G110306_T02"; class_code "j"; tss_id "TSS5463";
chr1	Cufflinks	exon	209570420	209570631	.	+	.	gene_id "XLOC_005212"; transcript_id "TCONS_00005587"; exon_number "3"; gene_name "GRMZM2G110306"; oId "TCONS_00005584"; nearest_ref "GRMZM2G110306_T02"; class_code "j"; tss_id "TSS5463";
chr1	Cufflinks	exon	209570720	209570911	.	+	.	gene_id "XLOC_005212"; transcript_id "TCONS_00005587"; exon_number "4"; gene_name "GRMZM2G110306"; oId "TCONS_00005584"; nearest_ref "GRMZM2G110306_T02"; class_code "j"; tss_id "TSS5463";
chr1	Cufflinks	exon	209573133	209573186	.	+	.	gene_id "XLOC_005212"; transcript_id "TCONS_00005587"; exon_number "5"; gene_name "GRMZM2G110306"; oId "TCONS_00005584"; nearest_ref "GRMZM2G110306_T02"; class_code "j"; tss_id "TSS5463";
chr1	Cufflinks	exon	209573832	209573920	.	+	.	gene_id "XLOC_005212"; transcript_id "TCONS_00005587"; exon_number "6"; gene_name "GRMZM2G110306"; oId "TCONS_00005584"; nearest_ref "GRMZM2G110306_T02"; class_code "j"; tss_id "TSS5463";
chr1	Cufflinks	exon	209574006	209574258	.	+	.	gene_id "XLOC_005212"; transcript_id "TCONS_00005587"; exon_number "7"; gene_name "GRMZM2G110306"; oId "TCONS_00005584"; nearest_ref "GRMZM2G110306_T02"; class_code "j"; tss_id "TSS5463";
chr1	Cufflinks	exon	209574347	209574434	.	+	.	gene_id "XLOC_005212"; transcript_id "TCONS_00005587"; exon_number "8"; gene_name "GRMZM2G110306"; oId "TCONS_00005584"; nearest_ref "GRMZM2G110306_T02"; class_code "j"; tss_id "TSS5463";
chr1	Cufflinks	exon	209385493	209385694	.	+	.	gene_id "XLOC_005210"; transcript_id "TCONS_00005585"; exon_number "1"; oId "TCONS_00005582"; class_code "u"; tss_id "TSS5461";
chr1	Cufflinks	exon	209583066	209583639	.	+	.	gene_id "XLOC_005213"; transcript_id "TCONS_00005588"; exon_number "1"; gene_name "GRMZM5G866423"; oId "TCONS_00005585"; nearest_ref "GRMZM5G866423_T02"; class_code "="; tss_id "TSS5464";
chr1	Cufflinks	exon	209583727	209583864	.	+	.	gene_id "XLOC_005213"; transcript_id "TCONS_00005588"; exon_number "2"; gene_name "GRMZM5G866423"; oId "TCONS_00005585"; nearest_ref "GRMZM5G866423_T02"; class_code "="; tss_id "TSS5464";
chr1	Cufflinks	exon	209584571	209584669	.	+	.	gene_id "XLOC_005213"; transcript_id "TCONS_00005588"; exon_number "3"; gene_name "GRMZM5G866423"; oId "TCONS_00005585"; nearest_ref "GRMZM5G866423_T02"; class_code "="; tss_id "TSS5464";
chr1	Cufflinks	exon	209584955	209585055	.	+	.	gene_id "XLOC_005213"; transcript_id "TCONS_00005588"; exon_number "4"; gene_name "GRMZM5G866423"; oId "TCONS_00005585"; nearest_ref "GRMZM5G866423_T02"; class_code "="; tss_id "TSS5464";
chr1	Cufflinks	exon	209585144	209585234	.	+	.	gene_id "XLOC_005213"; transcript_id "TCONS_00005588"; exon_number "5"; gene_name "GRMZM5G866423"; oId "TCONS_00005585"; nearest_ref "GRMZM5G866423_T02"; class_code "="; tss_id "TSS5464";
chr1	Cufflinks	exon	209585329	209585531	.	+	.	gene_id "XLOC_005213"; transcript_id "TCONS_00005588"; exon_number "6"; gene_name "GRMZM5G866423"; oId "TCONS_00005585"; nearest_ref "GRMZM5G866423_T02"; class_code "="; tss_id "TSS5464";
chr1	Cufflinks	exon	209833528	209834024	.	+	.	gene_id "XLOC_005222"; transcript_id "TCONS_00005597"; exon_number "1"; oId "TCONS_00005594"; class_code "u"; tss_id "TSS5473";
chr1	Cufflinks	exon	209853272	209853745	.	+	.	gene_id "XLOC_005224"; transcript_id "TCONS_00005600"; exon_number "1"; gene_name "GRMZM2G043530"; oId "TCONS_00005597"; nearest_ref "GRMZM2G043530_T01"; class_code "x"; tss_id "TSS5476";
chr1	Cufflinks	exon	210193547	210193908	.	+	.	gene_id "XLOC_005233"; transcript_id "TCONS_00005609"; exon_number "1"; oId "TCONS_00005606"; class_code "u"; tss_id "TSS5485";
chr1	Cufflinks	exon	210406928	210406930	.	+	.	gene_id "XLOC_005236"; transcript_id "TCONS_00005612"; exon_number "1"; gene_name "GRMZM5G820727"; oId "TCONS_00005609"; nearest_ref "GRMZM5G820727_T03"; class_code "j"; tss_id "TSS5488";
chr1	Cufflinks	exon	210407389	210407435	.	+	.	gene_id "XLOC_005236"; transcript_id "TCONS_00005612"; exon_number "2"; gene_name "GRMZM5G820727"; oId "TCONS_00005609"; nearest_ref "GRMZM5G820727_T03"; class_code "j"; tss_id "TSS5488";
chr1	Cufflinks	exon	210407530	210407597	.	+	.	gene_id "XLOC_005236"; transcript_id "TCONS_00005612"; exon_number "3"; gene_name "GRMZM5G820727"; oId "TCONS_00005609"; nearest_ref "GRMZM5G820727_T03"; class_code "j"; tss_id "TSS5488";
chr1	Cufflinks	exon	210409363	210409433	.	+	.	gene_id "XLOC_005236"; transcript_id "TCONS_00005612"; exon_number "4"; gene_name "GRMZM5G820727"; oId "TCONS_00005609"; nearest_ref "GRMZM5G820727_T03"; class_code "j"; tss_id "TSS5488";
chr1	Cufflinks	exon	210409696	210409938	.	+	.	gene_id "XLOC_005236"; transcript_id "TCONS_00005612"; exon_number "5"; gene_name "GRMZM5G820727"; oId "TCONS_00005609"; nearest_ref "GRMZM5G820727_T03"; class_code "j"; tss_id "TSS5488";
chr1	Cufflinks	exon	210410298	210410461	.	+	.	gene_id "XLOC_005236"; transcript_id "TCONS_00005612"; exon_number "6"; gene_name "GRMZM5G820727"; oId "TCONS_00005609"; nearest_ref "GRMZM5G820727_T03"; class_code "j"; tss_id "TSS5488";
chr1	Cufflinks	exon	210410589	210410644	.	+	.	gene_id "XLOC_005236"; transcript_id "TCONS_00005612"; exon_number "7"; gene_name "GRMZM5G820727"; oId "TCONS_00005609"; nearest_ref "GRMZM5G820727_T03"; class_code "j"; tss_id "TSS5488";
chr1	Cufflinks	exon	210410742	210410794	.	+	.	gene_id "XLOC_005236"; transcript_id "TCONS_00005612"; exon_number "8"; gene_name "GRMZM5G820727"; oId "TCONS_00005609"; nearest_ref "GRMZM5G820727_T03"; class_code "j"; tss_id "TSS5488";
chr1	Cufflinks	exon	210410882	210410990	.	+	.	gene_id "XLOC_005236"; transcript_id "TCONS_00005612"; exon_number "9"; gene_name "GRMZM5G820727"; oId "TCONS_00005609"; nearest_ref "GRMZM5G820727_T03"; class_code "j"; tss_id "TSS5488";
chr1	Cufflinks	exon	210411458	210411555	.	+	.	gene_id "XLOC_005236"; transcript_id "TCONS_00005612"; exon_number "10"; gene_name "GRMZM5G820727"; oId "TCONS_00005609"; nearest_ref "GRMZM5G820727_T03"; class_code "j"; tss_id "TSS5488";
chr1	Cufflinks	exon	210414361	210414498	.	+	.	gene_id "XLOC_005236"; transcript_id "TCONS_00005612"; exon_number "11"; gene_name "GRMZM5G820727"; oId "TCONS_00005609"; nearest_ref "GRMZM5G820727_T03"; class_code "j"; tss_id "TSS5488";
chr1	Cufflinks	exon	210414617	210414703	.	+	.	gene_id "XLOC_005236"; transcript_id "TCONS_00005612"; exon_number "12"; gene_name "GRMZM5G820727"; oId "TCONS_00005609"; nearest_ref "GRMZM5G820727_T03"; class_code "j"; tss_id "TSS5488";
chr1	Cufflinks	exon	211250072	211250468	.	+	.	gene_id "XLOC_005252"; transcript_id "TCONS_00005633"; exon_number "1"; gene_name "GRMZM2G108008"; oId "TCONS_00005630"; nearest_ref "GRMZM2G108008_T01"; class_code "i"; tss_id "TSS5507";
chr1	Cufflinks	exon	211303960	211304265	.	+	.	gene_id "XLOC_005255"; transcript_id "TCONS_00005636"; exon_number "1"; oId "TCONS_00005633"; class_code "u"; tss_id "TSS5510";
chr1	Cufflinks	exon	211250738	211251465	.	+	.	gene_id "XLOC_005253"; transcript_id "TCONS_00005634"; exon_number "1"; gene_name "GRMZM2G108008"; oId "TCONS_00005631"; nearest_ref "GRMZM2G108008_T01"; class_code "i"; tss_id "TSS5508";
chr1	Cufflinks	exon	211306811	211306890	.	+	.	gene_id "XLOC_005256"; transcript_id "TCONS_00005637"; exon_number "1"; gene_name "GRMZM2G151955"; oId "TCONS_00005634"; nearest_ref "GRMZM2G151955_T02"; class_code "c"; tss_id "TSS5511";
chr1	Cufflinks	exon	211307035	211307106	.	+	.	gene_id "XLOC_005256"; transcript_id "TCONS_00005637"; exon_number "2"; gene_name "GRMZM2G151955"; oId "TCONS_00005634"; nearest_ref "GRMZM2G151955_T02"; class_code "c"; tss_id "TSS5511";
chr1	Cufflinks	exon	211307222	211307365	.	+	.	gene_id "XLOC_005256"; transcript_id "TCONS_00005637"; exon_number "3"; gene_name "GRMZM2G151955"; oId "TCONS_00005634"; nearest_ref "GRMZM2G151955_T02"; class_code "c"; tss_id "TSS5511";
chr1	Cufflinks	exon	211307504	211307575	.	+	.	gene_id "XLOC_005256"; transcript_id "TCONS_00005637"; exon_number "4"; gene_name "GRMZM2G151955"; oId "TCONS_00005634"; nearest_ref "GRMZM2G151955_T02"; class_code "c"; tss_id "TSS5511";
chr1	Cufflinks	exon	211307730	211307789	.	+	.	gene_id "XLOC_005256"; transcript_id "TCONS_00005637"; exon_number "5"; gene_name "GRMZM2G151955"; oId "TCONS_00005634"; nearest_ref "GRMZM2G151955_T02"; class_code "c"; tss_id "TSS5511";
chr1	Cufflinks	exon	211307982	211308094	.	+	.	gene_id "XLOC_005256"; transcript_id "TCONS_00005637"; exon_number "6"; gene_name "GRMZM2G151955"; oId "TCONS_00005634"; nearest_ref "GRMZM2G151955_T02"; class_code "c"; tss_id "TSS5511";
chr1	Cufflinks	exon	211308467	211308619	.	+	.	gene_id "XLOC_005256"; transcript_id "TCONS_00005637"; exon_number "7"; gene_name "GRMZM2G151955"; oId "TCONS_00005634"; nearest_ref "GRMZM2G151955_T02"; class_code "c"; tss_id "TSS5511";
chr1	Cufflinks	exon	211298449	211298675	.	+	.	gene_id "XLOC_005254"; transcript_id "TCONS_00005635"; exon_number "1"; oId "TCONS_00005632"; class_code "u"; tss_id "TSS5509";
chr1	Cufflinks	exon	211308758	211309110	.	+	.	gene_id "XLOC_005256"; transcript_id "TCONS_00005638"; exon_number "1"; gene_name "GRMZM2G151955"; oId "TCONS_00005635"; nearest_ref "GRMZM2G151955_T02"; class_code "c"; tss_id "TSS5512";
chr1	Cufflinks	exon	211310821	211311212	.	+	.	gene_id "XLOC_005256"; transcript_id "TCONS_00005638"; exon_number "2"; gene_name "GRMZM2G151955"; oId "TCONS_00005635"; nearest_ref "GRMZM2G151955_T02"; class_code "c"; tss_id "TSS5512";
chr1	Cufflinks	exon	211311309	211311911	.	+	.	gene_id "XLOC_005256"; transcript_id "TCONS_00005638"; exon_number "3"; gene_name "GRMZM2G151955"; oId "TCONS_00005635"; nearest_ref "GRMZM2G151955_T02"; class_code "c"; tss_id "TSS5512";
chr1	Cufflinks	exon	211432384	211432659	.	+	.	gene_id "XLOC_005258"; transcript_id "TCONS_00005640"; exon_number "1"; oId "TCONS_00005637"; class_code "u"; tss_id "TSS5514";
chr1	Cufflinks	exon	211567047	211567647	.	+	.	gene_id "XLOC_005261"; transcript_id "TCONS_00005643"; exon_number "1"; gene_name "GRMZM2G131205"; oId "TCONS_00005640"; nearest_ref "GRMZM2G131205_T01"; class_code "="; tss_id "TSS5517";
chr1	Cufflinks	exon	211567759	211567913	.	+	.	gene_id "XLOC_005261"; transcript_id "TCONS_00005643"; exon_number "2"; gene_name "GRMZM2G131205"; oId "TCONS_00005640"; nearest_ref "GRMZM2G131205_T01"; class_code "="; tss_id "TSS5517";
chr1	Cufflinks	exon	211568015	211568203	.	+	.	gene_id "XLOC_005261"; transcript_id "TCONS_00005643"; exon_number "3"; gene_name "GRMZM2G131205"; oId "TCONS_00005640"; nearest_ref "GRMZM2G131205_T01"; class_code "="; tss_id "TSS5517";
chr1	Cufflinks	exon	211570194	211570546	.	+	.	gene_id "XLOC_005261"; transcript_id "TCONS_00005643"; exon_number "4"; gene_name "GRMZM2G131205"; oId "TCONS_00005640"; nearest_ref "GRMZM2G131205_T01"; class_code "="; tss_id "TSS5517";
chr1	Cufflinks	exon	211572458	211572983	.	+	.	gene_id "XLOC_005261"; transcript_id "TCONS_00005643"; exon_number "5"; gene_name "GRMZM2G131205"; oId "TCONS_00005640"; nearest_ref "GRMZM2G131205_T01"; class_code "="; tss_id "TSS5517";
chr1	Cufflinks	exon	212134444	212134685	.	+	.	gene_id "XLOC_005272"; transcript_id "TCONS_00005655"; exon_number "1"; oId "TCONS_00005652"; class_code "u"; tss_id "TSS5529";
chr1	Cufflinks	exon	212220326	212220571	.	+	.	gene_id "XLOC_005275"; transcript_id "TCONS_00005658"; exon_number "1"; oId "TCONS_00005655"; class_code "u"; tss_id "TSS5532";
chr1	Cufflinks	exon	212220326	212220571	.	+	.	gene_id "XLOC_005275"; transcript_id "TCONS_00005658"; exon_number "1"; oId "TCONS_00005655"; class_code "u"; tss_id "TSS5532";
chr1	Cufflinks	exon	212242664	212243396	.	+	.	gene_id "XLOC_005278"; transcript_id "TCONS_00005661"; exon_number "1"; gene_name "GRMZM2G067067"; oId "TCONS_00005658"; nearest_ref "GRMZM2G067067_T06"; class_code "x"; tss_id "TSS5535";
chr1	Cufflinks	exon	212306076	212306339	.	+	.	gene_id "XLOC_005279"; transcript_id "TCONS_00005662"; exon_number "1"; oId "TCONS_00005659"; class_code "u"; tss_id "TSS5536";
chr1	Cufflinks	exon	212352584	212355775	.	+	.	gene_id "XLOC_005282"; transcript_id "TCONS_00005665"; exon_number "1"; gene_name "GRMZM2G160927"; oId "TCONS_00005662"; nearest_ref "GRMZM2G160927_T01"; class_code "x"; tss_id "TSS5539";
chr1	Cufflinks	exon	212781425	212781708	.	+	.	gene_id "XLOC_005294"; transcript_id "TCONS_00005678"; exon_number "1"; oId "TCONS_00005675"; class_code "u"; tss_id "TSS5552";
chr1	Cufflinks	exon	212989137	212989442	.	+	.	gene_id "XLOC_005297"; transcript_id "TCONS_00005681"; exon_number "1"; oId "TCONS_00005678"; class_code "u"; tss_id "TSS5555";
chr1	Cufflinks	exon	213658766	213659112	.	+	.	gene_id "XLOC_005312"; transcript_id "TCONS_00005696"; exon_number "1"; oId "TCONS_00005693"; class_code "u"; tss_id "TSS5570";
chr1	Cufflinks	exon	213706613	213707843	.	+	.	gene_id "XLOC_005315"; transcript_id "TCONS_00005699"; exon_number "1"; gene_name "GRMZM2G082174"; oId "TCONS_00005696"; nearest_ref "GRMZM2G082174_T01"; class_code "x"; tss_id "TSS5573";
chr1	Cufflinks	exon	214370349	214370577	.	+	.	gene_id "XLOC_005328"; transcript_id "TCONS_00005714"; exon_number "1"; oId "TCONS_00005711"; class_code "u"; tss_id "TSS5587";
chr1	Cufflinks	exon	214513649	214514642	.	+	.	gene_id "XLOC_005331"; transcript_id "TCONS_00005717"; exon_number "1"; oId "TCONS_00005714"; class_code "u"; tss_id "TSS5590";
chr1	Cufflinks	exon	214414243	214414452	.	+	.	gene_id "XLOC_005329"; transcript_id "TCONS_00005715"; exon_number "1"; oId "TCONS_00005712"; class_code "u"; tss_id "TSS5588";
chr1	Cufflinks	exon	214515314	214517041	.	+	.	gene_id "XLOC_005332"; transcript_id "TCONS_00005718"; exon_number "1"; oId "TCONS_00005715"; class_code "u"; tss_id "TSS5591";
chr1	Cufflinks	exon	214515314	214517041	.	+	.	gene_id "XLOC_005332"; transcript_id "TCONS_00005718"; exon_number "1"; oId "TCONS_00005715"; class_code "u"; tss_id "TSS5591";
chr1	Cufflinks	exon	214528904	214530779	.	+	.	gene_id "XLOC_005335"; transcript_id "TCONS_00005721"; exon_number "1"; gene_name "GRMZM2G089631"; oId "TCONS_00005718"; nearest_ref "GRMZM2G089631_T05"; class_code "x"; tss_id "TSS5594";
chr1	Cufflinks	exon	214517150	214517970	.	+	.	gene_id "XLOC_005333"; transcript_id "TCONS_00005719"; exon_number "1"; oId "TCONS_00005716"; class_code "u"; tss_id "TSS5592";
chr1	Cufflinks	exon	214531517	214532653	.	+	.	gene_id "XLOC_005336"; transcript_id "TCONS_00005722"; exon_number "1"; gene_name "GRMZM2G089631"; oId "TCONS_00005719"; nearest_ref "GRMZM2G089631_T05"; class_code "x"; tss_id "TSS5595";
chr1	Cufflinks	exon	215041079	215041623	.	+	.	gene_id "XLOC_005355"; transcript_id "TCONS_00005742"; exon_number "1"; oId "TCONS_00005739"; class_code "u"; tss_id "TSS5615";
chr1	Cufflinks	exon	215230606	215231409	.	+	.	gene_id "XLOC_005358"; transcript_id "TCONS_00005745"; exon_number "1"; oId "TCONS_00005742"; class_code "u"; tss_id "TSS5618";
chr1	Cufflinks	exon	215252287	215252578	.	+	.	gene_id "XLOC_005359"; transcript_id "TCONS_00005746"; exon_number "1"; oId "TCONS_00005743"; class_code "u"; tss_id "TSS5619";
chr1	Cufflinks	exon	215303798	215304312	.	+	.	gene_id "XLOC_005362"; transcript_id "TCONS_00005749"; exon_number "1"; oId "TCONS_00005746"; class_code "u"; tss_id "TSS5622";
chr1	Cufflinks	exon	215362010	215362343	.	+	.	gene_id "XLOC_005363"; transcript_id "TCONS_00005750"; exon_number "1"; oId "TCONS_00005747"; class_code "u"; tss_id "TSS5623";
chr1	Cufflinks	exon	215401886	215402104	.	+	.	gene_id "XLOC_005366"; transcript_id "TCONS_00005753"; exon_number "1"; oId "TCONS_00005750"; class_code "u"; tss_id "TSS5626";
chr1	Cufflinks	exon	215401379	215401655	.	+	.	gene_id "XLOC_005365"; transcript_id "TCONS_00005752"; exon_number "1"; oId "TCONS_00005749"; class_code "u"; tss_id "TSS5625";
chr1	Cufflinks	exon	215523707	215523806	.	+	.	gene_id "XLOC_005368"; transcript_id "TCONS_00005755"; exon_number "1"; oId "TCONS_00005752"; class_code "u"; tss_id "TSS5628";
chr1	Cufflinks	exon	215401886	215402104	.	+	.	gene_id "XLOC_005366"; transcript_id "TCONS_00005753"; exon_number "1"; oId "TCONS_00005750"; class_code "u"; tss_id "TSS5626";
chr1	Cufflinks	exon	215580843	215581991	.	+	.	gene_id "XLOC_005369"; transcript_id "TCONS_00005756"; exon_number "1"; gene_name "AC199826.4_FG003"; oId "TCONS_00005753"; nearest_ref "AC199826.4_FGT003"; class_code "p"; tss_id "TSS5629";
chr1	Cufflinks	exon	215863943	215864180	.	+	.	gene_id "XLOC_005377"; transcript_id "TCONS_00005765"; exon_number "1"; oId "TCONS_00005762"; class_code "u"; tss_id "TSS5637";
chr1	Cufflinks	exon	215996709	215996808	.	+	.	gene_id "XLOC_005380"; transcript_id "TCONS_00005768"; exon_number "1"; oId "TCONS_00005765"; class_code "u"; tss_id "TSS5640";
chr1	Cufflinks	exon	215921561	215921822	.	+	.	gene_id "XLOC_005378"; transcript_id "TCONS_00005766"; exon_number "1"; oId "TCONS_00005763"; class_code "u"; tss_id "TSS5638";
chr1	Cufflinks	exon	216028111	216028210	.	+	.	gene_id "XLOC_005381"; transcript_id "TCONS_00005769"; exon_number "1"; oId "TCONS_00005766"; class_code "u"; tss_id "TSS5641";
chr1	Cufflinks	exon	216084442	216084732	.	+	.	gene_id "XLOC_005382"; transcript_id "TCONS_00005770"; exon_number "1"; oId "TCONS_00005767"; class_code "u"; tss_id "TSS5642";
chr1	Cufflinks	exon	216257985	216258262	.	+	.	gene_id "XLOC_005385"; transcript_id "TCONS_00005773"; exon_number "1"; oId "TCONS_00005770"; class_code "u"; tss_id "TSS5645";
chr1	Cufflinks	exon	216229845	216230071	.	+	.	gene_id "XLOC_005384"; transcript_id "TCONS_00005772"; exon_number "1"; oId "TCONS_00005769"; class_code "u"; tss_id "TSS5644";
chr1	Cufflinks	exon	216306950	216307190	.	+	.	gene_id "XLOC_005387"; transcript_id "TCONS_00005775"; exon_number "1"; oId "TCONS_00005772"; class_code "u"; tss_id "TSS5647";
chr1	Cufflinks	exon	216305218	216305489	.	+	.	gene_id "XLOC_005386"; transcript_id "TCONS_00005774"; exon_number "1"; oId "TCONS_00005771"; class_code "u"; tss_id "TSS5646";
chr1	Cufflinks	exon	216494067	216494166	.	+	.	gene_id "XLOC_005389"; transcript_id "TCONS_00005777"; exon_number "1"; gene_name "GRMZM5G893055"; oId "TCONS_00005774"; nearest_ref "GRMZM5G893055_T01"; class_code "x"; tss_id "TSS5649";
chr1	Cufflinks	exon	216632064	216632301	.	+	.	gene_id "XLOC_005393"; transcript_id "TCONS_00005781"; exon_number "1"; oId "TCONS_00005778"; class_code "u"; tss_id "TSS5653";
chr1	Cufflinks	exon	216692473	216692907	.	+	.	gene_id "XLOC_005396"; transcript_id "TCONS_00005784"; exon_number "1"; gene_name "GRMZM2G116971"; oId "TCONS_00005781"; nearest_ref "GRMZM2G116971_T01"; class_code "="; tss_id "TSS5656";
chr1	Cufflinks	exon	216693404	216693467	.	+	.	gene_id "XLOC_005396"; transcript_id "TCONS_00005784"; exon_number "2"; gene_name "GRMZM2G116971"; oId "TCONS_00005781"; nearest_ref "GRMZM2G116971_T01"; class_code "="; tss_id "TSS5656";
chr1	Cufflinks	exon	216693567	216693616	.	+	.	gene_id "XLOC_005396"; transcript_id "TCONS_00005784"; exon_number "3"; gene_name "GRMZM2G116971"; oId "TCONS_00005781"; nearest_ref "GRMZM2G116971_T01"; class_code "="; tss_id "TSS5656";
chr1	Cufflinks	exon	216693812	216694005	.	+	.	gene_id "XLOC_005396"; transcript_id "TCONS_00005784"; exon_number "4"; gene_name "GRMZM2G116971"; oId "TCONS_00005781"; nearest_ref "GRMZM2G116971_T01"; class_code "="; tss_id "TSS5656";
chr1	Cufflinks	exon	216695454	216695517	.	+	.	gene_id "XLOC_005396"; transcript_id "TCONS_00005784"; exon_number "5"; gene_name "GRMZM2G116971"; oId "TCONS_00005781"; nearest_ref "GRMZM2G116971_T01"; class_code "="; tss_id "TSS5656";
chr1	Cufflinks	exon	216695589	216695661	.	+	.	gene_id "XLOC_005396"; transcript_id "TCONS_00005784"; exon_number "6"; gene_name "GRMZM2G116971"; oId "TCONS_00005781"; nearest_ref "GRMZM2G116971_T01"; class_code "="; tss_id "TSS5656";
chr1	Cufflinks	exon	216696127	216696250	.	+	.	gene_id "XLOC_005396"; transcript_id "TCONS_00005784"; exon_number "7"; gene_name "GRMZM2G116971"; oId "TCONS_00005781"; nearest_ref "GRMZM2G116971_T01"; class_code "="; tss_id "TSS5656";
chr1	Cufflinks	exon	216696841	216696928	.	+	.	gene_id "XLOC_005396"; transcript_id "TCONS_00005784"; exon_number "8"; gene_name "GRMZM2G116971"; oId "TCONS_00005781"; nearest_ref "GRMZM2G116971_T01"; class_code "="; tss_id "TSS5656";
chr1	Cufflinks	exon	216697039	216697089	.	+	.	gene_id "XLOC_005396"; transcript_id "TCONS_00005784"; exon_number "9"; gene_name "GRMZM2G116971"; oId "TCONS_00005781"; nearest_ref "GRMZM2G116971_T01"; class_code "="; tss_id "TSS5656";
chr1	Cufflinks	exon	216697294	216697365	.	+	.	gene_id "XLOC_005396"; transcript_id "TCONS_00005784"; exon_number "10"; gene_name "GRMZM2G116971"; oId "TCONS_00005781"; nearest_ref "GRMZM2G116971_T01"; class_code "="; tss_id "TSS5656";
chr1	Cufflinks	exon	216697478	216697590	.	+	.	gene_id "XLOC_005396"; transcript_id "TCONS_00005784"; exon_number "11"; gene_name "GRMZM2G116971"; oId "TCONS_00005781"; nearest_ref "GRMZM2G116971_T01"; class_code "="; tss_id "TSS5656";
chr1	Cufflinks	exon	216700267	216700679	.	+	.	gene_id "XLOC_005396"; transcript_id "TCONS_00005784"; exon_number "12"; gene_name "GRMZM2G116971"; oId "TCONS_00005781"; nearest_ref "GRMZM2G116971_T01"; class_code "="; tss_id "TSS5656";
chr1	Cufflinks	exon	216712079	216712291	.	+	.	gene_id "XLOC_005398"; transcript_id "TCONS_00005786"; exon_number "1"; oId "TCONS_00005783"; class_code "u"; tss_id "TSS5658";
chr1	Cufflinks	exon	216735115	216735223	.	+	.	gene_id "XLOC_005400"; transcript_id "TCONS_00005789"; exon_number "1"; gene_name "GRMZM2G167651"; oId "TCONS_00005786"; nearest_ref "GRMZM2G167651_T01"; class_code "="; tss_id "TSS5661";
chr1	Cufflinks	exon	216735976	216736074	.	+	.	gene_id "XLOC_005400"; transcript_id "TCONS_00005789"; exon_number "2"; gene_name "GRMZM2G167651"; oId "TCONS_00005786"; nearest_ref "GRMZM2G167651_T01"; class_code "="; tss_id "TSS5661";
chr1	Cufflinks	exon	216736307	216736390	.	+	.	gene_id "XLOC_005400"; transcript_id "TCONS_00005789"; exon_number "3"; gene_name "GRMZM2G167651"; oId "TCONS_00005786"; nearest_ref "GRMZM2G167651_T01"; class_code "="; tss_id "TSS5661";
chr1	Cufflinks	exon	216736486	216736629	.	+	.	gene_id "XLOC_005400"; transcript_id "TCONS_00005789"; exon_number "4"; gene_name "GRMZM2G167651"; oId "TCONS_00005786"; nearest_ref "GRMZM2G167651_T01"; class_code "="; tss_id "TSS5661";
chr1	Cufflinks	exon	216736863	216736995	.	+	.	gene_id "XLOC_005400"; transcript_id "TCONS_00005789"; exon_number "5"; gene_name "GRMZM2G167651"; oId "TCONS_00005786"; nearest_ref "GRMZM2G167651_T01"; class_code "="; tss_id "TSS5661";
chr1	Cufflinks	exon	216737100	216737164	.	+	.	gene_id "XLOC_005400"; transcript_id "TCONS_00005789"; exon_number "6"; gene_name "GRMZM2G167651"; oId "TCONS_00005786"; nearest_ref "GRMZM2G167651_T01"; class_code "="; tss_id "TSS5661";
chr1	Cufflinks	exon	216737284	216737454	.	+	.	gene_id "XLOC_005400"; transcript_id "TCONS_00005789"; exon_number "7"; gene_name "GRMZM2G167651"; oId "TCONS_00005786"; nearest_ref "GRMZM2G167651_T01"; class_code "="; tss_id "TSS5661";
chr1	Cufflinks	exon	216737555	216737659	.	+	.	gene_id "XLOC_005400"; transcript_id "TCONS_00005789"; exon_number "8"; gene_name "GRMZM2G167651"; oId "TCONS_00005786"; nearest_ref "GRMZM2G167651_T01"; class_code "="; tss_id "TSS5661";
chr1	Cufflinks	exon	216737935	216738042	.	+	.	gene_id "XLOC_005400"; transcript_id "TCONS_00005789"; exon_number "9"; gene_name "GRMZM2G167651"; oId "TCONS_00005786"; nearest_ref "GRMZM2G167651_T01"; class_code "="; tss_id "TSS5661";
chr1	Cufflinks	exon	216738232	216738528	.	+	.	gene_id "XLOC_005400"; transcript_id "TCONS_00005789"; exon_number "10"; gene_name "GRMZM2G167651"; oId "TCONS_00005786"; nearest_ref "GRMZM2G167651_T01"; class_code "="; tss_id "TSS5661";
chr1	Cufflinks	exon	216738665	216738680	.	+	.	gene_id "XLOC_005400"; transcript_id "TCONS_00005789"; exon_number "11"; gene_name "GRMZM2G167651"; oId "TCONS_00005786"; nearest_ref "GRMZM2G167651_T01"; class_code "="; tss_id "TSS5661";
chr1	Cufflinks	exon	216738863	216739065	.	+	.	gene_id "XLOC_005400"; transcript_id "TCONS_00005789"; exon_number "12"; gene_name "GRMZM2G167651"; oId "TCONS_00005786"; nearest_ref "GRMZM2G167651_T01"; class_code "="; tss_id "TSS5661";
chr1	Cufflinks	exon	216740446	216740500	.	+	.	gene_id "XLOC_005400"; transcript_id "TCONS_00005789"; exon_number "13"; gene_name "GRMZM2G167651"; oId "TCONS_00005786"; nearest_ref "GRMZM2G167651_T01"; class_code "="; tss_id "TSS5661";
chr1	Cufflinks	exon	216740590	216740775	.	+	.	gene_id "XLOC_005400"; transcript_id "TCONS_00005789"; exon_number "14"; gene_name "GRMZM2G167651"; oId "TCONS_00005786"; nearest_ref "GRMZM2G167651_T01"; class_code "="; tss_id "TSS5661";
chr1	Cufflinks	exon	216740930	216741506	.	+	.	gene_id "XLOC_005400"; transcript_id "TCONS_00005789"; exon_number "15"; gene_name "GRMZM2G167651"; oId "TCONS_00005786"; nearest_ref "GRMZM2G167651_T01"; class_code "="; tss_id "TSS5661";
chr1	Cufflinks	exon	216760064	216760379	.	+	.	gene_id "XLOC_005402"; transcript_id "TCONS_00005791"; exon_number "1"; oId "TCONS_00005788"; class_code "u"; tss_id "TSS5663";
chr1	Cufflinks	exon	216824128	216825103	.	+	.	gene_id "XLOC_005405"; transcript_id "TCONS_00005794"; exon_number "1"; gene_name "GRMZM2G169227"; oId "TCONS_00005791"; nearest_ref "GRMZM2G169227_T01"; class_code "c"; tss_id "TSS5666";
chr1	Cufflinks	exon	216946292	216946631	.	+	.	gene_id "XLOC_005409"; transcript_id "TCONS_00005799"; exon_number "1"; oId "TCONS_00005796"; class_code "u"; tss_id "TSS5671";
chr1	Cufflinks	exon	217075866	217076074	.	+	.	gene_id "XLOC_005412"; transcript_id "TCONS_00005802"; exon_number "1"; gene_name "GRMZM2G090542"; oId "TCONS_00005799"; nearest_ref "GRMZM2G090542_T01"; class_code "i"; tss_id "TSS5674";
chr1	Cufflinks	exon	217012746	217012961	.	+	.	gene_id "XLOC_005410"; transcript_id "TCONS_00005800"; exon_number "1"; oId "TCONS_00005797"; class_code "u"; tss_id "TSS5672";
chr1	Cufflinks	exon	217192340	217192558	.	+	.	gene_id "XLOC_005413"; transcript_id "TCONS_00005803"; exon_number "1"; oId "TCONS_00005800"; class_code "u"; tss_id "TSS5675";
chr1	Cufflinks	exon	217075866	217076074	.	+	.	gene_id "XLOC_005412"; transcript_id "TCONS_00005802"; exon_number "1"; gene_name "GRMZM2G090542"; oId "TCONS_00005799"; nearest_ref "GRMZM2G090542_T01"; class_code "i"; tss_id "TSS5674";
chr1	Cufflinks	exon	217230740	217230903	.	+	.	gene_id "XLOC_005414"; transcript_id "TCONS_00005805"; exon_number "1"; gene_name "GRMZM2G440313"; oId "TCONS_00005802"; nearest_ref "GRMZM2G440313_T01"; class_code "="; tss_id "TSS5676";
chr1	Cufflinks	exon	217232101	217233067	.	+	.	gene_id "XLOC_005414"; transcript_id "TCONS_00005805"; exon_number "2"; gene_name "GRMZM2G440313"; oId "TCONS_00005802"; nearest_ref "GRMZM2G440313_T01"; class_code "="; tss_id "TSS5676";
chr1	Cufflinks	exon	217233481	217234271	.	+	.	gene_id "XLOC_005414"; transcript_id "TCONS_00005805"; exon_number "3"; gene_name "GRMZM2G440313"; oId "TCONS_00005802"; nearest_ref "GRMZM2G440313_T01"; class_code "="; tss_id "TSS5676";
chr1	Cufflinks	exon	217338188	217338422	.	+	.	gene_id "XLOC_005417"; transcript_id "TCONS_00005808"; exon_number "1"; oId "TCONS_00005805"; class_code "u"; tss_id "TSS5679";
chr1	Cufflinks	exon	217453924	217454165	.	+	.	gene_id "XLOC_005420"; transcript_id "TCONS_00005811"; exon_number "1"; oId "TCONS_00005808"; class_code "u"; tss_id "TSS5682";
chr1	Cufflinks	exon	218367120	218367439	.	+	.	gene_id "XLOC_005441"; transcript_id "TCONS_00005834"; exon_number "1"; oId "TCONS_00005831"; class_code "u"; tss_id "TSS5705";
chr1	Cufflinks	exon	218421489	218421588	.	+	.	gene_id "XLOC_005443"; transcript_id "TCONS_00005837"; exon_number "1"; oId "TCONS_00005834"; class_code "u"; tss_id "TSS5708";
chr1	Cufflinks	exon	218646758	218646974	.	+	.	gene_id "XLOC_005452"; transcript_id "TCONS_00005846"; exon_number "1"; oId "TCONS_00005843"; class_code "u"; tss_id "TSS5717";
chr1	Cufflinks	exon	218712660	218712909	.	+	.	gene_id "XLOC_005455"; transcript_id "TCONS_00005849"; exon_number "1"; oId "TCONS_00005846"; class_code "u"; tss_id "TSS5720";
chr1	Cufflinks	exon	218651068	218651291	.	+	.	gene_id "XLOC_005453"; transcript_id "TCONS_00005847"; exon_number "1"; oId "TCONS_00005844"; class_code "u"; tss_id "TSS5718";
chr1	Cufflinks	exon	218719176	218719409	.	+	.	gene_id "XLOC_005456"; transcript_id "TCONS_00005850"; exon_number "1"; gene_name "GRMZM2G108277"; oId "TCONS_00005847"; nearest_ref "GRMZM2G108277_T01"; class_code "="; tss_id "TSS5721";
chr1	Cufflinks	exon	218721375	218721949	.	+	.	gene_id "XLOC_005456"; transcript_id "TCONS_00005850"; exon_number "2"; gene_name "GRMZM2G108277"; oId "TCONS_00005847"; nearest_ref "GRMZM2G108277_T01"; class_code "="; tss_id "TSS5721";
chr1	Cufflinks	exon	218712660	218712909	.	+	.	gene_id "XLOC_005455"; transcript_id "TCONS_00005849"; exon_number "1"; oId "TCONS_00005846"; class_code "u"; tss_id "TSS5720";
chr1	Cufflinks	exon	218835234	218835466	.	+	.	gene_id "XLOC_005458"; transcript_id "TCONS_00005852"; exon_number "1"; oId "TCONS_00005849"; class_code "u"; tss_id "TSS5723";
chr1	Cufflinks	exon	219245862	219246170	.	+	.	gene_id "XLOC_005468"; transcript_id "TCONS_00005862"; exon_number "1"; oId "TCONS_00005859"; class_code "u"; tss_id "TSS5733";
chr1	Cufflinks	exon	219421990	219422122	.	+	.	gene_id "XLOC_005471"; transcript_id "TCONS_00005865"; exon_number "1"; gene_name "GRMZM2G146111"; oId "TCONS_00005862"; nearest_ref "GRMZM2G146111_T03"; class_code "j"; tss_id "TSS5736";
chr1	Cufflinks	exon	219424699	219424760	.	+	.	gene_id "XLOC_005471"; transcript_id "TCONS_00005865"; exon_number "2"; gene_name "GRMZM2G146111"; oId "TCONS_00005862"; nearest_ref "GRMZM2G146111_T03"; class_code "j"; tss_id "TSS5736";
chr1	Cufflinks	exon	219425232	219425465	.	+	.	gene_id "XLOC_005471"; transcript_id "TCONS_00005865"; exon_number "3"; gene_name "GRMZM2G146111"; oId "TCONS_00005862"; nearest_ref "GRMZM2G146111_T03"; class_code "j"; tss_id "TSS5736";
chr1	Cufflinks	exon	219425911	219426127	.	+	.	gene_id "XLOC_005471"; transcript_id "TCONS_00005865"; exon_number "4"; gene_name "GRMZM2G146111"; oId "TCONS_00005862"; nearest_ref "GRMZM2G146111_T03"; class_code "j"; tss_id "TSS5736";
chr1	Cufflinks	exon	219426228	219426362	.	+	.	gene_id "XLOC_005471"; transcript_id "TCONS_00005865"; exon_number "5"; gene_name "GRMZM2G146111"; oId "TCONS_00005862"; nearest_ref "GRMZM2G146111_T03"; class_code "j"; tss_id "TSS5736";
chr1	Cufflinks	exon	219426485	219427065	.	+	.	gene_id "XLOC_005471"; transcript_id "TCONS_00005865"; exon_number "6"; gene_name "GRMZM2G146111"; oId "TCONS_00005862"; nearest_ref "GRMZM2G146111_T03"; class_code "j"; tss_id "TSS5736";
chr1	Cufflinks	exon	219765315	219765549	.	+	.	gene_id "XLOC_005481"; transcript_id "TCONS_00005877"; exon_number "1"; oId "TCONS_00005874"; class_code "u"; tss_id "TSS5747";
chr1	Cufflinks	exon	219858115	219858426	.	+	.	gene_id "XLOC_005484"; transcript_id "TCONS_00005880"; exon_number "1"; gene_name "GRMZM2G141707"; oId "TCONS_00005877"; nearest_ref "GRMZM2G141707_T01"; class_code "c"; tss_id "TSS5750";
chr1	Cufflinks	exon	219858523	219858645	.	+	.	gene_id "XLOC_005484"; transcript_id "TCONS_00005880"; exon_number "2"; gene_name "GRMZM2G141707"; oId "TCONS_00005877"; nearest_ref "GRMZM2G141707_T01"; class_code "c"; tss_id "TSS5750";
chr1	Cufflinks	exon	219859402	219859482	.	+	.	gene_id "XLOC_005484"; transcript_id "TCONS_00005880"; exon_number "3"; gene_name "GRMZM2G141707"; oId "TCONS_00005877"; nearest_ref "GRMZM2G141707_T01"; class_code "c"; tss_id "TSS5750";
chr1	Cufflinks	exon	219859592	219859972	.	+	.	gene_id "XLOC_005484"; transcript_id "TCONS_00005880"; exon_number "4"; gene_name "GRMZM2G141707"; oId "TCONS_00005877"; nearest_ref "GRMZM2G141707_T01"; class_code "c"; tss_id "TSS5750";
chr1	Cufflinks	exon	219887638	219887855	.	+	.	gene_id "XLOC_005486"; transcript_id "TCONS_00005882"; exon_number "1"; oId "TCONS_00005879"; class_code "u"; tss_id "TSS5752";
chr1	Cufflinks	exon	220104166	220104463	.	+	.	gene_id "XLOC_005489"; transcript_id "TCONS_00005885"; exon_number "1"; oId "TCONS_00005882"; class_code "u"; tss_id "TSS5755";
chr1	Cufflinks	exon	220256523	220257698	.	+	.	gene_id "XLOC_005495"; transcript_id "TCONS_00005891"; exon_number "1"; oId "TCONS_00005888"; class_code "u"; tss_id "TSS5761";
chr1	Cufflinks	exon	220391616	220391814	.	+	.	gene_id "XLOC_005498"; transcript_id "TCONS_00005894"; exon_number "1"; gene_name "GRMZM2G032351"; oId "TCONS_00005891"; nearest_ref "GRMZM2G032351_T01"; class_code "x"; tss_id "TSS5764";
chr1	Cufflinks	exon	220520323	220520647	.	+	.	gene_id "XLOC_005502"; transcript_id "TCONS_00005898"; exon_number "1"; oId "TCONS_00005895"; class_code "u"; tss_id "TSS5768";
chr1	Cufflinks	exon	220619012	220619214	.	+	.	gene_id "XLOC_005505"; transcript_id "TCONS_00005901"; exon_number "1"; oId "TCONS_00005898"; class_code "u"; tss_id "TSS5771";
chr1	Cufflinks	exon	220619012	220619214	.	+	.	gene_id "XLOC_005505"; transcript_id "TCONS_00005901"; exon_number "1"; oId "TCONS_00005898"; class_code "u"; tss_id "TSS5771";
chr1	Cufflinks	exon	220760738	220760940	.	+	.	gene_id "XLOC_005508"; transcript_id "TCONS_00005904"; exon_number "1"; gene_name "GRMZM2G327174"; oId "TCONS_00005901"; nearest_ref "GRMZM2G327174_T01"; class_code "="; tss_id "TSS5774";
chr1	Cufflinks	exon	220761243	220761302	.	+	.	gene_id "XLOC_005508"; transcript_id "TCONS_00005904"; exon_number "2"; gene_name "GRMZM2G327174"; oId "TCONS_00005901"; nearest_ref "GRMZM2G327174_T01"; class_code "="; tss_id "TSS5774";
chr1	Cufflinks	exon	220763487	220763773	.	+	.	gene_id "XLOC_005508"; transcript_id "TCONS_00005904"; exon_number "3"; gene_name "GRMZM2G327174"; oId "TCONS_00005901"; nearest_ref "GRMZM2G327174_T01"; class_code "="; tss_id "TSS5774";
chr1	Cufflinks	exon	220763853	220764095	.	+	.	gene_id "XLOC_005508"; transcript_id "TCONS_00005904"; exon_number "4"; gene_name "GRMZM2G327174"; oId "TCONS_00005901"; nearest_ref "GRMZM2G327174_T01"; class_code "="; tss_id "TSS5774";
chr1	Cufflinks	exon	220764184	220764238	.	+	.	gene_id "XLOC_005508"; transcript_id "TCONS_00005904"; exon_number "5"; gene_name "GRMZM2G327174"; oId "TCONS_00005901"; nearest_ref "GRMZM2G327174_T01"; class_code "="; tss_id "TSS5774";
chr1	Cufflinks	exon	220764344	220764484	.	+	.	gene_id "XLOC_005508"; transcript_id "TCONS_00005904"; exon_number "6"; gene_name "GRMZM2G327174"; oId "TCONS_00005901"; nearest_ref "GRMZM2G327174_T01"; class_code "="; tss_id "TSS5774";
chr1	Cufflinks	exon	220767538	220767979	.	+	.	gene_id "XLOC_005508"; transcript_id "TCONS_00005904"; exon_number "7"; gene_name "GRMZM2G327174"; oId "TCONS_00005901"; nearest_ref "GRMZM2G327174_T01"; class_code "="; tss_id "TSS5774";
chr1	Cufflinks	exon	220873389	220874961	.	+	.	gene_id "XLOC_005512"; transcript_id "TCONS_00005909"; exon_number "1"; oId "TCONS_00005906"; class_code "u"; tss_id "TSS5778";
chr1	Cufflinks	exon	221001281	221001640	.	+	.	gene_id "XLOC_005515"; transcript_id "TCONS_00005912"; exon_number "1"; oId "TCONS_00005909"; class_code "u"; tss_id "TSS5781";
chr1	Cufflinks	exon	221011140	221011515	.	+	.	gene_id "XLOC_005516"; transcript_id "TCONS_00005913"; exon_number "1"; oId "TCONS_00005910"; class_code "u"; tss_id "TSS5782";
chr1	Cufflinks	exon	221235194	221235417	.	+	.	gene_id "XLOC_005519"; transcript_id "TCONS_00005916"; exon_number "1"; oId "TCONS_00005913"; class_code "u"; tss_id "TSS5785";
chr1	Cufflinks	exon	221237474	221237685	.	+	.	gene_id "XLOC_005520"; transcript_id "TCONS_00005917"; exon_number "1"; oId "TCONS_00005914"; class_code "u"; tss_id "TSS5786";
chr1	Cufflinks	exon	221331352	221331614	.	+	.	gene_id "XLOC_005523"; transcript_id "TCONS_00005920"; exon_number "1"; gene_name "GRMZM2G147629"; oId "TCONS_00005917"; nearest_ref "GRMZM2G147629_T01"; class_code "j"; tss_id "TSS5789";
chr1	Cufflinks	exon	221331707	221331784	.	+	.	gene_id "XLOC_005523"; transcript_id "TCONS_00005920"; exon_number "2"; gene_name "GRMZM2G147629"; oId "TCONS_00005917"; nearest_ref "GRMZM2G147629_T01"; class_code "j"; tss_id "TSS5789";
chr1	Cufflinks	exon	221332376	221332903	.	+	.	gene_id "XLOC_005523"; transcript_id "TCONS_00005920"; exon_number "3"; gene_name "GRMZM2G147629"; oId "TCONS_00005917"; nearest_ref "GRMZM2G147629_T01"; class_code "j"; tss_id "TSS5789";
chr1	Cufflinks	exon	221333023	221333125	.	+	.	gene_id "XLOC_005523"; transcript_id "TCONS_00005920"; exon_number "4"; gene_name "GRMZM2G147629"; oId "TCONS_00005917"; nearest_ref "GRMZM2G147629_T01"; class_code "j"; tss_id "TSS5789";
chr1	Cufflinks	exon	221333365	221333465	.	+	.	gene_id "XLOC_005523"; transcript_id "TCONS_00005920"; exon_number "5"; gene_name "GRMZM2G147629"; oId "TCONS_00005917"; nearest_ref "GRMZM2G147629_T01"; class_code "j"; tss_id "TSS5789";
chr1	Cufflinks	exon	221333569	221333743	.	+	.	gene_id "XLOC_005523"; transcript_id "TCONS_00005920"; exon_number "6"; gene_name "GRMZM2G147629"; oId "TCONS_00005917"; nearest_ref "GRMZM2G147629_T01"; class_code "j"; tss_id "TSS5789";
chr1	Cufflinks	exon	221333919	221334089	.	+	.	gene_id "XLOC_005523"; transcript_id "TCONS_00005920"; exon_number "7"; gene_name "GRMZM2G147629"; oId "TCONS_00005917"; nearest_ref "GRMZM2G147629_T01"; class_code "j"; tss_id "TSS5789";
chr1	Cufflinks	exon	221334181	221334281	.	+	.	gene_id "XLOC_005523"; transcript_id "TCONS_00005920"; exon_number "8"; gene_name "GRMZM2G147629"; oId "TCONS_00005917"; nearest_ref "GRMZM2G147629_T01"; class_code "j"; tss_id "TSS5789";
chr1	Cufflinks	exon	221334390	221334818	.	+	.	gene_id "XLOC_005523"; transcript_id "TCONS_00005920"; exon_number "9"; gene_name "GRMZM2G147629"; oId "TCONS_00005917"; nearest_ref "GRMZM2G147629_T01"; class_code "j"; tss_id "TSS5789";
chr1	Cufflinks	exon	221422134	221422631	.	+	.	gene_id "XLOC_005526"; transcript_id "TCONS_00005925"; exon_number "1"; oId "TCONS_00005922"; class_code "u"; tss_id "TSS5793";
chr1	Cufflinks	exon	221538921	221539568	.	+	.	gene_id "XLOC_005529"; transcript_id "TCONS_00005928"; exon_number "1"; gene_name "GRMZM2G174107"; oId "TCONS_00005925"; nearest_ref "GRMZM2G174107_T01"; class_code "="; tss_id "TSS5796";
chr1	Cufflinks	exon	221540005	221540127	.	+	.	gene_id "XLOC_005529"; transcript_id "TCONS_00005928"; exon_number "2"; gene_name "GRMZM2G174107"; oId "TCONS_00005925"; nearest_ref "GRMZM2G174107_T01"; class_code "="; tss_id "TSS5796";
chr1	Cufflinks	exon	221540211	221540363	.	+	.	gene_id "XLOC_005529"; transcript_id "TCONS_00005928"; exon_number "3"; gene_name "GRMZM2G174107"; oId "TCONS_00005925"; nearest_ref "GRMZM2G174107_T01"; class_code "="; tss_id "TSS5796";
chr1	Cufflinks	exon	221540460	221540545	.	+	.	gene_id "XLOC_005529"; transcript_id "TCONS_00005928"; exon_number "4"; gene_name "GRMZM2G174107"; oId "TCONS_00005925"; nearest_ref "GRMZM2G174107_T01"; class_code "="; tss_id "TSS5796";
chr1	Cufflinks	exon	221541218	221541302	.	+	.	gene_id "XLOC_005529"; transcript_id "TCONS_00005928"; exon_number "5"; gene_name "GRMZM2G174107"; oId "TCONS_00005925"; nearest_ref "GRMZM2G174107_T01"; class_code "="; tss_id "TSS5796";
chr1	Cufflinks	exon	221541437	221541556	.	+	.	gene_id "XLOC_005529"; transcript_id "TCONS_00005928"; exon_number "6"; gene_name "GRMZM2G174107"; oId "TCONS_00005925"; nearest_ref "GRMZM2G174107_T01"; class_code "="; tss_id "TSS5796";
chr1	Cufflinks	exon	221541673	221541741	.	+	.	gene_id "XLOC_005529"; transcript_id "TCONS_00005928"; exon_number "7"; gene_name "GRMZM2G174107"; oId "TCONS_00005925"; nearest_ref "GRMZM2G174107_T01"; class_code "="; tss_id "TSS5796";
chr1	Cufflinks	exon	221542400	221542529	.	+	.	gene_id "XLOC_005529"; transcript_id "TCONS_00005928"; exon_number "8"; gene_name "GRMZM2G174107"; oId "TCONS_00005925"; nearest_ref "GRMZM2G174107_T01"; class_code "="; tss_id "TSS5796";
chr1	Cufflinks	exon	221542620	221542857	.	+	.	gene_id "XLOC_005529"; transcript_id "TCONS_00005928"; exon_number "9"; gene_name "GRMZM2G174107"; oId "TCONS_00005925"; nearest_ref "GRMZM2G174107_T01"; class_code "="; tss_id "TSS5796";
chr1	Cufflinks	exon	222395429	222395740	.	+	.	gene_id "XLOC_005543"; transcript_id "TCONS_00005943"; exon_number "1"; oId "TCONS_00005940"; class_code "u"; tss_id "TSS5811";
chr1	Cufflinks	exon	222456574	222456794	.	+	.	gene_id "XLOC_005546"; transcript_id "TCONS_00005946"; exon_number "1"; oId "TCONS_00005943"; class_code "u"; tss_id "TSS5814";
[truncated: 11,142 more rows]
